# Supplementary material for: Antibiotics promote intestinal growth of carbapenem-resistant Enterobacteriaceae by enriching nutrients and depleting microbial metabolites
Source: Nat Commun. 2023 Aug 22;14:5094. doi: 10.1038/s41467-023-40872-z (PMC10444851; doi:10.1038/s41467-023-40872-z)
Supplement: Supplementary file 6 — Source Data File [file 41467_2023_40872_MOESM6_ESM.zip]

Archive with 35 entries (35 files):
- Source Data/Figure 1.xlsx
- Source Data/Figure 2.xlsx
- Source Data/Figure 3.xlsx
- Source Data/Figure 4.xlsx
- Source Data/Figure 5.xlsx
- Source Data/Figure 6.xlsx
- Source Data/Figure 7.xlsx
- Source Data/Figure 8.xlsx
- Source Data/Figure 9.xlsx
- Source Data/Figure S1.xlsx
- Source Data/Figure S10.xlsx
- Source Data/Figure S11.xlsx
- Source Data/Figure S12.xlsx
- Source Data/Figure S13.xlsx
- Source Data/Figure S14.xlsx
- Source Data/Figure S15.xlsx
- Source Data/Figure S16.xlsx
- Source Data/Figure S17.xlsx
- Source Data/Figure S18.xlsx
- Source Data/Figure S19.xlsx
- Source Data/Figure S2.xlsx
- Source Data/Figure S20.xlsx
- Source Data/Figure S3.xlsx
- Source Data/Figure S4.xlsx
- Source Data/Figure S5.xlsx
- Source Data/Figure S6.xlsx
- Source Data/Figure S7.xlsx
- Source Data/Figure S8.xlsx
- Source Data/Figure S9.xlsx
- Source Data/Table S1.xlsx
- Source Data/Table S2.xlsx
- Source Data/Table S4.xlsx
- Source Data/Table S5.xlsx
- Source Data/Table S6.xlsx
- Source Data/Table S7.xlsx
