# Supplementary material for: Antibiotics promote intestinal growth of carbapenem-resistant Enterobacteriaceae by enriching nutrients and depleting microbial metabolites
Source: Nat Commun. 2023 Aug 22;14:5094. doi: 10.1038/s41467-023-40872-z (PMC10444851; doi:10.1038/s41467-023-40872-z)
Supplement: Supplementary file 6 — Source Data File [file 41467_2023_40872_MOESM6_ESM.zip › Source Data/Figure 2.xlsx]

## Sheet: Figure 2
IPM vs No antibiotics - 16S rRNA gene sequencing																																									IPM vs No antibiotics - 1H-NMR spectroscopy
Sample	Bifidobacteriaceae	Atopobiaceae	Coriobacteriaceae	Coriobacteriales_Incertae_Sedis	Eggerthellaceae	Bacteroidaceae	Barnesiellaceae	Marinifilaceae	Muribaculaceae	Prevotellaceae	Rikenellaceae	Tannerellaceae	Desulfovibrionaceae	Erysipelatoclostridiaceae	Erysipelotrichaceae	Enterococcaceae	Lactobacillaceae	Streptococcaceae	Unclassified	Christensenellaceae	Clostridiaceae	Lachnospiraceae	Monoglobaceae	Eubacterium_coprostanoligenes_group	Butyricicoccaceae	Oscillospiraceae	Ruminococcaceae	UCG_010	Anaerovoracaceae	Peptostreptococcaceae	Acidaminococcaceae	Selenomonadaceae	Veillonellaceae	Fusobacteriaceae	Oxalobacteraceae	Sutterellaceae	Enterobacteriaceae	Akkermansiaceae	ASV_other		Sample	Ara	Fru	Fuc	Gal	Glc	Man	Rib	Xyl
D1_No_abx_2	7129	0	667	0	9	3893	452	0	0	0	315	137	0	12	0	0	57	20	0	0	0	1737	11	0	60	422	1883	0	0	115	1086	0	625	0	0	730	0	0	870		D1_No_abx_2	2230000	1590000	2740000	527000	1120000	484000	1010000	973000
D2_No_abx_2	8037	0	0	0	0	4364	313	0	0	0	107	257	0	38	4	0	0	31	0	0	0	2320	27	62	75	452	1451	0	0	46	277	0	0	0	0	1588	2466	54	1234		D2_No_abx_2	2280000	1620000	2260000	677000	1280000	457000	1190000	819000
D3_No_abx_3	3319	0	477	16	0	922	0	0	0	741	0	121	0	62	268	0	0	89	0	0	11	2281	0	0	65	7	1317	0	0	18	0	0	157	0	0	45	5	0	924		D3_No_abx_3	1920000	1570000	1690000	461000	625000	306000	741000	1060000
D4_No_abx_3	2819	0	478	0	0	4926	73	0	0	23620	0	68	0	259	0	0	24	27	0	0	0	1312	59	0	91	20	1219	0	0	37	1087	29208	3691	0	0	491	0	0	576		D4_No_abx_3	1900000	1320000	1910000	338000	894000	226000	772000	514000
D5_No_abx_3	12146	0	1537	0	150	2860	202	0	0	682	231	0	46	0	214	0	1075	324	46	127	87	1965	46	116	0	220	1312	0	0	87	572	7310	11366	0	0	1098	2722	0	139		D5_No_abx_3	1820000	1360000	1530000	380000	584000	289000	1060000	827000
D6_No_abx_2	6801	0	1020	60	67	9913	387	43	0	0	1282	416	93	24	0	0	0	42	273	30	102	4899	102	0	862	872	5631	23	0	158	224	0	498	0	0	281	0	0	1725		D6_No_abx_2	1860000	1670000	1990000	494000	511000	311000	850000	1060000
D7_No_abx_2	4287	0	546	0	0	9065	96	0	0	4494	165	1107	0	66	0	0	0	42	42	0	0	1356	36	0	0	9	354	0	0	0	2595	36962	8531	0	0	693	0	0	366		D7_No_abx_2	1790000	1380000	952000	379000	495000	215000	849000	504000
D8_No_abx_3	6062	440	924	3	171	7083	196	0	0	3161	143	131	0	4057	0	0	0	60	114	0	114	5090	180	92	136	198	5613	0	0	0	2268	6700	2764	0	0	70	10	0	1386		D8_No_abx_3	1340000	1290000	1110000	256000	269000	245000	832000	500000
D9_No_abx_1	6874	0	1587	0	183	6927	21	32	0	44	368	345	0	918	8534	0	0	29	56	0	54	5408	14	0	6	307	4777	0	0	64	461	0	0	0	0	78	4554	355	1985		D9_No_abx_1	1420000	1280000	1240000	203000	273000	155000	568000	538000
D10_No_abx_1	4060	0	440	0	0	35	29	0	47	23011	93	293	25	1308	92	0	0	0	0	0	0	2341	0	92	117	15	1401	0	0	93	3285	0	397	0	0	381	0	0	1122		D10_No_abx_1	1480000	2520000	2030000	451000	726000	277000	705000	1540000
D11_No_abx_2	5270	0	327	0	0	4880	65	47	0	1	87	304	13	47	3	0	0	75	0	0	4	4211	89	37	331	38	3904	0	0	135	0	0	367	0	0	807	0	0	1854		D11_No_abx_2	2040000	1630000	1670000	373000	641000	267000	721000	948000
D1_IPM_2	6678	0	261	0	60	985	254	0	0	0	493	125	0	24	223	0	206	53	0	0	0	1238	144	0	43	117	37105	0	48	31	2482	0	26	0	0	2403	0	0	589		D1_IPM_2	1400000	1190000	2140000	238000	651000	242000	1280000	1810000
D2_IPM_1	2998	0	0	0	0	11696	194	0	0	0	9	1311	0	101	1736	0	0	17	41	0	0	7350	20	0	14	318	20787	0	0	135	1731	0	0	0	0	2291	242	0	1012		D2_IPM_1	1420000	1280000	1920000	355000	1020000	159000	777000	842000
D3_IPM_1	1097	0	88	77	0	652	0	0	0	5	0	78	0	1140	293	0	0	238	0	0	13	954	0	0	0	71	14380	0	0	91	0	0	759	0	0	801	20	0	358		D3_IPM_1	1570000	1280000	2060000	315000	1360000	272000	1450000	3940000
D4_IPM_1	2734	0	181	0	0	10710	0	0	0	2217	0	23	0	74	156	0	86	36	0	0	0	6744	44	0	15	22	24867	0	0	4	12745	1538	761	0	0	1879	0	0	333		D4_IPM_1	878000	990000	2010000	217000	543000	147000	624000	562000
D5_IPM_2	7281	0	126	0	0	446	67	0	0	327	320	0	0	0	290	0	1480	275	0	0	0	1621	22	0	0	82	35104	0	0	134	1361	0	826	0	45	855	721	0	89		D5_IPM_2	1470000	1400000	2030000	383000	883000	221000	831000	696000
D6_IPM_2	1967	0	1066	34	13	1458	109	30	0	0	921	184	121	6	0	0	0	40	339	109	122	2856	222	0	459	1220	9067	41	0	174	406	0	64	0	0	512	0	0	1923		D6_IPM_2	1700000	2800000	2170000	2710000	20800000	671000	1440000	4170000
D7_IPM_1	690	0	463	0	0	433	18	0	0	51	58	660	0	148	12	0	0	88	48	0	6	5159	0	0	0	12	7708	0	0	163	12498	36839	1035	391	0	1284	0	0	303		D7_IPM_1	1480000	1640000	2690000	366000	5580000	227000	866000	425000
D8_IPM_2	46	0	11	0	0	38	2	0	0	30	6	2	0	1	39	0	0	6	1	0	5	131	1	0	0	11	863	0	0	2	58	18	12	0	0	3	0	0	73		D8_IPM_2	1600000	1540000	2120000	342000	695000	263000	1430000	3270000
D9_IPM_3	2015	0	98	0	117	2266	3	14	0	0	375	2826	0	1809	3672	44	0	71	90	0	76	6910	11	0	0	343	18105	0	0	124	521	0	0	0	0	2844	52	105	1164		D9_IPM_3	1230000	1280000	1230000	225000	265000	164000	645000	407000
D10_IPM_1	167	0	114	0	0	23	9	0	0	50	216	142	24	12	217	0	0	0	0	0	0	620	0	81	36	26	7597	0	0	132	3737	0	0	0	0	489	0	0	1014		D10_IPM_1	2000000	1460000	1490000	294000	1050000	299000	1580000	5460000
D11_IPM_2	1535	0	35	0	0	1124	76	24	0	0	122	218	0	40	352	0	0	75	0	0	0	1658	9	0	27	53	14008	0	0	186	0	0	196	0	0	0	0	0	1170		D11_IPM_2	1680000	1670000	2180000	438000	1890000	362000	1090000	1380000
MEM vs No antibiotics - 16S rRNA gene sequencing																																							MEM vs No antibiotics - 1H-NMR spectroscopy
Sample	Bifidobacteriaceae	Atopobiaceae	Coriobacteriaceae	Coriobacteriales_Incertae_Sedis	Eggerthellaceae	Bacteroidaceae	Barnesiellaceae	Marinifilaceae	Muribaculaceae	Prevotellaceae	Rikenellaceae	Tannerellaceae	Unclassified	Desulfovibrionaceae	Erysipelatoclostridiaceae	Erysipelotrichaceae	Enterococcaceae	Lactobacillaceae	Streptococcaceae	Christensenellaceae	Clostridiaceae	Defluviitaleaceae	Lachnospiraceae	Monoglobaceae	Eubacterium_coprostanoligenes_group	Butyricicoccaceae	Oscillospiraceae	Ruminococcaceae	Anaerovoracaceae	Peptostreptococcaceae	Acidaminococcaceae	Selenomonadaceae	Veillonellaceae	Sutterellaceae	Enterobacteriaceae	Akkermansiaceae	ASV_other		Sample	Ara	Fru	Fuc	Gal	Glc	Man	Rib	Xyl	GlcNAc	Mal
D1_No_abx_2	7129	0	667	0	9	3893	452	0	0	0	315	137	0	0	41	39	0	57	20	0	0	0	1757	11	0	60	422	1884	23	115	1086	0	625	730	0	0	759		D1_No_abx_2	2230000	1590000	2740000	527000	1120000	484000	1010000	973000	609000	749000
D2_No_abx_2	8037	0	0	0	0	4334	313	0	0	0	109	257	0	0	40	0	0	0	31	0	0	0	2182	27	62	75	446	1451	34	46	277	0	0	1588	2466	54	1374		D2_No_abx_2	2280000	1620000	2260000	677000	1280000	457000	1190000	819000	513000	828000
D3_No_abx_3	3319	0	477	16	0	900	0	0	0	741	0	121	0	0	62	268	0	0	89	0	11	0	2328	0	0	65	3	1323	3	18	0	0	157	45	5	0	894		D3_No_abx_3	1920000	1570000	1690000	461000	625000	306000	741000	1060000	213000	356000
D4_No_abx_3	2833	0	478	0	0	4926	73	0	0	23620	0	68	0	0	259	0	0	24	27	0	0	0	1312	59	0	91	20	1219	0	37	1087	29208	3691	491	0	0	562		D4_No_abx_3	1900000	1320000	1910000	338000	894000	226000	772000	514000	304000	793000
D5_No_abx_3	12146	0	1537	0	150	2860	202	0	0	682	231	0	46	46	0	214	0	1075	324	127	87	0	1965	46	116	0	220	1312	0	87	572	7310	11366	1098	2722	0	139		D5_No_abx_3	1820000	1360000	1530000	380000	584000	289000	1060000	827000	395000	182000
D6_No_abx_2	6801	0	1020	60	67	9913	387	43	0	0	1292	416	254	93	24	0	0	0	42	30	102	0	4873	26	0	866	824	5615	0	158	224	0	498	281	0	0	1920		D6_No_abx_2	1860000	1670000	1990000	494000	511000	311000	850000	1060000	280000	177000
D7_No_abx_2	4287	0	546	0	0	9065	96	0	0	4494	165	1107	42	0	66	0	0	21	42	0	0	0	1317	36	0	0	9	354	0	0	2595	36962	8531	693	0	0	384		D7_No_abx_2	1790000	1380000	952000	379000	495000	215000	849000	504000	249000	156000
D8_No_abx_3	6062	440	924	3	171	7083	196	0	0	3161	143	131	114	0	4057	0	4	0	60	0	114	0	5090	180	92	136	195	5613	0	0	2268	6700	2764	70	10	0	1385		D8_No_abx_3	1340000	1290000	1110000	256000	269000	245000	832000	500000	156000	73100
D9_No_abx_1	6874	0	1558	0	183	6927	21	32	0	44	374	345	50	0	939	8522	0	8	29	0	28	0	5396	14	0	6	295	4716	31	64	461	0	0	78	4554	355	2077		D9_No_abx_1	1420000	1280000	1240000	203000	273000	155000	568000	538000	133000	65000
D10_No_abx_1	4060	0	440	0	0	35	29	0	47	23011	93	293	0	25	1308	122	0	0	0	0	0	0	2341	0	92	117	0	1362	10	93	3285	0	397	381	0	0	1136		D10_No_abx_1	1480000	2520000	2030000	451000	726000	277000	705000	1540000	389000	122000
D11_No_abx_2	5270	0	327	0	0	4880	65	47	0	1	89	304	0	13	57	3	0	0	75	0	0	0	4211	89	37	331	45	3904	0	107	0	0	367	807	0	0	1868		D11_No_abx_2	2040000	1630000	1670000	373000	641000	267000	721000	948000	195000	337000
D1_MEM_1	1986	0	282	0	59	721	94	0	0	0	493	76	0	0	3126	62	0	70	0	0	0	53	997	185	0	0	91	34416	62	41	0	0	38	2898	0	0	516		D1_MEM_1	1810000	1290000	2240000	663000	2010000	221000	1380000	3590000	393000	199000
D2_MEM_3	211	0	0	0	0	834	19	0	0	0	95	45	0	0	1820	919	295	0	29	0	0	0	2841	0	9	56	424	7970	10	17	78	0	0	252	3	3	686		D2_MEM_3	2330000	1670000	2480000	1240000	11700000	229000	1510000	1250000	456000	633000
D3_MEM_2	2292	0	83	105	0	231	0	0	0	35	3	60	0	0	51	587	0	0	293	0	0	0	1271	0	0	0	6	5158	0	123	0	0	556	9	18	0	1019		D3_MEM_2	1690000	1790000	2220000	2140000	18200000	452000	1870000	3380000	515000	313000
D4_MEM_2	480	0	104	0	0	355	0	0	0	3690	0	2	0	0	1692	5	5	619	31	0	0	0	3833	56	0	3	30	10349	0	4	479	303	895	1497	0	0	415		D4_MEM_2	1510000	1310000	2300000	1320000	16600000	204000	1480000	2060000	357000	399000
D5_MEM_2	2438	0	85	0	59	59	79	0	0	387	505	0	46	0	1763	256	0	216	334	0	0	0	478	0	0	0	151	31041	0	111	668	0	347	0	0	0	151		D5_MEM_2	1470000	1570000	2200000	370000	899000	396000	975000	921000	342000	554000
D6_MEM_1	1675	0	491	0	33	2263	85	40	0	0	1159	121	217	58	5	0	0	0	41	55	144	0	2037	62	0	486	842	8167	0	123	243	0	61	71	0	0	1742		D6_MEM_1	1650000	1900000	2150000	2170000	14300000	467000	1280000	3990000	413000	199000
D7_MEM_2	1235	0	159	0	0	583	2	0	0	11	153	65	0	0	135	0	0	15	153	0	0	0	973	3	0	0	3	353	0	87	1	1203	514	51	1	0	737		D7_MEM_2	1860000	3460000	2700000	1880000	25500000	505000	1800000	882000	1190000	361000
D8_MEM_2	803	4	199	0	2	526	19	0	0	401	85	56	22	0	604	0	2	0	97	0	38	0	1627	2	2	0	148	1169	0	12	145	159	178	12	0	0	743		D8_MEM_2	2240000	3350000	2640000	2250000	17100000	482000	1710000	3730000	897000	365000
D9_MEM_1	199	0	23	0	5	590	0	4	0	1	217	68	54	0	4264	121	73	199	43	0	7	0	572	0	0	0	171	2450	5	36	34	0	0	669	12	72	1017		D9_MEM_1	2340000	2070000	2630000	600000	1900000	278000	1170000	1890000	370000	343000
D10_MEM_3	263	0	60	0	0	48	1	10	2	235	44	79	0	31	11	308	0	0	0	0	0	0	803	0	190	50	23	2937	4	141	656	0	1	109	0	0	1253		D10_MEM_3	2080000	2080000	1780000	1690000	16100000	428000	1710000	5300000	448000	179000
D11_MEM_3	804	0	4	0	0	950	25	20	0	0	57	59	0	10	44	28	0	0	124	0	0	0	1452	12	11	24	63	3414	0	116	0	0	429	0	0	0	1118		D11_MEM_3	2040000	2730000	2310000	1510000	12700000	519000	1560000	2510000	516000	984000
ETP vs No antibiotics - 16S rRNA gene sequencing																																						ETP vs No antibiotics - 1H-NMR spectroscopy
Sample	Bifidobacteriaceae	Atopobiaceae	Coriobacteriaceae	Coriobacteriales_Incertae_Sedis	Eggerthellaceae	Bacteroidaceae	Barnesiellaceae	Marinifilaceae	Muribaculaceae	Prevotellaceae	Rikenellaceae	Tannerellaceae	Desulfovibrionaceae	Erysipelatoclostridiaceae	Erysipelotrichaceae	Enterococcaceae	Lactobacillaceae	Streptococcaceae	Unclassified	Christensenellaceae	Clostridiaceae	Lachnospiraceae	Monoglobaceae	Eubacterium_coprostanoligenes_group	Butyricicoccaceae	Oscillospiraceae	Ruminococcaceae	Peptostreptococcaceae	Acidaminococcaceae	Selenomonadaceae	Veillonellaceae	Oxalobacteraceae	Sutterellaceae	Enterobacteriaceae	Akkermansiaceae	ASV_other		Sample	Ara	Fru	Fuc	Gal	Glc	Man	Rib	Xyl	GlcNAc	Mal	Suc
D1_No_abx_2	7129	0	667	0	0	3893	452	0	0	0	315	137	0	41	0	0	57	20	0	0	0	1737	11	0	60	422	1815	115	1086	0	625	0	730	0	0	918		D1_No_abx_2	2230000	1590000	2740000	527000	1120000	484000	1010000	973000	609000	749000	131000
D2_No_abx_2	8037	0	0	0	0	4334	313	0	0	0	107	257	0	40	0	0	0	31	0	0	0	2182	27	62	75	418	1400	21	277	0	0	0	1588	2466	54	1513		D2_No_abx_2	2280000	1620000	2260000	677000	1280000	457000	1190000	819000	513000	828000	133000
D3_No_abx_3	3319	0	477	16	0	900	0	0	0	741	0	121	0	62	268	0	0	89	0	0	11	2255	0	0	65	3	1260	18	0	0	157	0	45	5	0	1032		D3_No_abx_3	1920000	1570000	1690000	461000	625000	306000	741000	1060000	213000	356000	118000
D4_No_abx_3	2819	0	478	0	0	4926	73	0	0	23620	0	68	0	259	0	0	24	27	0	0	0	1312	59	0	91	20	1192	34	1087	29208	3691	0	491	0	0	606		D4_No_abx_3	1900000	1320000	1910000	338000	894000	226000	772000	514000	304000	793000	130000
D5_No_abx_3	12146	0	1537	0	150	2860	202	0	0	682	231	0	46	0	214	0	1075	324	46	127	87	1965	46	116	0	220	1312	87	572	7310	11366	0	1098	2722	0	139		D5_No_abx_3	1820000	1360000	1530000	380000	584000	289000	1060000	827000	395000	182000	101000
D6_No_abx_2	6801	0	1020	60	67	9913	387	43	0	0	1282	416	93	24	0	0	0	42	254	12	102	4899	66	0	862	795	5579	158	224	0	498	0	281	0	0	1950		D6_No_abx_2	1860000	1670000	1990000	494000	511000	311000	850000	1060000	280000	177000	103000
D7_No_abx_2	4287	0	546	0	0	9065	96	0	0	4494	165	1107	0	66	0	0	0	42	42	0	0	1317	36	0	0	9	333	0	2595	36962	8531	0	693	0	0	426		D7_No_abx_2	1790000	1380000	952000	379000	495000	215000	849000	504000	249000	156000	90800
D8_No_abx_3	6062	440	924	3	171	7083	196	0	0	3161	143	131	0	4057	0	4	0	60	114	0	114	5090	180	92	136	180	5613	0	2268	6700	2764	0	70	10	0	1400		D8_No_abx_3	1340000	1290000	1110000	256000	269000	245000	832000	500000	156000	73100	52600
D9_No_abx_1	6874	0	1558	0	183	6927	21	32	0	44	368	345	0	939	8522	0	0	29	50	0	28	5418	14	0	6	290	4656	64	461	0	0	0	78	4554	355	2165		D9_No_abx_1	1420000	1280000	1240000	203000	273000	155000	568000	538000	133000	65000	56600
D10_No_abx_1	4060	0	440	0	0	35	29	0	47	23011	93	293	25	1308	105	0	0	0	0	0	0	2365	0	92	117	0	1258	93	3285	0	397	0	381	0	0	1243		D10_No_abx_1	1480000	2520000	2030000	451000	726000	277000	705000	1540000	389000	122000	66400
D11_No_abx_2	5270	0	327	0	0	4880	65	47	0	1	87	304	13	57	0	0	0	75	0	0	0	4180	89	37	331	38	3864	107	0	0	367	0	807	0	0	1951		D11_No_abx_2	2040000	1630000	1670000	373000	641000	267000	721000	948000	195000	337000	147000
D1_ETP_2	1448	0	142	0	0	47	15	0	0	0	136	5	0	33	0	0	57	38	0	0	0	945	17	0	0	3	680	41	10	0	6	0	0	0	0	950		D1_ETP_2	2120000	2250000	2680000	2080000	29000000	731000	1750000	3820000	1120000	368000	141000
D2_ETP_2	337	0	0	0	0	146	6	0	0	0	2	28	0	3473	0	75	0	21	315	0	0	601	2	1	12	145	601	17	25	0	0	0	16	0	0	664		D2_ETP_2	2480000	2280000	1640000	1630000	32400000	540000	1760000	1280000	567000	1370000	260000
D3_ETP_1	475	0	102	64	0	63	0	0	0	0	2	33	0	16	395	0	0	237	0	0	9	819	0	0	5	1	951	48	0	0	276	0	541	10	0	925		D3_ETP_1	1940000	2690000	2290000	2830000	28800000	574000	1850000	4000000	1260000	374000	142000
D4_ETP_3	493	0	127	0	0	19	0	0	0	11	0	0	0	598	0	0	130	41	0	0	0	314	63	0	0	29	335	0	6	403	605	0	76	0	0	395		D4_ETP_3	2310000	3570000	2600000	2130000	35700000	942000	1900000	2270000	1080000	663000	187000
D5_ETP_3	1034	0	106	0	22	0	0	0	0	55	90	0	0	9294	212	51	283	254	0	100	0	568	0	0	0	71	13816	135	0	0	215	45	0	0	0	231		D5_ETP_3	2060000	1880000	2360000	1410000	16400000	512000	1060000	1380000	416000	1180000	197000
D6_ETP_2	2018	0	844	46	16	862	36	13	0	0	728	59	137	0	0	0	0	52	266	47	96	2652	127	0	477	911	2554	133	294	0	67	0	9	0	3	2422		D6_ETP_2	1970000	4100000	2390000	2970000	23100000	865000	1740000	4430000	1120000	328000	127000
D7_ETP_1	691	0	230	0	0	58	0	0	0	11	0	8	0	87	0	0	1	132	2	0	0	856	2	0	0	0	136	68	3	3070	93	0	0	0	0	563		D7_ETP_1	2380000	2840000	2720000	2120000	26600000	463000	1550000	973000	529000	340000	139000
D8_ETP_2	952	5	346	5	5	926	45	0	0	816	110	84	0	9	0	0	0	165	39	0	95	2559	8	7	0	213	1410	18	57	383	178	0	9	4	0	919		D8_ETP_2	2100000	3770000	2520000	2120000	16700000	596000	1730000	3470000	1040000	330000	133000
D9_ETP_3	326	0	52	0	14	384	1	5	0	0	146	78	0	5827	114	5150	12	97	648	0	16	582	7	0	0	195	539	60	40	0	0	0	102	10	88	1005		D9_ETP_3	2570000	2350000	2920000	1490000	8410000	525000	1620000	2250000	483000	761000	157000
D10_ETP_1	199	0	94	0	0	10	0	0	1	17	2	42	19	36	268	0	0	4	78	0	0	491	5	48	26	11	4186	168	132	0	1	0	5	0	0	967		D10_ETP_1	2560000	4590000	2080000	2300000	32400000	689000	2240000	5770000	1060000	378000	169000
D11_ETP_2	0	0	0	0	0	1	0	0	0	1	0	0	0	2	0	0	0	0	0	0	0	1	1	0	0	0	2	0	0	0	0	0	0	0	0	3		D11_ETP_2	2040000	5090000	2270000	1940000	19100000	700000	1670000	2990000	549000	1090000	843000
TZP vs No antibiotics - 16S rRNA gene sequencing																																					TZP vs No antibiotics - 1H-NMR spectroscopy
Sample	Bifidobacteriaceae	Atopobiaceae	Coriobacteriaceae	Coriobacteriales_Incertae_Sedis	Eggerthellaceae	Bacteroidaceae	Barnesiellaceae	Marinifilaceae	Muribaculaceae	Prevotellaceae	Rikenellaceae	Tannerellaceae	Desulfovibrionaceae	Erysipelatoclostridiaceae	Erysipelotrichaceae	Lactobacillaceae	Streptococcaceae	Unclassified	Christensenellaceae	Clostridiaceae	Lachnospiraceae	Monoglobaceae	Eubacterium_coprostanoligenes_group	Butyricicoccaceae	Oscillospiraceae	Ruminococcaceae	UCG_010	Peptostreptococcaceae	Acidaminococcaceae	Selenomonadaceae	Veillonellaceae	Sutterellaceae	Enterobacteriaceae	Akkermansiaceae	ASV_other		Sample	Ara	Fru	Fuc	Gal	Glc	Man	Rib	Xyl	GlcNAc	Mal	Suc	Tre
D1_No_abx_2	7129	0	667	0	0	3893	452	0	0	0	315	137	0	12	0	57	20	0	0	0	1737	11	0	60	422	1800	0	115	1086	0	625	730	0	0	962		D1_No_abx_2	2230000	1590000	2740000	527000	1120000	484000	1010000	973000	609000	749000	131000	537000
D2_No_abx_2	8037	0	0	0	0	4334	313	0	0	0	107	257	0	38	0	0	31	0	0	0	2182	27	62	75	452	1399	0	21	277	0	0	1588	2466	54	1482		D2_No_abx_2	2280000	1620000	2260000	677000	1280000	457000	1190000	819000	513000	828000	133000	326000
D3_No_abx_3	3319	0	477	16	0	900	0	0	0	741	0	121	0	62	268	0	89	0	0	11	2293	0	0	65	3	1346	0	18	0	0	157	45	5	0	908		D3_No_abx_3	1920000	1570000	1690000	461000	625000	306000	741000	1060000	213000	356000	118000	494000
D4_No_abx_3	2819	0	478	0	0	4926	73	0	0	23620	0	68	0	259	0	24	27	0	0	0	1312	59	0	91	20	1192	0	34	1087	29208	3691	491	0	0	606		D4_No_abx_3	1900000	1320000	1910000	338000	894000	226000	772000	514000	304000	793000	130000	237000
D5_No_abx_3	12146	0	1537	0	150	2860	202	0	0	682	231	0	46	0	214	1075	324	46	127	87	1965	46	116	0	220	1312	0	87	572	7310	11366	1098	2722	0	139		D5_No_abx_3	1820000	1360000	1530000	380000	584000	289000	1060000	827000	395000	182000	101000	392000
D6_No_abx_2	6801	0	1020	60	67	9913	387	43	0	0	1341	416	93	24	0	0	42	273	55	102	4928	66	0	862	838	5615	23	158	224	0	498	281	0	0	1697		D6_No_abx_2	1860000	1670000	1990000	494000	511000	311000	850000	1060000	280000	177000	103000	484000
D7_No_abx_2	4287	0	546	0	0	9065	96	0	0	4494	165	1107	0	66	0	0	42	42	0	0	1317	36	0	0	9	354	0	0	2595	36962	8531	693	0	0	405		D7_No_abx_2	1790000	1380000	952000	379000	495000	215000	849000	504000	249000	156000	90800	300000
D8_No_abx_3	6062	440	924	3	171	7083	196	0	0	3161	148	131	0	4057	0	0	60	114	0	114	5113	180	92	136	198	5613	0	0	2268	6700	2764	70	10	0	1359		D8_No_abx_3	1340000	1290000	1110000	256000	269000	245000	832000	500000	156000	73100	52600	248000
D9_No_abx_1	6874	0	1558	0	183	6927	21	32	0	44	376	345	0	918	8522	0	29	50	0	28	5429	14	0	6	307	4656	0	64	461	0	0	78	4554	355	2150		D9_No_abx_1	1420000	1280000	1240000	203000	273000	155000	568000	538000	133000	65000	56600	265000
D10_No_abx_1	4060	13	440	0	0	35	29	0	47	23011	93	293	25	1306	122	0	0	10	0	0	2365	0	92	117	15	1244	0	93	3285	0	397	381	0	0	1205		D10_No_abx_1	1480000	2520000	2030000	451000	726000	277000	705000	1540000	389000	122000	66400	608000
D11_No_abx_2	5270	0	327	0	0	4880	65	47	0	1	87	304	13	43	0	0	75	0	0	0	4211	89	37	331	38	3904	0	107	0	0	367	807	0	0	1893		D11_No_abx_2	2040000	1630000	1670000	373000	641000	267000	721000	948000	195000	337000	147000	416000
D1_TZP_3	1994	0	198	0	0	60	17	0	0	0	166	11	0	24	0	57	37	0	0	0	971	25	0	11	10	628	0	40	13	0	10	5	0	0	940		D1_TZP_3	1960000	2060000	2530000	1780000	27400000	637000	1370000	3510000	956000	369000	128000	484000
D2_TZP_1	629	0	0	0	0	645	52	0	0	2	4	44	4	42	0	0	79	1776	0	0	21111	3	5	22	423	993	0	32	453	0	0	1249	29	0	862		D2_TZP_1	2330000	1620000	1570000	1330000	5590000	256000	1180000	1340000	327000	325000	125000	323000
D3_TZP_3	1220	0	65	72	0	132	0	0	0	0	10	41	0	24	386	0	236	0	0	5	1557	0	0	3	0	1807	0	57	0	0	1082	1358	7	0	1069		D3_TZP_3	1860000	2260000	2130000	2490000	23400000	539000	2260000	3760000	733000	320000	135000	450000
D4_TZP_1	378	0	202	0	0	37	1	0	0	3	0	2	0	32	0	15	58	0	0	0	402	85	0	16	57	200	0	4	7	12	578	122	0	0	546		D4_TZP_1	1780000	2510000	2090000	1790000	30000000	680000	1970000	1940000	703000	612000	170000	353000
D5_TZP_3	414	0	73	0	21	0	0	0	0	74	11	0	7	0	74	71	385	6	123	5	969	0	0	0	110	384	0	54	15	0	181	0	0	0	541		D5_TZP_3	2800000	3810000	2290000	1780000	28300000	651000	1170000	1730000	1120000	1240000	285000	509000
D6_TZP_1	2099	0	1137	79	59	1758	103	90	0	0	1389	109	166	0	0	0	42	318	153	179	3631	170	0	694	1183	7557	42	136	367	2	91	334	0	4	2254		D6_TZP_1	1840000	3520000	2290000	2730000	19700000	637000	1750000	4340000	610000	328000	134000	374000
D7_TZP_2	765	0	274	0	0	401	28	0	0	292	100	96	0	86	0	0	133	2	0	4	906	15	0	0	0	431	0	16	58	2115	366	52	0	0	954		D7_TZP_2	2480000	3710000	2790000	1490000	22200000	473000	1490000	820000	1700000	450000	162000	428000
D8_TZP_2	1074	6	320	0	21	1082	56	0	0	834	140	96	0	33	0	0	107	27	0	67	2410	6	7	2	255	2314	0	12	92	598	249	180	4	0	1320		D8_TZP_2	2100000	3640000	2450000	1830000	14600000	543000	1580000	3380000	853000	317000	132000	515000
D9_TZP_3	205	0	73	0	31	97	2	3	0	0	142	21	0	122	300	0	105	762	0	25	777	3	0	1	250	786	0	49	34	0	0	661	12	119	1015		D9_TZP_3	2830000	3440000	2650000	1530000	26200000	617000	1480000	2370000	1010000	786000	312000	478000
D10_TZP_3	297	43	165	0	0	7	3	21	2	21	57	116	53	15	496	0	0	157	0	0	6417	0	90	55	95	421	0	228	1174	0	0	48	0	0	1035		D10_TZP_3	2260000	1670000	1770000	2050000	24400000	269000	735000	5950000	355000	162000	82700	447000
D11_TZP_2	510	0	13	0	0	239	7	47	0	0	5	18	4	32	0	0	65	1	0	0	960	7	0	43	44	924	0	69	0	0	77	0	0	0	743		D11_TZP_2	2130000	3970000	2340000	2020000	22400000	641000	1790000	3010000	570000	1060000	794000	698000
CIP vs No antibiotics - 16S rRNA gene sequencing																																				CIP vs No antibiotics - 1H-NMR spectroscopy
Sample	Bifidobacteriaceae	Atopobiaceae	Coriobacteriaceae	Coriobacteriales_Incertae_Sedis	Eggerthellaceae	Bacteroidaceae	Barnesiellaceae	Marinifilaceae	Muribaculaceae	Prevotellaceae	Rikenellaceae	Tannerellaceae	Desulfovibrionaceae	Erysipelatoclostridiaceae	Erysipelotrichaceae	Lactobacillaceae	Streptococcaceae	Unclassified	Christensenellaceae	Clostridiaceae	Lachnospiraceae	Monoglobaceae	Eubacterium_coprostanoligenes_group	Butyricicoccaceae	Oscillospiraceae	Ruminococcaceae	Peptostreptococcaceae	Acidaminococcaceae	Selenomonadaceae	Veillonellaceae	Sutterellaceae	Enterobacteriaceae	Akkermansiaceae	ASV_other		Sample	Ara	Fru	Fuc	Gal	Glc	Man	Rib	Xyl	GlcNAc	Mal	Suc	Tre	Ala
D1_No_abx_2	7129	0	667	0	0	3893	452	0	0	0	315	137	0	12	0	57	20	0	0	0	1867	11	31	60	422	1800	115	1086	0	625	730	0	0	801		D1_No_abx_2	2230000	1590000	2740000	527000	1120000	484000	1010000	973000	609000	749000	131000	537000	9280000
D2_No_abx_2	8037	0	0	0	0	4334	313	7	0	0	109	257	0	38	0	0	31	0	10	0	2347	27	62	75	426	1365	46	277	0	0	1588	2466	54	1334		D2_No_abx_2	2280000	1620000	2260000	677000	1280000	457000	1190000	819000	513000	828000	133000	326000	8580000
D3_No_abx_3	3319	0	477	16	0	941	6	3	0	741	0	121	0	87	268	0	89	0	0	0	2694	33	0	113	14	1374	39	0	0	157	45	5	0	303		D3_No_abx_3	1920000	1570000	1690000	461000	625000	306000	741000	1060000	213000	356000	118000	494000	9140000
D4_No_abx_3	2819	0	478	0	0	4926	73	0	0	23620	0	68	0	259	0	24	27	0	0	0	1343	59	0	91	20	1192	37	1087	29208	3691	491	0	0	572		D4_No_abx_3	1900000	1320000	1910000	338000	894000	226000	772000	514000	304000	793000	130000	237000	11000000
D5_No_abx_3	12146	0	1537	0	150	2860	202	0	0	682	231	0	46	0	214	1075	324	46	127	87	1965	46	116	0	220	1312	87	572	7310	11366	1098	2722	0	139		D5_No_abx_3	1820000	1360000	1530000	380000	584000	289000	1060000	827000	395000	182000	101000	392000	8810000
D6_No_abx_2	6801	0	1020	60	67	9913	387	43	0	0	1328	416	93	53	0	0	42	273	12	102	4970	102	0	862	829	5601	158	224	0	498	281	0	0	1694		D6_No_abx_2	1860000	1670000	1990000	494000	511000	311000	850000	1060000	280000	177000	103000	484000	10900000
D7_No_abx_2	4287	0	546	0	0	9065	96	0	0	4494	165	1107	0	66	0	21	42	42	0	0	1389	36	0	0	9	333	0	2595	36962	8531	693	0	0	333		D7_No_abx_2	1790000	1380000	952000	379000	495000	215000	849000	504000	249000	156000	90800	300000	7490000
D8_No_abx_3	6062	440	924	3	171	7083	196	0	0	3161	158	131	0	4057	0	0	60	114	0	114	5262	180	92	136	210	5646	0	2268	6700	2764	70	10	0	1154		D8_No_abx_3	1340000	1290000	1110000	256000	269000	245000	832000	500000	156000	73100	52600	248000	8960000
D9_No_abx_1	6874	0	1558	0	183	6927	21	32	0	44	374	345	0	918	8522	8	29	85	30	0	5497	14	0	6	290	4659	93	461	0	0	78	4554	355	2025		D9_No_abx_1	1420000	1280000	1240000	203000	273000	155000	568000	538000	133000	65000	56600	265000	11100000
D10_No_abx_1	4060	0	440	0	0	35	29	0	47	23011	93	293	25	1306	92	0	0	0	0	0	2448	0	92	117	0	1263	93	3285	0	397	381	0	0	1170		D10_No_abx_1	1480000	2520000	2030000	451000	726000	277000	705000	1540000	389000	122000	66400	608000	10800000
D11_No_abx_2	5270	0	327	0	0	4911	65	47	0	1	89	304	13	43	0	0	75	0	0	0	4363	109	37	331	57	3864	107	0	0	367	807	0	0	1710		D11_No_abx_2	2040000	1630000	1670000	373000	641000	267000	721000	948000	195000	337000	147000	416000	9690000
D1_CIP_2	1266	0	264	0	0	997	209	0	0	0	356	60	0	32	0	532	40	0	0	0	10133	221	56	0	18	1098	66	11	0	46	6	0	0	790		D1_CIP_2	1630000	1400000	2210000	1540000	23200000	480000	1440000	3120000	1010000	436000	95700	519000	12000000
D2_CIP_1	4073	0	652	239	0	26705	175	60	0	4202	22	376	0	3364	1347	0	1314	0	0	66	34421	376	13	406	395	12686	705	44	0	141	413	88	35	1354		D2_CIP_1	2020000	1910000	1850000	965000	19700000	582000	1430000	779000	922000	1190000	200000	382000	10100000
D3_CIP_1	622	0	210	129	0	2379	0	13	0	369	0	369	0	354	147	0	636	0	0	0	23268	103	0	48	29	3275	84	0	0	205	80	39	0	447		D3_CIP_1	1410000	1470000	1380000	775000	9620000	346000	1090000	2480000	532000	371000	88400	421000	10400000
D4_CIP_3	334	0	130	0	0	3353	69	0	0	157	0	40	0	228	0	2054	37	0	0	0	2456	165	0	44	39	574	0	9	1894	1313	66	0	0	1031		D4_CIP_3	1520000	2230000	1790000	1020000	23600000	537000	1070000	1090000	455000	731000	120000	362000	13500000
D5_CIP_2	44	0	34	0	7	19	23	5	0	67	406	1	451	34	32	34	265	11	45	0	1283	19	8	0	105	408	38	11	20	127	0	2	30	747		D5_CIP_2	2520000	3820000	2360000	1580000	26000000	687000	1060000	1600000	1040000	1180000	273000	489000	10100000
D6_CIP_1	833	0	1728	35	135	8523	229	26	0	0	963	313	20	30	0	0	0	364	8	149	4916	233	2	355	864	4965	139	255	6	87	46	2	0	1900		D6_CIP_1	1370000	1440000	1720000	965000	6050000	414000	1480000	2040000	282000	136000	58900	420000	12800000
D7_CIP_3	398	0	233	0	0	785	0	0	0	6885	44	162	0	125	0	249	82	0	0	6	2174	54	0	0	5	136	25	8	2306	3649	13	0	0	922		D7_CIP_3	1560000	2500000	1580000	703000	5570000	227000	1240000	536000	832000	197000	69700	451000	14600000
D8_CIP_3	642	22	757	0	6	4315	98	0	0	477	170	152	0	349	0	0	65	62	0	83	7692	115	82	0	217	2608	14	266	734	174	25	5	0	1163		D8_CIP_3	1780000	1760000	1760000	386000	573000	265000	1350000	1050000	304000	208000	91400	441000	13700000
D9_CIP_2	187	0	69	0	28	1538	11	19	0	0	185	131	0	148	290	5	141	223	42	0	12909	3	0	0	361	944	107	70	0	4	8	220	938	1107		D9_CIP_2	1820000	2830000	1980000	392000	12100000	525000	1240000	1100000	684000	348000	80000	362000	12200000
D10_CIP_1	112	0	101	0	0	273	8	11	7	203	9	84	14	39	86	0	0	0	0	0	1504	11	24	63	14	320	24	396	0	0	0	0	0	1218		D10_CIP_1	1590000	3200000	1700000	1450000	28300000	514000	1480000	3680000	836000	271000	110000	735000	14200000
D11_CIP_2	78	0	19	0	0	4087	0	0	0	0	13	81	21	97	0	0	105	0	0	0	1357	0	21	21	28	609	87	0	0	69	0	0	0	370		D11_CIP_2	2010000	4690000	1870000	1400000	18500000	632000	1530000	1930000	459000	1630000	974000	677000	12100000
CRO vs No antibiotics - 16S rRNA gene sequencing																																					CRO vs No antibiotics - 1H-NMR spectroscopy
Sample	Bifidobacteriaceae	Atopobiaceae	Coriobacteriaceae	Coriobacteriales_Incertae_Sedis	Eggerthellaceae	Bacteroidaceae	Barnesiellaceae	Marinifilaceae	Muribaculaceae	Prevotellaceae	Rikenellaceae	Tannerellaceae	Desulfovibrionaceae	Erysipelatoclostridiaceae	Erysipelotrichaceae	Enterococcaceae	Lactobacillaceae	Streptococcaceae	Unclassified	Christensenellaceae	Clostridiaceae	Lachnospiraceae	Monoglobaceae	Eubacterium_coprostanoligenes_group	Butyricicoccaceae	Oscillospiraceae	Ruminococcaceae	Peptostreptococcaceae	Acidaminococcaceae	Selenomonadaceae	Veillonellaceae	Sutterellaceae	Enterobacteriaceae	Akkermansiaceae	ASV_other		Sample	Ara	Fru	Fuc	Gal	Glc	Man	Rib	Xyl	GlcNAc	Mal	Suc	Tre
D1_No_abx_2	7129	0	667	0	0	3901	452	0	0	0	315	176	0	12	0	0	57	20	0	38	0	1757	11	0	60	422	1800	115	1086	0	625	730	0	0	857		D1_No_abx_2	2230000	1590000	2740000	527000	1120000	484000	1010000	973000	609000	749000	131000	537000
D2_No_abx_2	8037	0	0	0	12	4403	313	0	0	0	131	297	34	38	0	0	0	31	0	10	0	2358	27	62	75	485	1399	21	277	0	0	1588	2466	54	1085		D2_No_abx_2	2280000	1620000	2260000	677000	1280000	457000	1190000	819000	513000	828000	133000	326000
D3_No_abx_3	3319	0	477	16	0	900	0	0	0	741	0	121	0	62	268	0	0	89	0	0	11	2404	33	0	65	3	1320	18	0	0	157	45	5	0	791		D3_No_abx_3	1920000	1570000	1690000	461000	625000	306000	741000	1060000	213000	356000	118000	494000
D4_No_abx_3	2819	0	478	0	0	4946	73	0	0	23620	0	95	0	259	0	0	24	27	0	0	0	1351	59	0	91	20	1192	34	1087	29208	3691	491	0	0	520		D4_No_abx_3	1900000	1320000	1910000	338000	894000	226000	772000	514000	304000	793000	130000	237000
D5_No_abx_3	12146	0	1537	0	150	2860	202	0	0	682	231	0	46	0	214	0	1075	324	46	127	87	1965	46	116	0	220	1312	87	572	7310	11366	1098	2722	0	139		D5_No_abx_3	1820000	1360000	1530000	380000	584000	289000	1060000	827000	395000	182000	101000	392000
D6_No_abx_2	6801	0	1020	60	67	9947	387	43	0	0	1282	416	93	24	0	0	0	42	254	12	102	4962	102	0	862	795	5630	158	224	0	498	281	0	0	1767		D6_No_abx_2	1860000	1670000	1990000	494000	511000	311000	850000	1060000	280000	177000	103000	484000
D7_No_abx_2	4287	0	546	0	0	9065	96	0	0	4494	165	1107	0	66	0	0	0	42	42	0	0	1389	36	0	0	9	354	0	2595	36962	8531	693	0	0	333		D7_No_abx_2	1790000	1380000	952000	379000	495000	215000	849000	504000	249000	156000	90800	300000
D8_No_abx_3	6062	440	924	3	173	7083	196	0	0	3161	143	157	0	4057	0	0	0	60	114	0	114	5272	180	92	136	180	5646	0	2268	6700	2764	70	10	0	1162		D8_No_abx_3	1340000	1290000	1110000	256000	269000	245000	832000	500000	156000	73100	52600	248000
D9_No_abx_1	6874	0	1558	0	183	6946	21	32	0	44	376	399	0	918	8522	0	0	29	56	53	28	5514	14	0	6	290	4659	83	461	0	0	78	4554	355	1929		D9_No_abx_1	1420000	1280000	1240000	203000	273000	155000	568000	538000	133000	65000	56600	265000
D10_No_abx_1	4060	35	440	0	0	35	29	0	47	23046	93	320	25	1306	92	0	0	0	0	0	0	2395	0	92	117	0	1244	93	3285	0	397	381	0	0	1145		D10_No_abx_1	1480000	2520000	2030000	451000	726000	277000	705000	1540000	389000	122000	66400	608000
D11_No_abx_2	5270	0	327	0	0	4880	65	47	0	1	87	359	13	43	0	0	0	75	0	0	0	4284	109	37	331	62	3904	107	0	0	367	807	0	0	1722		D11_No_abx_2	2040000	1630000	1670000	373000	641000	267000	721000	948000	195000	337000	147000	416000
D1_CRO_2	1935	0	234	0	0	1936	20	0	0	0	295	949	0	19	0	0	736	26	0	48	0	939	39	0	4	28	818	37	287	0	14	786	0	0	850		D1_CRO_2	1990000	2150000	2510000	2050000	21300000	645000	1480000	3660000	1230000	377000	84900	590000
D2_CRO_2	1630	0	0	0	54	23161	318	0	0	0	221	1166	138	31	71	0	0	32	0	10	0	3207	10	74	25	447	11084	16	829	0	0	2188	8626	55	1111		D2_CRO_2	1300000	1180000	1240000	303000	308000	131000	825000	493000	175000	94900	65900	176000
D3_CRO_1	1417	0	96	126	0	1296	0	0	0	7517	0	322	0	50	515	0	0	277	0	40	0	2645	55	0	16	4	2258	60	0	0	396	1743	13	0	839		D3_CRO_1	1700000	2320000	1980000	1970000	21300000	446000	1930000	2690000	1300000	280000	98800	433000
D4_CRO_3	4677	0	231	0	279	3729	0	0	0	9873	0	6398	0	78	0	0	470	19	0	0	0	1469	142	0	24	46	2419	8	2108	25462	1047	3303	0	0	362		D4_CRO_3	1250000	1330000	2640000	269000	3370000	297000	964000	1120000	601000	352000	76600	443000
D5_CRO_3	247	0	60	0	24	5272	6	0	0	111	452	0	0	0	61	0	39	288	32	38	0	668	0	0	0	97	475	41	0	0	283	0	0	7	327		D5_CRO_3	2370000	3790000	2240000	1510000	15700000	551000	1360000	1340000	1160000	891000	188000	624000
D6_CRO_1	2190	0	889	32	76	7345	80	48	0	0	1346	113	116	7	0	0	0	52	188	207	183	3652	172	0	730	1008	6308	149	309	0	77	1067	0	4	2223		D6_CRO_1	1780000	3720000	2320000	2500000	18600000	599000	1560000	3870000	944000	337000	124000	510000
D7_CRO_3	3913	0	215	0	0	3092	49	0	0	65	129	997	0	106	0	0	0	156	13	0	0	1347	0	0	0	0	186	23	36	19602	20992	254	0	0	415		D7_CRO_3	1630000	1520000	1870000	416000	1540000	219000	863000	710000	539000	231000	104000	382000
D8_CRO_2	4016	3	232	0	25	3546	82	0	0	1090	148	308	0	137	0	0	0	70	50	0	166	5557	23	4	35	228	9597	17	937	1349	440	378	6	0	1366		D8_CRO_2	1840000	1830000	2230000	557000	1930000	383000	1450000	2500000	399000	243000	96800	559000
D9_CRO_3	662	0	55	0	24	19679	4	13	0	819	716	116	0	118	200	9087	0	134	259	95	18	1669	11	0	0	341	3466	118	67	0	0	728	0	166	1126		D9_CRO_3	1870000	2010000	2360000	901000	8940000	362000	1340000	1640000	517000	535000	107000	538000
D10_CRO_1	795	135	133	0	0	15	0	0	0	12341	76	8681	58	111	139	0	0	12	0	0	14	1398	0	143	93	23	924	257	10641	0	113	603	0	0	1347		D10_CRO_1	1500000	2910000	1590000	1050000	13700000	563000	1300000	2460000	719000	178000	78500	752000
D11_CRO_1	477	0	14	0	2	1581	6	2	0	0	17	26	0	31	0	0	0	76	0	0	0	1282	8	1	56	46	1532	83	0	0	75	12	0	0	978		D11_CRO_1	2140000	5250000	2390000	2170000	22500000	691000	1890000	3370000	873000	878000	559000	723000
CAZ vs No antibiotics - 16S rRNA gene sequencing																																					CAZ vs No antibiotics - 1H-NMR spectroscopy
Sample	Bifidobacteriaceae	Atopobiaceae	Coriobacteriaceae	Coriobacteriales_Incertae_Sedis	Eggerthellaceae	Bacteroidaceae	Barnesiellaceae	Marinifilaceae	Muribaculaceae	Prevotellaceae	Rikenellaceae	Tannerellaceae	Desulfovibrionaceae	Erysipelatoclostridiaceae	Erysipelotrichaceae	Lactobacillaceae	Streptococcaceae	Unclassified	Christensenellaceae	Clostridiaceae	Lachnospiraceae	Monoglobaceae	Eubacterium_coprostanoligenes_group	Butyricicoccaceae	Oscillospiraceae	Ruminococcaceae	Anaerovoracaceae	Peptostreptococcaceae	Acidaminococcaceae	Selenomonadaceae	Veillonellaceae	Sutterellaceae	Enterobacteriaceae	Akkermansiaceae	ASV_other		Sample	Ara	Fru	Fuc	Gal	Glc	Man	Rib	Xyl	GlcNAc	Mal	Suc	Tre
D1_No_abx_2	7129	0	667	0	0	3901	452	0	0	0	315	176	0	12	0	57	20	0	38	0	1787	11	0	60	422	1840	0	115	1086	0	625	730	0	0	787		D1_No_abx_2	2230000	1590000	2740000	527000	1120000	484000	1010000	973000	609000	749000	131000	537000
D2_No_abx_2	8037	0	0	0	12	4373	313	0	0	0	107	297	0	38	0	0	31	0	19	0	2203	27	62	75	452	1416	0	21	277	0	0	1588	2466	54	1335		D2_No_abx_2	2280000	1620000	2260000	677000	1280000	457000	1190000	819000	513000	828000	133000	326000
D3_No_abx_3	3319	0	477	16	0	941	0	0	0	741	0	121	0	62	268	0	89	0	0	11	2376	33	0	65	3	1373	0	18	0	0	157	45	5	0	724		D3_No_abx_3	1920000	1570000	1690000	461000	625000	306000	741000	1060000	213000	356000	118000	494000
D4_No_abx_3	2819	0	478	0	0	4926	73	0	0	23620	0	68	34	259	0	24	27	0	0	0	1329	59	0	91	20	1248	0	34	1087	29208	3691	491	0	0	500		D4_No_abx_3	1900000	1320000	1910000	338000	894000	226000	772000	514000	304000	793000	130000	237000
D5_No_abx_3	12146	0	1537	0	150	2860	202	0	0	682	231	0	46	0	214	1075	324	46	127	87	1965	46	116	0	220	1312	0	87	572	7310	11366	1098	2722	0	139		D5_No_abx_3	1820000	1360000	1530000	380000	584000	289000	1060000	827000	395000	182000	101000	392000
D6_No_abx_2	6801	0	1020	60	67	9947	387	43	0	0	1318	416	93	24	0	0	42	254	12	102	4951	66	0	862	773	5650	36	158	224	0	498	281	0	0	1743		D6_No_abx_2	1860000	1670000	1990000	494000	511000	311000	850000	1060000	280000	177000	103000	484000
D7_No_abx_2	4287	0	546	0	0	9065	96	0	0	4494	165	1107	0	66	0	0	42	42	0	0	1350	36	0	0	9	354	0	0	2595	36962	8531	693	0	0	372		D7_No_abx_2	1790000	1380000	952000	379000	495000	215000	849000	504000	249000	156000	90800	300000
D8_No_abx_3	6062	440	924	3	173	7115	196	0	0	3161	158	131	0	4057	0	0	60	114	0	114	5223	180	92	136	210	5666	0	0	2268	6700	2764	70	10	0	1139		D8_No_abx_3	1340000	1290000	1110000	256000	269000	245000	832000	500000	156000	73100	52600	248000
D9_No_abx_1	6874	0	1558	0	183	6961	21	32	0	44	381	388	19	918	8522	0	29	50	30	28	5427	14	0	6	290	4819	0	64	461	0	0	78	4554	355	1877		D9_No_abx_1	1420000	1280000	1240000	203000	273000	155000	568000	538000	133000	65000	56600	265000
D10_No_abx_1	4060	59	440	0	0	35	29	0	47	23031	93	320	29	1306	92	0	0	0	0	0	2371	0	92	117	0	1355	0	93	3285	0	397	381	0	0	1045		D10_No_abx_1	1480000	2520000	2030000	451000	726000	277000	705000	1540000	389000	122000	66400	608000
D11_No_abx_2	5270	0	327	0	0	4911	65	47	0	1	108	359	13	43	0	0	75	0	0	0	4227	109	37	331	38	3904	0	107	0	0	367	830	0	0	1727		D11_No_abx_2	2040000	1630000	1670000	373000	641000	267000	721000	948000	195000	337000	147000	416000
D1_CAZ_3	2798	0	276	0	0	5714	516	0	0	0	371	744	0	12	58	83	41	0	47	6	884	134	0	5	134	5389	0	60	371	0	49	1399	0	0	678		D1_CAZ_3	1710000	1420000	2400000	1730000	13900000	349000	1150000	2150000	464000	230000	71600	397000
D2_CAZ_1	264	0	0	0	36	21911	229	0	0	0	161	1531	0	42	0	0	61	0	81	3	985	7	25	38	388	16021	0	25	908	0	0	756	0	0	751		D2_CAZ_1	1930000	1600000	2230000	980000	12000000	415000	992000	798000	501000	546000	101000	275000
D3_CAZ_1	2806	0	65	86	0	5169	0	0	0	1079	17	227	0	66	353	0	149	0	0	3	2148	71	0	17	19	8850	0	56	0	0	1125	159	22	0	878		D3_CAZ_1	1760000	1800000	2060000	1560000	12500000	427000	1350000	1890000	483000	400000	117000	472000
D4_CAZ_2	2482	0	225	0	60	1345	61	0	0	28251	0	92	61	246	0	83	24	0	0	0	2776	204	0	20	51	3773	0	17	129	216	1304	747	0	0	502		D4_CAZ_2	1860000	2690000	2390000	931000	16900000	494000	1460000	671000	1070000	525000	131000	347000
D5_CAZ_1	0	0	0	0	0	2951	0	0	0	0	0	0	0	0	0	2951	0	0	0	0	0	0	0	0	0	18513	0	0	0	0	0	0	0	0	0		D5_CAZ_1	2440000	2200000	2460000	1060000	9770000	472000	1350000	1260000	533000	901000	153000	521000
D6_CAZ_2	2312	0	372	37	100	7084	183	36	0	0	1534	205	119	3	0	0	26	165	0	164	3367	122	0	564	761	11122	41	127	230	0	43	94	0	4	1669		D6_CAZ_2	1740000	2510000	2170000	1650000	10800000	510000	1590000	2960000	454000	361000	129000	449000
D7_CAZ_3	905	0	139	0	0	6741	67	0	0	6952	157	614	40	35	0	0	73	23	0	0	942	35	0	0	8	290	0	0	120	17909	898	800	0	0	514		D7_CAZ_3	2110000	2630000	2220000	630000	7360000	304000	1050000	681000	776000	678000	134000	414000
D8_CAZ_3	1327	56	167	0	135	9867	186	0	0	2008	260	287	0	428	0	0	57	43	0	113	5175	123	0	7	234	11159	0	0	120	9156	949	517	5	0	1199		D8_CAZ_3	1380000	1590000	1460000	323000	3190000	186000	688000	703000	217000	263000	68200	127000
D9_CAZ_1	216	0	43	0	354	15876	0	26	0	108	616	504	13	118	7247	0	56	69	55	93	913	14	0	0	327	19440	0	56	1258	0	0	233	19	720	1269		D9_CAZ_1	1440000	1510000	1880000	283000	812000	177000	886000	1550000	294000	93400	58200	361000
D10_CAZ_1	255	193	120	0	0	67	16	13	0	4702	185	1331	103	84	212	0	0	0	0	0	1012	0	37	67	14	8212	0	75	871	0	0	27	0	0	1156		D10_CAZ_1	1480000	1510000	1340000	721000	6530000	328000	886000	2290000	237000	103000	58000	731000
D11_CAZ_1	672	0	103	0	28	6197	88	73	0	0	180	73	43	0	0	0	129	0	0	0	1598	0	0	24	0	10650	0	146	0	0	283	775	0	0	413		D11_CAZ_1	1970000	2370000	2170000	1280000	10000000	504000	1290000	1810000	481000	1410000	419000	724000
CTX vs No antibiotics - 16S rRNA gene sequencing																																					CTX vs No antibiotics - 1H-NMR spectroscopy
Sample	Bifidobacteriaceae	Atopobiaceae	Coriobacteriaceae	Coriobacteriales_Incertae_Sedis	Eggerthellaceae	Bacteroidaceae	Barnesiellaceae	Marinifilaceae	Muribaculaceae	Unclassified	Prevotellaceae	Rikenellaceae	Tannerellaceae	Desulfovibrionaceae	Erysipelatoclostridiaceae	Erysipelotrichaceae	Lactobacillaceae	Streptococcaceae	Christensenellaceae	Clostridiaceae	Lachnospiraceae	Monoglobaceae	Eubacterium_coprostanoligenes_group	Butyricicoccaceae	Oscillospiraceae	Ruminococcaceae	Anaerovoracaceae	Peptostreptococcaceae	Acidaminococcaceae	Selenomonadaceae	Veillonellaceae	Sutterellaceae	Enterobacteriaceae	Akkermansiaceae	ASV_other		Sample	Ara	Fru	Fuc	Gal	Glc	Man	Rib	Xyl	GlcNAc	Mal	Suc	Tre
D1_No_abx_2	7129	0	667	0	0	3901	452	0	0	0	0	315	176	0	12	0	57	20	38	0	1777	11	0	60	422	1840	0	115	1086	0	625	730	0	0	797		D1_No_abx_2	2230000	1590000	2740000	527000	1120000	484000	1010000	973000	609000	749000	131000	537000
D2_No_abx_2	8037	0	0	0	12	4373	313	7	0	0	0	107	297	0	38	0	0	31	10	0	2213	27	62	75	452	1381	0	21	277	0	0	1588	2466	54	1362		D2_No_abx_2	2280000	1620000	2260000	677000	1280000	457000	1190000	819000	513000	828000	133000	326000
D3_No_abx_3	3319	0	477	16	0	941	0	3	0	0	741	0	121	0	62	268	0	89	0	11	2472	33	0	65	3	1373	0	18	0	0	157	45	5	0	625		D3_No_abx_3	1920000	1570000	1690000	461000	625000	306000	741000	1060000	213000	356000	118000	494000
D4_No_abx_3	2833	0	478	0	0	4926	73	0	0	0	23620	0	68	34	259	0	24	27	0	0	1326	59	0	91	20	1248	0	34	1087	29208	3691	491	0	0	489		D4_No_abx_3	1900000	1320000	1910000	338000	894000	226000	772000	514000	304000	793000	130000	237000
D5_No_abx_3	12146	0	1537	0	150	2860	202	0	0	46	682	231	0	46	0	214	1075	324	127	87	1965	46	116	0	220	1312	0	87	572	7310	11366	1098	2722	0	139		D5_No_abx_3	1820000	1360000	1530000	380000	584000	289000	1060000	827000	395000	182000	101000	392000
D6_No_abx_2	6801	0	1020	60	67	9947	387	43	0	254	0	1318	416	93	24	0	0	42	30	102	4913	66	0	862	802	5650	36	158	224	0	498	281	0	0	1735		D6_No_abx_2	1860000	1670000	1990000	494000	511000	311000	850000	1060000	280000	177000	103000	484000
D7_No_abx_2	4287	0	546	0	0	9065	96	0	0	42	4494	165	1107	0	66	0	0	42	0	0	1356	36	0	0	9	333	0	0	2595	36962	8531	693	0	0	387		D7_No_abx_2	1790000	1380000	952000	379000	495000	215000	849000	504000	249000	156000	90800	300000
D8_No_abx_3	6062	440	924	3	173	7115	196	0	0	114	3161	158	131	0	4057	0	0	60	0	114	5226	180	92	136	195	5666	0	0	2268	6700	2764	70	10	0	1152		D8_No_abx_3	1340000	1290000	1110000	256000	269000	245000	832000	500000	156000	73100	52600	248000
D9_No_abx_1	6874	0	1558	0	183	6961	21	32	0	50	44	381	388	19	918	8528	0	29	30	28	5478	14	0	6	290	4826	0	77	461	0	0	78	4554	355	1799		D9_No_abx_1	1420000	1280000	1240000	203000	273000	155000	568000	538000	133000	65000	56600	265000
D10_No_abx_1	4068	59	440	0	0	56	29	0	47	12	23046	93	320	29	1306	92	0	0	0	0	2448	0	92	117	0	1422	0	93	3285	0	397	381	0	0	845		D10_No_abx_1	1480000	2520000	2030000	451000	726000	277000	705000	1540000	389000	122000	66400	608000
D11_No_abx_2	5270	0	327	0	0	4928	65	47	0	0	1	125	359	13	43	0	0	75	0	0	4349	109	37	331	38	3904	0	107	0	0	367	827	0	0	1575		D11_No_abx_2	2040000	1630000	1670000	373000	641000	267000	721000	948000	195000	337000	147000	416000
D1_CTX_3	3122	0	861	0	0	4003	361	0	0	0	0	523	701	0	0	0	626	56	67	0	842	244	0	8	185	4883	0	85	492	0	80	1390	0	0	971		D1_CTX_3	1820000	1670000	2640000	2140000	16500000	352000	1750000	2730000	609000	210000	66600	602000
D2_CTX_2	1259	0	0	0	5	11379	15	7	0	0	0	256	1009	21	24	0	0	26	41	0	1437	4	14	10	540	937	0	22	57	0	0	1168	758	0	1136		D2_CTX_2	2080000	2280000	2250000	1220000	18600000	521000	1530000	844000	1120000	544000	157000	404000
D3_CTX_2	2714	0	41	136	0	26888	0	45	0	0	2379	0	394	0	50	216	0	266	0	0	3628	45	0	0	0	19330	0	68	0	0	3389	701	0	0	591		D3_CTX_2	1270000	1230000	1500000	317000	1090000	266000	777000	1370000	219000	115000	61400	404000
D4_CTX_2	1876	0	292	0	59	5207	156	0	0	0	28897	0	123	116	171	0	91	64	0	0	2170	150	0	12	72	3906	0	0	109	334	1387	605	0	0	546		D4_CTX_2	1850000	2660000	2300000	976000	18000000	449000	1270000	744000	1030000	533000	132000	339000
D5_CTX_3	374	0	32	0	38	8172	32	0	0	0	88	215	29	38	32	68	1245	109	0	41	874	24	9	0	191	17890	0	24	0	0	1301	0	0	35	433		D5_CTX_3	1910000	1830000	2420000	1010000	11100000	435000	1050000	1400000	488000	880000	154000	532000
D6_CTX_1	3744	0	327	46	119	9496	407	87	0	150	0	1337	479	152	5	0	0	0	46	148	3279	137	0	511	579	12494	49	127	229	0	351	492	0	0	1502		D6_CTX_1	1520000	1630000	2090000	370000	1240000	372000	1100000	1370000	316000	128000	62800	362000
D7_CTX_1	1265	0	124	0	0	5231	49	0	0	27	2814	136	868	58	55	0	0	56	0	0	935	7	0	0	0	224	0	40	31	9729	15427	703	0	0	467		D7_CTX_1	1890000	1700000	1740000	617000	1340000	274000	1420000	565000	924000	294000	122000	436000
D8_CTX_1	1788	244	164	0	74	8500	190	0	0	10	2063	231	228	0	277	0	0	87	0	106	3461	56	44	14	131	11445	0	20	1397	11447	2228	134	0	0	1123		D8_CTX_1	1480000	1370000	1230000	292000	273000	186000	497000	530000	146000	69800	37900	190000
D9_CTX_1	62	0	60	0	61	13491	9	28	0	53	99	463	741	33	131	227	0	51	30	0	2462	0	0	0	257	15681	0	69	523	3	0	46	26	536	1059		D9_CTX_1	1350000	1330000	1280000	228000	319000	174000	1010000	1270000	154000	94900	51000	377000
D10_CTX_3	947	215	224	0	47	244	41	10	53	93	22354	208	808	139	337	149	0	0	0	0	2844	0	56	140	11	6594	0	104	1709	39	130	34	0	0	1069		D10_CTX_3	1480000	1640000	1320000	716000	7750000	272000	999000	1140000	269000	121000	66300	838000
D11_CTX_3	417	0	29	0	0	8969	143	71	0	0	0	289	888	0	0	0	0	86	0	0	1369	0	0	0	36	17564	0	175	0	0	267	292	0	0	153		D11_CTX_3	1780000	1740000	1970000	1020000	6480000	440000	1280000	1820000	413000	1100000	288000	735000
[truncated: 31 more columns]
