# Supplementary material for: Antibiotics promote intestinal growth of carbapenem-resistant Enterobacteriaceae by enriching nutrients and depleting microbial metabolites
Source: Nat Commun. 2023 Aug 22;14:5094. doi: 10.1038/s41467-023-40872-z (PMC10444851; doi:10.1038/s41467-023-40872-z)
Supplement: Supplementary file 6 — Source Data File [file 41467_2023_40872_MOESM6_ESM.zip › Source Data/Figure 3.xlsx]

## Sheet: E. coli aerobic
Time (h)	No nutrient mix						Nutrient mix
	Expt 1			Expt 2			Expt 1			Expt 2
	Rep1	Rep2	Rep3	Rep1	Rep2	Rep3	Rep1	Rep2	Rep3	Rep1	Rep2	Rep3
0	0.0755	0.0753	0.0738	0.0839	0.0756	0.076	0.0788	0.0784	0.0786	0.077	0.0771	0.0774
0.25	0.0728	0.0724	0.0712	0.0817	0.0754	0.0739	0.0801	0.0801	0.0797	0.0791	0.0795	0.0797
0.5	0.0723	0.0732	0.0702	0.0807	0.0738	0.0731	0.088	0.0876	0.0868	0.0864	0.0862	0.0872
0.75	0.0722	0.0729	0.0706	0.0806	0.0738	0.0735	0.0967	0.0962	0.0958	0.0943	0.0973	0.0973
1	0.0721	0.0729	0.0709	0.0819	0.0748	0.0732	0.1096	0.1095	0.1083	0.11	0.1117	0.1091
1.25	0.0726	0.074	0.0713	0.082	0.0753	0.0732	0.132	0.1315	0.1281	0.1282	0.1267	0.127
1.5	0.0724	0.0729	0.0708	0.0816	0.074	0.0723	0.1552	0.1541	0.1537	0.1512	0.1498	0.148
1.75	0.0722	0.0724	0.07	0.081	0.0741	0.073	0.1762	0.175	0.173	0.177	0.1736	0.1732
2	0.072	0.0726	0.0703	0.0818	0.075	0.0727	0.2134	0.2091	0.208	0.2067	0.2021	0.2015
2.25	0.0724	0.0732	0.07	0.0818	0.0748	0.0729	0.2623	0.2558	0.2545	0.2459	0.2421	0.2394
2.5	0.0732	0.0723	0.0699	0.0843	0.0742	0.0737	0.3216	0.3152	0.3124	0.2994	0.2975	0.2934
2.75	0.0713	0.0716	0.0702	0.082	0.0748	0.0735	0.3921	0.3833	0.3783	0.3658	0.3677	0.3606
3	0.0747	0.0758	0.0715	0.0827	0.0756	0.0738	0.4644	0.4591	0.4548	0.4447	0.4502	0.4426
3.25	0.0738	0.0735	0.0711	0.0828	0.0752	0.0733	0.4952	0.4927	0.4889	0.4832	0.4865	0.4804
3.5	0.0738	0.0737	0.0713	0.0812	0.0763	0.0742	0.5149	0.5142	0.5081	0.5093	0.5183	0.5106
3.75	0.0735	0.0738	0.0708	0.0818	0.0744	0.0733	0.5223	0.5206	0.5155	0.5207	0.5278	0.5218
4	0.0746	0.0744	0.0715	0.0816	0.0732	0.0735	0.5296	0.528	0.5264	0.5233	0.5316	0.5246
4.25	0.0739	0.0734	0.0712	0.081	0.0747	0.0742	0.5445	0.542	0.5348	0.5307	0.5377	0.5311
4.5	0.0744	0.0742	0.0714	0.0819	0.0748	0.0737	0.5487	0.5447	0.5369	0.5389	0.5432	0.5349
4.75	0.0724	0.0714	0.0704	0.0815	0.0738	0.074	0.5582	0.5476	0.5436	0.5443	0.5497	0.5384
5	0.0767	0.076	0.0731	0.0819	0.0743	0.0732	0.5596	0.5588	0.5537	0.5474	0.5529	0.5456
5.25	0.0758	0.0752	0.072	0.0818	0.0756	0.0736	0.5672	0.5626	0.5576	0.5538	0.5564	0.5516
5.5	0.0754	0.0743	0.0726	0.0808	0.074	0.0737	0.5708	0.571	0.5606	0.5596	0.5634	0.5589
5.75	0.0752	0.0744	0.0723	0.0808	0.0741	0.0738	0.5826	0.5772	0.5716	0.5636	0.5703	0.5643
6	0.0747	0.0737	0.0718	0.0819	0.0759	0.0757	0.587	0.5879	0.5782	0.5761	0.5813	0.5765
6.25	0.0765	0.0754	0.0729	0.0813	0.0749	0.074	0.594	0.5943	0.5849	0.5884	0.59	0.5873
6.5	0.0746	0.0735	0.071	0.0815	0.0731	0.0748	0.5991	0.5924	0.5947	0.5999	0.6025	0.5904
6.75	0.0751	0.073	0.0712	0.0827	0.0759	0.0746	0.601	0.6035	0.5974	0.6084	0.6165	0.612
7	0.0754	0.0727	0.0716	0.0832	0.0765	0.076	0.6202	0.6151	0.6082	0.6223	0.6299	0.6235
7.25	0.0761	0.0736	0.0722	0.0819	0.0747	0.0742	0.6341	0.6334	0.626	0.6469	0.652	0.6438
7.5	0.0747	0.0729	0.0708	0.0836	0.0756	0.0751	0.651	0.6513	0.6379	0.6667	0.6752	0.6708
7.75	0.0746	0.0719	0.071	0.0832	0.077	0.0763	0.6979	0.6934	0.6846	0.6908	0.6996	0.6969
8	0.0769	0.0721	0.0708	0.0827	0.0744	0.0741	0.7183	0.7208	0.7159	0.7189	0.7274	0.7245
8.25	0.0773	0.0732	0.0716	0.0834	0.076	0.0751	0.7462	0.7514	0.7542	0.7367	0.7498	0.7492
8.5	0.0782	0.0742	0.0713	0.0843	0.0757	0.0757	0.7548	0.7641	0.7656	0.7557	0.7666	0.766
8.75	0.0761	0.0716	0.0696	0.0838	0.0753	0.0753	0.7709	0.7854	0.788	0.773	0.7832	0.7829
9	0.0771	0.0727	0.0705	0.083	0.0759	0.0747	0.7865	0.8067	0.8019	0.7878	0.803	0.7966
9.25	0.0798	0.0743	0.0718	0.0833	0.0747	0.0736	0.7958	0.815	0.8113	0.8045	0.8159	0.8114
9.5	0.0784	0.0718	0.0703	0.0832	0.0762	0.0746	0.81	0.8287	0.8265	0.8094	0.8287	0.8251
9.75	0.0767	0.0697	0.0691	0.0842	0.0764	0.0744	0.8266	0.8444	0.8462	0.818	0.8331	0.8379
10	0.0786	0.0715	0.0702	0.0837	0.0761	0.0747	0.8316	0.8498	0.852	0.8315	0.8466	0.8484
10.25	0.0797	0.072	0.0709	0.0828	0.0734	0.0737	0.841	0.8635	0.8671	0.8404	0.8616	0.8636
10.5	0.0797	0.0714	0.071	0.0826	0.0759	0.0742	0.8576	0.8749	0.8775	0.8556	0.8716	0.8759
10.75	0.0793	0.0707	0.0694	0.0824	0.0765	0.0753	0.8652	0.8906	0.8908	0.8729	0.8809	0.8777
11	0.0791	0.0719	0.0692	0.0831	0.0767	0.0742	0.8743	0.8993	0.8942	0.8832	0.8888	0.8867
11.25	0.0802	0.0709	0.07	0.0821	0.0761	0.0746	0.8838	0.9067	0.9036	0.8869	0.8973	0.9003
11.5	0.08	0.0715	0.0699	0.0848	0.0761	0.0745	0.8963	0.9164	0.9147	0.9007	0.9051	0.9109
11.75	0.0803	0.0716	0.0701	0.0844	0.0749	0.0742	0.9014	0.9213	0.9211	0.9111	0.9195	0.9219
12	0.0795	0.0714	0.0691	0.0855	0.0758	0.0753	0.9158	0.9327	0.9291	0.9179	0.9272	0.9274
12.25	0.079	0.0707	0.0675	0.0831	0.0746	0.0746	0.9209	0.9349	0.9353	0.9367	0.9405	0.9392
12.5	0.0794	0.0709	0.0695	0.0824	0.0743	0.0744	0.9474	0.9583	0.95	0.9247	0.9467	0.9533
12.75	0.0774	0.0684	0.0673	0.0822	0.0739	0.0745	0.9473	0.962	0.9597	0.9404	0.9574	0.9628
13	0.079	0.0698	0.0686	0.0818	0.076	0.0746	0.9618	0.9738	0.9643	0.9447	0.9547	0.9624
13.25	0.0793	0.0707	0.0678	0.0809	0.0759	0.0747	0.9472	0.9696	0.9678	0.955	0.9722	0.9736
13.5	0.0817	0.0725	0.0694	0.0795	0.0766	0.0743	0.9634	0.9819	0.9789	0.9728	0.9947	0.9965
13.75	0.0792	0.0693	0.0672	0.0822	0.0755	0.075	0.9717	0.9888	0.9876	0.9707	0.9855	0.9896
14	0.0799	0.0722	0.0688	0.0809	0.0749	0.0741	0.981	0.9956	0.9945	0.9717	0.9969	0.9967
14.25	0.0795	0.0697	0.0682	0.081	0.0762	0.0748	0.986	1.0012	1.0017	0.9834	0.9964	1.0163
14.5	0.0791	0.07	0.0681	0.0828	0.0763	0.0729	0.9931	1.0062	1.0107	0.9901	1.0163	1.0271
14.75	0.0796	0.0701	0.0675	0.081	0.0764	0.0737	0.9915	1.0166	1.0168	0.999	1.0187	1.0272
15	0.0793	0.0711	0.0675	0.0804	0.0764	0.0735	1.0118	1.0299	1.0342	1	1.0193	1.0365
15.25	0.0798	0.0706	0.0675	0.0806	0.0768	0.0733	1.0183	1.0357	1.038	1.0039	1.0218	1.0424
15.5	0.0801	0.0704	0.0668	0.0813	0.0768	0.0732	1.023	1.0412	1.0479	1.019	1.041	1.0532
15.75	0.0801	0.0716	0.0678	0.0815	0.075	0.0737	1.0312	1.0461	1.05	1.0296	1.0429	1.0585
16	0.081	0.0724	0.0678	0.0822	0.0764	0.0737	1.0292	1.0527	1.0591	1.0383	1.0503	1.067
16.25	0.08	0.0708	0.0674	0.0809	0.0744	0.0731	1.0433	1.0638	1.0715	1.0532	1.0565	1.0766
16.5	0.0787	0.0697	0.0656	0.0839	0.0769	0.074	1.0586	1.0739	1.0767	1.0519	1.0725	1.0943
16.75	0.081	0.0715	0.0667	0.0843	0.0784	0.0734	1.0581	1.08	1.0825	1.058	1.0634	1.0908
17	0.0798	0.0717	0.0671	0.0836	0.0762	0.0736	1.0718	1.0849	1.0854	1.0695	1.0796	1.0946
17.25	0.0796	0.0711	0.0665	0.0868	0.0761	0.0734	1.0777	1.0952	1.0967	1.0821	1.0974	1.1092
17.5	0.079	0.0715	0.0661	0.0841	0.0732	0.0734	1.0818	1.1012	1.0977	1.1111	1.1039	1.1152
17.75	0.0785	0.072	0.0661	0.0853	0.0725	0.0749	1.09	1.1027	1.1097	1.1095	1.1191	1.1205
18	0.0796	0.0722	0.0661	0.0864	0.0774	0.0731	1.1005	1.1142	1.1144	1.1089	1.1263	1.1346
18.25	0.0784	0.0721	0.067	0.0852	0.0763	0.0734	1.1067	1.1221	1.126	1.1218	1.1361	1.1466
18.5	0.0784	0.0716	0.0668	0.0857	0.0768	0.0731	1.1238	1.1238	1.1305	1.1317	1.1449	1.1549
18.75	0.0793	0.0732	0.0671	0.0874	0.0754	0.0728	1.1296	1.1401	1.1401	1.1216	1.1442	1.1534
19	0.0754	0.0695	0.0665	0.0859	0.0756	0.0722	1.135	1.1519	1.1485	1.1332	1.1568	1.1621
19.25	0.0763	0.0716	0.0666	0.087	0.0742	0.0735	1.1406	1.1514	1.1554	1.1543	1.1682	1.174
19.5	0.076	0.0715	0.0667	0.0861	0.0753	0.0728	1.1476	1.1602	1.1604	1.1531	1.1704	1.1928
19.75	0.0758	0.0716	0.0675	0.0867	0.0759	0.0735	1.152	1.1729	1.1679	1.1703	1.1796	1.1992
20	0.0755	0.0726	0.0674	0.0876	0.0738	0.0728	1.1651	1.1753	1.1885	1.1681	1.189	1.193
20.25	0.0656	0.0721	0.0665	0.0813	0.0747	0.0731	1.1594	1.1936	1.1831	1.1915	1.1889	1.2031
20.5	0.0642	0.0715	0.0672	0.0811	0.0765	0.0735	1.1787	1.1962	1.1976	1.1907	1.1927	1.2063
20.75	0.063	0.071	0.0661	0.0802	0.0759	0.0727	1.1831	1.2011	1.1976	1.1969	1.2021	1.2156
21	0.0631	0.0727	0.0667	0.0819	0.0746	0.0731	1.181	1.2064	1.1984	1.1904	1.2113	1.2217
21.25	0.0643	0.0727	0.0671	0.0851	0.0747	0.0738	1.1946	1.213	1.2163	1.2041	1.2223	1.2292
21.5	0.0639	0.0727	0.0675	0.081	0.074	0.073	1.1963	1.2239	1.2121	1.2036	1.2244	1.2319
21.75	0.0632	0.0717	0.0667	0.0775	0.0752	0.0732	1.2056	1.2251	1.2239	1.218	1.2445	1.2481
22	0.0635	0.0712	0.0655	0.0813	0.0724	0.0732	1.2093	1.2313	1.2121	1.2219	1.2315	1.2417
22.25	0.0629	0.0691	0.0648	0.0837	0.0737	0.0736	1.217	1.2347	1.2247	1.2212	1.2439	1.2458
22.5	0.0633	0.0703	0.0657	0.0846	0.0747	0.0738	1.2308	1.238	1.2355	1.2235	1.2477	1.2606
22.75	0.0643	0.0722	0.0677	0.0842	0.0746	0.074	1.2287	1.2503	1.2442	1.2463	1.2561	1.2655
23	0.0636	0.0704	0.0658	0.0856	0.0753	0.0737	1.2368	1.2463	1.2489	1.2395	1.2668	1.2743
23.25	0.0633	0.0701	0.0651	0.0799	0.0749	0.0733	1.2256	1.2628	1.2488	1.244	1.2629	1.2801
23.5	0.0648	0.0722	0.0664	0.0794	0.0743	0.0731	1.247	1.2642	1.2576	1.2495	1.2767	1.2728
23.75	0.0643	0.0711	0.0665	0.0804	0.0733	0.0736	1.2488	1.2643	1.2519	1.2532	1.2741	1.2794
24	0.0637	0.0726	0.0677	0.0786	0.074	0.0727	1.254	1.2745	1.2625	1.2673	1.2877	1.289

## Sheet: E. coli anaerobic
Time (h)	No nutrient mix						Nutrient mix
	Expt 1			Expt 2			Expt 1			Expt 2
	Rep1	Rep2	Rep3	Rep1	Rep2	Rep3	Rep1	Rep2	Rep3	Rep1	Rep2	Rep3
0	-0.0003	-0.0006	-0.0002	0	0.0013	0.0007	0.0006	-0.0001	0.0012	0.0028	0.0007	0.0012
0.25	-0.0017	-0.0016	-0.0018	0.0002	0.0003	0.0005	0.0037	0.0045	0.0036	0.0095	0.0104	0.0088
0.5	-0.0023	-0.0018	-0.0029	-0.0002	0	0.0003	0.0108	0.0115	0.0125	0.0212	0.0208	0.0184
0.75	-0.0035	-0.0037	-0.0039	-0.0006	-0.0007	-0.0018	0.0187	0.0204	0.0228	0.0314	0.0318	0.0318
1	-0.0025	-0.0045	-0.0052	-0.0022	-0.0016	-0.002	0.0274	0.0313	0.0323	0.0432	0.0415	0.0419
1.25	-0.0047	-0.0055	-0.0064	-0.0032	-0.001	-0.0019	0.0403	0.0417	0.0413	0.0535	0.054	0.0487
1.5	-0.0036	-0.0059	-0.0058	-0.0038	-0.0014	-0.0031	0.0493	0.0548	0.0456	0.0632	0.0676	0.0498
1.75	-0.0055	-0.0068	-0.0087	-0.0016	-0.0019	-0.0039	0.0604	0.0662	0.0613	0.0559	0.0672	0.0715
2	-0.0049	-0.0077	-0.0075	-0.0011	-0.0029	-0.0034	0.0744	0.0826	0.0855	0.0831	0.0799	0.0842
2.25	-0.0058	-0.0074	-0.0096	-0.0018	-0.0027	-0.0038	0.0974	0.1037	0.0935	0.1064	0.1074	0.1097
2.5	-0.0049	-0.0076	-0.0083	-0.002	-0.0014	-0.0036	0.1084	0.1224	0.1083	0.1298	0.1139	0.1357
2.75	-0.0063	-0.007	-0.0104	-0.0036	0.0008	-0.0023	0.1343	0.145	0.1328	0.1632	0.1476	0.1526
3	-0.0047	-0.0058	-0.0097	-0.0028	0.0001	-0.0004	0.1718	0.1791	0.179	0.1701	0.1663	0.2001
3.25	-0.0042	-0.009	-0.01	-0.0021	0.001	0.0008	0.2136	0.2027	0.2061	0.206	0.2101	0.2326
3.5	-0.0033	-0.0097	-0.0084	-0.0042	-0.0001	0.0004	0.2444	0.2492	0.2489	0.2355	0.2416	0.2723
3.75	-0.004	-0.0123	-0.0076	-0.0067	0.001	0.0006	0.2857	0.3006	0.2849	0.2585	0.2527	0.2906
4	-0.0119	-0.0114	-0.0078	-0.0067	0.0003	-0.0004	0.3044	0.3278	0.3221	0.2897	0.2715	0.3163
4.25	-0.0073	-0.0088	-0.0063	-0.0054	0.0012	0.0005	0.3236	0.33	0.3343	0.2951	0.2971	0.3113
4.5	-0.0093	-0.0106	-0.0074	-0.0054	0.0015	0.0006	0.3252	0.3489	0.3414	0.32	0.3113	0.3199
4.75	-0.0099	-0.0135	-0.0074	-0.005	0	-0.0001	0.3321	0.3427	0.3553	0.2989	0.3014	0.3263
5	-0.0066	-0.0142	-0.0053	-0.0063	-0.0014	0.0007	0.3332	0.3436	0.353	0.3103	0.3028	0.333
5.25	-0.0043	-0.0069	-0.0055	-0.0063	-0.0034	0.0004	0.3305	0.3406	0.3546	0.3103	0.3099	0.3232
5.5	-0.0003	-0.0056	-0.0035	-0.0034	-0.0048	0.0007	0.3315	0.3374	0.3464	0.3086	0.3071	0.3281
5.75	0.001	-0.0028	-0.0029	-0.0036	-0.0042	0.0009	0.3289	0.3324	0.3453	0.3143	0.3015	0.3223
6	0.0013	-0.0028	-0.0027	-0.0035	-0.0048	0.0003	0.3293	0.336	0.3435	0.3165	0.2993	0.3237
6.25	0.0016	-0.0017	-0.0025	-0.0032	-0.0045	0.0005	0.3298	0.3382	0.3385	0.3066	0.3115	0.3088
6.5	0	-0.0007	-0.0019	-0.0048	-0.0038	0.001	0.325	0.3342	0.3401	0.3149	0.3088	0.3033
6.75	0.0016	-0.0001	-0.0004	-0.0043	-0.0029	0.0004	0.3257	0.3325	0.3377	0.3128	0.3059	0.3161
7	0.0022	0.0006	0.0028	-0.004	-0.0017	-0.0005	0.3243	0.3335	0.3363	0.3196	0.3126	0.3243
7.25	0.001	0.0019	0.0034	-0.0046	-0.0012	-0.0012	0.3251	0.33	0.3312	0.3257	0.3208	0.3272
7.5	0.0008	0.0026	0.0036	-0.0036	-0.002	-0.0039	0.3219	0.3258	0.3281	0.3333	0.3212	0.3295
7.75	0.0014	0.0048	0.0029	-0.004	-0.0024	-0.0068	0.3195	0.3237	0.3247	0.3432	0.3247	0.3345
8	0.0025	0.0059	0.0021	-0.0039	-0.0024	-0.0076	0.3176	0.3219	0.3231	0.3443	0.3313	0.3407
8.25	0.0023	0.0057	0.0015	-0.005	-0.0017	-0.0068	0.3168	0.3191	0.3184	0.3486	0.3339	0.3443
8.5	0.0024	0.007	0.0027	-0.0059	-0.0011	-0.006	0.3183	0.3244	0.3179	0.3525	0.3399	0.3481
8.75	0.003	0.0067	0.0041	-0.0054	-0.0014	-0.0048	0.3175	0.3231	0.3161	0.3525	0.3416	0.3517
9	0.0037	0.0066	0.0028	-0.0054	-0.0009	-0.004	0.3148	0.3268	0.3171	0.3555	0.3443	0.3551
9.25	0.0045	0.0059	0.0044	-0.0058	-0.0013	-0.0039	0.316	0.3218	0.3176	0.3571	0.3466	0.3566
9.5	0.0051	0.0056	0.0055	-0.0063	-0.0004	-0.0036	0.3283	0.3311	0.3163	0.3585	0.3492	0.3584
9.75	0.0055	0.0048	0.0069	-0.0053	-0.001	-0.003	0.354	0.3495	0.3202	0.3554	0.3511	0.3588
10	0.0067	0.0039	0.0065	-0.0057	-0.0013	-0.0034	0.372	0.3722	0.3405	0.3538	0.3496	0.3599
10.25	0.0078	0.0043	0.0041	-0.0055	-0.0008	-0.0033	0.382	0.3848	0.3591	0.3506	0.3492	0.36
10.5	0.0081	0.0014	0.0032	-0.0051	-0.001	-0.0048	0.3892	0.392	0.3772	0.3497	0.3476	0.3599
10.75	0.0091	-0.0009	0.0027	-0.0048	-0.0007	-0.0044	0.3916	0.3966	0.3857	0.3459	0.3478	0.3602
11	0.0104	-0.0036	0.0021	-0.0047	-0.0011	-0.0049	0.3917	0.3987	0.3912	0.3447	0.3465	0.3589
11.25	0.011	-0.0043	0.0018	-0.004	-0.0004	-0.0055	0.3931	0.4002	0.3952	0.3418	0.3464	0.3593
11.5	0.0117	-0.0048	0.002	-0.004	-0.0007	-0.0053	0.3936	0.4001	0.3971	0.3415	0.3441	0.3581
11.75	0.0121	-0.0044	0.003	-0.0041	-0.0009	-0.0054	0.3928	0.4006	0.3981	0.3408	0.3444	0.3573
12	0.0125	-0.0034	0.0051	-0.0035	-0.0008	-0.0046	0.3923	0.401	0.3984	0.3388	0.3426	0.3576
12.25	0.0133	-0.003	0.006	-0.0039	-0.0015	-0.0055	0.3903	0.4004	0.3979	0.3375	0.3412	0.3564
12.5	0.0139	-0.0015	0.0067	-0.0032	-0.001	-0.0053	0.389	0.399	0.3983	0.3354	0.3389	0.3553
12.75	0.0135	-0.0011	0.0081	-0.0035	-0.0007	-0.0055	0.3878	0.3984	0.3972	0.3332	0.3376	0.3547
13	0.0134	-0.0006	0.0084	-0.0029	-0.0015	-0.0054	0.3873	0.3965	0.3975	0.3312	0.3354	0.3537
13.25	0.0143	-0.0001	0.009	-0.0024	-0.0017	-0.0062	0.3841	0.3952	0.3967	0.3303	0.3343	0.353
13.5	0.0141	-0.0008	0.0086	-0.0026	-0.0017	-0.0062	0.3823	0.3946	0.3956	0.3281	0.333	0.3511
13.75	0.014	-0.0006	0.009	-0.0028	-0.0018	-0.0059	0.3818	0.392	0.393	0.3259	0.3308	0.3497
14	0.0139	-0.0015	0.0088	-0.0021	-0.002	-0.006	0.3804	0.3906	0.3928	0.3238	0.3308	0.3493
14.25	0.0145	-0.0015	0.0084	-0.0019	-0.0022	-0.0064	0.3782	0.3892	0.3901	0.3228	0.3291	0.348
14.5	0.0153	-0.0017	0.0083	-0.0015	-0.0024	-0.0064	0.3756	0.3875	0.3898	0.3209	0.3286	0.3465
14.75	0.0152	-0.002	0.0082	-0.0014	-0.0025	-0.0063	0.3744	0.3869	0.3891	0.32	0.3279	0.3472
15	0.0157	-0.0021	0.0086	-0.001	-0.0024	-0.0062	0.3713	0.3862	0.3878	0.3169	0.3261	0.346
15.25	0.0152	-0.0021	0.0086	-0.0006	-0.0029	-0.0066	0.3711	0.3832	0.3863	0.3175	0.324	0.3454
15.5	0.0153	-0.0021	0.0086	-0.0004	-0.0026	-0.0068	0.3691	0.3828	0.3859	0.3163	0.3234	0.3448
15.75	0.0162	-0.0025	0.0094	-0.0006	-0.0023	-0.0068	0.3668	0.3811	0.3848	0.316	0.3215	0.3438
16	0.0164	-0.0021	0.0095	-0.0003	-0.0028	-0.0072	0.3657	0.3808	0.3838	0.314	0.3212	0.3442
16.25	0.0163	-0.0025	0.0096	0.0006	-0.0026	-0.0073	0.3639	0.3793	0.3825	0.3126	0.3194	0.3424
16.5	0.0165	-0.0028	0.0098	0.0008	-0.003	-0.007	0.3625	0.3785	0.3821	0.3112	0.3192	0.3417
16.75	0.0165	-0.0025	0.0095	0.0003	-0.0032	-0.0077	0.3608	0.3771	0.3799	0.31	0.3181	0.3399
17	0.0175	-0.0019	0.0106	0.0013	-0.0031	-0.0073	0.3616	0.3761	0.3786	0.3102	0.3167	0.3406
17.25	0.0179	-0.0022	0.0103	0.0013	-0.0031	-0.0075	0.3601	0.3743	0.3786	0.3082	0.3173	0.3394
17.5	0.0178	-0.0023	0.0107	0.0016	-0.0037	-0.0077	0.3593	0.3729	0.3783	0.3073	0.3158	0.339
17.75	0.0183	-0.0023	0.0107	0.0021	-0.0035	-0.0075	0.3578	0.3709	0.3765	0.3052	0.3138	0.3376
18	0.0182	-0.0019	0.0116	0.0023	-0.0041	-0.0075	0.3551	0.3716	0.3763	0.305	0.3143	0.3372
18.25	0.0186	-0.0025	0.0113	0.0026	-0.004	-0.0071	0.3534	0.3699	0.3746	0.3032	0.3134	0.3359
18.5	0.019	-0.0023	0.0112	0.0029	-0.0037	-0.0073	0.3523	0.3702	0.3742	0.3033	0.3121	0.3376
18.75	0.0187	-0.0022	0.0117	0.0033	-0.0034	-0.0077	0.3511	0.3691	0.3717	0.3026	0.3106	0.3365
19	0.0189	-0.002	0.0116	0.0031	-0.0033	-0.0075	0.3511	0.3672	0.3724	0.3035	0.3112	0.3372
19.25	0.0192	-0.0023	0.012	0.0037	-0.0035	-0.008	0.3504	0.3675	0.3721	0.3024	0.3086	0.3358
19.5	0.0193	-0.0024	0.0124	0.0036	-0.0036	-0.0078	0.3501	0.3655	0.3719	0.3	0.3079	0.3344
19.75	0.0197	-0.003	0.0121	0.0041	-0.0035	-0.0079	0.3486	0.3654	0.3695	0.2981	0.3068	0.3347
20	0.0198	-0.0025	0.0127	0.0051	-0.0033	-0.0073	0.3489	0.3653	0.3697	0.2957	0.303	0.333
20.25	0.0205	-0.0026	0.0124	0.0051	-0.0032	-0.008	0.3479	0.3659	0.3688	0.2985	0.3035	0.3347
20.5	0.0202	-0.0025	0.0128	0.005	-0.0032	-0.0078	0.3462	0.3662	0.3692	0.3087	0.3013	0.3303
20.75	0.0206	-0.0027	0.0127	0.0052	-0.0035	-0.0076	0.3454	0.3659	0.3684	0.3011	0.3061	0.3251
21	0.0209	-0.0026	0.013	0.0061	-0.0028	-0.0072	0.3452	0.3654	0.3686	0.3081	0.3167	0.3268
21.25	0.021	-0.0024	0.013	0.006	-0.0028	-0.0072	0.3447	0.3659	0.3681	0.309	0.3042	0.3311
21.5	0.0216	-0.0026	0.0134	0.0065	-0.0026	-0.0069	0.3454	0.3659	0.3694	0.312	0.2982	0.3432
21.75	0.0216	-0.003	0.0129	0.0065	-0.0025	-0.0069	0.3441	0.3664	0.369	0.3078	0.2943	0.312
22	0.0216	-0.0025	0.0135	0.0069	-0.0027	-0.0068	0.3432	0.3667	0.3677	0.3064	0.281	0.3179
22.25	0.0217	-0.0025	0.0137	0.0077	-0.0023	-0.0069	0.3433	0.3656	0.3671	0.3024	0.2808	0.3141
22.5	0.0221	-0.0024	0.0139	0.008	-0.0019	-0.0064	0.3434	0.3642	0.367	0.3019	0.2846	0.3085
22.75	0.0222	-0.0022	0.0142	0.0084	-0.0021	-0.0063	0.3433	0.3657	0.3665	0.2941	0.2795	0.2909
23	0.022	-0.0016	0.0145	0.0093	-0.0018	-0.0067	0.3442	0.3649	0.3669	0.2831	0.2774	0.2896
23.25	0.0224	-0.0019	0.0143	0.011	-0.0002	-0.0059	0.3428	0.3664	0.3675	0.2813	0.2713	0.3043
23.5	0.023	-0.0014	0.0145	0.0117	-0.0002	-0.006	0.3432	0.3668	0.3671	0.29	0.2936	0.3276
23.75	0.0277	0.0023	0.0206	0.0101	0.0024	-0.0039	0.3481	0.3714	0.3749	0.2957	0.3211	0.3524
24	0.028	0.0027	0.0217	0.0098	0.0013	-0.0033	0.3478	0.3715	0.3746	0.2936	0.3349	0.3461

## Sheet: K. pneumoniae aerobic
Time (h)	No nutrient mix						Nutrient mix
	Expt 1			Expt 2			Expt 1			Expt 2
	Rep1	Rep2	Rep3	Rep1	Rep2	Rep3	Rep1	Rep2	Rep3	Rep1	Rep2	Rep3
0	0.0742	0.0737	0.0731	0.0721	0.0728	0.0713	0.0764	0.0771	0.0763	0.073	0.0725	0.0799
0.25	0.0711	0.0698	0.0701	0.0723	0.0727	0.0697	0.0778	0.0781	0.0773	0.0767	0.0754	0.0824
0.5	0.0723	0.071	0.0703	0.0706	0.0721	0.069	0.0872	0.0873	0.0857	0.0836	0.0812	0.0876
0.75	0.0723	0.0717	0.0698	0.0709	0.0733	0.0692	0.101	0.0998	0.0969	0.0951	0.0921	0.0983
1	0.0732	0.0722	0.0694	0.0729	0.0773	0.0702	0.1189	0.1194	0.117	0.1119	0.1098	0.1137
1.25	0.0749	0.0724	0.0704	0.0735	0.0771	0.0709	0.1342	0.1339	0.1323	0.1309	0.1264	0.1316
1.5	0.0753	0.0726	0.0704	0.0719	0.0768	0.0692	0.1559	0.1555	0.1548	0.1458	0.1438	0.1468
1.75	0.0711	0.0712	0.0696	0.0744	0.0797	0.0708	0.1772	0.1777	0.1755	0.1693	0.1637	0.1694
2	0.0729	0.0729	0.0694	0.0718	0.0783	0.0714	0.2122	0.2109	0.2086	0.1938	0.1887	0.1931
2.25	0.0736	0.0726	0.0681	0.0719	0.0776	0.0703	0.2528	0.2502	0.2483	0.2223	0.2182	0.2222
2.5	0.0744	0.0741	0.0692	0.0716	0.0752	0.0699	0.3076	0.3026	0.3016	0.263	0.2578	0.2627
2.75	0.0714	0.073	0.0702	0.0722	0.0762	0.0707	0.3651	0.3626	0.3549	0.3177	0.312	0.3173
3	0.0771	0.076	0.0694	0.0724	0.0773	0.0719	0.4171	0.4129	0.4113	0.3786	0.3683	0.3776
3.25	0.075	0.0746	0.0708	0.0739	0.0781	0.072	0.4801	0.4824	0.478	0.4207	0.417	0.43
3.5	0.077	0.0765	0.071	0.0753	0.0806	0.0731	0.5294	0.5312	0.5268	0.4925	0.4806	0.488
3.75	0.0759	0.0762	0.0722	0.0752	0.079	0.0727	0.5387	0.5433	0.5419	0.5223	0.5208	0.5279
4	0.0775	0.0773	0.0722	0.0744	0.0789	0.0741	0.549	0.5583	0.5548	0.5313	0.5355	0.5422
4.25	0.0777	0.078	0.0725	0.0762	0.08	0.074	0.5575	0.5644	0.562	0.5409	0.5422	0.549
4.5	0.079	0.0791	0.0735	0.0766	0.0806	0.0756	0.5673	0.577	0.5759	0.5472	0.5506	0.5595
4.75	0.0771	0.0779	0.0756	0.076	0.08	0.0747	0.5839	0.6048	0.6032	0.5627	0.5684	0.5835
5	0.084	0.0809	0.0748	0.0772	0.0822	0.0761	0.6091	0.6165	0.6206	0.5877	0.5912	0.5958
5.25	0.082	0.0821	0.0761	0.078	0.0827	0.0768	0.6291	0.634	0.6356	0.6056	0.6063	0.6205
5.5	0.0818	0.0817	0.0773	0.077	0.0796	0.0757	0.6435	0.6514	0.6522	0.6284	0.6192	0.6384
5.75	0.0836	0.083	0.0779	0.0795	0.0832	0.078	0.6734	0.6664	0.6659	0.6374	0.6505	0.657
6	0.0835	0.0833	0.078	0.0814	0.0852	0.0795	0.6857	0.6852	0.6788	0.6635	0.6654	0.6699
6.25	0.0871	0.0855	0.0787	0.0802	0.0845	0.079	0.6946	0.7036	0.697	0.6834	0.6763	0.6898
6.5	0.0837	0.0838	0.08	0.0804	0.0838	0.0791	0.7118	0.7225	0.7092	0.6994	0.6989	0.7012
6.75	0.0838	0.0845	0.0809	0.0829	0.0874	0.0813	0.7245	0.7191	0.7164	0.7243	0.7066	0.7126
7	0.085	0.0853	0.0793	0.0832	0.0874	0.082	0.7252	0.7194	0.7159	0.732	0.7181	0.7243
7.25	0.0865	0.0859	0.0822	0.0817	0.0866	0.0817	0.7352	0.723	0.715	0.7355	0.7212	0.7287
7.5	0.0852	0.0854	0.0815	0.084	0.0883	0.083	0.739	0.7329	0.7188	0.7457	0.7286	0.7344
7.75	0.0845	0.0856	0.0821	0.0849	0.0898	0.0836	0.7442	0.7373	0.7264	0.7537	0.7282	0.7353
8	0.0856	0.0868	0.0811	0.0834	0.0869	0.0821	0.7465	0.7488	0.7267	0.753	0.7335	0.7365
8.25	0.0884	0.088	0.0823	0.0851	0.0897	0.0843	0.7516	0.75	0.74	0.7579	0.7454	0.7371
8.5	0.0903	0.0885	0.0823	0.0849	0.0895	0.0844	0.7479	0.7504	0.7433	0.7599	0.7433	0.743
8.75	0.0875	0.087	0.0824	0.0842	0.0881	0.0833	0.7541	0.7598	0.7478	0.7587	0.7488	0.7433
9	0.0875	0.0876	0.0833	0.0858	0.0906	0.0846	0.7488	0.7666	0.7521	0.7633	0.7521	0.7543
9.25	0.0906	0.0893	0.0837	0.084	0.0863	0.0836	0.7462	0.7634	0.7569	0.7671	0.7568	0.7606
9.5	0.0884	0.0884	0.0846	0.0853	0.0901	0.0857	0.7438	0.7587	0.7538	0.7533	0.7514	0.7655
9.75	0.0849	0.0874	0.0857	0.0854	0.0909	0.0862	0.7568	0.764	0.7623	0.7596	0.7556	0.7645
10	0.0879	0.0885	0.0843	0.0864	0.0915	0.0866	0.751	0.7683	0.7699	0.7478	0.7575	0.7641
10.25	0.0888	0.0899	0.0854	0.0844	0.0877	0.085	0.7574	0.7762	0.7816	0.763	0.7657	0.7727
10.5	0.0894	0.0889	0.0853	0.0876	0.0916	0.0869	0.7653	0.7859	0.7879	0.7577	0.7654	0.7723
10.75	0.0882	0.0896	0.0857	0.0872	0.0927	0.088	0.7698	0.8005	0.7979	0.7767	0.779	0.7919
11	0.0893	0.09	0.085	0.0873	0.0927	0.0875	0.7808	0.8111	0.8126	0.8055	0.8119	0.812
11.25	0.0889	0.0895	0.0858	0.0874	0.0922	0.0876	0.7877	0.8126	0.8113	0.8216	0.8154	0.8185
11.5	0.09	0.0893	0.0865	0.0878	0.0924	0.0881	0.8011	0.8201	0.8184	0.8225	0.818	0.8203
11.75	0.0891	0.0904	0.087	0.0871	0.0928	0.0884	0.8061	0.8314	0.825	0.8387	0.8402	0.8434
12	0.089	0.0897	0.0869	0.0886	0.094	0.0891	0.8137	0.8343	0.8278	0.8366	0.8298	0.8403
12.25	0.0893	0.0904	0.0868	0.0878	0.0936	0.0888	0.8053	0.8271	0.8307	0.837	0.8392	0.8453
12.5	0.091	0.0915	0.0879	0.0877	0.0933	0.0891	0.8125	0.8299	0.8329	0.8414	0.8442	0.8528
12.75	0.0877	0.0897	0.087	0.0887	0.0941	0.0893	0.8141	0.8375	0.8333	0.8384	0.844	0.8484
13	0.0902	0.0909	0.0882	0.0904	0.0958	0.0905	0.8237	0.8419	0.8455	0.8379	0.8459	0.8581
13.25	0.0897	0.0906	0.088	0.0908	0.0966	0.091	0.8215	0.8345	0.8432	0.8338	0.848	0.8556
13.5	0.0936	0.0925	0.0883	0.09	0.0951	0.09	0.8174	0.8365	0.8453	0.8494	0.8612	0.8693
13.75	0.091	0.0905	0.088	0.09	0.0953	0.0911	0.8233	0.8377	0.8407	0.8506	0.8618	0.8655
14	0.0934	0.0923	0.0874	0.0884	0.0945	0.0904	0.8239	0.8385	0.8449	0.8549	0.8641	0.8716
14.25	0.0898	0.0919	0.0885	0.0894	0.0953	0.0912	0.8398	0.8477	0.8519	0.8554	0.873	0.874
14.5	0.0914	0.0915	0.0887	0.0888	0.0951	0.0905	0.8397	0.8498	0.86	0.8635	0.8735	0.8749
14.75	0.0908	0.0915	0.0884	0.0903	0.096	0.0913	0.8393	0.8503	0.8504	0.87	0.8773	0.883
15	0.0911	0.092	0.0894	0.0899	0.0958	0.091	0.8463	0.8561	0.8436	0.8658	0.8792	0.8823
15.25	0.0916	0.0924	0.0889	0.0901	0.0963	0.0911	0.8468	0.8529	0.8564	0.867	0.8786	0.8854
15.5	0.092	0.0921	0.0894	0.0906	0.0959	0.0921	0.8529	0.8599	0.8667	0.8671	0.8737	0.8858
15.75	0.0918	0.093	0.0904	0.0904	0.0966	0.0928	0.8513	0.8624	0.8638	0.8775	0.8853	0.8882
16	0.0954	0.0941	0.0892	0.0907	0.0966	0.0924	0.8538	0.8655	0.8694	0.8875	0.8861	0.8904
16.25	0.0929	0.0933	0.0906	0.0909	0.0974	0.0919	0.8597	0.8639	0.8683	0.8782	0.881	0.8892
16.5	0.0916	0.0921	0.0903	0.0921	0.0992	0.0927	0.863	0.8698	0.87	0.885	0.886	0.8925
16.75	0.0944	0.0928	0.0899	0.0926	0.0987	0.0932	0.8573	0.8639	0.8746	0.8804	0.89	0.903
17	0.093	0.0936	0.0911	0.0913	0.0974	0.0926	0.871	0.8775	0.8693	0.8888	0.8924	0.9047
17.25	0.0935	0.0937	0.092	0.0901	0.0973	0.0918	0.8709	0.8793	0.8897	0.8925	0.8931	0.9015
17.5	0.0932	0.0933	0.0908	0.0895	0.0929	0.0911	0.8772	0.8753	0.8835	0.897	0.8988	0.9039
17.75	0.0932	0.0937	0.0918	0.0894	0.0933	0.0915	0.8807	0.8794	0.8655	0.8997	0.895	0.8943
18	0.0956	0.0938	0.0913	0.0927	0.0983	0.0934	0.8739	0.8885	0.8951	0.8982	0.9008	0.9055
18.25	0.0942	0.0952	0.0921	0.0926	0.0984	0.094	0.8911	0.9081	0.909	0.898	0.8987	0.9057
18.5	0.0937	0.0945	0.0925	0.0926	0.0984	0.0938	0.8953	0.8916	0.8953	0.8992	0.898	0.9027
18.75	0.0968	0.0954	0.0919	0.092	0.0981	0.093	0.8978	0.9066	0.9087	0.9002	0.8952	0.9111
19	0.0928	0.0938	0.0932	0.0925	0.0985	0.0938	0.8981	0.9069	0.8872	0.9124	0.905	0.9166
19.25	0.0942	0.0953	0.0926	0.0929	0.0971	0.0938	0.9048	0.9141	0.9125	0.9136	0.9103	0.9144
19.5	0.0949	0.0954	0.0932	0.0923	0.0982	0.0939	0.9091	0.9132	0.9134	0.923	0.9178	0.9241
19.75	0.096	0.0967	0.0946	0.0941	0.0997	0.0951	0.9174	0.9174	0.9165	0.9303	0.9197	0.9149
20	0.0959	0.0965	0.0943	0.0927	0.098	0.0941	0.9133	0.9177	0.9143	0.9233	0.9062	0.9053
20.25	0.0957	0.0965	0.095	0.0937	0.0993	0.0958	0.9215	0.9119	0.9142	0.9304	0.9198	0.9223
20.5	0.0967	0.0967	0.095	0.095	0.1	0.096	0.9265	0.9214	0.9173	0.9366	0.9222	0.9305
20.75	0.0973	0.0976	0.0948	0.0942	0.0999	0.0955	0.9303	0.9202	0.9309	0.9447	0.9317	0.9274
21	0.0972	0.0988	0.0954	0.0942	0.0993	0.0956	0.9226	0.92	0.9298	0.9427	0.9291	0.9288
21.25	0.098	0.0981	0.0964	0.0952	0.1006	0.0969	0.9386	0.938	0.9349	0.9472	0.9328	0.9343
21.5	0.0985	0.0987	0.0968	0.0949	0.1001	0.0962	0.9367	0.9236	0.9346	0.9449	0.933	0.9415
21.75	0.0984	0.0983	0.0964	0.0957	0.1014	0.0977	0.9376	0.9284	0.936	0.9502	0.939	0.9405
22	0.0981	0.0983	0.0968	0.0948	0.0995	0.0972	0.9396	0.9407	0.9426	0.95	0.93	0.9385
22.25	0.0962	0.0984	0.0988	0.0964	0.101	0.0977	0.9495	0.9356	0.9409	0.9495	0.939	0.9441
22.5	0.0988	0.1	0.0977	0.0971	0.1026	0.0992	0.9455	0.9433	0.9506	0.9555	0.9434	0.9514
22.75	0.1023	0.1016	0.0985	0.0967	0.1029	0.0992	0.9467	0.938	0.9538	0.9552	0.9394	0.9587
23	0.0998	0.0998	0.0986	0.0984	0.1034	0.0992	0.9529	0.946	0.9576	0.9562	0.9421	0.9576
23.25	0.1004	0.1011	0.0994	0.0984	0.1028	0.1005	0.9539	0.9448	0.9525	0.9578	0.949	0.9571
23.5	0.1031	0.1023	0.1003	0.0976	0.1035	0.0998	0.9543	0.9467	0.9602	0.9563	0.9539	0.9561
23.75	0.1043	0.1034	0.0999	0.0984	0.104	0.1005	0.9551	0.95	0.9555	0.9538	0.9452	0.9546
24	0.105	0.1043	0.1014	0.0987	0.1049	0.1006	0.9623	0.9539	0.9626	0.951	0.9451	0.9523

## Sheet: K. pneumoniae anaerobic
Time (h)	No nutrient mix						Nutrient mix
	Expt 1			Expt 2			Expt 1			Expt 2
	Rep1	Rep2	Rep3	Rep1	Rep2	Rep3	Rep1	Rep2	Rep3	Rep1	Rep2	Rep3
0	-0.0005	0.0008	0.0021	0.0013	0.0015	0.0002	0.0019	0.0012	-0.0013	0.0008	0.0003	0.0005
0.25	-0.0021	-0.0022	-0.0019	0.0024	0.0007	0.0033	0.0045	0.0043	0.0044	0.0056	0.0054	0.0067
0.5	-0.004	-0.0033	-0.0028	0.0013	0.0037	0.0057	0.0122	0.0119	0.0114	0.0135	0.0119	0.016
0.75	-0.0074	-0.0051	-0.0076	0.0029	0.0057	0.0064	0.0212	0.0187	0.0188	0.0244	0.0219	0.0268
1	-0.0096	-0.0059	-0.0094	0.0037	0.0058	0.0078	0.032	0.0207	0.0273	0.0366	0.0337	0.0388
1.25	-0.0104	-0.0074	-0.0109	0.0041	0.0057	0.0088	0.0439	0.0351	0.036	0.0486	0.0435	0.0546
1.5	-0.0111	-0.0077	-0.0126	0.0036	0.0073	0.0075	0.0516	0.0389	0.0556	0.0646	0.0581	0.0726
1.75	-0.0126	-0.0093	-0.0134	0.0049	0.0051	0.0076	0.0606	0.0537	0.0597	0.0813	0.0704	0.0819
2	-0.0129	-0.0093	-0.0142	0.0064	0.0059	0.0073	0.07	0.0678	0.0842	0.0972	0.0849	0.0887
2.25	-0.0153	-0.0086	-0.0144	0.0063	0.0073	0.0068	0.0998	0.1061	0.1127	0.1107	0.0844	0.1114
2.5	-0.0127	-0.0072	-0.0144	0.0062	0.0079	0.0067	0.1108	0.1124	0.1147	0.1348	0.1219	0.1039
2.75	-0.0121	-0.0064	-0.0143	0.0059	0.0074	0.006	0.1304	0.1401	0.1514	0.1571	0.1272	0.1392
3	-0.0104	-0.0068	-0.0141	0.0056	0.007	0.0064	0.1481	0.1552	0.1821	0.1351	0.1142	0.1618
3.25	-0.0131	-0.0063	-0.014	0.0058	0.0105	0.0049	0.192	0.1968	0.2156	0.16	0.149	0.1804
3.5	-0.0122	-0.0052	-0.0134	0.0083	0.0119	0.0051	0.2118	0.2245	0.248	0.1816	0.1815	0.1939
3.75	-0.0124	-0.0041	-0.0116	0.0092	0.0124	0.0068	0.2569	0.2452	0.2893	0.2171	0.1811	0.2288
4	-0.011	-0.0054	-0.0144	0.01	0.0133	0.0072	0.2804	0.2845	0.3122	0.223	0.2046	0.2586
4.25	-0.0111	-0.0029	-0.0124	0.0112	0.0138	0.009	0.2941	0.3039	0.3335	0.263	0.2432	0.2883
4.5	-0.0137	-0.0039	-0.0121	0.0117	0.0153	0.0082	0.3144	0.3168	0.3464	0.3066	0.2749	0.2781
4.75	-0.0167	-0.0068	-0.0154	0.0126	0.015	0.0078	0.3163	0.3182	0.3466	0.3333	0.2855	0.2899
5	-0.0128	-0.0043	-0.015	0.0114	0.0141	0.0095	0.3196	0.3245	0.3472	0.3467	0.3148	0.3354
5.25	-0.0096	-0.0035	-0.011	0.0112	0.0135	0.0079	0.3197	0.3275	0.3465	0.3565	0.3282	0.3355
5.5	-0.0045	-0.0006	-0.0059	0.0105	0.0138	0.007	0.324	0.3379	0.3578	0.3542	0.3311	0.3378
5.75	-0.002	0.002	-0.0012	0.0104	0.0148	0.0074	0.3219	0.3393	0.3574	0.3537	0.3405	0.3547
6	-0.0001	0.0032	0.0011	0.01	0.0143	0.0063	0.327	0.3446	0.3633	0.3616	0.3482	0.3669
6.25	0.0006	0.0041	0.0036	0.0124	0.015	0.008	0.3302	0.3454	0.3657	0.3647	0.3445	0.3582
6.5	0.005	0.0034	0.001	0.0139	0.0159	0.0072	0.3355	0.3532	0.3667	0.3677	0.3453	0.3621
6.75	0.0039	0.0042	0.0019	0.0146	0.0156	0.0057	0.3403	0.3534	0.3694	0.3697	0.3501	0.3612
7	0.0048	0.0041	0.0041	0.0162	0.0163	0.0082	0.3458	0.3591	0.375	0.3684	0.3498	0.3659
7.25	0.0061	0.0054	0.006	0.0162	0.0165	0.0053	0.347	0.3619	0.3754	0.3694	0.349	0.3679
7.5	0.0073	0.0062	0.0066	0.0174	0.0171	0.0066	0.3473	0.361	0.3757	0.3664	0.3459	0.3688
7.75	0.008	0.0059	0.0067	0.0202	0.0187	0.0062	0.3487	0.3643	0.3775	0.3681	0.3437	0.3645
8	0.0079	0.0053	0.0061	0.0187	0.0178	0.0038	0.3542	0.3663	0.3752	0.3658	0.3431	0.3651
8.25	0.0074	0.0048	0.0061	0.0203	0.0191	0.0024	0.3524	0.3658	0.3756	0.3625	0.3412	0.3685
8.5	0.0075	0.0043	0.0056	0.02	0.0197	0.003	0.3544	0.3688	0.3738	0.3613	0.3404	0.3681
8.75	0.0069	0.0047	0.0062	0.02	0.0184	0.0026	0.3555	0.3686	0.3737	0.3639	0.3408	0.369
9	0.0069	0.0049	0.0065	0.0205	0.0185	0.0039	0.3569	0.3682	0.3706	0.3649	0.341	0.37
9.25	0.007	0.0049	0.006	0.021	0.0181	0.0037	0.3571	0.3676	0.366	0.3635	0.341	0.3704
9.5	0.007	0.0054	0.007	0.0214	0.019	0.0056	0.3548	0.3648	0.3619	0.363	0.3431	0.3702
9.75	0.0075	0.0056	0.0068	0.0225	0.0191	0.0065	0.3531	0.3637	0.3594	0.3653	0.3447	0.3697
10	0.0075	0.0059	0.0074	0.022	0.0182	0.0068	0.3523	0.3595	0.3535	0.3634	0.3432	0.3702
10.25	0.0079	0.0058	0.0071	0.0226	0.019	0.0081	0.3503	0.3581	0.3501	0.3631	0.3425	0.3705
10.5	0.0082	0.0063	0.0077	0.0233	0.0181	0.0087	0.3468	0.3532	0.3482	0.3628	0.3406	0.3696
10.75	0.0087	0.006	0.0066	0.0241	0.0193	0.0109	0.3444	0.3527	0.3434	0.3614	0.3404	0.37
11	0.009	0.0063	0.0073	0.0246	0.0204	0.0119	0.341	0.3487	0.3428	0.3588	0.3405	0.3678
11.25	0.0095	0.0067	0.0071	0.0254	0.0206	0.0144	0.3382	0.3498	0.3394	0.3577	0.3391	0.3673
11.5	0.0095	0.0069	0.0077	0.0256	0.0206	0.0159	0.337	0.345	0.3401	0.3552	0.3384	0.3638
11.75	0.01	0.0072	0.0079	0.0275	0.0216	0.0179	0.3339	0.3427	0.3362	0.3532	0.3389	0.363
12	0.0102	0.0074	0.0079	0.027	0.0218	0.02	0.3304	0.3421	0.3325	0.3507	0.3389	0.3656
12.25	0.0105	0.0077	0.009	0.0289	0.0219	0.0231	0.3279	0.3385	0.3279	0.3482	0.3369	0.3552
12.5	0.0111	0.0079	0.0085	0.0299	0.0233	0.024	0.3255	0.339	0.3263	0.3461	0.3345	0.3544
12.75	0.0116	0.0084	0.0095	0.0315	0.0247	0.0263	0.3222	0.3358	0.3259	0.3436	0.3309	0.3486
13	0.0118	0.0084	0.0085	0.0304	0.0256	0.0254	0.3188	0.3329	0.3223	0.3379	0.3299	0.3443
13.25	0.0123	0.009	0.0091	0.0307	0.0265	0.0255	0.3148	0.328	0.3226	0.3348	0.3263	0.3433
13.5	0.0125	0.009	0.0096	0.0289	0.0269	0.0247	0.3135	0.3281	0.3189	0.3367	0.3252	0.3402
13.75	0.0129	0.0096	0.01	0.0276	0.0278	0.0249	0.3121	0.3251	0.3191	0.3341	0.3251	0.3364
14	0.0135	0.0096	0.01	0.0283	0.0271	0.0249	0.3103	0.3248	0.3178	0.3323	0.3223	0.3347
14.25	0.0138	0.0098	0.011	0.0264	0.0275	0.0258	0.309	0.3248	0.3197	0.3311	0.3207	0.3328
14.5	0.0145	0.0104	0.0112	0.0211	0.0257	0.0243	0.3127	0.3247	0.3184	0.3292	0.3201	0.3291
14.75	0.0148	0.0111	0.0113	0.0216	0.0245	0.0251	0.3063	0.3218	0.3209	0.3283	0.3203	0.3333
15	0.0153	0.0107	0.012	0.0228	0.0252	0.0262	0.3058	0.321	0.3202	0.3282	0.3162	0.3312
15.25	0.0152	0.0112	0.0118	0.0234	0.024	0.0259	0.3023	0.3229	0.3184	0.3282	0.3189	0.3312
15.5	0.016	0.0116	0.012	0.0231	0.0226	0.0251	0.3007	0.3225	0.3239	0.3266	0.3189	0.3318
15.75	0.016	0.012	0.0125	0.0238	0.02	0.0262	0.3005	0.3231	0.324	0.3269	0.3163	0.3309
16	0.0169	0.0121	0.0131	0.024	0.0199	0.0263	0.3002	0.322	0.3234	0.326	0.3165	0.3323
16.25	0.0166	0.0124	0.0133	0.0244	0.0207	0.0272	0.3008	0.3223	0.3228	0.3246	0.3158	0.332
16.5	0.0172	0.0131	0.0137	0.0242	0.0218	0.0265	0.2995	0.3215	0.3259	0.3248	0.3151	0.3318
16.75	0.0177	0.0127	0.0142	0.025	0.022	0.0277	0.2992	0.3214	0.3247	0.3235	0.3133	0.331
17	0.0183	0.0131	0.0145	0.025	0.0227	0.028	0.2982	0.3231	0.3242	0.322	0.3141	0.331
17.25	0.0185	0.0137	0.0153	0.0252	0.0229	0.0284	0.2985	0.323	0.3236	0.323	0.3133	0.3326
17.5	0.0189	0.0138	0.0152	0.0249	0.0231	0.0286	0.2975	0.3212	0.3217	0.3215	0.313	0.331
17.75	0.019	0.0139	0.0162	0.0255	0.0232	0.0284	0.2967	0.3214	0.3217	0.3204	0.3117	0.3337
18	0.0201	0.0141	0.0158	0.0258	0.0239	0.029	0.2961	0.3201	0.3213	0.3209	0.3122	0.333
18.25	0.0192	0.0147	0.0167	0.0264	0.0244	0.0299	0.2956	0.3207	0.3202	0.321	0.3112	0.3319
18.5	0.0205	0.0146	0.017	0.0263	0.0248	0.0296	0.2937	0.3213	0.3176	0.32	0.31	0.3328
18.75	0.0205	0.0153	0.0166	0.0268	0.0253	0.0306	0.2934	0.3199	0.3177	0.3194	0.3088	0.3346
19	0.0211	0.0154	0.0175	0.0263	0.0249	0.0301	0.2913	0.3184	0.3161	0.3182	0.3093	0.3311
19.25	0.0213	0.0152	0.0175	0.0266	0.0267	0.0313	0.2905	0.3173	0.3118	0.317	0.3096	0.3326
19.5	0.022	0.0159	0.0179	0.0269	0.0271	0.0316	0.2953	0.3169	0.3128	0.3172	0.3086	0.3319
19.75	0.0218	0.0159	0.0185	0.0278	0.0275	0.0325	0.2896	0.3152	0.3094	0.316	0.3077	0.3311
20	0.0223	0.0165	0.0182	0.0276	0.0272	0.0323	0.2882	0.3161	0.3076	0.316	0.3085	0.3307
20.25	0.0227	0.0163	0.0181	0.0282	0.0278	0.0333	0.287	0.3147	0.3036	0.315	0.3065	0.3297
20.5	0.0229	0.017	0.0194	0.028	0.0279	0.0326	0.2875	0.3132	0.3005	0.3145	0.3065	0.3294
20.75	0.0229	0.0172	0.0191	0.0289	0.0287	0.0336	0.2847	0.3111	0.2995	0.3136	0.3061	0.3292
21	0.0235	0.0176	0.0195	0.0291	0.0296	0.0344	0.2832	0.3096	0.3007	0.3132	0.3061	0.3288
21.25	0.0243	0.0176	0.0201	0.0297	0.0295	0.0349	0.282	0.3078	0.3049	0.3114	0.3062	0.327
21.5	0.0246	0.0175	0.0203	0.0295	0.0302	0.035	0.2819	0.3088	0.31	0.311	0.3057	0.3272
21.75	0.0246	0.018	0.0203	0.0305	0.0309	0.0361	0.2784	0.3097	0.319	0.311	0.3062	0.3251
22	0.0252	0.0182	0.0201	0.03	0.0309	0.0363	0.2775	0.3125	0.3247	0.3108	0.3051	0.3241
22.25	0.025	0.0181	0.0198	0.0311	0.0308	0.037	0.2752	0.3202	0.3302	0.3092	0.3028	0.3236
22.5	0.0254	0.0187	0.02	0.0312	0.0318	0.037	0.2768	0.3248	0.3335	0.3074	0.3045	0.3229
22.75	0.0247	0.0186	0.0204	0.0323	0.0321	0.0379	0.2794	0.328	0.3353	0.3064	0.3025	0.3224
23	0.0253	0.0192	0.021	0.0319	0.0328	0.0379	0.2825	0.3317	0.3361	0.3056	0.3027	0.3227
23.25	0.0252	0.0191	0.0211	0.0332	0.0334	0.0385	0.2865	0.3328	0.331	0.3028	0.3017	0.3243
23.5	0.0259	0.0194	0.0226	0.0333	0.0333	0.0388	0.2911	0.3327	0.3286	0.3029	0.3001	0.3256
23.75	0.0284	0.0187	0.0276	0.0338	0.0337	0.0394	0.2986	0.3357	0.3325	0.3025	0.2995	0.3307
24	0.0282	0.0187	0.0246	0.034	0.0341	0.0396	0.3047	0.3304	0.3265	0.3013	0.2981	0.3344

## Sheet: E. hormaechei aerobic
Time (h)	No nutrient mix						Nutrient mix
	Expt 1			Expt 2			Expt 1			Expt 2
	Rep1	Rep2	Rep3	Rep1	Rep2	Rep3	Rep1	Rep2	Rep3	Rep1	Rep2	Rep3
0	0.0711	0.071	0.0715	0.0702	0.0727	0.0726	0.0726	0.0735	0.072	0.0729	0.0733	0.0777
0.25	0.0693	0.0694	0.068	0.068	0.0712	0.07	0.0728	0.0743	0.0723	0.0742	0.0756	0.0761
0.5	0.0693	0.068	0.0668	0.0669	0.0706	0.0687	0.0814	0.0806	0.0796	0.0793	0.0801	0.0833
0.75	0.0701	0.0695	0.0687	0.0677	0.0713	0.0688	0.0888	0.0898	0.0879	0.0857	0.0867	0.0893
1	0.0708	0.0702	0.0692	0.0678	0.0714	0.0697	0.0996	0.1006	0.0972	0.0952	0.0971	0.1003
1.25	0.0718	0.0707	0.0698	0.0696	0.0724	0.0698	0.1156	0.1132	0.1134	0.1069	0.1065	0.1076
1.5	0.0727	0.0693	0.0681	0.0699	0.0716	0.0677	0.1247	0.1228	0.1224	0.1213	0.1191	0.1194
1.75	0.0722	0.0681	0.0674	0.0673	0.0711	0.0676	0.1302	0.1324	0.1329	0.1359	0.1346	0.1344
2	0.0733	0.0694	0.0678	0.067	0.071	0.0683	0.1491	0.1513	0.1492	0.1499	0.1473	0.1498
2.25	0.0712	0.0694	0.0683	0.0673	0.0708	0.0682	0.1715	0.1729	0.1724	0.1679	0.1647	0.1696
2.5	0.0706	0.0702	0.0691	0.0664	0.069	0.0673	0.1951	0.1923	0.1869	0.1849	0.1844	0.1913
2.75	0.0699	0.0691	0.0686	0.0676	0.0714	0.0681	0.2342	0.2343	0.2288	0.2128	0.2127	0.2162
3	0.0717	0.072	0.0699	0.0684	0.0711	0.0686	0.2599	0.2645	0.2587	0.2368	0.2458	0.2471
3.25	0.0711	0.0709	0.0687	0.068	0.071	0.0691	0.2971	0.2991	0.2904	0.2632	0.267	0.2757
3.5	0.0722	0.0709	0.0695	0.0687	0.0722	0.0684	0.3334	0.3419	0.3323	0.2946	0.2948	0.2996
3.75	0.0719	0.0712	0.0697	0.0681	0.0714	0.0687	0.3673	0.3746	0.368	0.3257	0.3283	0.3314
4	0.0723	0.0713	0.0699	0.0678	0.0707	0.068	0.4049	0.3997	0.402	0.365	0.3577	0.3595
4.25	0.0717	0.0706	0.0695	0.0687	0.0716	0.0687	0.4375	0.4346	0.4323	0.3945	0.3927	0.3889
4.5	0.0723	0.0713	0.0697	0.0695	0.0723	0.0691	0.4589	0.4596	0.4553	0.4172	0.4168	0.4172
4.75	0.0716	0.0705	0.0691	0.0676	0.0701	0.0682	0.4935	0.4837	0.4741	0.4391	0.4432	0.4416
5	0.0739	0.0726	0.0712	0.0678	0.0712	0.0684	0.5116	0.5087	0.5159	0.461	0.4638	0.4623
5.25	0.0732	0.0723	0.0709	0.0692	0.0721	0.0689	0.5212	0.5137	0.5274	0.4833	0.4883	0.4855
5.5	0.0735	0.0729	0.0714	0.068	0.0701	0.0674	0.5364	0.5285	0.5444	0.4963	0.5006	0.4977
5.75	0.0734	0.073	0.0714	0.0677	0.0716	0.0689	0.5516	0.552	0.5564	0.5063	0.5074	0.5115
6	0.073	0.0718	0.071	0.0701	0.0724	0.0698	0.5701	0.571	0.576	0.5242	0.5305	0.528
6.25	0.0737	0.0743	0.0724	0.0684	0.0712	0.0685	0.5891	0.5898	0.6004	0.5325	0.5432	0.5424
6.5	0.0728	0.0726	0.0714	0.0687	0.0704	0.0681	0.5966	0.6001	0.607	0.5569	0.5657	0.5631
6.75	0.0733	0.0728	0.0701	0.0694	0.072	0.0701	0.6125	0.6084	0.617	0.5729	0.578	0.5795
7	0.0738	0.0734	0.0724	0.0692	0.0722	0.0702	0.6309	0.6344	0.6334	0.5862	0.5907	0.5908
7.25	0.0741	0.0741	0.073	0.0692	0.0719	0.0688	0.6351	0.6367	0.6387	0.6029	0.6035	0.6041
7.5	0.0726	0.073	0.0715	0.07	0.0737	0.0703	0.6359	0.6388	0.6448	0.618	0.6162	0.6194
7.75	0.0739	0.0736	0.0721	0.0707	0.0737	0.0712	0.6503	0.6575	0.656	0.6232	0.6249	0.6253
8	0.0743	0.0742	0.0725	0.0699	0.0718	0.0691	0.6595	0.6649	0.6662	0.6347	0.6336	0.6358
8.25	0.0751	0.0754	0.0736	0.0707	0.0739	0.0709	0.6773	0.6853	0.6793	0.6413	0.6451	0.6479
8.5	0.0754	0.0758	0.0738	0.0711	0.0742	0.0708	0.6872	0.6889	0.6895	0.6628	0.6526	0.6594
8.75	0.0742	0.0745	0.0722	0.0697	0.0724	0.0701	0.6934	0.691	0.6921	0.6762	0.6652	0.6678
9	0.0753	0.0755	0.0733	0.071	0.0747	0.072	0.705	0.7021	0.7026	0.6826	0.6734	0.677
9.25	0.0759	0.0765	0.0741	0.0704	0.0722	0.0701	0.713	0.7096	0.712	0.6974	0.6839	0.6893
9.5	0.0759	0.0756	0.0731	0.0717	0.0742	0.0711	0.7227	0.7113	0.716	0.702	0.6945	0.6947
9.75	0.0748	0.0743	0.073	0.0712	0.0749	0.0714	0.7297	0.718	0.7177	0.7107	0.7042	0.7033
10	0.0757	0.0757	0.0729	0.0712	0.0745	0.0722	0.7382	0.7292	0.7326	0.7212	0.7083	0.7087
10.25	0.0767	0.0761	0.0732	0.0706	0.0733	0.0698	0.7485	0.7393	0.7341	0.7355	0.7197	0.7217
10.5	0.0764	0.0764	0.0732	0.0722	0.0753	0.0723	0.7603	0.7404	0.7438	0.7314	0.7289	0.7274
10.75	0.0761	0.0759	0.0731	0.0721	0.0749	0.0727	0.7527	0.7398	0.7492	0.753	0.7355	0.7412
11	0.0771	0.0757	0.0736	0.0722	0.0757	0.0731	0.766	0.7578	0.7536	0.7556	0.7412	0.7455
11.25	0.0771	0.0764	0.073	0.0716	0.0752	0.073	0.7744	0.7578	0.7617	0.768	0.7479	0.757
11.5	0.0775	0.0766	0.0736	0.0727	0.0764	0.0738	0.7852	0.7724	0.7755	0.7748	0.756	0.7624
11.75	0.0775	0.0771	0.0742	0.0724	0.0756	0.0725	0.7968	0.7847	0.7813	0.7859	0.7639	0.7711
12	0.0778	0.0769	0.0741	0.0735	0.0767	0.0741	0.8063	0.7927	0.7931	0.7986	0.7775	0.7797
12.25	0.0771	0.0763	0.0729	0.0733	0.0769	0.0736	0.8089	0.797	0.7938	0.8134	0.7969	0.7957
12.5	0.0781	0.0772	0.0739	0.0734	0.076	0.0737	0.8184	0.8071	0.8032	0.8139	0.7994	0.7938
12.75	0.0763	0.0749	0.0721	0.0741	0.0774	0.0735	0.8155	0.8064	0.7964	0.8205	0.8047	0.8001
13	0.0784	0.0766	0.0732	0.0748	0.0783	0.0754	0.8257	0.8163	0.8103	0.831	0.8106	0.8077
13.25	0.0778	0.0767	0.0734	0.075	0.0789	0.0758	0.8291	0.8195	0.8136	0.8353	0.8122	0.8108
13.5	0.0793	0.0782	0.0747	0.0757	0.0788	0.0752	0.8344	0.8283	0.8221	0.8364	0.8214	0.8137
13.75	0.0786	0.0768	0.0735	0.0747	0.0789	0.0752	0.8364	0.8251	0.8204	0.8396	0.8224	0.8191
14	0.0793	0.0774	0.074	0.0743	0.0777	0.0747	0.8399	0.834	0.8256	0.8395	0.8264	0.8215
14.25	0.0789	0.0771	0.0736	0.0749	0.0784	0.0747	0.8447	0.8355	0.8306	0.8434	0.8314	0.8266
14.5	0.0784	0.0773	0.0733	0.075	0.0775	0.0751	0.8448	0.8403	0.8318	0.8473	0.8349	0.8272
14.75	0.079	0.0768	0.0738	0.0765	0.0791	0.0749	0.848	0.8457	0.8344	0.8487	0.8363	0.8283
15	0.0793	0.077	0.0742	0.0758	0.0791	0.0752	0.8553	0.8474	0.8453	0.8581	0.845	0.8383
15.25	0.0784	0.077	0.0742	0.0757	0.0788	0.0751	0.8588	0.851	0.8476	0.8623	0.8469	0.8406
15.5	0.0784	0.0768	0.0739	0.0765	0.0789	0.0752	0.8618	0.8557	0.8508	0.864	0.8499	0.8458
15.75	0.0795	0.0781	0.074	0.0771	0.0794	0.0756	0.8632	0.8578	0.8547	0.8693	0.8564	0.8492
16	0.0804	0.078	0.0751	0.0771	0.0796	0.0755	0.8662	0.8545	0.8575	0.8721	0.8593	0.8498
16.25	0.0797	0.0776	0.074	0.0763	0.0794	0.075	0.87	0.8607	0.8579	0.8774	0.8619	0.856
16.5	0.079	0.0771	0.0736	0.0773	0.0806	0.0767	0.879	0.8662	0.8604	0.8831	0.8735	0.8671
16.75	0.0798	0.0784	0.0749	0.0776	0.0807	0.0771	0.8798	0.8737	0.8664	0.8847	0.8751	0.8649
17	0.0798	0.0774	0.0747	0.077	0.0795	0.0762	0.8871	0.8758	0.8734	0.8845	0.8699	0.8595
17.25	0.0804	0.0782	0.0753	0.0766	0.0793	0.0745	0.8863	0.8772	0.8745	0.8902	0.8804	0.8698
17.5	0.0798	0.0779	0.0748	0.0766	0.0779	0.074	0.8935	0.8814	0.8779	0.8896	0.8807	0.8692
17.75	0.0797	0.0783	0.0748	0.0772	0.0783	0.0746	0.8972	0.8846	0.879	0.8955	0.8839	0.8763
18	0.0802	0.0776	0.0742	0.0784	0.0807	0.0769	0.8987	0.8842	0.8836	0.9002	0.8894	0.8787
18.25	0.0812	0.0791	0.0755	0.0785	0.08	0.0767	0.9001	0.8871	0.8828	0.9074	0.8905	0.8846
18.5	0.0813	0.0783	0.0752	0.079	0.0798	0.0762	0.9011	0.8817	0.8806	0.9093	0.8968	0.8912
18.75	0.0818	0.0795	0.0762	0.0775	0.0794	0.0754	0.909	0.8991	0.8938	0.9092	0.8985	0.8859
19	0.081	0.078	0.0753	0.0785	0.0799	0.076	0.9106	0.895	0.891	0.9158	0.8968	0.8917
19.25	0.081	0.0791	0.0748	0.0783	0.0796	0.0759	0.9171	0.9047	0.9032	0.9172	0.9062	0.8941
19.5	0.0815	0.079	0.0761	0.0776	0.0796	0.0756	0.9222	0.901	0.9004	0.9217	0.9115	0.8983
19.75	0.0825	0.0796	0.0765	0.0786	0.0807	0.0768	0.9334	0.9129	0.9124	0.9321	0.9211	0.909
20	0.0832	0.0797	0.0764	0.0785	0.0795	0.0758	0.9332	0.92	0.9151	0.9298	0.914	0.9097
20.25	0.0828	0.0791	0.0765	0.0794	0.0806	0.077	0.9324	0.9233	0.9155	0.9389	0.9243	0.9146
20.5	0.0832	0.0795	0.0762	0.0794	0.0809	0.077	0.9414	0.93	0.9219	0.9421	0.9233	0.9184
20.75	0.0831	0.0793	0.0763	0.0783	0.0803	0.0764	0.9398	0.9312	0.9253	0.9451	0.9298	0.9204
21	0.0833	0.0807	0.0768	0.0787	0.0792	0.0756	0.9513	0.9333	0.9304	0.9544	0.9379	0.932
21.25	0.084	0.0802	0.0768	0.0793	0.081	0.0771	0.9541	0.9386	0.9363	0.9521	0.9448	0.9319
21.5	0.0842	0.081	0.0771	0.0796	0.0807	0.0769	0.9562	0.9458	0.9425	0.9603	0.9462	0.9355
21.75	0.0844	0.0807	0.0768	0.0798	0.0822	0.0777	0.9583	0.9474	0.9438	0.9643	0.9504	0.943
22	0.0838	0.0799	0.0764	0.0795	0.0807	0.0763	0.9668	0.9491	0.9444	0.9617	0.9548	0.9422
22.25	0.0832	0.0798	0.076	0.0799	0.0806	0.0767	0.9722	0.9518	0.9465	0.9712	0.9578	0.9465
22.5	0.0842	0.0804	0.0772	0.0808	0.0817	0.0774	0.9777	0.9639	0.9568	0.9814	0.9644	0.9519
22.75	0.0856	0.0817	0.0784	0.0801	0.0814	0.0778	0.9758	0.9646	0.963	0.9812	0.9664	0.9588
23	0.0838	0.0807	0.0774	0.0816	0.082	0.0781	0.9825	0.9698	0.9651	0.9869	0.9722	0.9612
23.25	0.0852	0.0802	0.0771	0.0809	0.0826	0.0783	0.9826	0.9729	0.9686	0.9863	0.9749	0.9651
23.5	0.087	0.083	0.0787	0.0809	0.0814	0.0776	0.9917	0.9815	0.9734	0.9973	0.9846	0.9676
23.75	0.0857	0.0822	0.0778	0.0806	0.0809	0.0778	0.9971	0.9804	0.9751	0.9936	0.9761	0.9649
24	0.0867	0.0822	0.0787	0.081	0.0822	0.0778	1.0042	0.9858	0.9836	0.997	0.9823	0.9706

## Sheet: E. hormaechei anaerobic
Time (h)	No nutrient mix						Nutrient mix
	Expt 1			Expt 2			Expt 1			Expt 2
	Rep1	Rep2	Rep3	Rep1	Rep2	Rep3	Rep1	Rep2	Rep3	Rep1	Rep2	Rep3
0	-0.0001	-0.0008	-0.0027	0.0024	0.0004	0.001	0.0006	0.0004	-0.0008	0.0018	0.0019	0.0005
0.25	-0.0006	-0.0019	-0.005	0.0023	0.0005	0.0018	0.0029	0.0041	0.0013	0.0096	0.0083	0.0071
0.5	-0.0052	-0.0013	-0.0069	0.0023	-0.0005	0.0036	0.0064	0.0078	0.0057	0.0177	0.0124	0.0131
0.75	-0.0062	-0.0021	-0.0091	0.0038	-0.0008	0.0042	0.0111	0.013	0.0085	0.0224	0.0242	0.0209
1	-0.0073	-0.0025	-0.0094	0.0057	0.0026	0.003	0.0179	0.018	0.0152	0.0313	0.0337	0.0301
1.25	-0.0073	-0.0014	-0.0089	0.007	0.0003	0.0041	0.026	0.0258	0.0179	0.0353	0.0453	0.0361
1.5	-0.0074	-0.0003	-0.0097	0.008	0.0007	0.0059	0.0348	0.0305	0.029	0.0498	0.0577	0.0457
1.75	-0.007	0.0011	-0.008	0.0093	0.0037	0.005	0.0448	0.0453	0.0389	0.0635	0.068	0.0638
2	-0.0069	0.0017	-0.0086	0.0109	0.0053	0.0064	0.0567	0.0575	0.0527	0.0704	0.0737	0.0602
2.25	-0.0061	0.0027	-0.0079	0.0119	0.0072	0.0108	0.0698	0.0716	0.067	0.0778	0.0842	0.0882
2.5	-0.0062	0.0032	-0.0084	0.0136	0.008	0.0096	0.0768	0.0805	0.0781	0.0917	0.0999	0.0933
2.75	-0.0046	0.0028	-0.009	0.0161	0.0092	0.008	0.0913	0.0935	0.0955	0.107	0.1164	0.1044
3	-0.005	0.0028	-0.0096	0.0175	0.0111	0.0085	0.1022	0.1044	0.107	0.1224	0.133	0.1219
3.25	-0.0041	0.0029	-0.0097	0.0192	0.0131	0.0128	0.1102	0.1178	0.1199	0.1219	0.1447	0.133
3.5	-0.0036	0.0035	-0.0104	0.0189	0.0113	0.0139	0.1228	0.1372	0.1265	0.1538	0.1664	0.1556
3.75	-0.0027	0.0032	-0.01	0.0182	0.0115	0.0138	0.1474	0.1506	0.1412	0.1846	0.1944	0.1973
4	-0.0016	0.0034	-0.009	0.0198	0.0107	0.014	0.1598	0.1792	0.1586	0.2062	0.225	0.2205
4.25	-0.001	0.0039	-0.0084	0.0195	0.0104	0.0144	0.1904	0.1971	0.181	0.2288	0.2576	0.2515
4.5	-0.0006	0.0024	-0.0096	0.0198	0.0092	0.0151	0.2009	0.2026	0.1836	0.2488	0.2731	0.2656
4.75	-0.0008	0.0042	-0.008	0.019	0.009	0.0143	0.2379	0.2154	0.214	0.2513	0.2825	0.2665
5	-0.0033	0.0063	-0.0047	0.0196	0.0095	0.015	0.245	0.2415	0.232	0.2595	0.2835	0.2746
5.25	0.0036	0.0111	-0.0004	0.0199	0.0099	0.0155	0.2628	0.2547	0.2553	0.2707	0.2853	0.2852
5.5	0.0022	0.013	0.0058	0.0216	0.0103	0.0162	0.2824	0.2575	0.2641	0.2719	0.2953	0.2925
5.75	0.0046	0.0105	0.0034	0.0235	0.0109	0.0168	0.2825	0.272	0.2769	0.2791	0.2909	0.2896
6	0.0094	0.0123	0.0063	0.0241	0.0116	0.0174	0.2786	0.2854	0.2859	0.2842	0.2966	0.2966
6.25	0.0114	0.0136	0.0075	0.025	0.0122	0.0174	0.2752	0.2812	0.2843	0.2879	0.3018	0.2986
6.5	0.0139	0.0162	0.0061	0.0252	0.013	0.0181	0.2954	0.2907	0.2964	0.2931	0.3126	0.2998
6.75	0.0144	0.0162	0.0057	0.0253	0.0141	0.0189	0.2919	0.2944	0.2945	0.2997	0.3218	0.3087
7	0.0146	0.016	0.0077	0.0268	0.015	0.0197	0.3001	0.3004	0.2948	0.3075	0.3243	0.3168
7.25	0.0172	0.0168	0.0108	0.028	0.0157	0.0201	0.3124	0.3016	0.2978	0.296	0.3064	0.2975
7.5	0.0186	0.0182	0.0135	0.0295	0.0166	0.0209	0.3184	0.3192	0.3102	0.2886	0.2994	0.2986
7.75	0.0199	0.0202	0.0153	0.0303	0.0172	0.0215	0.3119	0.3205	0.3222	0.2935	0.3075	0.3026
8	0.0206	0.0217	0.0156	0.0307	0.0181	0.022	0.3112	0.3229	0.3278	0.2981	0.3095	0.3223
8.25	0.0215	0.0214	0.0155	0.0319	0.0188	0.0225	0.3087	0.3252	0.3369	0.2959	0.3194	0.3245
8.5	0.0216	0.0216	0.0159	0.0315	0.0196	0.0232	0.3219	0.3225	0.3432	0.2995	0.3197	0.3189
8.75	0.0227	0.0221	0.0168	0.0333	0.0202	0.0235	0.3289	0.3359	0.3568	0.3071	0.3188	0.3169
9	0.0224	0.0214	0.0157	0.0339	0.021	0.0242	0.3286	0.3351	0.3549	0.3018	0.3167	0.3145
9.25	0.0234	0.0212	0.017	0.035	0.0218	0.0252	0.3428	0.3331	0.367	0.2969	0.3187	0.309
9.5	0.0234	0.022	0.0179	0.0364	0.023	0.0255	0.347	0.3288	0.3631	0.2956	0.3188	0.3057
9.75	0.0248	0.0233	0.0191	0.0373	0.0232	0.0256	0.3519	0.3254	0.35	0.2941	0.3164	0.2982
10	0.0257	0.0239	0.0199	0.0378	0.0237	0.0266	0.355	0.3221	0.3489	0.2873	0.3151	0.2952
10.25	0.0274	0.0249	0.0213	0.0393	0.0243	0.0272	0.3584	0.3208	0.3558	0.2828	0.3107	0.2901
10.5	0.0277	0.0256	0.0218	0.039	0.0256	0.0275	0.3583	0.3169	0.3544	0.2828	0.3093	0.2888
10.75	0.029	0.0263	0.0229	0.0409	0.0262	0.0284	0.3549	0.3169	0.3551	0.2762	0.3053	0.286
11	0.0295	0.0268	0.023	0.0418	0.0269	0.0289	0.35	0.3136	0.3512	0.2731	0.3025	0.2813
11.25	0.0298	0.0276	0.0234	0.0427	0.0278	0.0301	0.3427	0.3145	0.3436	0.2708	0.298	0.2803
11.5	0.0311	0.028	0.0239	0.0442	0.0285	0.0307	0.3349	0.3147	0.34	0.2666	0.2943	0.2776
11.75	0.0322	0.0285	0.025	0.0444	0.0291	0.0311	0.3295	0.3155	0.3339	0.2669	0.2899	0.2769
12	0.0327	0.0291	0.0253	0.0454	0.0303	0.032	0.3213	0.315	0.326	0.2642	0.2884	0.2742
12.25	0.0329	0.0298	0.0259	0.0455	0.0308	0.0328	0.3164	0.3134	0.324	0.2614	0.2852	0.2749
12.5	0.0342	0.0299	0.026	0.0472	0.0312	0.0329	0.31	0.3125	0.3157	0.262	0.2819	0.2762
12.75	0.0347	0.0306	0.0269	0.0475	0.0322	0.0336	0.3056	0.3106	0.3104	0.2632	0.2778	0.2773
13	0.0355	0.0316	0.0279	0.0483	0.033	0.0343	0.2993	0.3092	0.3065	0.2626	0.2783	0.2803
13.25	0.0359	0.0318	0.0282	0.0499	0.0337	0.035	0.2993	0.307	0.299	0.2681	0.2786	0.2831
13.5	0.0369	0.0331	0.0292	0.0503	0.0341	0.0361	0.2958	0.3052	0.2982	0.273	0.273	0.2873
13.75	0.038	0.0334	0.0299	0.0502	0.0349	0.0362	0.2931	0.3065	0.2928	0.2777	0.2734	0.2909
14	0.0392	0.034	0.0303	0.052	0.0357	0.037	0.2914	0.3048	0.2884	0.2809	0.2738	0.295
14.25	0.0394	0.0351	0.0313	0.0529	0.0363	0.0372	0.2891	0.3051	0.2909	0.2899	0.2745	0.2989
14.5	0.0408	0.0352	0.0312	0.0533	0.0365	0.038	0.2872	0.3062	0.2842	0.2918	0.2799	0.3037
14.75	0.0409	0.0356	0.032	0.0539	0.037	0.039	0.2857	0.3043	0.2877	0.2967	0.2835	0.3106
15	0.0422	0.036	0.0328	0.056	0.0381	0.0393	0.2837	0.3063	0.2843	0.3018	0.2863	0.3128
15.25	0.0429	0.0372	0.0337	0.0561	0.0393	0.0403	0.2838	0.3095	0.2803	0.3039	0.2908	0.3172
15.5	0.0434	0.0381	0.0342	0.0575	0.04	0.041	0.2844	0.3103	0.285	0.3101	0.2981	0.3246
15.75	0.0445	0.0387	0.0355	0.0576	0.04	0.0412	0.2859	0.3143	0.29	0.3161	0.3045	0.3288
16	0.0451	0.0395	0.0363	0.0582	0.0411	0.042	0.2923	0.3174	0.2852	0.319	0.3107	0.3339
16.25	0.0463	0.04	0.0366	0.0597	0.0418	0.0426	0.2934	0.3184	0.2893	0.3224	0.3134	0.3406
16.5	0.0476	0.0407	0.0375	0.0603	0.0423	0.0433	0.2976	0.3242	0.2887	0.3257	0.3199	0.3477
16.75	0.0486	0.0411	0.0378	0.0611	0.0432	0.0441	0.3016	0.3262	0.2997	0.3264	0.3238	0.3495
17	0.0493	0.0416	0.0385	0.0622	0.0444	0.0449	0.3084	0.3273	0.3067	0.33	0.3319	0.3544
17.25	0.0499	0.0424	0.0391	0.0632	0.0448	0.0456	0.3083	0.3288	0.3001	0.333	0.3366	0.3529
17.5	0.0507	0.0432	0.0399	0.0645	0.0453	0.046	0.3178	0.3311	0.3048	0.3387	0.3529	0.3568
17.75	0.0511	0.0438	0.0407	0.0652	0.0462	0.0467	0.3216	0.3295	0.3048	0.3406	0.3469	0.3582
18	0.0522	0.0446	0.0416	0.0659	0.0472	0.0477	0.3255	0.3379	0.3037	0.3427	0.3515	0.3631
18.25	0.0528	0.045	0.0422	0.0671	0.0482	0.0487	0.3252	0.3404	0.3047	0.3385	0.3553	0.3619
18.5	0.0536	0.0456	0.0426	0.0681	0.0487	0.0499	0.3273	0.339	0.3157	0.343	0.3635	0.3626
18.75	0.0546	0.0461	0.0431	0.0691	0.0495	0.0502	0.3308	0.3402	0.3194	0.3444	0.3537	0.368
19	0.0558	0.0466	0.0439	0.0692	0.0501	0.0504	0.3367	0.3407	0.3205	0.3448	0.3568	0.3605
19.25	0.0561	0.0474	0.0444	0.0705	0.0515	0.0517	0.3476	0.3453	0.3215	0.3374	0.3536	0.36
19.5	0.0572	0.0477	0.0448	0.0769	0.0511	0.0523	0.344	0.3519	0.3206	0.34	0.3586	0.3575
19.75	0.0578	0.0488	0.0457	0.0716	0.0524	0.0529	0.3487	0.3551	0.3334	0.3425	0.3564	0.3552
20	0.0594	0.0493	0.0466	0.074	0.0534	0.0537	0.3465	0.3544	0.3339	0.3346	0.3558	0.357
20.25	0.0592	0.0497	0.0468	0.0745	0.0548	0.0545	0.3463	0.3488	0.3416	0.3344	0.3591	0.3493
20.5	0.0603	0.0503	0.0477	0.0746	0.0544	0.0551	0.3548	0.3438	0.3413	0.3309	0.3569	0.3502
20.75	0.0609	0.051	0.0485	0.0757	0.0547	0.0558	0.3567	0.3467	0.3431	0.3323	0.3498	0.3456
21	0.0617	0.0519	0.049	0.0759	0.0559	0.0565	0.349	0.3482	0.3441	0.341	0.3456	0.3433
21.25	0.0625	0.0521	0.0497	0.0769	0.0568	0.0571	0.3523	0.3466	0.3456	0.3289	0.3473	0.3402
21.5	0.0627	0.0524	0.0499	0.0774	0.057	0.0571	0.3519	0.3492	0.3503	0.3243	0.346	0.3342
21.75	0.0631	0.0531	0.0509	0.0787	0.0577	0.0582	0.3533	0.3457	0.3451	0.3168	0.3486	0.3298
22	0.0643	0.0534	0.0512	0.0798	0.0582	0.0587	0.3505	0.3461	0.3494	0.32	0.3576	0.3269
22.25	0.0643	0.0541	0.0518	0.0804	0.0594	0.0596	0.3419	0.3347	0.3543	0.3285	0.3663	0.34
22.5	0.0659	0.0545	0.0529	0.0824	0.0597	0.0614	0.3416	0.3265	0.3666	0.3337	0.3712	0.3562
22.75	0.0654	0.0552	0.0538	0.0822	0.0607	0.0625	0.3415	0.3317	0.3803	0.3345	0.3654	0.351
23	0.0669	0.0558	0.0545	0.0855	0.062	0.0643	0.3494	0.3471	0.3791	0.3347	0.3632	0.3474
23.25	0.0673	0.0563	0.0551	0.0868	0.0658	0.0658	0.3483	0.3609	0.3794	0.3347	0.3581	0.3459
23.5	0.0683	0.0573	0.0561	0.0873	0.0643	0.0621	0.3551	0.367	0.3809	0.3298	0.3513	0.3464
23.75	0.0695	0.0579	0.0597	0.0815	0.0518	0.0591	0.3597	0.3652	0.3893	0.3295	0.3513	0.3498
24	0.0684	0.0579	0.0583	0.0831	0.056	0.0598	0.3818	0.3713	0.3897	0.3281	0.3586	0.3643
