# Supplementary material for: Antibiotics promote intestinal growth of carbapenem-resistant Enterobacteriaceae by enriching nutrients and depleting microbial metabolites
Source: Nat Commun. 2023 Aug 22;14:5094. doi: 10.1038/s41467-023-40872-z (PMC10444851; doi:10.1038/s41467-023-40872-z)
Supplement: Supplementary file 6 — Source Data File [file 41467_2023_40872_MOESM6_ESM.zip › Source Data/Figure 4.xlsx]

## Sheet: E. coli aerobic
Time (hours)	No_carbon																								Arabinose						Fructose						Fucose						Galactose						Glucose
	Expt 1			Expt 2			Expt 3			Expt 4			Expt 5			Expt 6			Expt 7			Expt 8			Expt 1			Expt 2			Expt 1			Expt 2			Expt 1			Expt 2			Expt 1			Expt 2			Expt 6
	Rep 1	Rep 2	Rep 3	Rep 1	Rep 2	Rep 3	Rep 1	Rep 2	Rep 3	Rep 1	Rep 2	Rep 3	Rep 1	Rep 2	Rep 3	Rep 1	Rep 2	Rep 3	Rep 1	Rep 2	Rep 3	Rep 1	Rep 2	Rep 3	Rep 1	Rep 2	Rep 3	Rep 1	Rep 2	Rep 3	Rep 1	Rep 2	Rep 3	Rep 1	Rep 2	Rep 3	Rep 1	Rep 2	Rep 3	Rep 1	Rep 2	Rep 3	Rep 1	Rep 2	Rep 3	Rep 1	Rep 2	Rep 3	Rep 1
0	0.1263	0.1073	0.1075	0.0797	0.0803	0.0793	0.0918	0.0935	0.089	0.0857	0.1012	0.0883	0.0914	0.0801	0.081	0.094	0.09	0.0928	0.0933	0.097	0.0854	0.0746	0.0746	0.0745	0.0978	0.0981	0.0943	0.079	0.0816	0.0823	0.1015	0.1098	0.1146	0.0768	0.0791	0.0776	0.1023	0.0959	0.0874	0.0785	0.0782	0.0789	0.1036	0.1021	0.104	0.0791	0.0765	0.0774	0.0795
0.25	0.1104	0.0845	0.0949	0.0784	0.0812	0.0801	0.0904	0.0916	0.1021	0.0846	0.0994	0.0858	0.0905	0.08	0.079	0.0883	0.0851	0.0854	0.0853	0.0938	0.081	0.076	0.0759	0.0764	0.0834	0.0866	0.0839	0.0819	0.0829	0.0823	0.0955	0.0965	0.1018	0.0768	0.0787	0.0767	0.0998	0.0961	0.0853	0.0821	0.0788	0.0802	0.0929	0.0935	0.0936	0.0784	0.0792	0.0797	0.0777
0.5	0.1138	0.0875	0.093	0.0888	0.0929	0.0922	0.0954	0.1031	0.1027	0.0863	0.1033	0.0933	0.0977	0.0869	0.0841	0.0877	0.0849	0.0846	0.0867	0.0955	0.0821	0.0755	0.0767	0.0793	0.0864	0.0887	0.0879	0.0849	0.0859	0.0878	0.0947	0.0958	0.1116	0.0848	0.0883	0.0879	0.1083	0.0951	0.0889	0.0871	0.0844	0.0858	0.093	0.0945	0.0953	0.0871	0.0897	0.0902	0.0797
0.75	0.1223	0.1001	0.1029	0.0919	0.0923	0.0917	0.1006	0.1201	0.1031	0.0995	0.12	0.1198	0.1022	0.0936	0.0917	0.0888	0.0846	0.085	0.0881	0.0978	0.0844	0.0761	0.0824	0.0802	0.096	0.0964	0.0974	0.0888	0.0906	0.0937	0.1051	0.1061	0.1231	0.0915	0.095	0.0951	0.1035	0.0919	0.0902	0.0883	0.0862	0.0874	0.1013	0.1046	0.1071	0.092	0.0962	0.0976	0.0864
1	0.1156	0.0915	0.1075	0.0957	0.1003	0.1012	0.0969	0.1185	0.1048	0.1121	0.1295	0.1229	0.1016	0.0951	0.097	0.0877	0.0869	0.0874	0.0938	0.1054	0.0931	0.0832	0.0829	0.0835	0.0898	0.1013	0.0957	0.0917	0.1049	0.1002	0.1023	0.1119	0.1158	0.1008	0.1133	0.1124	0.0932	0.087	0.0845	0.0889	0.0862	0.0892	0.1061	0.1121	0.1182	0.1025	0.1133	0.1174	0.0972
1.25	0.1145	0.0923	0.1096	0.1111	0.117	0.1165	0.0936	0.1078	0.0977	0.1055	0.1197	0.1176	0.0997	0.0941	0.0934	0.0876	0.0943	0.0945	0.0989	0.1099	0.0957	0.0839	0.0822	0.0837	0.0967	0.103	0.0974	0.1039	0.1024	0.1189	0.1058	0.1188	0.1238	0.1237	0.1389	0.1393	0.0962	0.0894	0.0884	0.0899	0.0899	0.0928	0.1156	0.1359	0.1326	0.1309	0.1508	0.1538	0.1089
1.5	0.1332	0.0932	0.1118	0.1052	0.1122	0.1218	0.0916	0.1048	0.1116	0.1065	0.1235	0.1251	0.0979	0.0922	0.0942	0.088	0.0942	0.0952	0.0935	0.1045	0.0945	0.0842	0.0813	0.0821	0.0981	0.1092	0.1021	0.1017	0.1186	0.12	0.1183	0.1411	0.1365	0.1264	0.128	0.1445	0.0947	0.0881	0.0924	0.0883	0.089	0.0909	0.1379	0.1663	0.1721	0.1378	0.1682	0.1801	0.1142
1.75	0.1175	0.0922	0.111	0.1058	0.1135	0.128	0.0969	0.1134	0.1239	0.1198	0.1214	0.1225	0.0976	0.0932	0.0928	0.0897	0.0936	0.0931	0.0922	0.1063	0.0933	0.0848	0.0813	0.0812	0.0951	0.0992	0.0956	0.1046	0.1111	0.1265	0.1291	0.1212	0.1523	0.1377	0.1369	0.1619	0.0898	0.0884	0.0973	0.0882	0.0873	0.0911	0.1654	0.1491	0.1678	0.1532	0.205	0.2246	0.133
2	0.1181	0.0952	0.1146	0.1048	0.1121	0.1315	0.0943	0.1082	0.128	0.1197	0.1315	0.1339	0.0979	0.0937	0.0919	0.0885	0.0951	0.096	0.0937	0.107	0.0954	0.0838	0.0799	0.0804	0.0967	0.1019	0.1002	0.1074	0.1143	0.1325	0.1257	0.1195	0.1156	0.1381	0.1451	0.1733	0.0914	0.0996	0.0877	0.0881	0.0871	0.0905	0.13	0.1445	0.1717	0.1624	0.2115	0.2413	0.1287
2.25	0.1249	0.09	0.1201	0.1167	0.1271	0.1369	0.0876	0.1086	0.1181	0.1128	0.1321	0.1485	0.0969	0.0975	0.0917	0.0881	0.0923	0.0934	0.0933	0.1057	0.0959	0.084	0.0806	0.0814	0.0975	0.101	0.1044	0.1309	0.1333	0.1715	0.1359	0.1272	0.1241	0.1843	0.1964	0.2135	0.1134	0.0935	0.088	0.0885	0.0855	0.0921	0.1398	0.1814	0.185	0.2214	0.2675	0.2781	0.1348
2.5	0.1156	0.0874	0.1152	0.1185	0.129	0.1449	0.0906	0.1155	0.1241	0.1166	0.1323	0.1434	0.0965	0.0961	0.0908	0.0878	0.0931	0.0933	0.0938	0.1046	0.0966	0.0843	0.0821	0.0833	0.1005	0.1154	0.1025	0.1377	0.1319	0.1727	0.1451	0.1218	0.1455	0.167	0.1951	0.2139	0.095	0.0933	0.0844	0.0884	0.0872	0.0913	0.1712	0.153	0.1983	0.2216	0.273	0.2876	0.14
2.75	0.1172	0.0885	0.1135	0.1263	0.1334	0.1671	0.1029	0.1124	0.1264	0.1172	0.1404	0.1497	0.0961	0.0964	0.091	0.0864	0.0908	0.0914	0.0932	0.1051	0.0975	0.0862	0.081	0.0817	0.0987	0.1086	0.1067	0.1536	0.1405	0.1772	0.138	0.1405	0.1484	0.1947	0.2187	0.2347	0.0958	0.094	0.0852	0.089	0.0878	0.0904	0.1752	0.1557	0.1583	0.2508	0.286	0.3018	0.1742
3	0.1145	0.0907	0.116	0.1254	0.1302	0.1535	0.1001	0.1124	0.1224	0.1177	0.1368	0.1418	0.0938	0.0928	0.0932	0.0862	0.0912	0.0924	0.0929	0.1051	0.0965	0.0848	0.0804	0.081	0.0995	0.1044	0.1095	0.1672	0.1452	0.192	0.1271	0.1259	0.1456	0.1907	0.2173	0.2467	0.0942	0.1026	0.0861	0.0891	0.088	0.0905	0.1788	0.1631	0.1671	0.2578	0.3045	0.3384	0.1871
3.25	0.1154	0.089	0.1095	0.141	0.1457	0.1784	0.0932	0.1018	0.1084	0.123	0.137	0.138	0.095	0.0932	0.0924	0.0856	0.0905	0.0922	0.0927	0.1047	0.096	0.0853	0.0821	0.0828	0.1025	0.1051	0.106	0.1816	0.1646	0.2251	0.1316	0.1364	0.1537	0.2178	0.2644	0.2739	0.0933	0.1071	0.086	0.0913	0.0884	0.095	0.1799	0.1914	0.1901	0.2783	0.3265	0.3451	0.2152
3.5	0.123	0.0953	0.1103	0.1493	0.1454	0.1858	0.0935	0.1076	0.1073	0.12	0.13	0.1288	0.0944	0.0924	0.0904	0.0838	0.0897	0.0901	0.0919	0.1041	0.0948	0.0843	0.0814	0.082	0.117	0.1305	0.1333	0.2155	0.2068	0.2463	0.1743	0.206	0.1829	0.2297	0.2893	0.28	0.0958	0.1043	0.0867	0.0912	0.0896	0.0961	0.2458	0.2462	0.2449	0.3026	0.3539	0.3659	0.2624
3.75	0.1239	0.0935	0.1234	0.148	0.1509	0.19	0.1001	0.0979	0.127	0.1168	0.1278	0.1267	0.0946	0.095	0.0917	0.0844	0.0908	0.091	0.091	0.104	0.0951	0.0864	0.0794	0.0818	0.144	0.1726	0.18	0.2272	0.1942	0.2634	0.1928	0.2191	0.2313	0.236	0.2998	0.3059	0.1016	0.0873	0.0871	0.0913	0.0908	0.0995	0.2631	0.2841	0.2685	0.3215	0.3386	0.3503	0.2603
4	0.1186	0.0892	0.1177	0.1366	0.1354	0.178	0.1148	0.1108	0.1378	0.1142	0.1266	0.1253	0.0921	0.0933	0.0893	0.0837	0.0904	0.091	0.091	0.1039	0.0932	0.084	0.0816	0.0819	0.1098	0.1299	0.1194	0.2222	0.199	0.2531	0.1559	0.1738	0.2011	0.2401	0.2964	0.2997	0.0955	0.0875	0.0865	0.0917	0.0911	0.1007	0.2126	0.2597	0.2381	0.3185	0.3725	0.3501	0.3638
4.25	0.122	0.0912	0.1145	0.1399	0.1336	0.1759	0.1051	0.1089	0.134	0.1173	0.1271	0.1318	0.0945	0.091	0.0917	0.0829	0.0889	0.0894	0.0908	0.1134	0.0941	0.0844	0.0813	0.0824	0.1164	0.1434	0.1257	0.2219	0.1801	0.2605	0.1626	0.1816	0.227	0.242	0.3252	0.3279	0.0955	0.0884	0.0874	0.0913	0.0901	0.1022	0.226	0.2754	0.2536	0.3347	0.3924	0.3694	0.4116
4.5	0.1165	0.0894	0.1165	0.1707	0.164	0.1886	0.1037	0.1093	0.148	0.1242	0.1307	0.1421	0.0944	0.0926	0.0891	0.0826	0.0873	0.0878	0.0903	0.1015	0.0923	0.0879	0.0825	0.0841	0.1163	0.1457	0.1147	0.2871	0.2552	0.308	0.1987	0.2192	0.2577	0.3187	0.3688	0.3689	0.095	0.0884	0.0897	0.0936	0.093	0.1185	0.2558	0.2797	0.2689	0.3459	0.394	0.3713	0.5816
4.75	0.1101	0.0924	0.1197	0.1688	0.161	0.1872	0.1061	0.1099	0.1424	0.1178	0.1345	0.1452	0.0924	0.0929	0.0886	0.0824	0.0889	0.0898	0.0899	0.1009	0.0928	0.0944	0.082	0.0844	0.1264	0.13	0.1442	0.2858	0.2488	0.3184	0.2025	0.2425	0.297	0.3182	0.3755	0.3798	0.0958	0.0877	0.089	0.0949	0.0946	0.1246	0.2803	0.3002	0.2814	0.3539	0.3966	0.3755	0.5627
5	0.1157	0.0915	0.1127	0.138	0.1343	0.1803	0.1045	0.1106	0.16	0.1136	0.1314	0.1468	0.0928	0.0915	0.0915	0.0823	0.0892	0.0899	0.0894	0.1019	0.093	0.093	0.0838	0.0842	0.1293	0.1433	0.1433	0.2498	0.2118	0.2726	0.201	0.2292	0.2676	0.2954	0.3228	0.3442	0.0967	0.088	0.0889	0.0927	0.0925	0.1092	0.2722	0.3004	0.2806	0.3592	0.3587	0.3804	0.6751
5.25	0.1156	0.0894	0.1217	0.19	0.1882	0.2157	0.1008	0.1106	0.1579	0.1175	0.1336	0.1427	0.0921	0.0916	0.09	0.0815	0.0889	0.0891	0.0892	0.1018	0.0926	0.0886	0.0838	0.0837	0.1322	0.1567	0.1444	0.2848	0.2375	0.3411	0.2129	0.1843	0.219	0.3524	0.3832	0.3876	0.0965	0.0885	0.0884	0.0991	0.1009	0.1278	0.2921	0.3223	0.2879	0.3777	0.3916	0.3598	0.7088
5.5	0.1344	0.1059	0.1578	0.1681	0.1548	0.1721	0.1047	0.1087	0.1548	0.1283	0.1325	0.1286	0.0907	0.0932	0.0908	0.0813	0.0884	0.0886	0.09	0.1017	0.0938	0.0935	0.0834	0.0845	0.1985	0.2148	0.2141	0.2583	0.1901	0.2752	0.2519	0.2096	0.2464	0.293	0.2792	0.3132	0.1062	0.0934	0.0951	0.0979	0.0976	0.114	0.3562	0.3642	0.3699	0.3565	0.356	0.3621	0.7311
5.75	0.116	0.0909	0.1232	0.185	0.1774	0.2044	0.1052	0.1084	0.1577	0.1212	0.131	0.1314	0.0927	0.0931	0.0908	0.0807	0.0879	0.0885	0.0901	0.1007	0.0931	0.0953	0.0828	0.0834	0.1312	0.1498	0.1471	0.2854	0.2367	0.3189	0.1597	0.1509	0.1667	0.2916	0.3	0.332	0.0972	0.0896	0.0893	0.1079	0.1095	0.1273	0.2993	0.3232	0.3057	0.4043	0.4008	0.3913	0.8473
6	0.1142	0.0995	0.1299	0.2086	0.1869	0.2037	0.108	0.1076	0.1551	0.1146	0.1322	0.1275	0.0914	0.0928	0.0892	0.0808	0.0881	0.089	0.0894	0.1036	0.0932	0.0977	0.0841	0.0852	0.1481	0.1646	0.1685	0.2622	0.2556	0.3249	0.1754	0.1434	0.1513	0.2604	0.2599	0.3416	0.0971	0.0889	0.0901	0.1114	0.1109	0.1298	0.3039	0.314	0.2882	0.3953	0.3869	0.3966	0.8581
6.25	0.1161	0.0913	0.1177	0.2141	0.2162	0.2173	0.1014	0.1074	0.1586	0.1175	0.1386	0.14	0.0922	0.0927	0.0895	0.0789	0.0876	0.0881	0.0899	0.1001	0.0938	0.0925	0.0836	0.0842	0.1471	0.1702	0.1652	0.2737	0.3037	0.3551	0.1586	0.1471	0.1537	0.3141	0.3136	0.3816	0.0985	0.0893	0.0905	0.1162	0.1151	0.1279	0.3243	0.3438	0.3105	0.3904	0.3999	0.4088	1.0338
6.5	0.1158	0.0917	0.1177	0.196	0.1672	0.1814	0.1202	0.1098	0.157	0.1279	0.1391	0.1415	0.0918	0.0955	0.0901	0.0802	0.0882	0.0884	0.0891	0.1014	0.0923	0.0973	0.0851	0.0862	0.1709	0.187	0.1784	0.2529	0.2715	0.3233	0.1555	0.1561	0.1574	0.2811	0.2967	0.338	0.0995	0.0892	0.0902	0.1075	0.1061	0.1155	0.3236	0.3279	0.3206	0.3968	0.382	0.4186	1.0049
6.75	0.1188	0.0963	0.1224	0.2005	0.1742	0.1994	0.1252	0.1068	0.1412	0.119	0.1412	0.1334	0.0922	0.0939	0.0894	0.0804	0.0883	0.0887	0.0896	0.1	0.094	0.0937	0.0848	0.0848	0.2055	0.2181	0.2195	0.2598	0.2973	0.3311	0.1642	0.1732	0.191	0.3029	0.3492	0.3913	0.1002	0.0898	0.0917	0.1141	0.1114	0.1171	0.3203	0.3489	0.3357	0.3524	0.3686	0.3955	1.0423
7	0.1187	0.0956	0.1195	0.1885	0.1719	0.2065	0.1032	0.0984	0.131	0.1061	0.1311	0.1318	0.0922	0.0933	0.0892	0.0793	0.0872	0.0867	0.0899	0.1013	0.0942	0.0939	0.0845	0.0848	0.2105	0.2407	0.239	0.2518	0.3102	0.3301	0.1837	0.1879	0.2202	0.3208	0.3638	0.4163	0.1035	0.0907	0.0918	0.1114	0.1087	0.1129	0.3424	0.3507	0.3443	0.3575	0.3667	0.4142	1.1759
7.25	0.137	0.1102	0.1367	0.1999	0.202	0.223	0.1165	0.0959	0.1324	0.1082	0.1393	0.1324	0.0929	0.0942	0.089	0.0805	0.0887	0.0893	0.0897	0.1025	0.0943	0.0939	0.0855	0.085	0.3076	0.3689	0.3579	0.3214	0.392	0.419	0.2637	0.3165	0.2856	0.3589	0.4234	0.4541	0.1183	0.0936	0.097	0.1219	0.1144	0.1287	0.4135	0.4231	0.4041	0.3825	0.4041	0.4434	1.1468
7.5	0.1152	0.0965	0.1179	0.1919	0.1839	0.2194	0.1135	0.0952	0.1495	0.1076	0.1376	0.1344	0.0933	0.0927	0.0888	0.0805	0.0895	0.0902	0.0889	0.1037	0.0942	0.0955	0.0854	0.0866	0.1987	0.2515	0.2402	0.3246	0.337	0.3797	0.2283	0.2651	0.2603	0.3894	0.4363	0.4818	0.1028	0.0899	0.0906	0.1182	0.1083	0.1203	0.2659	0.2941	0.2735	0.3685	0.3957	0.4455	1.1106
7.75	0.1155	0.0966	0.1204	0.2007	0.1902	0.2151	0.14	0.1025	0.1651	0.1179	0.1505	0.134	0.0916	0.0923	0.0881	0.0802	0.0875	0.0881	0.0888	0.1008	0.0937	0.0919	0.0847	0.0856	0.2255	0.277	0.2595	0.3726	0.4326	0.4181	0.2813	0.324	0.3501	0.4042	0.4426	0.4646	0.1025	0.0896	0.0915	0.1201	0.1081	0.112	0.2866	0.317	0.2891	0.3156	0.3597	0.3708	1.1234
8	0.1171	0.0946	0.1202	0.2108	0.1954	0.2084	0.1033	0.0953	0.1399	0.1074	0.1427	0.1333	0.0933	0.0936	0.0878	0.0796	0.0872	0.0882	0.0884	0.1004	0.0938	0.0945	0.0867	0.0872	0.2133	0.2452	0.231	0.4546	0.4434	0.4829	0.3397	0.3204	0.3629	0.491	0.5111	0.5428	0.1029	0.09	0.0908	0.1191	0.1087	0.1138	0.2319	0.2947	0.2612	0.3327	0.3698	0.4202	1.1196
8.25	0.1217	0.103	0.1271	0.1959	0.1816	0.2201	0.1002	0.0961	0.1277	0.1102	0.1432	0.1359	0.0913	0.0928	0.0885	0.0793	0.0879	0.0886	0.0881	0.1	0.0939	0.0926	0.0848	0.086	0.2882	0.2881	0.2946	0.4114	0.3963	0.4331	0.3939	0.35	0.4355	0.4746	0.5074	0.561	0.1049	0.0901	0.0913	0.1248	0.1078	0.1139	0.2584	0.3453	0.2578	0.3759	0.4107	0.4723	1.12
8.5	0.1179	0.1045	0.1334	0.2106	0.1906	0.2183	0.1028	0.0952	0.1299	0.1167	0.1375	0.1303	0.0908	0.091	0.0878	0.0784	0.0868	0.0876	0.088	0.1037	0.0933	0.0956	0.0876	0.0899	0.2964	0.3373	0.3395	0.4924	0.4755	0.5372	0.4038	0.3654	0.5016	0.5317	0.5983	0.6398	0.1056	0.0901	0.0917	0.1256	0.1139	0.1171	0.2686	0.3407	0.2948	0.3842	0.4084	0.4637	1.1152
8.75	0.1477	0.1162	0.1603	0.2648	0.2546	0.2647	0.0948	0.0982	0.1204	0.1088	0.1368	0.1349	0.0902	0.092	0.0887	0.0789	0.087	0.0879	0.0893	0.0974	0.0938	0.0899	0.0842	0.0844	0.3321	0.4227	0.3881	0.6219	0.5952	0.6985	0.4897	0.4434	0.4791	0.5478	0.5876	0.6044	0.1226	0.0918	0.0961	0.1788	0.1511	0.1614	0.3387	0.3909	0.3636	0.453	0.501	0.5217	1.1082
9	0.1197	0.1034	0.1379	0.1978	0.1788	0.2038	0.1091	0.0939	0.1203	0.1074	0.1436	0.1366	0.0913	0.0909	0.0885	0.0792	0.0885	0.0886	0.0878	0.0995	0.0926	0.0931	0.0858	0.0862	0.2661	0.3777	0.3748	0.4884	0.462	0.5547	0.5344	0.4679	0.5186	0.6351	0.6588	0.6815	0.109	0.0914	0.0943	0.1216	0.1101	0.1145	0.3037	0.3304	0.3043	0.3647	0.3895	0.4759	1.1033
9.25	0.1242	0.1033	0.1347	0.2587	0.2615	0.2664	0.0957	0.0967	0.1311	0.1081	0.1398	0.1343	0.0935	0.0917	0.0893	0.0788	0.0884	0.0888	0.087	0.0988	0.0922	0.091	0.0851	0.0851	0.2551	0.3572	0.3775	0.6372	0.6791	0.7322	0.553	0.5454	0.557	0.6823	0.73	0.7452	0.1085	0.0914	0.093	0.1808	0.1551	0.1621	0.2936	0.3121	0.2965	0.5159	0.5263	0.5453	1.0854
9.5	0.1242	0.1014	0.131	0.1888	0.1844	0.2041	0.0866	0.0946	0.1091	0.1105	0.1414	0.1335	0.0905	0.0934	0.0877	0.0797	0.089	0.0897	0.0875	0.0982	0.093	0.0984	0.0882	0.0902	0.2824	0.3372	0.3674	0.5565	0.6289	0.6715	0.5988	0.5771	0.6524	0.7092	0.7301	0.7425	0.1085	0.0914	0.0923	0.1143	0.1057	0.1087	0.284	0.2876	0.2885	0.4168	0.4264	0.5239	1.0937
9.75	0.1213	0.1013	0.1419	0.1874	0.1808	0.2161	0.1007	0.1001	0.145	0.1073	0.1374	0.1331	0.0917	0.0922	0.0885	0.0774	0.0869	0.0869	0.0881	0.0991	0.0928	0.0916	0.0861	0.0884	0.2856	0.3819	0.3797	0.5933	0.6747	0.6975	0.663	0.6426	0.6546	0.7289	0.732	0.7444	0.1231	0.0915	0.0916	0.1167	0.108	0.11	0.3185	0.3822	0.3158	0.4332	0.4647	0.5318	1.091
10	0.12	0.1038	0.1436	0.2208	0.2058	0.2306	0.0906	0.0987	0.1291	0.1085	0.1464	0.1421	0.0917	0.093	0.0874	0.0781	0.0876	0.0874	0.0885	0.1031	0.0927	0.093	0.0892	0.0897	0.3303	0.4447	0.4603	0.6592	0.7317	0.7987	0.7298	0.7075	0.6391	0.8398	0.769	0.8216	0.1088	0.0923	0.0911	0.1389	0.1235	0.1269	0.2629	0.3673	0.2836	0.4728	0.5051	0.5704	1.0773
10.25	0.1201	0.1005	0.1368	0.1808	0.1667	0.2011	0.0936	0.0961	0.137	0.1074	0.1372	0.1413	0.091	0.0928	0.0879	0.0782	0.0878	0.0876	0.0876	0.0956	0.0918	0.0915	0.0873	0.0861	0.3422	0.4365	0.4555	0.6564	0.7388	0.8048	0.6855	0.724	0.6878	0.8672	0.7954	0.7294	0.1261	0.0917	0.0922	0.109	0.1069	0.1099	0.312	0.3751	0.3128	0.4184	0.4358	0.553	1.0799
10.5	0.1249	0.1124	0.155	0.222	0.1962	0.2305	0.0874	0.0946	0.1202	0.1094	0.1407	0.1286	0.0903	0.0938	0.0884	0.0779	0.087	0.0878	0.0881	0.1019	0.0923	0.09	0.0869	0.0864	0.4993	0.5605	0.598	0.7623	0.8384	0.8534	0.7977	0.7374	0.7187	0.8926	0.8063	0.8566	0.1288	0.0939	0.0927	0.1239	0.1198	0.1214	0.3074	0.3952	0.2753	0.4741	0.5064	0.6093	1.0766
10.75	0.1219	0.1132	0.147	0.1799	0.1591	0.2056	0.0862	0.0956	0.1281	0.1054	0.1385	0.1331	0.0914	0.0922	0.0885	0.0783	0.0869	0.0877	0.0865	0.0971	0.0912	0.0911	0.0924	0.0894	0.5243	0.594	0.6192	0.748	0.8352	0.8554	0.8283	0.757	0.8039	0.8819	0.8465	0.88	0.1134	0.0938	0.0922	0.105	0.1053	0.1058	0.2928	0.3444	0.3007	0.4953	0.5079	0.5763	1.0823
11	0.1183	0.1074	0.1371	0.164	0.1542	0.1803	0.0859	0.0939	0.1199	0.1045	0.1372	0.136	0.0913	0.0924	0.0884	0.0775	0.0861	0.0865	0.0867	0.0948	0.0911	0.0914	0.0886	0.0894	0.4839	0.5551	0.5972	0.8169	0.7684	0.8872	0.8406	0.7493	0.8359	0.9252	0.8922	0.9114	0.1282	0.0941	0.0935	0.1048	0.1058	0.1067	0.3363	0.3896	0.3381	0.4968	0.4996	0.5662	1.0669
11.25	0.1188	0.1091	0.1426	0.2261	0.1969	0.2373	0.087	0.0952	0.122	0.108	0.1359	0.1373	0.0912	0.0933	0.0885	0.0772	0.0849	0.0864	0.0848	0.0989	0.0892	0.0942	0.0904	0.0922	0.5148	0.5258	0.7117	0.8381	0.8598	0.9084	0.8543	0.8405	0.8882	0.9714	0.9418	0.9762	0.1026	0.0935	0.0929	0.1246	0.1195	0.1151	0.3477	0.413	0.3498	0.5671	0.5963	0.6516	1.086
11.5	0.1203	0.1079	0.1326	0.1816	0.1576	0.1955	0.1036	0.0981	0.1343	0.1047	0.1315	0.1375	0.0906	0.0921	0.0877	0.0762	0.0861	0.0865	0.0858	0.0977	0.0903	0.0926	0.0915	0.0928	0.634	0.6018	0.7143	0.8697	0.9261	0.9482	0.84	0.8776	0.9129	0.9614	0.9507	0.9711	0.1041	0.0935	0.0931	0.1081	0.1017	0.1022	0.3315	0.3804	0.3439	0.5545	0.5748	0.6315	1.0396
11.75	0.1215	0.1077	0.1372	0.1725	0.1503	0.1739	0.093	0.0938	0.1314	0.1133	0.1387	0.1381	0.0904	0.0942	0.0887	0.0759	0.0853	0.0859	0.0855	0.0965	0.0902	0.0918	0.0911	0.0913	0.6416	0.6677	0.681	0.8903	0.9577	0.9439	0.9094	0.92	0.9305	0.9824	0.9704	0.9919	0.1018	0.0948	0.0945	0.103	0.0992	0.102	0.3947	0.4378	0.3912	0.4943	0.5144	0.6122	1.0641
12	0.1202	0.1056	0.1321	0.1781	0.1556	0.1742	0.0862	0.0937	0.1142	0.1056	0.138	0.1299	0.0922	0.0933	0.0885	0.0761	0.0845	0.0856	0.0855	0.0952	0.0899	0.0942	0.0918	0.0923	0.7009	0.7169	0.7524	0.9412	0.9882	0.992	0.9321	0.9395	0.9322	1.0308	1.0155	1.0507	0.0993	0.094	0.0946	0.1044	0.101	0.1036	0.3807	0.4183	0.3771	0.5612	0.5736	0.6776	1.0775
12.25	0.1239	0.1065	0.1278	0.2026	0.1683	0.1967	0.0905	0.0922	0.1209	0.1099	0.1413	0.1363	0.0905	0.0923	0.0881	0.0762	0.0855	0.0866	0.0859	0.0971	0.0892	0.0889	0.0882	0.0885	0.6829	0.7336	0.7981	0.9717	1.0177	1.0341	0.9509	0.9526	0.9594	1.0486	1.0347	1.0652	0.0964	0.0928	0.095	0.1122	0.1072	0.1094	0.3856	0.4004	0.3551	0.5928	0.6115	0.6876	1.0677
12.5	0.1295	0.1067	0.1298	0.1942	0.1698	0.2051	0.0877	0.0888	0.1167	0.1145	0.1431	0.1326	0.0916	0.0929	0.0888	0.0771	0.0858	0.0865	0.0842	0.0951	0.0887	0.0952	0.0937	0.0935	0.8212	0.7756	0.87	1.0132	1.0432	1.0556	0.9595	0.9647	0.9643	1.073	1.0484	1.0733	0.0983	0.0939	0.0967	0.1143	0.1101	0.1137	0.4248	0.4653	0.407	0.6309	0.6792	0.718	1.072
12.75	0.1318	0.1161	0.135	0.1752	0.1611	0.2077	0.0899	0.091	0.12	0.1108	0.1393	0.1306	0.0909	0.0913	0.0881	0.0756	0.0846	0.0858	0.0852	0.0951	0.0883	0.0883	0.0866	0.0886	0.7317	0.8767	0.8854	1.0443	1.0126	1.082	1.0001	0.9653	0.9913	1.0892	1.0625	1.0884	0.1269	0.0947	0.1	0.1139	0.1112	0.1139	0.3769	0.4118	0.3846	0.6633	0.7104	0.76	1.0704
13	0.1102	0.0988	0.1175	0.1812	0.1535	0.2119	0.0899	0.0903	0.1197	0.1175	0.1395	0.1253	0.0909	0.0902	0.0879	0.0752	0.0839	0.0846	0.084	0.0976	0.088	0.0933	0.0921	0.092	0.6657	0.7777	0.8496	0.9712	1.0625	1.0869	0.9862	0.9577	0.9856	1.089	1.0599	1.0858	0.0986	0.0945	0.097	0.1187	0.1103	0.1096	0.4057	0.3963	0.3914	0.6231	0.6532	0.7279	1.0618
13.25	0.1385	0.1204	0.1596	0.159	0.1379	0.1751	0.0884	0.0929	0.113	0.1148	0.1358	0.1297	0.0909	0.0909	0.0871	0.0751	0.0829	0.0836	0.0849	0.0965	0.0868	0.0916	0.0896	0.0887	0.8553	0.8402	0.9417	1.0116	1.0806	1.1178	1.0359	0.9973	1.0146	1.0689	1.0366	1.0601	0.1125	0.1014	0.1056	0.1128	0.1074	0.1101	0.5399	0.5258	0.545	0.6728	0.6844	0.7858	1.0637
13.5	0.1254	0.1109	0.1299	0.248	0.2131	0.2614	0.0911	0.0928	0.1185	0.113	0.1387	0.1322	0.0955	0.0897	0.0881	0.0752	0.0838	0.0841	0.0841	0.0925	0.0875	0.0967	0.0912	0.0977	0.8924	0.9186	0.9686	1.1145	1.0873	1.1461	1.027	0.9757	1.0165	1.1019	1.0943	1.0994	0.1054	0.098	0.1011	0.2204	0.1992	0.2016	0.4979	0.469	0.3983	0.7791	0.8121	0.7534	1.0729
13.75	0.1238	0.1088	0.1292	0.1672	0.1384	0.1727	0.091	0.0905	0.1165	0.1175	0.1474	0.1395	0.0885	0.0903	0.0886	0.0742	0.0829	0.0838	0.084	0.0939	0.0861	0.0981	0.0971	0.0964	0.9398	0.8712	0.9756	1.1343	1.1155	1.1327	1.0037	0.9577	1.025	1.0773	1.0398	1.0469	0.1064	0.0992	0.1021	0.1103	0.107	0.1103	0.4736	0.5115	0.4954	0.7101	0.7184	0.7865	1.0673
14	0.1348	0.1158	0.1385	0.1637	0.1369	0.1669	0.0877	0.0933	0.1121	0.1096	0.1347	0.133	0.0932	0.0902	0.0873	0.0737	0.0835	0.0843	0.0836	0.0936	0.0867	0.0955	0.0914	0.0937	0.9716	0.8933	0.9884	1.1181	1.1146	1.1275	1.0329	0.9906	1.0291	1.0734	1.046	1.029	0.1146	0.0997	0.1062	0.1103	0.1084	0.1117	0.6073	0.5691	0.6031	0.687	0.7196	0.7557	1.0762
14.25	0.1193	0.1022	0.119	0.1987	0.1629	0.19	0.0863	0.0919	0.107	0.1139	0.1344	0.1287	0.0915	0.0901	0.0879	0.0739	0.0832	0.0847	0.0834	0.0977	0.0854	0.092	0.0906	0.0914	0.9571	0.8687	1.0143	1.0487	1.0652	1.0922	1.0427	1.022	1.0068	1.079	1.0552	1.0632	0.1084	0.0981	0.1037	0.1452	0.1324	0.1335	0.5767	0.5475	0.5669	0.7321	0.768	0.7907	1.076
14.5	0.1253	0.1076	0.1294	0.1986	0.1621	0.1822	0.0885	0.0898	0.1135	0.1166	0.1393	0.1242	0.091	0.0908	0.0882	0.0738	0.0838	0.0854	0.083	0.0925	0.0852	0.0933	0.0911	0.092	0.9774	0.8785	1.0062	1.0774	1.0517	1.1088	1.0268	1.0277	1.0037	1.0751	1.0601	1.057	0.1121	0.1015	0.1058	0.1326	0.1202	0.1252	0.5986	0.5919	0.6267	0.7401	0.8254	0.7956	1.0718
14.75	0.1386	0.1124	0.1536	0.2183	0.1858	0.2242	0.0944	0.0915	0.115	0.1162	0.1424	0.1275	0.0917	0.0912	0.0889	0.0741	0.0842	0.0868	0.0828	0.0931	0.0841	0.0918	0.0905	0.0896	1.0176	0.8943	1.0346	1.1249	1.041	1.1565	1.0575	1.0285	1.0022	1.1021	1.0994	1.1113	0.1284	0.1052	0.1134	0.1904	0.17	0.1736	0.712	0.7161	0.7039	0.7958	0.8664	0.8535	1.0401
15	0.1255	0.109	0.1348	0.1561	0.1412	0.1806	0.088	0.0921	0.107	0.1124	0.1355	0.1213	0.0907	0.0905	0.088	0.0738	0.0836	0.0858	0.0829	0.0936	0.0853	0.0937	0.0933	0.0936	1.0041	0.9265	1.0328	1.0976	1.048	1.1186	1.0468	1.0604	0.9698	1.0808	1.065	1.0771	0.1162	0.1018	0.1057	0.1272	0.1165	0.1185	0.6529	0.5794	0.6652	0.7853	0.8288	0.8415	1.0766
15.25	0.1236	0.1052	0.1362	0.175	0.1619	0.186	0.1026	0.091	0.1208	0.117	0.1288	0.118	0.091	0.0911	0.0882	0.0734	0.0834	0.0855	0.0826	0.0914	0.0842	0.0969	0.0946	0.0956	1.0014	0.9418	1.0242	1.0745	1.0141	1.1464	1.0437	1.033	1.012	1.0825	1.07	1.0934	0.117	0.1047	0.1058	0.1506	0.1275	0.1337	0.6793	0.6593	0.7513	0.8048	0.8748	0.8845	1.0919
15.5	0.1198	0.0997	0.129	0.1648	0.1431	0.1827	0.0829	0.0928	0.1061	0.1181	0.1426	0.1177	0.0926	0.093	0.0893	0.0738	0.084	0.0857	0.0826	0.0921	0.0834	0.0937	0.0922	0.0942	0.9541	0.9843	1.0498	1.1405	1.0612	1.1422	1.0432	1.055	1.0165	1.0914	1.0705	1.0935	0.1206	0.1056	0.1083	0.1395	0.12	0.1263	0.6593	0.6923	0.7526	0.8205	0.8794	0.8748	1.0454
15.75	0.138	0.1099	0.15	0.1779	0.151	0.1933	0.0889	0.0905	0.1075	0.1172	0.1363	0.124	0.0908	0.0907	0.0877	0.0736	0.084	0.0852	0.0824	0.0914	0.0826	0.0919	0.0906	0.0915	1.0318	0.9054	1.03	1.1031	1.0792	1.1578	1.0875	1.0536	1.0442	1.1068	1.0939	1.1073	0.1807	0.127	0.1309	0.1503	0.1265	0.1322	0.7199	0.8092	0.8499	0.881	0.9366	0.9521	1.0723
16	0.1303	0.1057	0.1388	0.152	0.1372	0.1738	0.0899	0.0936	0.1072	0.1157	0.1381	0.1209	0.0933	0.0906	0.0885	0.0735	0.083	0.0847	0.0819	0.0902	0.0833	0.0903	0.0903	0.0927	1.0308	0.9211	1.0248	1.0777	1.0361	1.0764	1.0744	1.024	1.0404	1.1114	1.0669	1.1	0.1453	0.1134	0.1186	0.1374	0.1221	0.1275	0.6853	0.8171	0.8188	0.8778	0.9404	0.9498	1.1032
16.25	0.1171	0.0999	0.1275	0.2102	0.176	0.2302	0.0949	0.0922	0.1141	0.1186	0.129	0.1235	0.0906	0.0903	0.0881	0.0729	0.0848	0.086	0.0821	0.0927	0.0827	0.0927	0.0935	0.092	0.9924	0.9927	1.0657	1.0824	1.0556	1.1102	1.0515	1.0312	1.0401	1.1169	1.1084	1.1212	0.132	0.1089	0.1105	0.2047	0.172	0.1731	0.7406	0.8179	0.774	0.8756	0.952	0.9414	1.0764
16.5	0.1176	0.0973	0.1176	0.1687	0.1413	0.1882	0.0905	0.0931	0.1088	0.1242	0.1264	0.1211	0.0902	0.0901	0.088	0.0727	0.0845	0.0857	0.0818	0.0916	0.0834	0.0907	0.0913	0.0937	0.977	0.9573	1.0921	1.0713	0.9931	1.0943	1.0639	1.0403	1.0221	1.0933	1.0822	1.0912	0.1264	0.1078	0.1116	0.1458	0.1224	0.1279	0.7765	0.85	0.8438	0.8648	0.8933	0.922	1.087
16.75	0.1211	0.1023	0.128	0.1748	0.1534	0.1863	0.0926	0.0913	0.1145	0.1297	0.1288	0.1357	0.0913	0.0902	0.0879	0.0714	0.0835	0.0851	0.0818	0.0919	0.0819	0.0974	0.0975	0.095	1.028	0.9302	1.0306	1.0864	1.0345	1.137	1.0656	1.0101	1.0315	1.0962	1.089	1.0997	0.1288	0.1091	0.1147	0.145	0.1218	0.1271	0.7837	0.8762	0.868	0.8776	0.9165	0.9243	1.0862
17	0.1226	0.1	0.1319	0.1501	0.1346	0.1706	0.0937	0.0913	0.1126	0.1255	0.13	0.1162	0.092	0.0903	0.0881	0.0727	0.0844	0.086	0.0818	0.0876	0.0827	0.0967	0.0964	0.0974	1.0933	1.0416	1.0368	1.0876	1.0146	1.0925	1.0642	1.0481	1.0249	1.1037	1.0942	1.1026	0.1267	0.1115	0.1161	0.1382	0.1217	0.13	0.8216	0.8806	0.9511	0.8982	0.9454	0.9365	1.0667
17.25	0.1214	0.1019	0.1334	0.1402	0.1292	0.166	0.0885	0.0924	0.1075	0.1209	0.1452	0.1258	0.0914	0.0899	0.0872	0.0723	0.0838	0.0855	0.081	0.0887	0.0816	0.0993	0.0981	0.0989	1.0556	0.9658	1.0237	1.0239	1.0556	1.0443	1.0722	1.0212	1.039	1.0928	1.0743	1.1084	0.127	0.1131	0.1186	0.1356	0.118	0.1252	0.8553	0.8882	0.9482	0.9271	0.9696	0.9894	1.0923
17.5	0.1323	0.104	0.1406	0.1505	0.1352	0.1716	0.0918	0.0907	0.1091	0.1218	0.1424	0.1285	0.0922	0.0909	0.0876	0.0724	0.0847	0.0867	0.0815	0.1065	0.0819	0.0958	0.0945	0.0958	1.0123	0.9718	1.0158	1.0616	0.9842	1.0866	1.0792	1.0751	1.0625	1.093	1.0708	1.0909	0.163	0.1331	0.1427	0.1337	0.1215	0.1321	0.8756	0.9165	0.9028	0.9217	0.9494	0.9698	1.0463
17.75	0.1335	0.1108	0.1599	0.1557	0.1406	0.1905	0.0898	0.0889	0.1133	0.1185	0.1343	0.123	0.0927	0.0906	0.0875	0.0713	0.085	0.0867	0.0807	0.0921	0.0797	0.0928	0.0907	0.0902	1.0904	1.0644	1.0846	1.0896	1.0077	1.1193	1.1004	1.0742	1.0715	1.0977	1.101	1.0937	0.1718	0.142	0.1483	0.1449	0.126	0.1317	0.8828	0.9608	0.9242	0.9134	0.9892	0.9739	1.067
18	0.1193	0.0997	0.1353	0.1752	0.1547	0.2057	0.088	0.0891	0.107	0.1395	0.1124	0.1299	0.0919	0.09	0.0877	0.072	0.0837	0.0866	0.0803	0.0926	0.0804	0.0963	0.0931	0.096	0.997	1.0277	1.0102	1.1084	1.0155	1.1291	1.0782	1.048	1.049	1.101	1.1147	1.1086	0.1416	0.1285	0.135	0.1821	0.1628	0.162	0.8491	0.9397	0.9654	0.9548	1.0032	1.0221	1.0581
18.25	0.142	0.1148	0.1556	0.1649	0.1489	0.1764	0.0902	0.0899	0.1036	0.1187	0.1452	0.13	0.0918	0.09	0.0878	0.0706	0.0841	0.086	0.081	0.0907	0.0815	0.0948	0.0937	0.095	1.0636	1.0557	1.0438	1.0981	1.0173	1.0986	1.1118	1.1086	1.0977	1.1072	1.1099	1.1194	0.2081	0.193	0.1834	0.1467	0.1288	0.1386	0.9113	0.9985	0.9794	0.9613	1.0133	1.0182	1.0607
18.5	0.1217	0.0981	0.1514	0.187	0.1662	0.2072	0.092	0.0893	0.105	0.1264	0.1379	0.1302	0.0913	0.0898	0.0874	0.0708	0.0822	0.0845	0.0807	0.152	0.0807	0.1014	0.0945	0.0953	1.0387	1.043	1.0033	1.1394	1.0486	1.1739	1.0796	1.0601	1.0728	1.1302	1.1353	1.1422	0.1365	0.1373	0.137	0.1803	0.1498	0.1533	0.9176	1.0008	0.9976	1.0128	1.0982	1.0493	1.1123
18.75	0.119	0.0964	0.1371	0.1524	0.142	0.1747	0.0881	0.0921	0.1	0.1224	0.1469	0.128	0.0916	0.0898	0.0885	0.071	0.0824	0.0843	0.0808	0.0887	0.0802	0.0902	0.0886	0.0898	1.0541	1.0816	1.0732	1.144	1.0481	1.1501	1.0853	1.0533	1.0648	1.1369	1.1496	1.1429	0.1414	0.1391	0.1367	0.159	0.1262	0.1405	0.9422	1.0237	1.0312	0.9892	1.0518	1.0333	1.077
19	0.1197	0.0985	0.1348	0.1806	0.1695	0.2029	0.0879	0.0923	0.0987	0.1167	0.1292	0.1296	0.0921	0.0912	0.0878	0.0712	0.0806	0.0817	0.08	0.0901	0.0801	0.0936	0.0953	0.0961	1.0449	1.0113	1.0628	1.1203	1.0245	1.1652	1.0981	1.0694	1.0806	1.1688	1.1741	1.1586	0.1605	0.1517	0.1492	0.1784	0.1428	0.1576	0.9334	0.995	1.045	1.0059	1.0723	1.0546	1.0778
19.25	0.1207	0.1026	0.1336	0.1385	0.1308	0.151	0.0875	0.0902	0.0971	0.1226	0.1191	0.1314	0.0918	0.0898	0.0875	0.071	0.0812	0.0833	0.0793	0.0895	0.0796	0.0982	0.095	0.0979	1.0228	1.0392	1.0848	1.0803	1.0655	1.1344	1.0891	1.0536	1.0955	1.1276	1.1229	1.1204	0.1666	0.1493	0.1613	0.1276	0.1127	0.1218	0.9492	1.0147	1.0384	1.0402	1.0854	1.0806	1.09
19.5	0.1032	0.0985	0.1323	0.1659	0.1508	0.183	0.0858	0.0931	0.095	0.1153	0.1235	0.1281	0.0924	0.0899	0.0878	0.07	0.0807	0.0844	0.0806	0.0925	0.0807	0.0926	0.0921	0.0942	1.0478	1.0817	1.1413	1.1264	1.1082	1.1514	1.1052	1.0422	1.1135	1.1421	1.1461	1.1391	0.1473	0.1437	0.1519	0.1807	0.1417	0.1555	0.9894	1.0235	1.0424	1.044	1.1113	1.1041	1.0761
19.75	0.1315	0.1033	0.137	0.1476	0.1372	0.1617	0.0904	0.0931	0.1026	0.1262	0.1306	0.1323	0.0938	0.0906	0.0869	0.0707	0.0813	0.084	0.0799	0.0874	0.079	0.0999	0.096	0.0981	1.0616	1.0714	1.0917	1.1271	1.0912	1.1575	1.1425	1.1208	1.1165	1.1369	1.1206	1.1336	0.2135	0.1918	0.1961	0.1769	0.1293	0.1588	1.0088	1.0102	1.0404	1.0543	1.1121	1.082	1.1042
20	0.1199	0.0984	0.1286	0.1652	0.1488	0.1723	0.0927	0.0887	0.1011	0.1259	0.1362	0.1256	0.0921	0.0905	0.0871	0.0704	0.0816	0.0841	0.0799	0.0859	0.0808	0.0938	0.0957	0.0978	1.0242	1.0791	1.1136	1.1476	1.0919	1.1554	1.1336	1.1174	1.1185	1.1425	1.1432	1.1484	0.1796	0.1638	0.1733	0.1924	0.1469	0.1718	1.0399	1.0232	1.0492	1.0767	1.1341	1.1063	1.0876
20.25	0.1071	0.0939	0.1152	0.158	0.1451	0.161	0.0885	0.0908	0.094	0.1196	0.1361	0.1239	0.0947	0.0907	0.0878	0.0711	0.0822	0.0855	0.0798	0.0905	0.0804	0.0937	0.0963	0.0978	0.9932	1.0544	1.0462	1.1247	1.0998	1.161	1.1204	1.0695	1.1137	1.1587	1.1627	1.1648	0.1682	0.1524	0.1582	0.1841	0.1337	0.1539	1.0231	0.9843	1.0219	1.0782	1.1437	1.1065	1.1035
20.5	0.1207	0.1014	0.1324	0.1831	0.175	0.2113	0.0873	0.0921	0.0952	0.1271	0.1371	0.1182	0.0918	0.0899	0.0868	0.0702	0.0823	0.0858	0.0807	0.0843	0.0812	0.09	0.0915	0.0927	1.0049	1.0671	1.0172	1.1784	1.0896	1.1853	1.1492	1.1095	1.1488	1.1725	1.1785	1.1839	0.2097	0.1921	0.1832	0.2648	0.1896	0.2219	1.0597	1.0114	1	1.1162	1.1885	1.1642	1.0668
20.75	0.1181	0.0978	0.1222	0.1721	0.1554	0.1836	0.0918	0.0895	0.1003	0.1231	0.1323	0.1262	0.0927	0.0903	0.0877	0.0718	0.0818	0.0852	0.0792	0.0868	0.0803	0.0942	0.0949	0.0975	1.0163	1.0942	1.0694	1.1072	1.048	1.1727	1.1499	1.1295	1.1377	1.1625	1.2058	1.1742	0.1861	0.1855	0.1803	0.2653	0.1696	0.2121	1.0676	1.0074	0.9804	1.0975	1.1479	1.1062	1.1011
21	0.1055	0.0939	0.1131	0.153	0.1391	0.1721	0.0894	0.0917	0.094	0.1094	0.1349	0.1329	0.0923	0.0907	0.0872	0.0707	0.0815	0.0856	0.0792	0.1295	0.0792	0.0951	0.0964	0.0973	1.1047	1.0499	1.0751	1.132	1.1037	1.1547	1.1538	1.1088	1.1459	1.1696	1.1857	1.1677	0.2068	0.1627	0.1591	0.2235	0.1473	0.1923	1.091	1.0067	1.017	1.0921	1.1285	1.1515	1.1066
21.25	0.1159	0.0962	0.1189	0.1574	0.1446	0.1888	0.0958	0.0871	0.1026	0.1461	0.1459	0.1307	0.093	0.0912	0.0875	0.071	0.0826	0.0856	0.0794	0.087	0.0805	0.0947	0.0968	0.0977	0.9858	1.0272	1.0612	1.1006	1.0563	1.142	1.1502	1.1401	1.165	1.1915	1.1955	1.189	0.2272	0.199	0.1872	0.2299	0.1483	0.1963	1.0739	1.0226	1.0104	1.1551	1.1958	1.2021	1.1467
21.5	0.1194	0.1003	0.1293	0.1508	0.1448	0.178	0.0947	0.0891	0.0994	0.1264	0.1379	0.1299	0.0928	0.0909	0.0871	0.069	0.0804	0.0847	0.078	0.0863	0.0792	0.0962	0.0969	0.0988	0.971	1.0463	1.111	1.1386	1.0286	1.1789	1.1697	1.1469	1.2071	1.1812	1.1887	1.2039	0.2631	0.2129	0.1894	0.247	0.1519	0.2031	1.0777	1.0215	1.0168	1.1614	1.2098	1.2071	1.1563
21.75	0.1067	0.0925	0.1126	0.1544	0.1415	0.1794	0.0892	0.0907	0.0971	0.1237	0.1398	0.1282	0.0944	0.0913	0.088	0.0694	0.0812	0.0858	0.0801	0.0895	0.0806	0.1002	0.0978	0.0981	0.9387	1.0593	1.0637	1.151	1.0851	1.1574	1.1913	1.1231	1.1787	1.1903	1.1979	1.2013	0.217	0.1686	0.1592	0.2641	0.1567	0.2164	1.074	1.032	1.0238	1.16	1.2117	1.2004	1.1651
22	0.1169	0.0933	0.1175	0.1862	0.1709	0.2147	0.0888	0.0916	0.0894	0.1119	0.1379	0.1333	0.0915	0.0916	0.0871	0.0687	0.0812	0.0852	0.0785	0.086	0.0794	0.0937	0.0968	0.0966	1.0249	1.0653	1.0753	1.0987	1.0669	1.1233	1.2112	1.1671	1.206	1.2338	1.2392	1.2302	0.2527	0.2074	0.1733	0.3068	0.1904	0.2496	1.0311	1.0248	1.023	1.1705	1.217	1.2191	1.1188
22.25	0.1187	0.0966	0.1323	0.1483	0.1395	0.1765	0.09	0.0874	0.0933	0.1062	0.1395	0.1366	0.093	0.0913	0.0877	0.07	0.0826	0.0868	0.0788	0.098	0.0784	0.097	0.0993	0.1004	1.0472	1.0915	1.1212	1.0712	1.0317	1.124	1.2074	1.1847	1.2166	1.2463	1.2345	1.2286	0.1988	0.1863	0.1781	0.2812	0.1525	0.2113	1.0451	1.0348	1.0471	1.1617	1.2238	1.1888	1.0993
22.5	0.1065	0.096	0.1258	0.1434	0.134	0.1694	0.0885	0.0911	0.0937	0.1077	0.1499	0.1362	0.0935	0.0919	0.0878	0.0686	0.0811	0.0853	0.0776	0.0888	0.0784	0.094	0.0959	0.097	1.0348	1.0594	1.09	1.105	1.0776	1.145	1.2093	1.1679	1.2272	1.245	1.2402	1.2189	0.1555	0.1715	0.1528	0.2875	0.1569	0.2265	1.0834	1.0274	1.0569	1.1867	1.2346	1.2088	1.1438
22.75	0.1153	0.0961	0.1266	0.1476	0.1349	0.1595	0.0918	0.0876	0.0944	0.1103	0.1456	0.1268	0.0936	0.0915	0.0874	0.0692	0.0805	0.085	0.0782	0.0889	0.0776	0.0945	0.0994	0.0992	1.0625	1.0789	1.1252	1.1075	1.0923	1.0981	1.2449	1.227	1.2488	1.2447	1.2451	1.2311	0.1693	0.2288	0.1902	0.2725	0.1427	0.2175	1.0457	1.0188	1.0474	1.1663	1.2187	1.1931	1.1404
23	0.1301	0.1068	0.1587	0.1998	0.1738	0.2261	0.0939	0.0878	0.097	0.116	0.1439	0.1341	0.0942	0.0918	0.088	0.069	0.0816	0.0859	0.0777	0.0918	0.0769	0.0971	0.098	0.0999	1.0333	1.1354	1.1614	1.147	1.1267	1.1634	1.2644	1.2725	1.2907	1.2696	1.2779	1.2678	0.3111	0.286	0.2565	0.3786	0.219	0.3244	1.0647	1.0544	1.0521	1.1717	1.2675	1.2095	1.1562
23.25	0.1158	0.0963	0.1289	0.1209	0.1143	0.141	0.086	0.0919	0.092	0.1282	0.1506	0.137	0.0915	0.0917	0.0863	0.0692	0.0808	0.0857	0.0782	0.0887	0.076	0.0961	0.0966	0.0985	0.9703	1.0726	1.119	1.1504	1.0837	1.1477	1.2433	1.2378	1.2823	1.2546	1.2447	1.2455	0.1916	0.1695	0.1662	0.2681	0.132	0.2098	1.0582	1.0456	1.0617	1.176	1.2324	1.1893	1.149
23.5	0.1158	0.0967	0.1257	0.1489	0.134	0.1652	0.0883	0.0896	0.0928	0.1258	0.1505	0.1292	0.0937	0.0917	0.0873	0.0686	0.0811	0.0867	0.0784	0.1053	0.0775	0.0942	0.0937	0.0957	1.0171	1.0972	1.1002	1.1676	1.1076	1.1187	1.2531	1.242	1.2746	1.2776	1.2779	1.2553	0.175	0.1884	0.1628	0.3352	0.1731	0.2842	1.0364	1.0438	1.0554	1.1841	1.264	1.196	1.1495
23.75	0.1173	0.0966	0.1277	0.1543	0.1395	0.1815	0.0873	0.0924	0.0924	0.1383	0.145	0.1268	0.0954	0.0903	0.0871	0.0684	0.0809	0.0857	0.0787	0.0888	0.0771	0.098	0.0955	0.0981	1.0315	1.0659	1.1119	1.1202	1.0445	1.1255	1.2665	1.2547	1.301	1.2629	1.2604	1.2578	0.1665	0.1859	0.1665	0.362	0.1731	0.3102	1.0586	1.0353	1.0705	1.185	1.2896	1.2226	1.1462
24	0.1199	0.1013	0.1324	0.1391	0.1244	0.1601	0.0942	0.0867	0.0946	0.1291	0.1504	0.1276	0.0942	0.0906	0.0873	0.0685	0.082	0.0867	0.0772	0.0864	0.0769	0.1038	0.0986	0.0983	1.0617	1.1154	1.1372	1.1127	1.045	1.1138	1.2677	1.2587	1.2939	1.2904	1.2825	1.2734	0.2005	0.175	0.17	0.37	0.1743	0.3185	1.0513	1.0475	1.0841	1.1781	1.2558	1.198	1.1614
[truncated: 65 more columns]

## Sheet: E. coli anaerobic
Time (hours)	No_carbon									Arabinose						Fructose						Fucose						Galactose						Glucose						Mannose						Ribose
	Expt 1			Expt 2			Expt 3			Expt 2			Expt 3			Expt 2			Expt 3			Expt 1			Expt 3			Expt 1			Expt 2			Expt 1			Expt 3			Expt 2			Expt 3			Expt 1			Expt 3
	Rep 1	Rep 2	Rep 3	Rep 1	Rep 2	Rep 3	Rep 1	Rep 2	Rep 3	Rep 1	Rep 2	Rep 3	Rep 1	Rep 2	Rep 3	Rep 1	Rep 2	Rep 3	Rep 1	Rep 2	Rep 3	Rep 1	Rep 2	Rep 3	Rep 1	Rep 2	Rep 3	Rep 1	Rep 2	Rep 3	Rep 1	Rep 2	Rep 3	Rep 1	Rep 2	Rep 3	Rep 1	Rep 2	Rep 3	Rep 1	Rep 2	Rep 3	Rep 1	Rep 2	Rep 3	Rep 1	Rep 2	Rep 3	Rep 1
0	-0.0009	0.0003	-0.0012	-0.0039	-0.0055	-0.0055	0.0002	-0.0004	-0.0007	-0.0077	-0.0068	-0.009	0.0004	0	0	-0.0061	-0.0045	-0.0017	-0.0008	0	0.001	-0.0029	-0.0024	-0.0039	-0.0006	-0.0006	-0.0014	-0.0014	-0.0005	-0.0061	-0.0049	-0.0008	-0.0071	0.003	0.0004	-0.0001	-0.0004	-0.0003	-0.0001	-0.0041	-0.0036	-0.0031	0.0002	0.0003	0.0001	-0.0122	-0.0088	-0.0079	-0.0015
0.25	0.001	0.0024	0.0007	-0.0086	-0.0078	-0.009	0.0006	0.0005	0.0019	-0.012	-0.0112	-0.0176	-0.0012	-0.0007	-0.0013	-0.0088	-0.0075	-0.0034	-0.0015	-0.001	-0.0002	-0.0075	-0.0097	-0.0129	-0.0017	-0.0044	-0.0021	-0.0034	-0.0019	-0.0073	-0.0092	-0.0042	-0.0156	0.0038	0.0033	0.0041	0.0015	0.001	0.0018	-0.0062	-0.0033	-0.0055	0.0028	0.001	-0.0021	0.0009	-0.0279	-0.0287	-0.0017
0.5	0.0014	0.0038	0.0013	-0.0091	-0.0078	-0.0079	0	0.003	0.0048	-0.0122	-0.0109	-0.0177	0.0003	0.0008	0.0016	-0.0102	-0.0057	-0.0019	0.003	0.0017	0.0026	-0.0083	-0.0108	-0.0143	-0.0001	-0.0018	-0.0009	-0.0027	-0.0019	-0.0072	-0.0109	-0.0043	-0.0168	0.0055	0.0052	0.0055	0.0049	0.0025	0.0064	-0.005	-0.0024	-0.0048	0.0033	0.0033	0.0017	0.0095	-0.0341	-0.0351	-0.0012
0.75	-0.0011	0.0047	0.0008	-0.0063	-0.0058	-0.0077	0.0029	0.0041	0.0081	-0.0111	-0.0092	-0.0149	0.0028	0.0036	0.0035	-0.0092	-0.0039	-0.0018	0.0038	0.0038	0.0046	-0.0101	-0.0103	-0.0132	0.0014	0.0003	0	-0.0004	0.0013	-0.0061	-0.0099	-0.0025	-0.0162	0.0064	0.0045	0.006	0.0093	0.0052	0.0095	-0.0057	-0.0013	-0.0025	0.0076	0.0052	0.0017	0.0212	-0.0373	-0.0376	0
1	-0.0033	0.0053	0.0023	-0.0054	-0.0048	-0.0072	0.0015	0.0069	0.0091	-0.009	-0.0074	-0.0141	0.0024	0.0049	0.0049	-0.0078	-0.0049	-0.0004	0.0078	0.0047	0.0068	-0.007	-0.0096	-0.0135	0.0023	0.0048	0.0009	0.0009	0.0021	-0.0046	-0.0098	-0.0015	-0.014	0.0075	0.0071	0.0097	0.0112	0.0046	0.0127	-0.0042	-0.0005	-0.0023	0.0067	0.0068	0.0056	-0.0125	-0.0391	-0.0391	0
1.25	-0.0061	0.0044	0.002	-0.0046	-0.0037	-0.0066	0.0063	0.008	0.0123	-0.0078	-0.0046	-0.0124	0.0069	0.0074	0.0073	-0.0058	-0.0022	0.0009	0.0085	0.0068	0.0081	-0.0059	-0.0101	-0.0133	0.0044	0.0078	0.0019	0.0027	0.004	-0.0031	-0.0072	-0.0001	-0.0133	0.0098	0.0087	0.0098	0.0139	0.0072	0.0145	-0.0027	0.0011	-0.0014	0.0106	0.0082	0.0049	-0.0081	-0.0404	-0.0398	0.0007
1.5	-0.0057	0.0063	0.0015	-0.0053	-0.0034	-0.007	0.0094	0.0086	0.0145	-0.0076	-0.0024	-0.0103	0.0099	0.0098	0.0099	-0.0045	-0.0005	0.0019	0.0083	0.0078	0.0081	-0.0042	-0.0085	-0.0141	0.0043	0.0079	0.0011	0.0043	0.0055	-0.001	-0.0079	-0.0004	-0.0134	0.0105	0.0067	0.0136	0.0159	0.008	0.0153	-0.0005	0.0012	-0.0003	0.0112	0.0086	0.0059	-0.0071	-0.0396	-0.039	0.0002
1.75	-0.0057	0.0083	0.0018	-0.0039	-0.0041	-0.0068	0.011	0.009	0.016	-0.0064	-0.0003	-0.0095	0.0119	0.0109	0.0115	-0.004	0.0022	0.0031	0.0118	0.0098	0.0086	-0.0045	-0.0092	-0.0135	0.0035	0.0086	0.0013	0.0056	0.0075	0.0009	-0.0083	-0.0002	-0.0156	0.0117	0.0081	0.014	0.0182	0.0103	0.0171	-0.0011	0.0027	0.0007	0.0106	0.0093	0.0059	0.0029	-0.0395	-0.0392	-0.0001
2	-0.0069	0.0087	0.0034	-0.0037	-0.0048	-0.006	0.0126	0.0095	0.0178	-0.0067	0	-0.0075	0.0146	0.0124	0.0124	-0.0024	0.0024	0.0029	0.0124	0.0097	0.01	-0.0031	-0.0114	-0.0131	0.0031	0.0099	0.001	0.0086	0.0095	0.0025	-0.0082	-0.0037	-0.0128	0.0133	0.0125	0.016	0.0189	0.0073	0.0191	0.0009	0.0034	0.0008	0.0105	0.0097	0.008	-0.0039	-0.0395	-0.0389	0.0002
2.25	-0.0089	0.0106	0.0031	-0.0009	-0.0046	-0.0046	0.0155	0.0114	0.021	-0.0057	0.0013	-0.0057	0.0183	0.0146	0.0146	-0.0022	0.003	0.0024	0.0136	0.0116	0.0106	-0.0016	-0.0123	-0.0148	0.0058	0.0074	0.0026	0.0061	0.0071	-0.0004	-0.008	-0.0041	-0.0153	0.0145	0.0163	0.019	0.0206	0.011	0.0192	0.002	0.0039	0.003	0.0134	0.0112	0.0078	-0.0103	-0.0393	-0.0381	0.0012
2.5	-0.0106	0.0115	0.0027	-0.0005	-0.0046	-0.0031	0.0184	0.0121	0.0221	-0.0053	-0.0032	-0.0041	0.0214	0.0161	0.0153	-0.0027	0.0061	0.0037	0.0163	0.013	0.012	-0.0005	-0.0107	-0.0155	0.0067	0.0082	0.0022	0.0057	0.0045	-0.0005	-0.0063	-0.0011	-0.0174	0.0177	0.0166	0.0207	0.0213	0.0069	0.0201	0.0017	0.0043	-0.0019	0.0127	0.0133	0.0104	-0.0041	-0.0385	-0.0368	0.0015
2.75	-0.0117	0.0136	0.0006	-0.0012	-0.0032	-0.0032	0.02	0.0132	0.0246	-0.006	-0.0009	-0.008	0.0241	0.018	0.0167	-0.002	0.0041	0.005	0.0164	0.0146	0.0136	-0.0005	-0.0099	-0.0156	0.0072	0.0091	0.0033	0.0072	0.0084	0.0013	-0.0044	-0.0016	-0.0187	0.0189	0.0177	0.0215	0.0185	0.0108	0.0171	0.0024	0.0043	0.0015	0.014	0.0137	0.0108	-0.0211	-0.0383	-0.0407	0.0013
3	-0.0119	0.0147	-0.0011	-0.0014	-0.0018	-0.0041	0.0226	0.0144	0.0263	-0.0048	-0.0004	-0.0078	0.027	0.018	0.0173	-0.0019	0.0038	0.0049	0.0203	0.0162	0.0146	0.0012	-0.0096	-0.0154	0.0074	0.0104	0.0042	0.008	0.0084	0.0016	-0.0034	-0.0019	-0.018	0.0192	0.0194	0.024	0.0179	-0.0016	0.0171	0.0025	0.0035	0.002	0.0166	0.0138	0.0134	-0.0249	-0.0378	-0.0381	0.0009
3.25	-0.0131	0.0138	-0.0033	-0.0004	-0.0007	-0.0035	0.0242	0.0152	0.028	-0.0043	0.0016	-0.0077	0.0252	0.0204	0.0172	-0.0011	0.0045	0.0052	0.0131	0.0172	0.0151	0.0011	-0.0108	-0.0159	0.0083	0.0107	0.0051	0.0078	0.0122	0.0042	-0.0029	0.0009	-0.0161	0.0215	0.0225	0.0263	0.0203	0.0003	0.0174	0.0003	0.0013	0.0042	0.0159	0.0154	0.0118	-0.0274	-0.04	-0.0406	0.002
3.5	-0.0168	0.0157	-0.005	-0.0025	-0.0016	-0.0043	0.0255	0.0165	0.0304	-0.0036	0.0042	-0.0052	0.0286	0.0188	0.0228	0.0005	0.0039	0.0074	0.0164	0.0142	0.0133	-0.0003	-0.01	-0.0155	0.0098	0.0098	0.0059	0.0082	0.0104	0.0047	-0.0023	-0.0002	-0.0159	0.0241	0.0246	0.0282	0.0213	-0.002	0.0215	0.0019	0.003	0.002	0.0133	0.0194	0.0171	-0.0396	-0.0412	-0.0391	0.0019
3.75	-0.0155	0.0163	-0.0081	-0.0004	-0.0016	-0.0055	0.0267	0.0181	0.0295	-0.0038	0.0053	-0.0051	0.0268	0.0198	0.0278	0.0015	0.0066	0.0076	0.0159	0.0124	0.0083	-0.0001	-0.0108	-0.0163	0.0102	0.0104	0.0074	0.0106	0.0116	0.0072	-0.0023	0.002	-0.0139	0.0273	0.0279	0.0312	0.0237	0.0019	0.0223	0.0033	0.003	0.0062	0.0151	0.0164	0.0137	-0.0348	-0.0385	-0.0435	0.003
4	-0.0173	0.017	-0.0119	-0.0016	-0.0013	-0.0051	0.0272	0.0178	0.0302	-0.0031	0.0059	-0.0052	0.0295	0.0214	0.0316	0.0025	0.0106	0.0107	0.0166	0.0103	0.0071	0.0008	-0.0103	-0.0162	0.0136	0.0118	0.0073	0.0084	0.0109	0.0067	0.0009	0.0026	-0.0115	0.0288	0.0304	0.0351	0.0252	0.001	0.0259	0.0032	0.0021	0.003	0.0134	0.0191	0.0123	-0.0366	-0.0444	-0.0407	0.003
4.25	-0.0186	0.0183	-0.0135	-0.0031	-0.0016	-0.0079	0.0296	0.0167	0.0285	-0.0037	0.0078	-0.0033	0.0311	0.0208	0.0302	0.0045	0.012	0.0117	0.0181	0.0078	0.012	-0.0001	-0.011	-0.0165	0.011	0.0102	0.0068	0.011	0.0125	0.0078	-0.0019	0.0022	-0.0093	0.0337	0.0352	0.0387	0.0308	0.0105	0.0283	0.0039	0.0036	0.0078	0.0148	0.0152	0.0149	-0.0363	-0.0413	-0.0439	0.0044
4.5	-0.0191	0.0185	-0.0175	-0.0033	-0.0028	-0.0104	0.0297	0.0133	0.032	-0.0043	0.0087	-0.0028	0.0329	0.023	0.0323	0.0042	0.012	0.0117	0.0231	0.0091	0.0109	-0.0002	-0.0104	-0.016	0.0073	0.0094	0.0054	0.0097	0.0127	0.0079	-0.0004	0.0035	-0.0096	0.0382	0.0405	0.0438	0.0337	0.0082	0.0341	0.0059	0.0066	0.0065	0.018	0.0176	0.015	-0.0344	-0.0442	-0.049	0.0032
4.75	-0.0193	0.0192	-0.0203	-0.003	-0.0022	-0.0098	0.0302	0.014	0.0311	-0.0048	0.0111	-0.0029	0.0363	0.0258	0.033	0.0042	0.0153	0.0132	0.0196	0.0118	0.014	-0.0014	-0.0101	-0.0157	0.0077	0.0083	0.007	0.0106	0.0144	0.008	-0.0001	0.0018	-0.0096	0.0445	0.0468	0.0488	0.0355	0.0131	0.0347	0.0062	0.0088	0.0111	0.0177	0.017	0.0132	-0.0351	-0.0477	-0.0463	0.0042
5	-0.0202	0.0194	-0.0233	-0.0022	-0.0015	-0.0109	0.0308	0.0168	0.0322	-0.0047	0.0154	-0.0018	0.0376	0.0286	0.038	0.0085	0.0231	0.0173	0.0258	0.0192	0.0222	-0.0003	-0.0096	-0.0153	0.0052	0.009	0.006	0.0113	0.0134	0.0077	0.0043	0.0019	-0.0088	0.05	0.0529	0.0592	0.0394	0.0147	0.0424	0.0084	0.009	0.0124	0.021	0.0216	0.0136	-0.0292	-0.0449	-0.044	0.0036
5.25	-0.0206	0.0197	-0.0263	-0.0014	-0.002	-0.0098	0.0339	0.0193	0.0319	-0.0032	0.0178	-0.0008	0.0387	0.0316	0.0383	0.0121	0.0335	0.023	0.0304	0.0233	0.0255	-0.0013	-0.0098	-0.015	0.0088	0.0081	0.0066	0.0101	0.0171	0.0086	-0.0039	0.0038	-0.007	0.0583	0.0605	0.0669	0.0455	0.0261	0.0472	0.01	0.0144	0.0158	0.0246	0.0225	0.0174	-0.0314	-0.045	-0.0429	0.0051
5.5	-0.0207	0.0197	-0.0288	-0.0022	-0.0034	-0.0123	0.0338	0.0208	0.0339	-0.0026	0.0184	0.002	0.0416	0.031	0.04	0.0177	0.0391	0.0302	0.0382	0.0283	0.0292	0.0004	-0.0086	-0.0136	0.0087	0.0049	0.0069	0.011	0.0165	0.0101	-0.0015	0.0042	-0.0072	0.0662	0.0737	0.0775	0.0531	0.0295	0.0537	0.0122	0.0127	0.0195	0.0262	0.0257	0.0217	-0.033	-0.0444	-0.0458	0.0036
5.75	-0.0211	0.0209	-0.0305	-0.0026	-0.0045	-0.0142	0.0294	0.0232	0.0362	-0.0014	0.0189	0.0037	0.043	0.0325	0.0387	0.0236	0.0556	0.0359	0.0401	0.0446	0.0398	-0.0014	-0.0098	-0.0156	0.0095	0.0052	0.0054	0.0106	0.0189	0.0112	0.0001	0.0016	-0.0085	0.075	0.0835	0.0916	0.0592	0.0386	0.0589	0.014	0.0152	0.0263	0.027	0.0304	0.0259	-0.0294	-0.0464	-0.0455	0.0034
6	-0.0212	0.0218	-0.0323	-0.002	-0.0036	-0.0156	0.0322	0.0237	0.0385	-0.0005	0.0186	0.005	0.0439	0.0327	0.0354	0.0285	0.0812	0.0517	0.0493	0.0491	0.047	-0.0023	-0.0093	-0.0142	0.0094	0.0061	0.0039	0.0112	0.0193	0.0126	0.002	0.0059	-0.0072	0.0912	0.0963	0.1007	0.0671	0.0449	0.0693	0.016	0.0208	0.0303	0.0314	0.0332	0.0306	-0.0376	-0.0458	-0.0444	0.0027
6.25	-0.0209	0.0226	-0.0339	-0.0012	-0.0033	-0.0167	0.0345	0.0248	0.0384	-0.0016	0.0175	0.0068	0.0458	0.0352	0.0334	0.0358	0.086	0.0658	0.0557	0.0561	0.0546	-0.0028	-0.0091	-0.0147	0.0107	0.0058	0.0026	0.0108	0.0201	0.0167	0.0041	0.0055	-0.0051	0.1061	0.1155	0.1167	0.0758	0.0544	0.0776	0.0218	0.0244	0.0328	0.0366	0.0392	0.0336	-0.0293	-0.0461	-0.0466	0.0028
6.5	-0.0209	0.0237	-0.0352	-0.0018	-0.0033	-0.0184	0.0384	0.0249	0.0395	-0.0031	0.0237	0.0078	0.0466	0.0355	0.0424	0.0503	0.1004	0.0851	0.0657	0.0645	0.063	-0.0026	-0.0092	-0.0149	0.0113	0.0058	0.0026	0.0127	0.0205	0.0167	0.006	0.0051	-0.0001	0.1196	0.1282	0.1323	0.0845	0.0627	0.0902	0.0287	0.0306	0.0428	0.0431	0.0445	0.0406	-0.0382	-0.0466	-0.0461	0.0025
6.75	-0.0207	0.0249	-0.0364	-0.0006	-0.0035	-0.0192	0.0369	0.0256	0.0407	-0.0015	0.0388	0.0094	0.0467	0.037	0.0418	0.0784	0.1224	0.0942	0.0738	0.0721	0.0687	-0.0039	-0.0087	-0.0143	0.0113	0.0054	0.0021	0.0143	0.0234	0.0204	0.0069	0.0104	-0.0017	0.1345	0.1399	0.1361	0.0989	0.0774	0.1027	0.0368	0.0317	0.0486	0.05	0.0516	0.0458	-0.0254	-0.0461	-0.0437	0.0024
7	-0.02	0.0258	-0.0355	-0.0012	-0.0037	-0.0193	0.0362	0.0254	0.0415	0.0004	0.0412	0.0123	0.0478	0.0377	0.0449	0.1006	0.1393	0.1089	0.0846	0.0838	0.0789	-0.0034	-0.0089	-0.0155	0.0123	0.0045	0.0014	0.0176	0.0267	0.0207	0.0142	0.0123	0.0045	0.165	0.1555	0.1554	0.1143	0.0912	0.1202	0.0445	0.034	0.0578	0.059	0.0567	0.054	-0.0386	-0.0471	-0.0438	0.002
7.25	-0.0199	0.0266	-0.0358	-0.0017	-0.0038	-0.0209	0.0375	0.026	0.0414	0.004	0.0326	0.0137	0.0495	0.0385	0.0459	0.1147	0.1582	0.1254	0.0973	0.0952	0.0935	-0.004	-0.0092	-0.0139	0.0118	0.0034	0.0019	0.0196	0.0292	0.0232	0.026	0.0133	0.0023	0.1758	0.168	0.1878	0.133	0.1116	0.1299	0.0452	0.0417	0.0685	0.0662	0.0664	0.0605	-0.0307	-0.0503	-0.0463	0.0021
7.5	-0.0188	0.027	-0.0356	-0.0016	-0.0047	-0.0216	0.0377	0.0266	0.0428	0.0071	0.0377	0.0166	0.0497	0.0404	0.0469	0.1359	0.1757	0.1446	0.1144	0.1072	0.1053	-0.0036	-0.0096	-0.0151	0.0128	0.0033	0.0012	0.0251	0.0334	0.0258	0.0268	0.0142	0.0029	0.1944	0.1939	0.2175	0.1467	0.1168	0.1437	0.0446	0.051	0.0765	0.0764	0.0696	0.0651	-0.042	-0.0509	-0.0461	0.0021
7.75	-0.018	0.0275	-0.0342	-0.0002	-0.0048	-0.022	0.0387	0.0276	0.0439	0.0092	0.0415	0.0163	0.0513	0.0417	0.0466	0.1588	0.1891	0.1638	0.1302	0.1183	0.1194	-0.0026	-0.0094	-0.0151	0.0172	0.0028	0.0008	0.0281	0.0394	0.0297	0.0316	0.0181	0.0069	0.2136	0.2284	0.2297	0.1544	0.1457	0.1641	0.0566	0.0531	0.0838	0.0843	0.0755	0.0747	-0.0474	-0.0519	-0.0433	0.002
8	-0.0171	0.0279	-0.0325	0.001	-0.0041	-0.0237	0.0395	0.0281	0.0451	0.0101	0.0527	0.0195	0.0533	0.0427	0.0468	0.1778	0.2081	0.1882	0.1444	0.1382	0.1347	-0.0032	-0.0086	-0.0145	0.0139	0.0025	0.0012	0.0337	0.0416	0.0312	0.032	0.0184	0.0054	0.2409	0.2439	0.255	0.1869	0.1649	0.1987	0.0606	0.0593	0.0946	0.0993	0.085	0.0813	-0.0327	-0.0503	-0.0436	0.002
8.25	-0.0152	0.0277	-0.0318	0.0006	-0.0048	-0.0229	0.0405	0.029	0.0455	0.0119	0.0617	0.023	0.0542	0.0457	0.0501	0.2035	0.2224	0.2012	0.1609	0.1583	0.1539	-0.0027	-0.0089	-0.0138	0.014	0.0024	0.0015	0.0404	0.0462	0.0339	0.037	0.0208	0.0044	0.2539	0.2686	0.2707	0.2126	0.1965	0.2197	0.0786	0.0686	0.103	0.1081	0.1011	0.0921	-0.042	-0.0478	-0.0432	0.0018
8.5	-0.0132	0.0278	-0.0303	0.0008	-0.0051	-0.0228	0.0412	0.0298	0.046	0.0148	0.0683	0.0303	0.0553	0.0469	0.051	0.2138	0.2519	0.2244	0.1931	0.1681	0.1702	-0.001	-0.0096	-0.0142	0.0127	0.0021	0.0008	0.0418	0.0473	0.0376	0.0397	0.0253	0.0075	0.2622	0.2733	0.2912	0.2466	0.221	0.269	0.0853	0.0839	0.1152	0.1152	0.1113	0.1072	-0.0251	-0.0488	-0.0419	0.0016
8.75	-0.0118	0.0274	-0.0294	0.0009	-0.0047	-0.0235	0.0415	0.0306	0.0457	0.0194	0.0768	0.0272	0.0574	0.0497	0.0536	0.2381	0.2652	0.2478	0.2002	0.1787	0.1923	-0.002	-0.0098	-0.0139	0.0141	0.0017	0.0018	0.0475	0.0509	0.0385	0.0408	0.0242	0.0109	0.2871	0.303	0.3039	0.2732	0.2578	0.296	0.1012	0.0967	0.1313	0.1225	0.1265	0.1126	-0.0218	-0.0455	-0.0434	0.0012
9	-0.01	0.0279	-0.0266	0.0009	-0.0054	-0.0238	0.0416	0.0314	0.0459	0.022	0.0863	0.0327	0.0591	0.0517	0.0546	0.2527	0.2792	0.2668	0.2153	0.2043	0.201	-0.001	-0.0098	-0.0132	0.0141	0.0016	0.001	0.0506	0.0556	0.0448	0.0433	0.0262	0.0087	0.2817	0.3133	0.3269	0.2839	0.2755	0.3141	0.1088	0.1007	0.1423	0.1475	0.1395	0.1374	-0.032	-0.0496	-0.0429	0.0013
9.25	-0.0084	0.0274	-0.0246	0.0016	-0.0052	-0.0229	0.043	0.0317	0.0458	0.022	0.0965	0.0397	0.0608	0.0539	0.0525	0.2653	0.3017	0.2919	0.252	0.2264	0.2326	-0.0002	-0.0106	-0.0138	0.0138	0.002	0.0009	0.0558	0.0573	0.0461	0.0471	0.0302	0.0132	0.2922	0.3235	0.3355	0.3106	0.2936	0.3414	0.1154	0.1139	0.1681	0.1635	0.1585	0.1427	-0.0373	-0.0462	-0.0442	0.0012
9.5	-0.0061	0.0279	-0.0225	0.0007	-0.0051	-0.0234	0.0433	0.0326	0.0453	0.0259	0.1096	0.0453	0.0629	0.0564	0.0565	0.2855	0.3088	0.2929	0.2685	0.2669	0.2504	-0.0001	-0.01	-0.0131	0.0282	0.0023	0.0011	0.0593	0.0633	0.0491	0.0539	0.0292	0.0138	0.3075	0.3353	0.3502	0.3167	0.2998	0.3776	0.1373	0.1295	0.1831	0.1808	0.1818	0.1685	-0.0405	-0.0489	-0.0433	0.0007
9.75	-0.0041	0.0281	-0.021	0.0014	-0.0042	-0.0228	0.044	0.0335	0.0455	0.0315	0.1293	0.0433	0.0655	0.0594	0.0601	0.3235	0.2991	0.311	0.2865	0.2905	0.2695	-0.0005	-0.01	-0.0142	0.0151	0.0021	0.0021	0.0682	0.0664	0.055	0.0575	0.0292	0.0185	0.3171	0.3426	0.3545	0.3212	0.2905	0.3838	0.1505	0.144	0.1919	0.1967	0.2	0.1809	-0.0419	-0.0434	-0.045	0.0005
10	-0.0023	0.0282	-0.0188	0.0018	-0.0032	-0.0214	0.0446	0.0346	0.0456	0.0406	0.1304	0.0497	0.0672	0.0623	0.0631	0.3286	0.3145	0.3139	0.2979	0.3003	0.2933	-0.0009	-0.0096	-0.0135	0.0202	0.0019	0.0015	0.0724	0.0732	0.065	0.0618	0.0298	0.0176	0.3284	0.3619	0.3585	0.3421	0.3244	0.3629	0.1641	0.1572	0.2036	0.2101	0.2271	0.2039	-0.0449	-0.0457	-0.0434	-0.0001
10.25	-0.0007	0.0287	-0.0177	0.0018	-0.0023	-0.0218	0.0454	0.0355	0.0466	0.0452	0.1465	0.0561	0.071	0.0652	0.0637	0.3261	0.3097	0.3313	0.315	0.3086	0.3182	-0.0028	-0.0102	-0.0135	0.0202	0.002	0.0019	0.0767	0.0803	0.0737	0.0692	0.0332	0.0207	0.3331	0.365	0.3645	0.3534	0.3544	0.3771	0.1763	0.1637	0.2163	0.2363	0.2457	0.2167	-0.0445	-0.0472	-0.045	0.0005
10.5	0.0013	0.029	-0.0168	0.0022	-0.0027	-0.022	0.0463	0.0361	0.0464	0.0539	0.1609	0.0648	0.0734	0.0687	0.0653	0.3171	0.3091	0.3411	0.3212	0.3042	0.3299	-0.0032	-0.0094	-0.0142	0.0177	0.0021	0.0006	0.0867	0.0857	0.0824	0.0796	0.0367	0.026	0.3357	0.3569	0.3675	0.3619	0.3679	0.3999	0.1958	0.1787	0.2291	0.2416	0.2748	0.2357	-0.047	-0.0483	-0.0446	0.0005
10.75	0.0033	0.0294	-0.0149	0.0021	-0.0028	-0.0215	0.0472	0.0374	0.0469	0.0604	0.174	0.0749	0.0769	0.0733	0.0627	0.3268	0.3085	0.3323	0.3278	0.3081	0.324	-0.004	-0.0101	-0.0137	0.0159	0.0025	0.0011	0.0914	0.0979	0.0909	0.0951	0.0381	0.0278	0.3352	0.3583	0.3713	0.3715	0.3819	0.4084	0.2238	0.1939	0.2336	0.2687	0.2898	0.2567	-0.0459	-0.0528	-0.0456	0.0004
11	0.0053	0.0302	-0.0143	0.0025	-0.0021	-0.0211	0.0479	0.0381	0.0469	0.0718	0.1875	0.085	0.0813	0.0778	0.0674	0.3295	0.3061	0.3297	0.3287	0.3067	0.3198	-0.004	-0.0101	-0.0142	0.0174	0.0023	0.0019	0.1037	0.1064	0.105	0.1046	0.04	0.031	0.3363	0.3829	0.3898	0.3771	0.3877	0.4208	0.2211	0.1989	0.2486	0.2737	0.3016	0.28	-0.0436	-0.0487	-0.0465	0.0005
11.25	0.007	0.0304	-0.0146	0.0025	-0.0016	-0.0204	0.0489	0.0394	0.0471	0.0784	0.2019	0.0951	0.0859	0.0841	0.0742	0.3346	0.3032	0.3311	0.3322	0.3327	0.3207	-0.003	-0.01	-0.0152	0.0157	0.0032	0.0022	0.1152	0.1205	0.1123	0.1112	0.0432	0.0333	0.3594	0.3679	0.3802	0.3772	0.394	0.4344	0.2351	0.2215	0.2581	0.2811	0.3246	0.2913	-0.0436	-0.0497	-0.0452	0.0006
11.5	0.0093	0.0315	-0.0149	0.0028	0.0001	-0.0182	0.0491	0.0401	0.0469	0.0905	0.2092	0.1085	0.0909	0.0884	0.076	0.3373	0.2979	0.3329	0.34	0.3224	0.3327	-0.0026	-0.011	-0.0156	0.0149	0.003	0.0023	0.1266	0.1269	0.127	0.1258	0.0483	0.0328	0.3564	0.371	0.3714	0.3816	0.4124	0.4565	0.254	0.2489	0.275	0.3039	0.3323	0.3101	-0.0418	-0.049	-0.0457	0.0011
11.75	0.011	0.032	-0.0154	0.0025	0.0009	-0.0175	0.0499	0.0413	0.0469	0.1019	0.2183	0.12	0.0949	0.0945	0.0863	0.3363	0.2964	0.3279	0.3383	0.3218	0.324	-0.0018	-0.011	-0.0162	0.0206	0.0041	0.0022	0.148	0.1433	0.1424	0.132	0.0518	0.0429	0.3469	0.3683	0.3697	0.3982	0.42	0.4693	0.2622	0.2557	0.2818	0.323	0.351	0.315	-0.0436	-0.0492	-0.0459	0.001
12	0.0129	0.0332	-0.016	0.0022	0.0015	-0.0174	0.0508	0.0424	0.0467	0.1161	0.2247	0.135	0.1013	0.1007	0.0859	0.3349	0.2959	0.3214	0.35	0.3238	0.3313	-0.0005	-0.012	-0.0164	0.0173	0.0043	0.0021	0.1514	0.1616	0.1627	0.1444	0.0584	0.0492	0.35	0.3668	0.3699	0.4008	0.4139	0.4526	0.273	0.2704	0.2978	0.3239	0.3575	0.3256	-0.0434	-0.0502	-0.0459	0.0006
12.25	0.0144	0.0339	-0.0163	0.0026	0.0018	-0.016	0.0517	0.0429	0.0459	0.1236	0.2371	0.1466	0.1061	0.1085	0.0977	0.3296	0.2975	0.322	0.3446	0.3174	0.3294	-0.0009	-0.0121	-0.0169	0.0189	0.0041	0.0027	0.1596	0.1713	0.1716	0.1672	0.0618	0.0486	0.3428	0.3637	0.368	0.3965	0.4137	0.4541	0.2833	0.2758	0.2975	0.3406	0.3623	0.3399	-0.0449	-0.0515	-0.0461	0.0009
12.5	0.0164	0.0345	-0.0174	0.0022	0.002	-0.0152	0.052	0.0439	0.0456	0.1439	0.2459	0.1592	0.1116	0.1138	0.1097	0.3303	0.3035	0.3211	0.3344	0.3032	0.3257	0.0013	-0.0137	-0.0164	0.0158	0.0042	0.0022	0.1865	0.1767	0.1907	0.1813	0.0684	0.0577	0.3389	0.3682	0.365	0.3895	0.4148	0.4465	0.2906	0.2825	0.2983	0.3461	0.3737	0.3498	-0.043	-0.0514	-0.0466	0.0009
12.75	0.0189	0.0352	-0.0172	0.0023	0.0024	-0.014	0.0527	0.0446	0.0453	0.1487	0.2503	0.1686	0.1191	0.126	0.1135	0.3306	0.3128	0.3241	0.3361	0.2998	0.3225	0.002	-0.0137	-0.0164	0.028	0.0045	0.0026	0.1869	0.1871	0.2063	0.1966	0.0761	0.0656	0.3409	0.3688	0.3699	0.3944	0.4158	0.4481	0.3008	0.2855	0.2932	0.3504	0.3761	0.3497	-0.0425	-0.0524	-0.0473	0.0009
13	0.0202	0.0363	-0.0188	0.003	0.0036	-0.0119	0.053	0.0456	0.0452	0.1618	0.2499	0.179	0.1269	0.1292	0.1177	0.3354	0.3262	0.3319	0.3289	0.2954	0.3142	0.0036	-0.0156	-0.0161	0.0165	0.0043	0.0021	0.2048	0.1832	0.2123	0.2069	0.0795	0.0763	0.3396	0.3797	0.3763	0.3949	0.4096	0.4459	0.3026	0.2965	0.3057	0.345	0.3712	0.3585	-0.0408	-0.0534	-0.0469	0.0008
13.25	0.0222	0.0371	-0.0198	0.0037	0.0035	-0.0112	0.054	0.0465	0.0445	0.1695	0.2495	0.1892	0.1346	0.1421	0.1279	0.3408	0.3416	0.3438	0.3289	0.2968	0.3153	0.005	-0.016	-0.0158	0.0169	0.0042	0.0026	0.1999	0.1935	0.2151	0.2134	0.0893	0.0872	0.3424	0.3907	0.3876	0.3917	0.4086	0.445	0.3031	0.2993	0.2987	0.3493	0.3677	0.3516	-0.0391	-0.0529	-0.0469	0.0013
13.5	0.024	0.0377	-0.0213	0.004	0.0038	-0.0101	0.0544	0.0471	0.044	0.1874	0.2483	0.1884	0.1456	0.1426	0.1391	0.3438	0.3474	0.3651	0.3299	0.2942	0.3167	0.0068	-0.0161	-0.0176	0.0169	0.0028	0.0036	0.2099	0.2161	0.2285	0.2225	0.0966	0.1117	0.3553	0.3994	0.402	0.3905	0.4152	0.4451	0.3019	0.3067	0.2948	0.3476	0.3618	0.3469	-0.0405	-0.0531	-0.0474	0.0007
13.75	0.0259	0.0386	-0.0233	0.0039	0.0025	-0.008	0.0559	0.0483	0.0437	0.1871	0.2507	0.1965	0.1543	0.1534	0.1494	0.3492	0.352	0.378	0.3274	0.2891	0.315	0.0081	-0.0156	-0.011	0.0251	0.0024	0.0038	0.2163	0.2182	0.2308	0.2295	0.1061	0.114	0.3677	0.4086	0.408	0.3927	0.417	0.4442	0.3146	0.3101	0.2983	0.3395	0.3582	0.3389	-0.0388	-0.0527	-0.0472	0.001
14	0.028	0.0395	-0.0244	0.0042	0.0028	-0.0068	0.0557	0.0492	0.0434	0.2043	0.251	0.2112	0.1654	0.1681	0.1589	0.3533	0.3618	0.3961	0.3279	0.2881	0.3191	0.0097	-0.0149	-0.0121	0.0177	0.0009	0.0037	0.2286	0.2164	0.2333	0.2641	0.1135	0.1283	0.3777	0.42	0.4161	0.3954	0.4246	0.4451	0.3096	0.3135	0.2989	0.3368	0.3528	0.3374	-0.0379	-0.0515	-0.0469	0
14.25	0.0293	0.0408	-0.0261	0.0052	0.0027	-0.0053	0.0561	0.0499	0.0436	0.2096	0.2571	0.2157	0.1723	0.1714	0.1753	0.3678	0.3677	0.4027	0.3325	0.2868	0.3269	0.0113	-0.0136	-0.0126	0.025	0.0006	0.0038	0.2251	0.2198	0.24	0.2472	0.1183	0.1462	0.3839	0.4261	0.4221	0.3974	0.4321	0.4501	0.3171	0.3054	0.3011	0.3355	0.3494	0.3341	-0.0384	-0.0511	-0.0471	0
14.5	0.0309	0.0414	-0.0277	0.0058	0.0035	-0.0038	0.0568	0.0507	0.0433	0.2135	0.2615	0.2247	0.1838	0.1848	0.1786	0.3822	0.3734	0.4088	0.337	0.2877	0.3388	0.0122	-0.0125	-0.0099	0.0187	-0.0004	0.002	0.2212	0.2333	0.248	0.2553	0.1393	0.1415	0.3896	0.4292	0.4296	0.4031	0.4333	0.4483	0.3178	0.3121	0.31	0.3343	0.3485	0.3313	-0.0364	-0.0499	-0.0467	-0.0006
14.75	0.032	0.0425	-0.0292	0.0061	0.004	-0.0039	0.0573	0.0519	0.0429	0.2173	0.2635	0.2311	0.1955	0.2013	0.1982	0.3946	0.377	0.4185	0.3456	0.2933	0.3549	0.0134	-0.0109	-0.0094	0.0342	-0.0003	0	0.2224	0.2436	0.2471	0.2698	0.1514	0.159	0.3934	0.4333	0.4347	0.4087	0.4405	0.4553	0.3197	0.3153	0.3223	0.3372	0.3507	0.3375	-0.0375	-0.0501	-0.0469	-0.0002
15	0.0341	0.0432	-0.0307	0.0066	0.0051	-0.0026	0.0577	0.0523	0.0422	0.2135	0.2633	0.224	0.2109	0.1961	0.1976	0.4089	0.3835	0.4247	0.3535	0.2995	0.3715	0.0143	-0.0103	-0.0083	0.02	-0.0002	0.0006	0.2322	0.2316	0.2449	0.2946	0.1642	0.1722	0.396	0.4342	0.4361	0.4169	0.4482	0.4594	0.3264	0.3202	0.3329	0.3392	0.3485	0.3332	-0.0363	-0.0497	-0.0478	0.0001
15.25	0.0348	0.0439	-0.0327	0.0075	0.0057	-0.0019	0.0579	0.0532	0.0416	0.2153	0.2589	0.2267	0.2192	0.2134	0.2245	0.4213	0.3875	0.4295	0.3664	0.3153	0.3863	0.0158	-0.0088	-0.0067	0.0221	-0.0005	0.0003	0.2498	0.2626	0.2486	0.2811	0.1813	0.1873	0.3977	0.4391	0.4444	0.4207	0.4494	0.4657	0.3343	0.3308	0.3465	0.3486	0.3467	0.335	-0.0353	-0.0504	-0.0455	-0.0005
15.5	0.0363	0.0447	-0.0343	0.0085	0.0062	-0.0019	0.0577	0.0542	0.0413	0.2242	0.252	0.2308	0.2357	0.2274	0.2256	0.4262	0.3935	0.4313	0.3775	0.3314	0.4013	0.0177	-0.008	-0.005	0.0203	-0.0001	0.001	0.287	0.2671	0.2619	0.2793	0.1878	0.2114	0.3993	0.4401	0.4461	0.4256	0.4551	0.4703	0.3462	0.3431	0.3558	0.3563	0.3528	0.3375	-0.035	-0.0498	-0.0474	-0.0008
15.75	0.0372	0.0455	-0.0352	0.0081	0.0069	-0.0016	0.0584	0.0552	0.0406	0.2278	0.2493	0.2326	0.2446	0.2492	0.2236	0.4317	0.3954	0.4314	0.3898	0.3487	0.4117	0.0195	-0.0067	-0.0036	0.0249	-0.0005	0.0012	0.2911	0.2734	0.2723	0.2832	0.1969	0.2125	0.4007	0.4421	0.4492	0.4295	0.4569	0.4748	0.3596	0.3517	0.3673	0.3713	0.3587	0.3468	-0.0356	-0.0496	-0.0464	-0.0009
16	0.0377	0.0463	-0.0359	0.0083	0.007	-0.0015	0.0588	0.0561	0.0394	0.2284	0.2475	0.2381	0.2466	0.2616	0.2283	0.4381	0.3992	0.436	0.3982	0.3604	0.4202	0.0222	-0.0057	-0.0028	0.0231	0.0002	0.0019	0.3093	0.2848	0.2782	0.2863	0.2135	0.2046	0.4044	0.443	0.4518	0.4318	0.459	0.4794	0.3752	0.3641	0.3741	0.3833	0.3638	0.3495	-0.0347	-0.0484	-0.0465	-0.0016
16.25	0.0392	0.0469	-0.0362	0.009	0.0079	-0.0003	0.059	0.0569	0.0387	0.229	0.2447	0.242	0.263	0.2471	0.251	0.4416	0.4045	0.4357	0.4076	0.3718	0.4287	0.0239	-0.0035	0.0003	0.0368	-0.0004	0.0022	0.3201	0.2994	0.2858	0.2956	0.2209	0.2168	0.4071	0.4474	0.4551	0.4349	0.4626	0.4876	0.3873	0.3747	0.3782	0.4014	0.3728	0.3573	-0.0342	-0.0489	-0.0465	-0.0013
16.5	0.0402	0.0475	-0.0366	0.0099	0.0087	0.0012	0.059	0.0578	0.0375	0.23	0.2445	0.2458	0.2598	0.2539	0.2572	0.4473	0.4061	0.4363	0.4155	0.382	0.4359	0.0273	-0.0013	0.0016	0.0238	0.0008	0.0035	0.3361	0.3042	0.3	0.31	0.2257	0.2396	0.4077	0.4511	0.457	0.44	0.4637	0.4915	0.3977	0.3838	0.3844	0.4134	0.3832	0.3643	-0.0346	-0.0481	-0.0459	-0.0017
16.75	0.0407	0.0484	-0.0364	0.0104	0.0093	0.0024	0.0593	0.0583	0.0371	0.2298	0.2472	0.2445	0.2657	0.2471	0.2542	0.4505	0.4088	0.4367	0.4206	0.3873	0.438	0.0299	0.0017	0.0049	0.0431	0.0007	0.0045	0.3562	0.3097	0.3121	0.3304	0.2349	0.2382	0.4113	0.4537	0.4591	0.4435	0.4686	0.4976	0.4044	0.3911	0.3899	0.4247	0.3899	0.3749	-0.0372	-0.0472	-0.0471	-0.0016
17	0.0411	0.049	-0.0362	0.0103	0.0103	0.0035	0.0589	0.0594	0.0358	0.2414	0.2563	0.242	0.2612	0.2519	0.259	0.455	0.4106	0.4397	0.4252	0.3941	0.4397	0.0318	0.0065	0.0052	0.026	0.0022	0.0051	0.3599	0.3208	0.3243	0.3473	0.2423	0.2479	0.4173	0.4572	0.4625	0.4492	0.4707	0.5026	0.4135	0.3946	0.3909	0.4316	0.3976	0.3847	-0.0374	-0.046	-0.0462	-0.0016
17.25	0.0419	0.0499	-0.0355	0.0115	0.0106	0.0051	0.0599	0.0601	0.0348	0.2519	0.2553	0.2428	0.2613	0.2595	0.2702	0.4579	0.4147	0.4411	0.43	0.3969	0.4438	0.0322	0.0079	0.0055	0.0267	0.0037	0.0051	0.3682	0.3265	0.3359	0.3632	0.2456	0.2441	0.4219	0.4575	0.465	0.4528	0.4723	0.507	0.4174	0.4006	0.3953	0.4392	0.4021	0.3972	-0.0367	-0.045	-0.0472	-0.0022
17.5	0.042	0.0507	-0.0348	0.0112	0.0115	0.0058	0.0602	0.0608	0.033	0.249	0.2692	0.2466	0.2702	0.2579	0.2584	0.463	0.418	0.4409	0.4365	0.4017	0.4461	0.0333	0.0151	0.0073	0.0276	0.0057	0.0062	0.3767	0.3376	0.3473	0.3758	0.25	0.2579	0.4233	0.4608	0.4608	0.4554	0.4772	0.5106	0.4206	0.4047	0.3985	0.4434	0.4109	0.4076	-0.0364	-0.0439	-0.046	-0.0033
17.75	0.0423	0.0516	-0.034	0.0118	0.0117	0.0074	0.061	0.062	0.0316	0.2413	0.2755	0.2403	0.2704	0.2584	0.2676	0.462	0.4198	0.4396	0.4405	0.404	0.4477	0.0328	0.0205	0.0055	0.0281	0.0078	0.0066	0.3856	0.3493	0.3574	0.387	0.2531	0.276	0.4259	0.4583	0.4629	0.4587	0.4765	0.5157	0.4222	0.4111	0.4016	0.4488	0.4128	0.4162	-0.0354	-0.0464	-0.0469	-0.0032
18	0.0423	0.0523	-0.033	0.0125	0.0127	0.0081	0.0617	0.0629	0.0304	0.2414	0.2826	0.2433	0.2706	0.2607	0.2645	0.4627	0.4193	0.4384	0.4461	0.4059	0.4522	0.0346	0.0262	0.0083	0.0305	0.0098	0.0076	0.3921	0.3576	0.366	0.3952	0.2591	0.2841	0.4313	0.4625	0.4621	0.4656	0.4817	0.5192	0.4236	0.4142	0.4022	0.4524	0.4145	0.4215	-0.0347	-0.0461	-0.0449	-0.0027
18.25	0.043	0.0533	-0.0316	0.0132	0.0128	0.0092	0.0625	0.0635	0.0286	0.2378	0.2958	0.2399	0.2746	0.2634	0.2669	0.4629	0.4214	0.4378	0.4543	0.4092	0.4558	0.0345	0.0199	0.0068	0.0304	0.01	0.0085	0.4005	0.3671	0.3746	0.4053	0.2681	0.2935	0.4355	0.4631	0.4653	0.4705	0.4831	0.5211	0.4258	0.4151	0.4019	0.4526	0.4198	0.4267	-0.0347	-0.0477	-0.0459	-0.0022
18.5	0.0425	0.0544	-0.0308	0.0132	0.0134	0.0101	0.0634	0.0638	0.0262	0.2414	0.307	0.2332	0.2744	0.2693	0.2711	0.4626	0.4203	0.4379	0.4593	0.4119	0.4575	0.0366	0.0191	0.0091	0.032	0.0128	0.0102	0.4072	0.375	0.386	0.412	0.2818	0.2971	0.4372	0.4687	0.4697	0.4739	0.4884	0.5272	0.4256	0.4165	0.402	0.4544	0.4207	0.4319	-0.0377	-0.0477	-0.0446	-0.0027
18.75	0.0425	0.0553	-0.0293	0.0137	0.0128	0.0108	0.0644	0.065	0.0244	0.2368	0.3164	0.2319	0.2744	0.2682	0.2733	0.4637	0.4198	0.4388	0.4602	0.4153	0.4603	0.0357	0.0214	0.0088	0.047	0.0138	0.0131	0.4119	0.3822	0.3941	0.4173	0.2902	0.3054	0.4421	0.4727	0.4721	0.4785	0.493	0.5315	0.4271	0.4164	0.402	0.4557	0.4224	0.4347	-0.037	-0.0476	-0.0452	-0.003
19	0.0422	0.0561	-0.0279	0.0146	0.0134	0.0115	0.0652	0.0661	0.0225	0.24	0.3275	0.2336	0.2764	0.2672	0.2764	0.4646	0.4187	0.4388	0.4664	0.419	0.4639	0.0375	0.0254	0.0123	0.0334	0.0157	0.0168	0.4183	0.387	0.3997	0.421	0.305	0.3208	0.4454	0.4782	0.4795	0.485	0.4978	0.5352	0.4253	0.4133	0.4024	0.4558	0.4216	0.4388	-0.0368	-0.047	-0.0444	-0.002
19.25	0.0422	0.0571	-0.0257	0.0145	0.0134	0.0121	0.066	0.0669	0.0196	0.2418	0.3358	0.2355	0.2725	0.2623	0.2689	0.4636	0.4188	0.4377	0.4707	0.4224	0.4678	0.0386	0.0243	0.0115	0.0358	0.0154	0.0201	0.4225	0.3944	0.4058	0.4221	0.3194	0.3296	0.4502	0.4811	0.4841	0.4886	0.5034	0.5407	0.4232	0.4129	0.4002	0.4558	0.4215	0.4404	-0.0322	-0.0473	-0.0448	-0.0024
19.5	0.0419	0.0581	-0.0242	0.0153	0.0137	0.0131	0.0671	0.0676	0.017	0.2425	0.3411	0.2411	0.2803	0.2587	0.2768	0.4641	0.4206	0.439	0.4756	0.4267	0.4702	0.041	0.0281	0.0142	0.0488	0.0152	0.0217	0.4242	0.4013	0.409	0.4261	0.3311	0.3372	0.4547	0.4888	0.4905	0.494	0.5119	0.5475	0.4237	0.4121	0.3988	0.4574	0.419	0.4413	-0.032	-0.0488	-0.0431	-0.0025
19.75	0.0416	0.0591	-0.0225	0.0157	0.0142	0.0136	0.0684	0.0686	0.0148	0.243	0.3401	0.2455	0.2787	0.2568	0.274	0.4629	0.4205	0.4399	0.4787	0.4332	0.4734	0.041	0.0297	0.0144	0.0436	0.0161	0.024	0.4285	0.4039	0.4143	0.4298	0.3434	0.3467	0.4572	0.4906	0.4956	0.5009	0.5184	0.5522	0.4215	0.4113	0.3965	0.459	0.4174	0.4428	-0.0324	-0.0496	-0.0436	-0.0033
20	0.0413	0.0602	-0.0208	0.016	0.0147	0.0152	0.0698	0.0697	0.0125	0.2501	0.3463	0.2566	0.2841	0.257	0.2761	0.4632	0.4225	0.4422	0.4846	0.4402	0.4767	0.0419	0.0297	0.0155	0.0471	0.0185	0.0246	0.4338	0.4076	0.4165	0.4358	0.3534	0.3563	0.4605	0.4936	0.4992	0.5055	0.5269	0.5575	0.4228	0.4093	0.3951	0.4589	0.4164	0.4412	-0.0325	-0.0475	-0.0412	-0.003
20.25	0.0415	0.0612	-0.0191	0.0162	0.0152	0.015	0.0704	0.0705	0.0103	0.253	0.3466	0.2667	0.2812	0.2534	0.2742	0.462	0.4242	0.443	0.4888	0.4479	0.4825	0.0433	0.0305	0.0176	0.042	0.021	0.0262	0.4332	0.4106	0.4192	0.4366	0.3583	0.3698	0.461	0.4917	0.4995	0.5096	0.5365	0.562	0.4203	0.4057	0.3941	0.4598	0.4143	0.4414	-0.0335	-0.0466	-0.0432	-0.0036
20.5	0.0416	0.0619	-0.0173	0.0173	0.0163	0.0152	0.0714	0.0712	0.0078	0.2584	0.3488	0.2756	0.2872	0.2517	0.2666	0.4623	0.4296	0.4457	0.495	0.4544	0.4892	0.0451	0.0326	0.0163	0.0409	0.0226	0.0289	0.4321	0.4097	0.4222	0.4392	0.3692	0.3755	0.4612	0.493	0.5014	0.5143	0.5418	0.5709	0.4194	0.4028	0.3924	0.4621	0.4138	0.4403	-0.0325	-0.0448	-0.0413	-0.0034
20.75	0.041	0.0627	-0.0156	0.0175	0.0169	0.0144	0.0728	0.0719	0.0058	0.2627	0.3468	0.2885	0.2906	0.2505	0.2666	0.4631	0.4344	0.4494	0.5015	0.465	0.4978	0.0459	0.0349	0.0183	0.0469	0.0252	0.0318	0.4327	0.4115	0.4201	0.442	0.3781	0.3827	0.46	0.4888	0.502	0.5181	0.5444	0.5796	0.418	0.3999	0.3907	0.4633	0.4123	0.4381	-0.032	-0.0447	-0.0415	-0.0046
21	0.0409	0.0637	-0.0136	0.018	0.018	0.0147	0.0739	0.0734	0.004	0.2649	0.3496	0.2984	0.2978	0.2519	0.2642	0.4641	0.4384	0.4548	0.5074	0.4729	0.5085	0.0464	0.0334	0.0179	0.0442	0.0271	0.0326	0.4326	0.4114	0.4226	0.4393	0.3806	0.3871	0.4588	0.4878	0.4997	0.5222	0.5449	0.5837	0.4162	0.3952	0.3886	0.4639	0.4118	0.4343	-0.0363	-0.0435	-0.0395	-0.0049
21.25	0.0405	0.0646	-0.0118	0.0183	0.0182	0.0154	0.0747	0.0739	0.0022	0.2702	0.351	0.3033	0.2929	0.2498	0.2593	0.4667	0.4431	0.4611	0.5147	0.4776	0.5167	0.0452	0.0337	0.017	0.0498	0.0307	0.0356	0.4337	0.4124	0.4258	0.438	0.3846	0.3928	0.4577	0.4827	0.4988	0.5227	0.5443	0.5804	0.4138	0.3928	0.3874	0.4676	0.4151	0.4339	-0.0376	-0.0442	-0.0402	-0.0046
21.5	0.0406	0.0653	-0.0098	0.0186	0.0192	0.0157	0.0757	0.075	0.0007	0.2896	0.3563	0.318	0.2877	0.2543	0.2535	0.4702	0.4489	0.4675	0.5183	0.4785	0.5179	0.0467	0.0356	0.0176	0.049	0.0292	0.0355	0.4347	0.4127	0.4288	0.4412	0.3908	0.3991	0.4541	0.4826	0.4939	0.5243	0.5411	0.577	0.414	0.3894	0.3849	0.4686	0.4238	0.4322	-0.038	-0.0426	-0.0392	-0.005
21.75	0.0402	0.0661	-0.0083	0.0192	0.0199	0.016	0.0769	0.0761	0.0001	0.2992	0.3571	0.3213	0.2845	0.2538	0.2465	0.4756	0.4507	0.4761	0.5178	0.4773	0.5155	0.0443	0.0398	0.0194	0.0578	0.028	0.036	0.436	0.4136	0.4336	0.4377	0.3955	0.4027	0.4545	0.4843	0.4907	0.5232	0.5368	0.5748	0.4091	0.3868	0.3832	0.4735	0.4334	0.4326	-0.0345	-0.0419	-0.0391	-0.0048
22	0.0399	0.0671	-0.0062	0.0198	0.0204	0.0182	0.078	0.0772	-0.0008	0.3013	0.3589	0.3318	0.2863	0.2503	0.2451	0.4793	0.4503	0.4783	0.5163	0.4765	0.5154	0.0394	0.0416	0.0207	0.0482	0.0282	0.0402	0.4375	0.4135	0.4342	0.4395	0.3986	0.4096	0.4564	0.4812	0.4895	0.5211	0.535	0.5732	0.4086	0.3837	0.3835	0.4756	0.4472	0.4371	-0.0363	-0.0413	-0.0389	-0.0053
22.25	0.0402	0.0681	-0.0042	0.0204	0.021	0.0191	0.0788	0.0779	-0.0014	0.3163	0.3637	0.3392	0.2917	0.2519	0.2418	0.4839	0.4486	0.478	0.5147	0.474	0.5131	0.0384	0.0395	0.0193	0.0515	0.0261	0.0416	0.4405	0.4134	0.439	0.4361	0.4005	0.4117	0.4545	0.4799	0.4888	0.518	0.532	0.5702	0.4063	0.3822	0.3835	0.4777	0.4488	0.443	-0.0372	-0.0423	-0.038	-0.005
22.5	0.0398	0.0689	-0.0022	0.0211	0.0214	0.0205	0.0797	0.0784	-0.0015	0.3351	0.3713	0.3432	0.292	0.2539	0.2366	0.4868	0.4474	0.4776	0.5144	0.4736	0.512	0.0408	0.0414	0.0216	0.055	0.028	0.0417	0.4387	0.4135	0.4421	0.4329	0.4042	0.4159	0.4585	0.4804	0.487	0.5175	0.5337	0.5689	0.4072	0.381	0.3858	0.4831	0.4481	0.4555	-0.0309	-0.0425	-0.038	-0.005
22.75	0.0398	0.0697	-0.0003	0.0214	0.0216	0.0208	0.0806	0.0797	-0.0012	0.3432	0.3749	0.3537	0.2954	0.2612	0.2306	0.4901	0.4452	0.4746	0.5116	0.4714	0.5109	0.0411	0.039	0.0226	0.0624	0.0294	0.0494	0.4406	0.4183	0.4444	0.4329	0.4057	0.4189	0.4585	0.4806	0.4873	0.5151	0.5324	0.5675	0.406	0.3813	0.3905	0.482	0.4481	0.4682	-0.032	-0.0411	-0.0358	-0.0043
23	0.0409	0.0708	0.0021	0.0212	0.0222	0.0217	0.0816	0.0806	-0.0002	0.3485	0.3763	0.3566	0.3028	0.2691	0.2281	0.4879	0.4445	0.4742	0.5112	0.4709	0.5097	0.0406	0.0401	0.0243	0.061	0.0323	0.0518	0.4483	0.4203	0.4484	0.431	0.41	0.4257	0.4626	0.4854	0.4906	0.5141	0.532	0.5671	0.4076	0.3844	0.3947	0.4792	0.4463	0.471	-0.0327	-0.0404	-0.0357	-0.0049
23.25	0.0416	0.0715	0.0037	0.0216	0.0227	0.0224	0.0831	0.0815	0.0007	0.3481	0.3826	0.3666	0.3001	0.2807	0.2385	0.4861	0.4434	0.4732	0.5089	0.4694	0.5073	0.0721	0.0394	0.0244	0.0608	0.0352	0.0522	0.4472	0.4217	0.4545	0.431	0.4108	0.4297	0.4637	0.4862	0.4944	0.5133	0.5306	0.5661	0.4091	0.3874	0.4018	0.4789	0.4455	0.4706	-0.025	-0.0402	-0.0357	-0.0047
23.5	0.0419	0.0727	0.006	0.0219	0.0228	0.0239	0.0839	0.0826	0.0022	0.3475	0.3905	0.3576	0.3038	0.2946	0.244	0.4854	0.4437	0.4715	0.5087	0.4698	0.5074	0.0705	0.0403	0.0251	0.0647	0.0348	0.0507	0.4441	0.4259	0.4548	0.43	0.4127	0.4326	0.4699	0.4912	0.4954	0.5124	0.5299	0.5664	0.4103	0.3912	0.4078	0.478	0.4448	0.4689	-0.0277	-0.0396	-0.034	-0.0043
23.75	0.0429	0.0736	0.0076	0.0236	0.0234	0.0243	0.0848	0.0835	0.0035	0.3482	0.399	0.3552	0.3061	0.3011	0.2503	0.4825	0.4434	0.4703	0.5067	0.4686	0.5038	0.0592	0.0386	0.027	0.0682	0.0358	0.0488	0.4399	0.4291	0.4577	0.4323	0.4148	0.4355	0.4737	0.4958	0.4974	0.5111	0.5316	0.5649	0.4129	0.3963	0.4099	0.4774	0.4439	0.4676	-0.0256	-0.0389	-0.0366	-0.0048
24	0.0419	0.0722	0.006	0.0236	0.0235	0.0259	0.0855	0.0841	0.0051	0.3449	0.4035	0.3601	0.3167	0.3139	0.258	0.4806	0.4425	0.4694	0.5051	0.4679	0.5047	0.0705	0.0403	0.0251	0.0834	0.0373	0.0477	0.4441	0.4259	0.4548	0.433	0.4145	0.437	0.4697	0.4912	0.4954	0.5115	0.5293	0.5645	0.4134	0.4084	0.4084	0.4755	0.4435	0.4671	-0.0277	-0.0396	-0.034	-0.0057
[truncated: 50 more columns]

## Sheet: K. pneumoniae aerobic
Time (hours)	No_carbon												Arabinose						Fructose						Fucose						Galactose						Glucose						Mannose						Ribose
	Expt 1			Expt 2			Expt 3			Expt 5			Expt 3			Expt 5			Expt 1			Expt 2			Expt 1			Expt 2			Expt 2			Expt 3			Expt 1			Expt 2			Expt 2			Expt 3			Expt 2
	Rep 1	Rep 2	Rep 3	Rep 1	Rep 2	Rep 3	Rep 1	Rep 2	Rep 3	Rep 1	Rep 2	Rep 3	Rep 1	Rep 2	Rep 3	Rep 1	Rep 2	Rep 3	Rep 1	Rep 2	Rep 3	Rep 1	Rep 2	Rep 3	Rep 1	Rep 2	Rep 3	Rep 1	Rep 2	Rep 3	Rep 1	Rep 2	Rep 3	Rep 1	Rep 2	Rep 3	Rep 1	Rep 2	Rep 3	Rep 1	Rep 2	Rep 3	Rep 1	Rep 2	Rep 3	Rep 1	Rep 2	Rep 3	Rep 1
0	0.1075	0.0988	0.1046	0.0811	0.0795	0.0794	0.0941	0.0908	0.1093	0.0793	0.079	0.079	0.092	0.0941	0.0896	0.081	0.0813	0.0814	0.1068	0.1097	0.1038	0.0789	0.0764	0.0797	0.099	0.107	0.1027	0.0929	0.0808	0.0854	0.0797	0.0793	0.0792	0.094	0.0948	0.0918	0.102	0.1024	0.1063	0.0804	0.0792	0.0786	0.0793	0.0785	0.0877	0.0881	0.0904	0.0886	0.0887
0.25	0.0847	0.0779	0.0785	0.0793	0.0775	0.0765	0.0787	0.0783	0.0802	0.082	0.0829	0.0803	0.0781	0.0803	0.0772	0.0829	0.0845	0.0857	0.0804	0.0869	0.0799	0.0781	0.0758	0.0795	0.079	0.0825	0.082	0.1084	0.0804	0.0845	0.0781	0.078	0.0776	0.0809	0.0807	0.0776	0.0807	0.0781	0.0793	0.0796	0.0778	0.0774	0.0788	0.0777	0.0819	0.0777	0.0791	0.0807	0.0857
0.5	0.0839	0.0798	0.0767	0.0791	0.0786	0.0772	0.0806	0.0802	0.0965	0.0817	0.0822	0.0809	0.0783	0.0806	0.0789	0.0829	0.0841	0.0858	0.0816	0.0889	0.0806	0.0783	0.0763	0.0789	0.0822	0.0833	0.0833	0.0877	0.0814	0.0838	0.0778	0.0784	0.0787	0.0807	0.0808	0.0788	0.0847	0.0801	0.0819	0.0812	0.0797	0.0795	0.08	0.0774	0.0866	0.0775	0.0792	0.0814	0.087
0.75	0.0841	0.0802	0.0784	0.08	0.0793	0.0771	0.0819	0.0808	0.0854	0.0795	0.08	0.0811	0.0797	0.0834	0.0804	0.0828	0.0836	0.0862	0.0809	0.0822	0.0802	0.0794	0.0777	0.0821	0.0797	0.0796	0.0806	0.0874	0.0818	0.0851	0.0803	0.0799	0.0798	0.0827	0.0826	0.0809	0.085	0.0798	0.0812	0.084	0.0828	0.0824	0.0803	0.0794	0.083	0.0785	0.0804	0.0821	0.0871
1	0.087	0.0809	0.0792	0.0802	0.0811	0.0785	0.083	0.0815	0.0906	0.0806	0.0809	0.0832	0.0821	0.0868	0.0829	0.0854	0.0862	0.0884	0.0842	0.0869	0.0824	0.0816	0.0798	0.0824	0.082	0.0815	0.0817	0.0921	0.0814	0.085	0.0812	0.0819	0.0827	0.0847	0.0848	0.083	0.0853	0.0819	0.0838	0.0855	0.0817	0.0811	0.0822	0.0811	0.0889	0.0803	0.0829	0.0839	0.0917
1.25	0.0852	0.0808	0.0781	0.0804	0.0785	0.0776	0.0799	0.0812	0.0935	0.0804	0.081	0.0837	0.0819	0.0854	0.0819	0.0868	0.0878	0.0898	0.0854	0.088	0.0829	0.0822	0.0806	0.0835	0.0822	0.0822	0.0827	0.0945	0.0807	0.0846	0.0819	0.0829	0.0833	0.0852	0.0864	0.084	0.0867	0.0831	0.086	0.0857	0.0903	0.082	0.0838	0.0824	0.0868	0.081	0.0835	0.0851	0.088
1.5	0.0842	0.0795	0.0794	0.0803	0.0773	0.0779	0.0809	0.0814	0.0931	0.0816	0.0821	0.0851	0.0836	0.0863	0.0839	0.089	0.0898	0.092	0.0869	0.087	0.0854	0.0844	0.0829	0.0877	0.0803	0.0803	0.0822	0.0854	0.082	0.087	0.0844	0.0839	0.0852	0.0879	0.0878	0.0865	0.091	0.0842	0.0867	0.0884	0.0886	0.0844	0.0864	0.0849	0.0874	0.0828	0.0845	0.0852	0.0885
1.75	0.0852	0.0802	0.0774	0.0806	0.0796	0.0787	0.0818	0.0817	0.0938	0.0817	0.0823	0.0864	0.0842	0.0886	0.0845	0.0907	0.0914	0.095	0.0902	0.0923	0.0878	0.0865	0.0856	0.0893	0.0828	0.0831	0.0838	0.0876	0.0833	0.087	0.087	0.086	0.0872	0.0884	0.0893	0.0871	0.0932	0.0931	0.0954	0.091	0.0956	0.0858	0.0901	0.0852	0.092	0.0839	0.0863	0.0877	0.0913
2	0.0838	0.0781	0.0773	0.0809	0.0787	0.0797	0.082	0.0826	0.0884	0.0814	0.0847	0.0865	0.0862	0.0901	0.0869	0.0954	0.0941	0.0971	0.0949	0.0974	0.0931	0.09	0.0897	0.0945	0.0835	0.0835	0.0835	0.0861	0.0846	0.0883	0.0893	0.0889	0.0914	0.0908	0.0919	0.0898	0.1008	0.1005	0.1023	0.0963	0.0925	0.0912	0.0922	0.0885	0.0929	0.0865	0.0898	0.0902	0.091
2.25	0.0845	0.0785	0.0783	0.0802	0.08	0.0794	0.0822	0.081	0.0929	0.0826	0.0852	0.0873	0.0876	0.0921	0.0889	0.1	0.0984	0.1017	0.1033	0.1055	0.1003	0.0948	0.0937	0.0972	0.0814	0.0844	0.0875	0.0876	0.085	0.0865	0.0923	0.0905	0.0939	0.0941	0.0943	0.0924	0.1107	0.1092	0.1126	0.1045	0.098	0.0969	0.096	0.0927	0.0992	0.0918	0.0943	0.0942	0.0945
2.5	0.0851	0.0786	0.078	0.0805	0.0783	0.0798	0.0819	0.0818	0.0842	0.0824	0.0854	0.0885	0.091	0.0947	0.0917	0.1059	0.1052	0.1084	0.1103	0.1135	0.108	0.1023	0.1013	0.1052	0.0798	0.0846	0.0868	0.0856	0.0852	0.0878	0.0977	0.0972	0.1008	0.0976	0.0978	0.0961	0.1232	0.1224	0.1239	0.1135	0.1166	0.1059	0.1005	0.099	0.1036	0.0968	0.0991	0.0994	0.0961
2.75	0.0837	0.0777	0.0769	0.0801	0.0785	0.0795	0.0813	0.0817	0.1013	0.0825	0.0855	0.0883	0.0957	0.0997	0.0955	0.1148	0.1137	0.1172	0.1185	0.1224	0.1167	0.1107	0.1088	0.1146	0.079	0.0844	0.0871	0.086	0.0853	0.0874	0.1046	0.104	0.108	0.103	0.1049	0.1036	0.1391	0.135	0.1386	0.1288	0.1288	0.1194	0.1068	0.106	0.1096	0.1042	0.1068	0.1057	0.0981
3	0.0837	0.0779	0.0778	0.0788	0.0805	0.0809	0.0819	0.0825	0.0933	0.0835	0.0868	0.0906	0.1032	0.1063	0.1027	0.1239	0.1241	0.1273	0.1297	0.132	0.1268	0.1187	0.1177	0.12	0.0795	0.0854	0.0868	0.0896	0.0834	0.0858	0.1103	0.11	0.1152	0.1113	0.1116	0.1089	0.1627	0.1569	0.1549	0.1441	0.133	0.1345	0.1127	0.1118	0.1192	0.1097	0.1117	0.1118	0.1066
3.25	0.0839	0.0774	0.0774	0.0811	0.0805	0.0797	0.0823	0.084	0.1003	0.0835	0.0865	0.091	0.1124	0.1167	0.1121	0.1317	0.1319	0.1354	0.142	0.148	0.141	0.13	0.1316	0.1348	0.0805	0.0843	0.086	0.0883	0.0854	0.0869	0.1194	0.1193	0.1228	0.118	0.1185	0.1177	0.191	0.1847	0.1908	0.1842	0.1537	0.1557	0.1214	0.1182	0.1244	0.1166	0.1187	0.1202	0.1087
3.5	0.0846	0.079	0.078	0.0814	0.0798	0.0814	0.083	0.0846	0.0884	0.0859	0.0898	0.095	0.1248	0.1264	0.1219	0.1448	0.1481	0.1528	0.171	0.1841	0.1648	0.155	0.1588	0.1596	0.0811	0.0841	0.0863	0.0866	0.0858	0.0891	0.1323	0.1285	0.1377	0.1265	0.1263	0.1245	0.2301	0.2314	0.2184	0.1903	0.1916	0.1878	0.1287	0.1312	0.1362	0.1247	0.128	0.1275	0.1155
3.75	0.0842	0.0778	0.0774	0.0809	0.0793	0.0802	0.083	0.0827	0.093	0.0848	0.0888	0.0929	0.1358	0.1378	0.136	0.1613	0.1608	0.1671	0.1995	0.2238	0.1937	0.1841	0.1937	0.1851	0.0797	0.0835	0.0861	0.0857	0.085	0.0881	0.1459	0.1407	0.1562	0.1305	0.1339	0.1358	0.3137	0.2958	0.3248	0.2409	0.2557	0.2446	0.141	0.1468	0.1512	0.1367	0.1389	0.1395	0.1196
4	0.0837	0.0781	0.0776	0.0825	0.0799	0.0798	0.0842	0.0832	0.0964	0.0842	0.0883	0.0921	0.1536	0.1571	0.1581	0.1754	0.1806	0.1875	0.2506	0.2543	0.2427	0.2195	0.2355	0.2518	0.0796	0.0856	0.0866	0.086	0.0852	0.0882	0.166	0.1729	0.1897	0.149	0.1527	0.1563	0.3735	0.3697	0.3752	0.3222	0.3462	0.3306	0.1672	0.1711	0.1766	0.1549	0.1615	0.1616	0.125
4.25	0.0835	0.078	0.0781	0.0825	0.0801	0.0804	0.0826	0.0835	0.0944	0.0852	0.0898	0.093	0.1878	0.1924	0.1894	0.205	0.215	0.2237	0.3063	0.2732	0.2795	0.2792	0.3083	0.3159	0.0808	0.0851	0.0868	0.0856	0.0854	0.0882	0.2151	0.2201	0.2407	0.1757	0.1854	0.1804	0.422	0.4037	0.4329	0.3994	0.4384	0.4589	0.1957	0.2006	0.1991	0.1814	0.1808	0.1804	0.1339
4.5	0.0839	0.0776	0.0773	0.0818	0.0839	0.0815	0.0824	0.0843	0.095	0.0855	0.089	0.093	0.216	0.231	0.2269	0.2337	0.2414	0.2498	0.3443	0.3465	0.3309	0.3449	0.3739	0.3714	0.0804	0.0842	0.087	0.0901	0.0829	0.0875	0.2736	0.2715	0.3016	0.2092	0.2175	0.2114	0.4691	0.4597	0.4746	0.4407	0.471	0.5583	0.221	0.2406	0.24	0.2182	0.2253	0.2238	0.1477
4.75	0.0862	0.0768	0.0768	0.083	0.0812	0.081	0.0822	0.0839	0.1016	0.0847	0.0885	0.0927	0.2569	0.2621	0.2663	0.2777	0.2927	0.2875	0.3984	0.3831	0.3884	0.3806	0.4065	0.427	0.0796	0.084	0.0872	0.0866	0.0858	0.0893	0.3271	0.3408	0.3378	0.2475	0.2413	0.2541	0.5018	0.5518	0.5471	0.5238	0.5988	0.6158	0.2482	0.255	0.2521	0.2541	0.2472	0.2423	0.1566
5	0.0843	0.0775	0.0778	0.0837	0.081	0.0814	0.0837	0.0848	0.0956	0.0858	0.0895	0.0929	0.3494	0.3106	0.3361	0.2782	0.2971	0.2989	0.4266	0.3972	0.4014	0.4424	0.4554	0.5014	0.0796	0.0866	0.0872	0.0875	0.0859	0.089	0.3691	0.3946	0.3991	0.3208	0.291	0.3078	0.5266	0.5851	0.5736	0.5777	0.5964	0.6534	0.2971	0.2981	0.3037	0.2861	0.2983	0.2738	0.1719
5.25	0.0888	0.0788	0.0893	0.0831	0.0826	0.081	0.0841	0.0851	0.0902	0.0863	0.09	0.0929	0.3746	0.4037	0.4381	0.3479	0.339	0.3758	0.4448	0.4593	0.4458	0.4788	0.4479	0.4818	0.0806	0.0859	0.0875	0.0882	0.085	0.0878	0.4071	0.4109	0.3943	0.3427	0.3403	0.3452	0.5533	0.6127	0.5773	0.5902	0.5732	0.6597	0.3172	0.3201	0.3304	0.3262	0.3422	0.3161	0.1797
5.5	0.0828	0.0774	0.0773	0.083	0.0827	0.0806	0.0844	0.0853	0.1034	0.0864	0.0901	0.0946	0.4314	0.4573	0.4964	0.3542	0.3675	0.4374	0.4541	0.4453	0.4249	0.45	0.468	0.4877	0.0823	0.0839	0.0876	0.0882	0.0846	0.0876	0.4068	0.436	0.4585	0.4099	0.3942	0.409	0.5936	0.5795	0.5682	0.5882	0.5852	0.6676	0.3374	0.3516	0.3638	0.3558	0.3886	0.3671	0.1844
5.75	0.0844	0.0777	0.0772	0.084	0.0816	0.0812	0.0844	0.0844	0.0999	0.087	0.0908	0.0933	0.4856	0.4641	0.4652	0.4299	0.4674	0.4934	0.4805	0.4631	0.478	0.4809	0.4873	0.5109	0.09	0.0855	0.0874	0.0867	0.0857	0.0892	0.5024	0.5031	0.5478	0.4319	0.4286	0.4402	0.5888	0.5808	0.5687	0.6298	0.597	0.6338	0.364	0.3957	0.3984	0.3855	0.4036	0.3972	0.2037
6	0.0833	0.078	0.0772	0.0829	0.0822	0.0813	0.0849	0.0849	0.0865	0.085	0.09	0.0919	0.5047	0.5133	0.5096	0.3606	0.4151	0.4466	0.4888	0.4758	0.4953	0.5071	0.498	0.5118	0.0797	0.0845	0.0882	0.0882	0.0853	0.0879	0.5224	0.5461	0.5814	0.4603	0.4787	0.4882	0.633	0.6026	0.6346	0.664	0.608	0.6281	0.3855	0.4039	0.4413	0.4055	0.4056	0.4083	0.2057
6.25	0.083	0.0776	0.0772	0.0839	0.0822	0.0813	0.0842	0.0858	0.0935	0.086	0.0901	0.0944	0.5026	0.5425	0.5602	0.4663	0.4907	0.5163	0.5014	0.4735	0.4845	0.5265	0.5172	0.5102	0.0812	0.0836	0.0871	0.0871	0.0856	0.0887	0.5443	0.5629	0.598	0.4781	0.5202	0.533	0.7585	0.7338	0.7506	0.7579	0.6786	0.6497	0.4264	0.447	0.4679	0.4713	0.4468	0.4595	0.2234
6.5	0.0838	0.078	0.0785	0.0821	0.084	0.0811	0.0846	0.0849	0.1019	0.0859	0.0899	0.0972	0.5261	0.5452	0.5532	0.5317	0.554	0.5642	0.5511	0.5815	0.5673	0.5238	0.5659	0.5519	0.0846	0.0827	0.0864	0.0947	0.0832	0.0863	0.6173	0.5338	0.5828	0.5255	0.5194	0.5494	0.9168	0.9174	0.8868	0.9075	0.7671	0.7448	0.4396	0.4423	0.5046	0.4954	0.4824	0.5022	0.2306
6.75	0.0827	0.0766	0.0771	0.084	0.0816	0.0809	0.0843	0.0851	0.0968	0.0858	0.0911	0.0954	0.5678	0.5532	0.5392	0.4706	0.5108	0.5417	0.6158	0.605	0.6509	0.576	0.5545	0.6076	0.0787	0.0853	0.0871	0.0869	0.0862	0.0909	0.6147	0.5612	0.5787	0.5196	0.5663	0.5821	0.8943	0.874	0.8963	0.9523	0.8999	0.9372	0.461	0.4771	0.4903	0.5497	0.507	0.5718	0.2431
7	0.0839	0.0769	0.0773	0.0836	0.0798	0.0803	0.084	0.0861	0.1012	0.0865	0.0913	0.0948	0.533	0.5843	0.5793	0.4641	0.4996	0.57	0.6924	0.7144	0.6902	0.6003	0.5909	0.6659	0.0804	0.0838	0.0869	0.0879	0.0868	0.0899	0.5566	0.5187	0.5446	0.5953	0.6376	0.604	0.9237	0.9045	0.8712	0.9915	0.908	0.9779	0.4793	0.504	0.4957	0.5745	0.5138	0.5467	0.2574
7.25	0.0839	0.0773	0.0776	0.0844	0.0824	0.0803	0.0856	0.0839	0.086	0.0867	0.0916	0.0956	0.5225	0.5565	0.588	0.5578	0.5571	0.5949	0.7277	0.7541	0.7288	0.7629	0.7005	0.7746	0.0793	0.086	0.0867	0.0874	0.0864	0.0911	0.5399	0.5684	0.53	0.5306	0.6107	0.6262	0.9506	0.8913	0.8835	0.97	0.9166	0.9882	0.4995	0.5155	0.5204	0.5602	0.5204	0.5492	0.2553
7.5	0.0837	0.077	0.0772	0.0835	0.0826	0.0805	0.0867	0.085	0.0852	0.0867	0.0925	0.0956	0.5717	0.5628	0.5837	0.5909	0.6648	0.6835	0.7369	0.7778	0.7281	0.8044	0.7945	0.7839	0.0891	0.0838	0.0867	0.0888	0.0856	0.0881	0.6246	0.5367	0.5899	0.5116	0.5534	0.5839	0.9593	0.9357	0.9539	0.98	0.9433	0.988	0.5189	0.5208	0.5186	0.5732	0.5413	0.5329	0.2649
7.75	0.0835	0.0793	0.0774	0.0821	0.0827	0.079	0.0863	0.0856	0.1054	0.0866	0.0919	0.0961	0.5977	0.5642	0.5979	0.6285	0.7596	0.6388	0.7712	0.8127	0.7658	0.7688	0.7954	0.7398	0.0795	0.0839	0.0869	0.091	0.0837	0.0866	0.7513	0.6794	0.6975	0.559	0.5547	0.5793	0.9394	0.9657	0.9681	0.9616	0.9132	0.9963	0.5893	0.5745	0.6186	0.5963	0.5562	0.5518	0.2674
8	0.0842	0.0775	0.0776	0.0837	0.0821	0.0806	0.0854	0.0858	0.1006	0.0866	0.0924	0.0968	0.6616	0.6377	0.6414	0.7806	0.9076	0.7696	0.8063	0.858	0.7779	0.8564	0.8847	0.829	0.0788	0.0841	0.0867	0.0879	0.0856	0.0897	0.891	0.8444	0.8367	0.5525	0.5615	0.6133	0.9681	0.9842	0.9968	1.0193	0.9869	1.0235	0.7682	0.7521	0.7709	0.6102	0.5705	0.5827	0.3097
8.25	0.0837	0.0789	0.0775	0.0826	0.0811	0.0807	0.0859	0.0858	0.0877	0.0862	0.0921	0.0954	0.8366	0.836	0.8001	0.7406	0.9066	0.7326	0.8223	0.8436	0.7839	0.8876	0.8812	0.8092	0.081	0.0838	0.0868	0.0873	0.0853	0.0917	0.9536	0.9202	0.8379	0.6943	0.7181	0.6881	0.943	0.9555	1.0074	1.0043	0.9596	1.0234	0.7978	0.8051	0.8058	0.6988	0.6871	0.7041	0.3214
8.5	0.0815	0.0773	0.0757	0.0828	0.0834	0.0803	0.0863	0.0853	0.0865	0.0869	0.092	0.0969	0.9108	0.9025	0.8663	0.865	0.9613	0.8873	0.7777	0.8133	0.7351	0.8532	0.892	0.8217	0.0803	0.0845	0.0871	0.0934	0.0845	0.0879	0.9543	0.9203	0.8684	0.8416	0.8641	0.8556	0.9245	0.8987	0.9742	1.0224	1.015	1.0074	0.8218	0.822	0.8257	0.7557	0.7271	0.7282	0.3124
8.75	0.0843	0.077	0.0782	0.0841	0.0831	0.0808	0.0872	0.086	0.0874	0.0864	0.0926	0.0971	0.9756	0.9528	0.8981	0.7968	0.9443	0.8148	0.819	0.863	0.7606	0.9013	0.9061	0.8489	0.0796	0.0845	0.0872	0.0898	0.087	0.0887	0.9776	0.9563	0.9571	0.926	0.9207	0.91	0.9931	1.0263	1.0174	0.9596	1.053	1.0406	0.8526	0.8429	0.8601	0.7641	0.7477	0.7392	0.3393
9	0.0845	0.077	0.0778	0.0844	0.0837	0.0818	0.0857	0.0869	0.0859	0.0864	0.0927	0.0962	1.0759	1.0649	0.9505	0.8424	0.9926	0.7796	0.8303	0.8619	0.7909	0.8955	0.9255	0.8274	0.0792	0.0838	0.0861	0.0895	0.0855	0.0885	0.7786	0.8235	0.826	0.9413	0.9525	0.9535	0.9612	1.02	0.9993	1.0044	1.0372	1.0509	0.8514	0.8252	0.8698	0.8012	0.774	0.7632	0.3381
9.25	0.0851	0.0778	0.0796	0.0847	0.0828	0.0811	0.0858	0.0865	0.1021	0.0865	0.0923	0.0973	1.08	1.0523	0.9497	0.7989	0.9516	0.7461	0.9325	0.9344	0.8697	0.9352	0.9632	0.879	0.0783	0.0811	0.0858	0.0888	0.0866	0.0903	0.8411	0.675	0.8791	0.9775	0.9759	0.9716	1.0375	1.0566	1.0948	1.0322	1.0714	1.066	0.8714	0.8587	0.8737	0.7944	0.7795	0.7761	0.3472
9.5	0.0846	0.0768	0.077	0.0839	0.083	0.0809	0.0874	0.0874	0.0957	0.0862	0.0923	0.0968	1.0455	1.0604	0.9719	0.8662	0.9457	0.7897	0.8738	0.9084	0.7895	0.8986	0.9493	0.8505	0.0791	0.0829	0.0865	0.0893	0.0849	0.0885	0.6439	0.5349	0.6018	0.9643	0.9147	0.9443	0.962	1.0569	0.9961	0.9885	1.0626	1.0681	0.8821	0.8791	0.869	0.8252	0.806	0.8281	0.3349
9.75	0.0841	0.0765	0.0769	0.0836	0.0843	0.0824	0.0876	0.0878	0.0899	0.0868	0.093	0.098	1.1218	1.0751	0.9921	0.7766	0.9754	0.7525	0.9273	0.9411	0.8575	0.9373	1.0057	0.9266	0.0795	0.0845	0.0856	0.093	0.0881	0.088	0.5909	0.5391	0.6429	0.9822	0.9752	0.9522	1.0238	1.0598	1.0203	1.0659	1.0525	1.0516	0.8979	0.8553	0.8804	0.8402	0.8562	0.8711	0.3586
10	0.0849	0.077	0.079	0.0847	0.084	0.0819	0.0872	0.0876	0.0967	0.0868	0.0926	0.1007	1.0687	1.0515	0.9961	0.8691	0.987	0.8281	0.9532	0.9733	0.9185	0.9683	1.0225	0.9413	0.0776	0.0823	0.0856	0.0905	0.0861	0.0887	0.498	0.5054	0.5245	0.9477	0.9752	0.9302	0.9882	1.1013	1.0521	1.043	1.0894	1.113	0.9008	0.8678	0.871	0.8653	0.8294	0.8912	0.3773
10.25	0.0874	0.078	0.0785	0.0846	0.0842	0.0823	0.088	0.0871	0.0899	0.087	0.094	0.0967	1.1118	1.0669	0.9961	0.8307	0.9918	0.8158	0.9169	0.9254	0.8716	0.9743	1.007	0.9758	0.0819	0.0838	0.0856	0.0895	0.0851	0.0887	0.5271	0.4997	0.5095	0.9244	0.9041	0.8877	1.0202	1.0484	1.0499	1.098	1.1101	1.0602	0.8968	0.8584	0.8758	0.874	0.8321	0.8758	0.3945
10.5	0.088	0.0772	0.0771	0.0851	0.084	0.0821	0.0859	0.087	0.0875	0.087	0.0921	0.0965	1.0803	1.0299	0.9982	0.8818	0.967	0.8516	0.9721	0.9502	0.8858	0.9777	1.0052	0.9656	0.0793	0.0844	0.0867	0.0905	0.0852	0.0882	0.5078	0.4979	0.5187	0.6759	0.6906	0.6787	1.0101	1.0982	1.0186	1.0803	1.1138	1.0663	0.8896	0.8663	0.8664	0.872	0.8757	0.8771	0.4493
10.75	0.0857	0.0763	0.077	0.0849	0.0843	0.0828	0.0889	0.0879	0.0846	0.0869	0.0942	0.0999	1.0118	1.0304	1.0064	0.8673	0.9746	0.859	1.0018	0.9626	0.9015	1.018	1.0497	0.9734	0.0776	0.0832	0.0853	0.0905	0.0856	0.089	0.6117	0.5557	0.5463	0.6428	0.6296	0.632	0.991	1.0781	1.0811	1.1111	1.1431	1.157	0.9068	0.9085	0.8836	0.8746	0.9039	0.8763	0.4959
11	0.0866	0.0764	0.0781	0.0857	0.0839	0.0828	0.0879	0.0875	0.0916	0.0874	0.0946	0.0998	1.0472	1.0439	1.0152	0.9058	0.98	0.8928	0.9902	0.9699	0.9206	1.0637	1.0785	1.0201	0.0791	0.0855	0.0859	0.0909	0.0858	0.0888	0.5359	0.5709	0.5402	0.6314	0.6254	0.628	1.0183	1.0729	1.0911	1.08	1.1019	1.1288	0.9201	0.8863	0.8856	0.889	0.8958	0.8822	0.5234
11.25	0.0868	0.0766	0.0782	0.0852	0.0849	0.0834	0.0875	0.0872	0.0854	0.0877	0.0952	0.0989	1.031	1.0494	0.974	0.8902	0.9868	0.8814	0.9974	0.9203	0.9307	1.0093	1.0431	0.9883	0.0815	0.083	0.087	0.0915	0.0881	0.0909	0.5734	0.6315	0.5613	0.5765	0.5534	0.5848	1.0356	1.0718	0.9919	1.0932	1.0616	1.0671	0.9042	0.8936	0.9013	0.9141	0.9239	0.9098	0.5635
11.5	0.086	0.0782	0.0759	0.0855	0.0844	0.0838	0.0885	0.0883	0.0903	0.088	0.095	0.0996	1.0752	1.0432	1.0542	0.9325	1.0097	0.9053	0.9471	0.9125	0.9351	1.0275	1.0906	1.0363	0.0803	0.0861	0.0888	0.0907	0.0862	0.0891	0.622	0.634	0.575	0.5761	0.5618	0.6195	1.0297	0.962	1.037	1.1051	1.1935	1.1342	0.8935	0.915	0.9129	0.9231	0.9077	0.9211	0.5815
11.75	0.0874	0.0776	0.0778	0.0865	0.0839	0.0834	0.0887	0.0895	0.1041	0.0886	0.0954	0.0988	1.0648	1.0096	1.0422	0.8948	1.0164	0.8691	0.9438	0.9925	0.9693	1.0248	1.0527	0.9879	0.0798	0.0833	0.0861	0.0905	0.0875	0.0909	0.6321	0.5797	0.6013	0.5621	0.564	0.6071	0.9772	1.0621	1.0975	1.1102	1.1976	1.1617	0.9077	0.9298	0.9055	0.9165	0.9245	0.9021	0.6191
12	0.0893	0.0771	0.0776	0.0865	0.084	0.0837	0.0889	0.0891	0.0858	0.0872	0.0942	0.0947	1.0426	1.0326	1.0403	0.8632	0.9471	0.8394	1.0336	0.9726	1.0146	1.0528	1.1035	1.0271	0.0804	0.0826	0.0851	0.0899	0.0876	0.0908	0.6766	0.6062	0.5952	0.6374	0.6352	0.6508	1.0362	1.037	1.0437	1.1778	1.1356	1.157	0.9182	0.9186	0.9115	0.9064	0.8999	0.927	0.6485
12.25	0.088	0.0768	0.0784	0.0853	0.0845	0.0856	0.0901	0.0894	0.0876	0.0877	0.0941	0.0983	1.0482	1.026	1.0591	0.9366	0.9929	0.9148	0.9503	0.9119	0.9381	1.0917	1.0853	1.0629	0.078	0.0892	0.0851	0.091	0.086	0.089	0.5973	0.5846	0.5947	0.6394	0.6319	0.6267	0.9873	1.0498	0.9942	1.1572	1.069	1.1465	0.9084	0.91	0.9154	0.9424	0.9279	0.9328	0.6677
12.5	0.0872	0.0767	0.077	0.0857	0.0867	0.0848	0.0896	0.0895	0.0922	0.0879	0.0946	0.0992	1.0547	1.0243	1.0505	0.9448	0.9969	0.9191	0.9948	0.9439	0.9565	1.0406	1.1517	1.0548	0.0791	0.0822	0.0862	0.0962	0.0844	0.0892	0.7268	0.6872	0.6916	0.7046	0.6353	0.632	1.1194	1.004	1.0375	1.1556	1.0906	1.0835	0.9574	0.9586	0.941	0.9615	0.957	0.949	0.6893
12.75	0.0883	0.0766	0.0775	0.0856	0.0849	0.0836	0.0887	0.0892	0.1044	0.0885	0.095	0.098	1.0185	1.0228	1.0555	0.9167	0.9472	0.887	0.9969	0.9851	0.9404	1.066	1.1016	1.0447	0.0787	0.0815	0.0871	0.0936	0.0863	0.0891	0.7074	0.6515	0.6482	0.6369	0.6019	0.6334	1.0651	0.9504	1.0079	1.1058	1.0121	1.0793	0.9507	0.9148	0.896	0.9495	0.9368	0.9218	0.6951
13	0.0876	0.0761	0.0773	0.0866	0.0868	0.0866	0.0896	0.0891	0.0874	0.0892	0.096	0.0989	1.0036	0.999	1.0187	0.9298	0.9745	0.9062	0.8977	1.0211	0.9805	1.1268	1.1367	1.0501	0.0843	0.0821	0.0851	0.0976	0.0832	0.0877	0.7612	0.7268	0.7135	0.684	0.6261	0.6386	1.0936	0.9883	1.0634	1.0744	1.106	1.0767	0.9562	0.9504	0.9189	0.947	0.9441	0.9608	0.7078
13.25	0.0925	0.0764	0.0774	0.0864	0.0856	0.0847	0.0887	0.0891	0.0861	0.0874	0.0935	0.0967	1.006	0.991	1.0538	0.9113	0.9783	0.8795	0.9691	1.0213	0.997	1.0924	1.0423	1.122	0.0774	0.0821	0.0858	0.0908	0.086	0.0899	0.7563	0.6658	0.6267	0.6588	0.6291	0.6353	1.0741	0.977	1.0783	1.0262	1.0487	1.0935	0.941	0.9087	0.8822	0.9566	0.9579	0.9803	0.7116
13.5	0.0884	0.0759	0.0774	0.0867	0.0841	0.086	0.0904	0.0901	0.0986	0.0882	0.0942	0.1038	0.972	0.9907	1.0788	0.965	1.0172	0.9432	0.9151	0.9535	0.9471	1.0924	1.0975	1.0408	0.0778	0.0828	0.0858	0.0902	0.0867	0.0912	0.7605	0.691	0.685	0.6959	0.6543	0.6254	1.0677	0.9691	1.0337	1.0976	1.0606	1.0814	0.9289	0.9344	0.9112	0.9723	0.9618	0.9379	0.7262
13.75	0.0878	0.0757	0.0767	0.0861	0.0852	0.0844	0.0902	0.0904	0.0956	0.0881	0.0943	0.1	0.918	0.9025	1.0223	0.9874	1.0478	0.9241	0.8984	0.9894	0.9624	0.9943	1.0587	1.059	0.0782	0.0824	0.0855	0.0915	0.0857	0.0891	0.7475	0.6541	0.6526	0.7472	0.7014	0.6879	0.9927	0.9871	1.0176	1.1115	0.9301	1.0734	0.9207	0.9235	0.8954	0.9884	0.9665	0.9774	0.739
14	0.0886	0.0768	0.0788	0.0871	0.0845	0.0853	0.0954	0.0908	0.0898	0.089	0.095	0.1012	0.9508	0.9231	1.0217	0.9861	1.0112	0.9272	0.9339	1.0452	0.9623	1.0125	1.0484	1.0514	0.0795	0.0818	0.0848	0.0907	0.0869	0.0911	0.74	0.7247	0.7512	0.7131	0.7144	0.6631	0.9824	0.9465	1.0372	1.1164	0.9344	1.0274	0.9259	0.9452	0.9171	0.9955	0.9866	0.9481	0.739
14.25	0.0919	0.0772	0.0828	0.0871	0.0849	0.0854	0.0895	0.0904	0.0889	0.0885	0.0941	0.1002	0.9216	0.9249	1.0136	0.9735	1.0472	0.9454	0.9879	1.0044	0.9637	1.0737	1.0833	1.0727	0.079	0.0919	0.085	0.0908	0.087	0.0917	0.8208	0.7389	0.7801	0.766	0.7533	0.7285	1.0677	0.9037	1.0543	1.1338	0.9393	1.0543	0.9464	0.9611	0.9294	1.0145	0.9991	0.9937	0.7424
14.5	0.0894	0.0769	0.0772	0.0871	0.0845	0.0865	0.0899	0.09	0.0887	0.0886	0.0945	0.1016	0.8962	0.9002	1.0467	0.9889	1.0089	0.9582	0.9595	1.026	0.9216	1.0755	1.0719	1.0626	0.0783	0.0822	0.0864	0.0916	0.089	0.0929	0.8131	0.813	0.8021	0.7787	0.7206	0.7318	0.9459	0.9208	1.0505	1.1354	0.9052	1.0145	0.9586	0.9598	0.9116	0.9935	0.9686	1.0027	0.7593
14.75	0.0905	0.0771	0.0786	0.0866	0.0861	0.0855	0.09	0.0907	0.0997	0.0886	0.0956	0.1025	0.9284	0.9265	1.0589	1.0112	1.0474	0.9576	0.9824	1.0202	0.9082	1.0603	1.0101	0.9557	0.0784	0.0825	0.0862	0.0924	0.0862	0.09	0.8277	0.8188	0.8103	0.7785	0.7391	0.731	1.0373	0.9216	1.0302	1.1144	0.9475	1.0159	0.983	0.9774	0.9049	1.0298	1.0053	1.0056	0.7749
15	0.0889	0.0767	0.0777	0.0865	0.087	0.0866	0.091	0.0921	0.1033	0.0882	0.0943	0.1014	0.8943	0.9071	1.0533	0.9865	1.0509	0.9658	0.9549	1.0125	0.894	1.0796	1.0765	1.046	0.0785	0.0824	0.0855	0.0966	0.0842	0.0893	0.8719	0.8443	0.8543	0.7798	0.7267	0.7192	1.042	0.8295	0.947	0.9994	0.9432	1.027	0.9683	0.9623	0.9093	1.0375	1.0526	1.0456	0.7756
15.25	0.0896	0.0765	0.0976	0.0859	0.0869	0.086	0.0908	0.0916	0.105	0.0891	0.0945	0.1012	0.9276	0.9286	1.0348	0.9759	1.0495	0.9372	0.9767	0.9706	0.9113	1.007	1.0554	0.9895	0.0786	0.0822	0.086	0.0956	0.084	0.0892	0.8624	0.8402	0.8079	0.8024	0.7471	0.7256	1.0598	0.9228	0.9299	1.0898	0.9061	0.9728	0.9697	0.9405	0.9161	1.0275	1.0393	1.0238	0.7857
15.5	0.0898	0.0768	0.0782	0.087	0.0863	0.0868	0.0905	0.0909	0.1048	0.0887	0.0939	0.0997	0.9317	0.9018	1.0004	0.949	1.0364	0.9351	0.9673	0.9218	0.9526	0.9784	1.0865	1.0294	0.0782	0.0821	0.0855	0.0925	0.0861	0.0902	0.8752	0.8245	0.8147	0.8072	0.796	0.7535	1.0513	0.8476	0.9552	1.1096	0.8975	1.0085	0.9452	0.9202	0.9155	1.0156	1.0133	0.9925	0.7971
15.75	0.0904	0.0771	0.0801	0.0874	0.0864	0.0874	0.0908	0.0918	0.0864	0.0887	0.0949	0.102	0.9341	0.9045	1.0202	0.972	1.0533	0.9601	0.9832	0.9425	0.891	0.9938	1.0575	1.0015	0.0784	0.0821	0.0857	0.0933	0.0869	0.0906	0.8434	0.803	0.7899	0.7969	0.7671	0.7691	1.0043	0.9367	0.9968	1.1076	0.9087	0.9858	0.9289	0.9119	0.8879	1.0209	0.9926	0.9897	0.796
16	0.0906	0.0765	0.079	0.0874	0.088	0.089	0.0904	0.0919	0.0876	0.0891	0.095	0.0998	0.9411	0.9044	1.004	0.9715	1.0492	0.9898	0.9658	0.8916	0.9096	0.9753	1.0482	1.0186	0.077	0.0809	0.0858	0.0961	0.084	0.0895	0.8563	0.8166	0.8025	0.8197	0.7847	0.7687	0.9194	0.9578	1.012	1.0096	0.9121	0.9929	0.9363	0.9072	0.8815	1.032	1.0458	0.9786	0.811
16.25	0.0916	0.08	0.0925	0.0883	0.0876	0.0881	0.0903	0.0926	0.1067	0.0893	0.0941	0.1	0.9566	0.9386	1.0414	0.9509	1.054	0.9755	0.9622	0.9255	0.8841	1.0014	0.9968	0.9623	0.0784	0.0823	0.0859	0.0937	0.0864	0.0905	0.8421	0.8349	0.8236	0.8364	0.7919	0.7848	0.9748	0.8988	0.9598	1.1165	0.9062	0.9394	0.905	0.8977	0.886	1.0155	1.029	1.0036	0.8152
16.5	0.0912	0.078	0.0797	0.0886	0.0857	0.0875	0.0904	0.0915	0.1032	0.09	0.0947	0.102	0.98	0.9833	1.0239	0.964	1.0443	0.9987	0.9567	0.9023	0.9469	1.001	1.0297	0.9862	0.0777	0.0807	0.085	0.0936	0.0878	0.0918	0.8843	0.832	0.8448	0.7973	0.796	0.7896	0.9536	0.9321	0.9977	1.0632	0.9435	0.9352	0.8852	0.8967	0.8586	0.9827	0.9809	0.972	0.8105
16.75	0.0907	0.0763	0.0772	0.0876	0.0872	0.0874	0.0903	0.091	0.1005	0.091	0.0956	0.1034	0.9251	0.8728	0.9777	0.9739	1.0742	1.002	0.9264	0.9564	0.91	0.888	1.0243	0.9747	0.0781	0.0826	0.0857	0.0936	0.0862	0.0911	0.8605	0.8767	0.8572	0.8308	0.7922	0.7918	0.9999	0.9457	0.9819	1.0024	0.9154	0.9736	0.8774	0.8473	0.8615	1.016	1.0045	0.9817	0.7998
17	0.0956	0.0772	0.0811	0.0882	0.0872	0.0882	0.0907	0.0927	0.0889	0.0906	0.0965	0.1029	0.9531	0.9118	0.9851	0.9813	1.044	0.9854	0.9309	0.9862	0.9086	0.9113	0.9948	0.9065	0.0823	0.082	0.0847	0.0935	0.0865	0.0905	0.8606	0.8018	0.8415	0.8309	0.7887	0.8003	1.0457	0.9698	0.9787	1.0721	0.9385	0.8814	0.899	0.9058	0.8661	0.9958	0.9767	1.0106	0.8074
17.25	0.09	0.076	0.0784	0.0878	0.0872	0.0875	0.0908	0.0931	0.0883	0.0907	0.0955	0.1006	0.9549	0.9134	0.9766	0.9892	1.07	0.9844	0.9329	0.9029	0.9528	0.9147	0.9716	0.9109	0.0778	0.0821	0.0846	0.0929	0.0857	0.0896	0.8304	0.8341	0.8297	0.8589	0.8354	0.8217	1.0474	0.8741	0.9874	1.1158	0.9044	0.9341	0.9121	0.8818	0.8659	0.9942	1.0026	1.0003	0.8168
17.5	0.0928	0.0986	0.0786	0.089	0.087	0.0887	0.0909	0.0927	0.0885	0.0895	0.0939	0.0989	0.9531	0.9633	1.0018	0.9473	1.0567	0.9912	0.9394	0.9276	0.8393	0.9069	0.9651	0.852	0.0777	0.0823	0.0854	0.0946	0.0873	0.0951	0.909	0.8547	0.8374	0.8561	0.8111	0.8367	1.0466	0.7811	0.94	1.0825	0.8957	0.9046	0.9175	0.9068	0.876	1.0087	1.0266	1.0003	0.8151
17.75	0.0911	0.077	0.0801	0.0884	0.0877	0.0892	0.0907	0.0919	0.099	0.0907	0.0946	0.1002	0.9661	0.9532	0.972	0.9556	1.0232	0.968	0.9962	0.9956	0.9399	0.9375	0.9506	0.9162	0.0778	0.0814	0.0857	0.0939	0.0867	0.0902	0.9205	0.8834	0.8914	0.8738	0.8308	0.8373	1.0256	0.8634	1.0041	1.0841	0.8774	0.9549	0.9247	0.846	0.8941	1.005	1.0214	1.0092	0.8197
18	0.0913	0.0771	0.0854	0.0879	0.0874	0.0886	0.0908	0.0923	0.0989	0.0907	0.0947	0.1018	0.9518	0.9252	0.9797	0.9533	1.0394	0.9876	0.9859	0.9808	0.9114	0.9486	1.0052	0.9181	0.0782	0.0821	0.0853	0.0939	0.0863	0.0899	0.9275	0.8774	0.8976	0.8659	0.8454	0.8615	1.0579	0.9506	0.9945	1.022	0.8964	0.9311	0.9106	0.8805	0.8685	0.9825	0.9791	1.0057	0.809
18.25	0.0925	0.0764	0.0814	0.0882	0.0879	0.0878	0.0906	0.0918	0.1009	0.0903	0.0945	0.0979	0.9644	0.9517	0.9762	0.9197	1.0249	0.957	0.9086	0.9129	0.8196	0.8716	0.9737	0.9114	0.0787	0.0818	0.0851	0.0943	0.0866	0.0903	0.9462	0.8646	0.8991	0.8847	0.8702	0.8663	1.0144	0.9635	0.9244	0.9286	0.8095	0.939	0.8652	0.8709	0.8239	0.9545	0.9847	0.9997	0.7947
18.5	0.0923	0.0768	0.0852	0.0888	0.0864	0.0879	0.0915	0.0926	0.0893	0.0914	0.0954	0.1021	0.9517	0.9518	1.0031	0.9594	1.0588	1.0083	0.9731	0.8941	0.9428	0.8922	0.9614	0.8415	0.0776	0.0808	0.086	0.0944	0.0874	0.0922	0.8907	0.8726	0.8771	0.88	0.8428	0.8313	0.9033	0.8817	0.935	0.9804	0.8811	0.9157	0.8474	0.8175	0.8372	1.0043	0.9719	0.9594	0.814
18.75	0.0914	0.0769	0.0848	0.0891	0.0875	0.0894	0.0906	0.0928	0.0895	0.0921	0.0957	0.1029	0.9447	0.9256	0.9646	0.9817	1.0815	1.0262	0.9608	0.9176	0.8163	0.873	0.9499	0.8831	0.0778	0.0825	0.0852	0.0925	0.0879	0.0915	0.8938	0.8151	0.8797	0.8463	0.8403	0.8463	0.962	0.9595	1.0172	0.9858	0.9048	0.8888	0.8806	0.8541	0.847	1.0078	0.9555	0.9604	0.8105
19	0.0905	0.0778	0.0834	0.0887	0.0878	0.0901	0.0919	0.092	0.1016	0.09	0.0942	0.0998	0.9383	0.9418	0.9929	0.9696	1.0521	0.9475	0.9008	0.892	0.8126	0.8779	0.9943	0.9377	0.0785	0.0833	0.0863	0.0938	0.0871	0.0907	0.8924	0.8392	0.8902	0.8686	0.853	0.8551	0.9552	0.877	0.9418	0.9949	0.8697	0.9395	0.8947	0.8783	0.8483	0.9796	0.9662	0.9433	0.7848
19.25	0.0926	0.0774	0.08	0.0893	0.0874	0.0901	0.0913	0.0928	0.0933	0.0906	0.0951	0.1024	1.0081	1.0201	0.9822	0.9601	1.0294	0.9902	0.974	0.9502	0.8877	0.8846	1.002	0.9254	0.078	0.0824	0.0845	0.0959	0.0886	0.0921	0.8455	0.8542	0.8704	0.8834	0.8538	0.8656	0.9625	0.9278	1.0107	1.0069	0.8592	0.8469	0.9123	0.9017	0.8529	0.9584	0.9404	0.9279	0.8195
19.5	0.0923	0.0772	0.0781	0.0901	0.0868	0.09	0.09	0.0925	0.0918	0.0911	0.0949	0.1021	0.9929	0.9702	0.9469	0.9314	1.0412	0.9859	0.959	0.9534	0.9126	0.9127	0.986	0.9465	0.0772	0.0817	0.0839	0.0936	0.089	0.0929	0.8836	0.9034	0.8857	0.893	0.8759	0.8691	1.0236	0.8676	0.9815	1.0383	0.8887	0.9275	0.9287	0.8288	0.8693	0.9698	0.9484	0.9276	0.815
19.75	0.0961	0.0767	0.0783	0.0897	0.0884	0.0905	0.0919	0.0928	0.0918	0.0918	0.0958	0.1025	0.9637	0.9583	0.9921	0.959	1.0643	1.0157	0.9	0.9382	0.9289	0.8562	0.9287	0.9541	0.0769	0.0817	0.084	0.0943	0.0866	0.0918	0.9153	0.8261	0.8056	0.8806	0.8845	0.8855	1.0523	0.836	0.9699	1.0276	0.8602	0.9243	0.8974	0.8284	0.8804	0.9607	0.8968	0.9196	0.8205
20	0.0917	0.0771	0.0806	0.089	0.0874	0.09	0.0933	0.0932	0.0934	0.0919	0.0949	0.104	0.9395	0.9429	0.9384	0.9485	1.0639	1.0084	0.9477	0.9569	0.9433	0.9167	0.8995	0.967	0.0768	0.0814	0.0845	0.0942	0.0863	0.0907	0.8977	0.8856	0.848	0.8793	0.86	0.8447	1.0567	0.9683	0.9115	1.0102	0.9449	0.9273	0.8916	0.8465	0.8519	0.9612	0.9131	0.9324	0.7814
20.25	0.1087	0.0766	0.0781	0.0898	0.0867	0.0893	0.0918	0.0941	0.1082	0.0917	0.0947	0.1035	0.9658	0.9759	0.995	0.9705	1.063	0.9824	0.9003	0.8859	0.9025	0.9264	0.9053	0.9257	0.0769	0.0816	0.0832	0.0941	0.089	0.0928	0.9082	0.828	0.8715	0.901	0.8802	0.8627	0.988	0.8698	0.9419	0.954	0.9336	0.9174	0.871	0.8056	0.8186	0.9572	0.8908	0.9167	0.8265
20.5	0.1134	0.0765	0.0788	0.0892	0.0878	0.09	0.0922	0.094	0.1102	0.0929	0.095	0.1083	0.9159	0.9295	0.9809	0.9707	1.039	1.0297	0.976	0.9144	0.9149	0.8946	0.8902	0.7937	0.0768	0.0817	0.0835	0.0945	0.0872	0.0906	0.8471	0.8368	0.8411	0.8998	0.8787	0.8674	0.9624	0.9611	0.9322	0.9817	0.9561	0.8846	0.865	0.8367	0.7986	0.9384	0.9232	0.9121	0.8271
20.75	0.0921	0.0779	0.0789	0.0906	0.0868	0.0905	0.0925	0.0929	0.1029	0.091	0.0943	0.1007	0.9416	0.9767	0.9653	0.9659	1.0563	0.9752	0.9879	0.8002	0.9496	0.9015	0.9226	0.8894	0.0769	0.0818	0.0837	0.095	0.0892	0.0922	0.8876	0.8482	0.853	0.9277	0.8937	0.8702	0.9309	0.8608	0.9941	0.995	0.948	0.8965	0.875	0.8397	0.8145	0.9285	0.9049	0.8986	0.8339
21	0.0927	0.0768	0.0791	0.0906	0.0869	0.0902	0.0932	0.0934	0.104	0.092	0.0949	0.1003	0.9384	0.9714	0.964	0.9639	1.0262	1.0016	0.9536	0.8992	0.7574	0.941	0.9415	0.9107	0.0769	0.0818	0.0846	0.0961	0.0881	0.0923	0.919	0.875	0.8586	0.9183	0.8925	0.8657	1.0189	0.9039	0.932	0.7891	0.9207	0.9313	0.87	0.803	0.8204	0.9298	0.8727	0.8829	0.8223
21.25	0.0934	0.077	0.0812	0.0889	0.088	0.0907	0.0935	0.0924	0.0908	0.0929	0.0959	0.1014	0.9727	0.9766	0.9667	0.9426	1.0258	0.9837	0.9223	0.9521	0.8932	0.9039	0.9399	0.9183	0.0766	0.0804	0.0855	0.0955	0.0872	0.0909	0.8852	0.85	0.8968	0.9235	0.8683	0.8799	0.9879	0.8575	0.9352	0.844	0.9008	0.9084	0.8146	0.8234	0.7915	0.9069	0.8749	0.8809	0.7904
21.5	0.0954	0.076	0.0782	0.0891	0.0876	0.0902	0.0926	0.0939	0.1067	0.0922	0.0959	0.1018	0.9524	0.9158	0.9699	0.9501	1.0602	0.9742	0.8453	0.9746	0.8079	0.8585	0.8796	0.9152	0.0763	0.081	0.0834	0.0945	0.0859	0.0904	0.9054	0.874	0.8438	0.9088	0.8753	0.8678	0.9511	0.9125	0.9615	0.8655	0.9208	0.8411	0.8374	0.8372	0.7649	0.9109	0.8856	0.8793	0.8058
21.75	0.0959	0.0773	0.0818	0.0898	0.0866	0.0908	0.0926	0.0945	0.1045	0.0924	0.0952	0.1045	0.9641	0.9071	0.9479	0.9357	1.0207	0.9782	0.8335	0.8986	0.8964	0.8887	0.9358	0.9011	0.0766	0.0854	0.0985	0.0946	0.0881	0.0926	0.8923	0.857	0.8731	0.9338	0.8725	0.8774	0.9768	0.9442	0.8972	0.839	0.9219	0.7982	0.8405	0.8236	0.7507	0.9038	0.8708	0.8848	0.8016
22	0.0939	0.0767	0.0788	0.0903	0.0865	0.0901	0.093	0.0948	0.1031	0.0938	0.0957	0.1053	0.9487	0.8877	0.9357	0.9391	1.0012	0.9627	0.9342	0.9844	0.9229	0.8607	0.9408	0.8882	0.0772	0.0818	0.0847	0.0956	0.0884	0.093	0.8752	0.8741	0.8754	0.9138	0.9016	0.8699	0.971	0.9218	1.0139	0.7896	0.843	0.8579	0.8679	0.8287	0.7791	0.8969	0.8763	0.8664	0.7813
22.25	0.0947	0.0781	0.0789	0.091	0.0862	0.0909	0.0928	0.0933	0.1015	0.092	0.0952	0.1031	1.0203	0.9172	0.926	0.9324	1.0146	0.9583	0.9614	0.9068	0.9213	0.8545	0.9695	0.8907	0.0774	0.0838	0.0891	0.0964	0.0895	0.0946	0.8814	0.8593	0.8405	0.8983	0.8848	0.8603	0.8839	0.9146	0.9779	0.8281	0.9128	0.8536	0.8397	0.824	0.787	0.868	0.8532	0.872	0.8105
22.5	0.095	0.0774	0.0797	0.0899	0.0881	0.0914	0.0938	0.0944	0.1023	0.0943	0.0959	0.107	0.9928	0.9047	0.9904	0.9558	1.0259	0.9909	0.9275	0.8754	0.8554	0.8538	0.9684	0.8823	0.0774	0.0815	0.085	0.0954	0.0878	0.0911	0.87	0.9234	0.9331	0.9226	0.8729	0.8853	0.9317	0.87	0.8524	0.8541	0.8783	0.868	0.7999	0.8334	0.8165	0.8496	0.8539	0.8547	0.7834
22.75	0.0949	0.0776	0.0826	0.0904	0.087	0.0902	0.0943	0.094	0.1067	0.0923	0.0957	0.1009	1.0153	0.9197	0.9655	0.9464	1.0351	0.9861	0.8997	0.8731	0.778	0.852	1.0039	0.891	0.0768	0.0802	0.0854	0.0955	0.0882	0.0933	0.954	0.8854	0.9626	0.936	0.9017	0.8702	0.9564	0.8998	0.9708	0.8594	0.8567	0.8853	0.8484	0.8344	0.8063	0.854	0.8344	0.8502	0.7973
23	0.0941	0.0766	0.079	0.0896	0.0851	0.0891	0.0923	0.0946	0.1037	0.0921	0.0954	0.1018	1.0112	0.9182	0.9402	0.9636	1.0634	0.9896	0.8514	0.8946	0.8358	0.8578	0.9455	0.8683	0.077	0.0817	0.0836	0.0969	0.0897	0.0945	0.9343	0.8818	0.9354	0.913	0.8782	0.8758	0.9271	0.8726	0.9893	0.9456	0.9146	0.8642	0.846	0.8267	0.7725	0.8466	0.8221	0.8374	0.832
23.25	0.0938	0.0766	0.0789	0.089	0.0868	0.0897	0.0933	0.0936	0.1062	0.0926	0.0948	0.1014	0.9915	0.9345	0.9394	0.9279	1.0042	0.9738	0.847	0.9024	0.806	0.885	0.9768	0.9014	0.0762	0.0818	0.0835	0.094	0.0884	0.0928	0.9286	0.8842	0.9152	0.9092	0.8937	0.8928	0.91	0.9314	0.9263	0.9971	0.9404	0.8613	0.8345	0.8022	0.7822	0.8605	0.8121	0.8411	0.7896
23.5	0.094	0.0775	0.0793	0.089	0.0881	0.0909	0.0944	0.0933	0.1033	0.0927	0.0947	0.101	1.0177	0.9083	0.9771	0.932	1.0288	0.9842	0.8939	0.9238	0.8634	0.8513	0.9349	0.8792	0.0774	0.0823	0.0877	0.095	0.0879	0.0914	0.9281	0.8794	0.9288	0.9217	0.8809	0.8879	0.9163	0.8776	0.8798	0.8953	0.9216	0.8487	0.8416	0.8184	0.7877	0.8525	0.8182	0.8371	0.7709
23.75	0.0932	0.0771	0.0797	0.0892	0.0874	0.0905	0.0942	0.0941	0.1061	0.093	0.0956	0.1006	1.0325	0.9478	1.0048	0.9538	1.0288	0.9923	0.8984	0.9378	0.855	0.8661	0.9346	0.9064	0.078	0.0824	0.0845	0.0948	0.0868	0.091	0.9482	0.8906	0.9515	0.9183	0.9118	0.895	0.8845	0.8593	0.9319	0.9589	1.0186	0.8877	0.8402	0.8102	0.7693	0.8739	0.8485	0.8511	0.7966
24	0.0928	0.0766	0.0787	0.0898	0.0887	0.0907	0.0936	0.0944	0.1071	0.0927	0.0951	0.0989	1.0378	0.9512	0.983	0.9239	1.0753	0.9891	0.9274	0.8857	0.8779	0.8524	0.9342	0.8121	0.0765	0.0817	0.0836	0.0958	0.0875	0.0914	0.9324	0.8708	0.9181	0.9211	0.9066	0.9066	0.8978	0.8434	0.965	0.9312	1.0017	0.8035	0.8339	0.8128	0.7528	0.8758	0.8526	0.8668	0.77
[truncated: 53 more columns]

## Sheet: K. pneumoniae anaerobic
Time (hours)	No_carbon									Arabinose						Fructose						Fucose						Galactose						Glucose						Mannose						Ribose
	Expt 1			Expt 2			Expt 3			Expt 1			Expt 2	Expt 3		Expt 1			Expt 3			Expt 1			Expt 2			Expt 1		Expt 2	Expt 3			Expt 1			Expt 2	Expt 3		Expt 2			Expt 3			Expt 1			Expt 2
	Rep 1	Rep 2	Rep 3	Rep 1	Rep 2	Rep 3	Rep 1	Rep 2	Rep 3	Rep 1	Rep 2	Rep 3	Rep 1	Rep 2	Rep 3	Rep 1	Rep 2	Rep 3	Rep 1	Rep 2	Rep 3	Rep 1	Rep 2	Rep 3	Rep 1	Rep 2	Rep 3	Rep 1	Rep 2	Rep 3	Rep 1	Rep 2	Rep 3	Rep 1	Rep 2	Rep 3	Rep 1	Rep 2	Rep 3	Rep 1	Rep 2	Rep 3	Rep 1	Rep 2	Rep 3	Rep 1	Rep 2	Rep 3	Rep 1
0	0.0007	0.0008	-0.0009	0	0	0	-0.0004	-0.0009	0.0002	0.002	0.0001	0.0006	0	0.0009	-0.0004	0.0005	-0.0021	-0.0005	-0.0007	0.0008	-0.0004	-0.0021	-0.0009	0	0	0	0	0.0009	0.0003	0	-0.0012	0.0013	0.0001	0.0018	0.0013	0.0015	0	0.001	0.0014	0	0	0	0.0002	0.0008	-0.001	-0.0003	-0.0003	0.0006	0
0.25	0.0036	0.0013	-0.0005	0.001	0.0011	-0.0003	0.0012	-0.002	0.0003	0.0021	0.0008	0.0009	0.0004	0.0017	0.003	0.0026	0.0015	0.003	0.001	0.0027	0.004	-0.0126	-0.002	-0.0011	-0.0015	-0.0017	0.0012	0.0027	0	-0.0006	-0.0007	0.0017	0.0015	0.0082	0.0046	0.0061	0.0016	0.0041	0.0057	-0.0002	-0.0003	-0.002	0.0007	0.0042	0.0016	-0.0017	0.0025	-0.0009	-0.001
0.5	0.0045	0.0027	0.0021	0.0008	-0.0003	-0.0012	0.0023	0.0005	0.0045	0.004	0.0025	0.0032	-0.0003	0.0054	0.0063	0.0074	0.0054	0.0073	0.0053	0.0067	0.0108	-0.011	-0.002	-0.0006	-0.0017	-0.0025	0.0006	0.004	0.001	0.0002	0.0028	0.0048	0.0047	0.0128	0.0099	0.0134	0.0052	0.0092	0.0101	0.0019	0.0016	-0.0014	0.0048	0.0139	0.0064	-0.0054	0.003	-0.0004	-0.0025
0.75	0.0066	0.0058	0.0047	0.0033	0.0012	0.0016	0.0058	0.002	0.0071	0.0063	0.0062	0.0063	0.0012	0.0083	0.0093	0.0111	0.0077	0.0102	0.0096	0.0108	0.015	-0.0107	-0.0013	-0.0012	0	-0.0005	0.0016	0.0055	0.0024	0.0014	0.0053	0.0094	0.0078	0.0165	0.0147	0.0164	0.009	0.0145	0.0159	0.0059	0.0049	0.0024	0.009	0.0227	0.0117	-0.0063	0.0037	0	-0.0023
1	0.0073	0.0077	0.0098	0.0057	0.0043	0.0045	0.0072	0.0043	0.0094	0.0076	0.0097	0.0076	0.0034	0.0117	0.0127	0.0123	0.0113	0.0136	0.0137	0.015	0.0197	-0.0097	-0.0008	-0.0003	0.0009	0.0015	0.0029	0.0064	0.0039	0.0028	0.0073	0.0091	0.0097	0.0215	0.015	0.0169	0.0135	0.0213	0.0222	0.0094	0.0081	0.006	0.0137	0.0299	0.0165	-0.0067	0.0043	0.0021	-0.0017
1.25	0.0093	0.0098	0.0157	0.0069	0.0051	0.0058	0.0088	0.0061	0.0122	0.0099	0.0126	0.0095	0.0054	0.0156	0.0162	0.0169	0.0148	0.0171	0.0191	0.0197	0.0263	-0.0091	0	-0.0011	0.0019	0.0022	0.0022	0.0073	0.0044	0.0039	0.0096	0.0116	0.0128	0.027	0.0227	0.0267	0.0185	0.028	0.031	0.0139	0.0113	0.0104	0.0181	0.0387	0.0231	-0.0063	0.004	0.0022	-0.0006
1.5	0.0102	0.011	0.0197	0.0082	0.0056	0.0078	0.0109	0.007	0.0135	0.0111	0.0145	0.0118	0.0072	0.0191	0.0193	0.0245	0.0193	0.0211	0.0246	0.0255	0.031	-0.0078	0.0007	-0.0011	0.0029	0.0022	0.0031	0.0083	0.0053	0.0052	0.0118	0.0139	0.0151	0.0362	0.0332	0.0383	0.0236	0.0357	0.0395	0.0166	0.0142	0.0129	0.0236	0.0464	0.0307	-0.0064	0.0042	0.0018	-0.0004
1.75	0.0117	0.0112	0.0189	0.0097	0.0063	0.0103	0.0126	0.0088	0.0152	0.0147	0.0186	0.0146	0.0086	0.0231	0.0244	0.0302	0.0273	0.0224	0.0332	0.0342	0.0362	-0.0086	-0.0003	0.0001	0.003	0.0027	0.0031	0.0081	0.0057	0.0068	0.0152	0.017	0.0188	0.0487	0.0506	0.0514	0.0318	0.0476	0.0539	0.0196	0.0173	0.0174	0.0288	0.0544	0.0427	-0.0066	0.0041	0.0015	-0.0015
2	0.0112	0.0136	0.0249	0.0102	0.0079	0.0125	0.0132	0.0099	0.0171	0.0201	0.0215	0.022	0.0089	0.0287	0.0295	0.034	0.0366	0.0377	0.0414	0.041	0.0466	-0.0083	-0.0002	0.0002	0.0044	0.0034	0.0035	0.0149	0.006	0.0083	0.0188	0.0195	0.0206	0.059	0.0673	0.0678	0.0389	0.0616	0.0725	0.0275	0.0223	0.0219	0.0323	0.0662	0.0492	-0.0059	0.0049	0.0021	0
2.25	0.0091	0.0169	0.0275	0.0125	0.009	0.0153	0.0148	0.0112	0.0187	0.0224	0.024	0.0271	0.0083	0.0379	0.0392	0.0456	0.0446	0.0437	0.0421	0.0487	0.0548	-0.0062	0.0027	-0.0025	0.0054	0.0041	0.0037	0.0171	0.0071	0.0087	0.0265	0.025	0.0307	0.0731	0.0786	0.0842	0.0503	0.0681	0.0803	0.0328	0.0304	0.0316	0.042	0.0707	0.0604	-0.0045	0.0029	0.0003	0.0006
2.5	0.0098	0.0187	0.0291	0.0128	0.0105	0.0178	0.0166	0.0129	0.0202	0.0296	0.0298	0.031	0.0051	0.041	0.0469	0.0644	0.0506	0.0617	0.0386	0.0555	0.0469	-0.0053	0.0034	-0.0015	0.006	0.0044	0.0038	0.0169	0.0083	0.0047	0.0223	0.0205	0.0327	0.1016	0.0951	0.1215	0.062	0.0664	0.0761	0.0373	0.0273	0.0316	0.0385	0.0655	0.053	-0.0028	0.0032	0.001	0.0003
2.75	0.012	0.0201	0.0325	0.0139	0.0118	0.0199	0.018	0.0142	0.0215	0.0429	0.0357	0.0405	0.0347	0.0383	0.0369	0.0836	0.0748	0.0795	0.0699	0.0593	0.0679	-0.004	0.0035	-0.0019	0.0064	0.0046	0.0037	0.0228	0.0129	-0.0013	0.0295	0.0205	0.0074	0.1346	0.1316	0.1441	0.0979	0.1343	0.1601	0.0438	0.0444	0.0371	0.0506	0.0714	0.0709	-0.0032	0.0038	0.002	0.0007
3	0.013	0.0211	0.0349	0.0152	0.0134	0.0216	0.0189	0.0153	0.0238	0.0489	0.0465	0.0452	0.0307	0.059	0.0356	0.1045	0.0955	0.1044	0.1119	0.1153	0.1153	-0.0027	0.0016	-0.0021	0.0065	0.0041	0.0039	0.0337	0.0301	0.0062	0.0609	0.0645	0.0525	0.1562	0.1609	0.1839	0.1171	0.1463	0.1815	0.0668	0.0599	0.0668	0.1001	0.1214	0.0931	-0.003	0.0047	0.0025	0.0015
3.25	0.0156	0.0221	0.037	0.017	0.0148	0.0217	0.0197	0.0166	0.0255	0.0569	0.049	0.0521	0.0354	0.0926	0.075	0.1329	0.1208	0.1305	0.1042	0.1045	0.1048	-0.0033	0	-0.0031	0.0084	0.0047	0.0046	0.0504	0.0374	0.0109	0.0696	0.067	0.0724	0.1858	0.1946	0.2297	0.1502	0.1698	0.1715	0.082	0.0849	0.0904	0.0829	0.1299	0.1271	-0.0027	0.005	0.0023	0.0014
3.5	0.0184	0.0237	0.0392	0.0181	0.0156	0.0231	0.0204	0.017	0.0266	0.0793	0.058	0.0668	0.0383	0.1174	0.0984	0.1568	0.1514	0.1612	0.1466	0.1236	0.1373	-0.0049	0	-0.0035	0.0087	0.0044	0.0042	0.0562	0.0461	0.0353	0.0774	0.0592	0.0699	0.2273	0.2328	0.2717	0.1839	0.1989	0.2128	0.1075	0.0865	0.0965	0.1111	0.1186	0.1298	-0.0032	0.004	0.0027	0.0024
3.75	0.0197	0.0249	0.0404	0.0189	0.0158	0.0209	0.0218	0.0187	0.0282	0.0976	0.0697	0.0802	0.0476	0.135	0.1108	0.1956	0.1788	0.1998	0.172	0.202	0.1945	-0.0048	0.0006	-0.0014	0.0085	0.0047	0.0044	0.0721	0.0543	0.0192	0.0723	0.0878	0.1003	0.2518	0.2674	0.315	0.2196	0.2164	0.2236	0.1233	0.1202	0.1177	0.1478	0.1517	0.157	-0.0029	0.0059	0.0026	0.0041
4	0.0216	0.0264	0.0427	0.021	0.017	0.0241	0.023	0.0202	0.0297	0.1154	0.0832	0.096	0.0618	0.1459	0.1082	0.2262	0.2154	0.2346	0.1595	0.1746	0.1557	-0.0046	0.0005	-0.0037	0.0054	0.0054	0.005	0.0915	0.0675	0.0559	0.0953	0.1224	0.1449	0.2933	0.3082	0.3476	0.2515	0.2691	0.2788	0.149	0.1346	0.1385	0.1304	0.1846	0.1912	-0.0028	0.0024	-0.0006	0.0042
4.25	0.0227	0.0281	0.0459	0.0223	0.0205	0.0253	0.0246	0.0212	0.0302	0.1417	0.0962	0.1119	0.0751	0.1782	0.1373	0.256	0.2461	0.2622	0.2484	0.2336	0.2608	-0.0047	0.0008	-0.0051	0.0096	0.0065	0.0042	0.113	0.0834	0.0635	0.1417	0.125	0.1204	0.3209	0.3513	0.3878	0.2849	0.2443	0.2544	0.1763	0.1624	0.1633	0.1809	0.1964	0.1417	-0.0007	0.0045	-0.001	-0.0015
4.5	0.0244	0.0295	0.0479	0.0233	0.0219	0.0249	0.0256	0.0228	0.029	0.1666	0.1182	0.1372	0.1049	0.1596	0.1503	0.2956	0.282	0.3056	0.2747	0.2738	0.2734	-0.0045	0.0013	-0.0029	0.0081	0.0069	0.0038	0.1379	0.1022	0.0856	0.1757	0.1552	0.1278	0.3547	0.3776	0.4202	0.3156	0.243	0.2721	0.1998	0.1818	0.1862	0.2014	0.2088	0.2254	-0.0019	0.0089	0.0064	-0.0039
4.75	0.0259	0.0321	0.0505	0.0239	0.0199	0.0237	0.0268	0.0227	0.0298	0.2012	0.1399	0.1606	0.1065	0.2376	0.163	0.3128	0.2666	0.3111	0.2002	0.2829	0.297	-0.0071	0.0014	-0.0044	0.0055	0.0076	0.0031	0.1659	0.1252	0.1184	0.2025	0.1665	0.1846	0.3705	0.4039	0.4247	0.3349	0.2958	0.3327	0.2207	0.2094	0.2128	0.1757	0.2645	0.2654	-0.0015	0.0086	0.0056	0.0003
5	0.0277	0.0343	0.0528	0.025	0.0209	0.0261	0.0256	0.022	0.0305	0.2213	0.1623	0.1723	0.143	0.2521	0.1513	0.3367	0.2974	0.3297	0.3405	0.3144	0.3085	-0.0031	0.0022	-0.0023	0.0066	0.0073	0.0047	0.2039	0.1525	0.157	0.2502	0.2388	0.2747	0.3983	0.4214	0.4555	0.3561	0.3096	0.3514	0.2517	0.2301	0.2355	0.1803	0.2465	0.2422	-0.0004	0.0102	0.0035	-0.0007
5.25	0.0283	0.0366	0.0556	0.027	0.0209	0.0265	0.0258	0.0218	0.031	0.2252	0.1785	0.1363	0.1709	0.2531	0.2314	0.3614	0.3445	0.3546	0.355	0.2957	0.3511	-0.0051	0.0021	-0.0016	0.0079	0.0063	0.0044	0.2286	0.1798	0.1938	0.2385	0.2376	0.2725	0.4261	0.4332	0.4736	0.3707	0.3255	0.3673	0.2689	0.2576	0.2518	0.2125	0.321	0.2395	0.0012	0.0124	0.0038	-0.002
5.5	0.0276	0.0384	0.0572	0.0295	0.0212	0.0292	0.0247	0.0209	0.0326	0.2768	0.1843	0.2339	0.1952	0.2693	0.2453	0.3755	0.3811	0.3836	0.3787	0.3268	0.3574	-0.0047	0.0031	-0.0008	0.0096	0.0044	0.0039	0.2497	0.2075	0.2069	0.2792	0.2966	0.3166	0.4351	0.4834	0.4949	0.3997	0.3276	0.3964	0.2841	0.2808	0.2837	0.2171	0.3126	0.2535	0.0012	0.0134	0.0047	-0.0002
5.75	0.029	0.0403	0.0607	0.0295	0.0222	0.0284	0.0252	0.0227	0.0343	0.2066	0.1705	0.1982	0.2088	0.3148	0.2246	0.4113	0.3991	0.4132	0.4204	0.335	0.3894	-0.0028	0.0036	-0.0009	0.0098	0.0045	0.0043	0.2606	0.2261	0.2543	0.2818	0.2827	0.3284	0.4563	0.4796	0.4981	0.4188	0.3579	0.4111	0.3119	0.4234	0.2985	0.2944	0.3033	0.2787	0.0001	0.0122	0.0063	0.0012
6	0.0306	0.0414	0.0628	0.0328	0.0251	0.0307	0.0268	0.0237	0.0363	0.325	0.2283	0.2616	0.2231	0.3067	0.2593	0.422	0.4421	0.4359	0.4501	0.3621	0.4299	-0.0026	0.0042	-0.0005	0.0097	0.0037	0.0038	0.2484	0.2368	0.2993	0.2832	0.2845	0.2959	0.4663	0.5339	0.5111	0.4469	0.3724	0.4459	0.3337	0.3407	0.3241	0.3522	0.3303	0.2984	0.0019	0.0108	0.0067	0.005
6.25	0.0312	0.0426	0.0655	0.0315	0.0248	0.0309	0.0291	0.025	0.0382	0.323	0.1598	0.218	0.2205	0.3307	0.2133	0.457	0.5268	0.454	0.4801	0.3791	0.4579	-0.0022	0.0051	-0.0003	0.0097	0.0042	0.0033	0.2556	0.2424	0.3134	0.3143	0.2934	0.3182	0.4855	0.5489	0.6287	0.4572	0.3996	0.4684	0.3583	0.3183	0.3673	0.4062	0.3471	0.3871	0.0022	0.0135	0.006	0.0038
6.5	0.0315	0.0434	0.0678	0.0335	0.0277	0.0327	0.0297	0.0251	0.0397	0.3143	0.2156	0.322	0.2238	0.3366	0.2103	0.4734	0.5591	0.6378	0.4902	0.3906	0.4807	0.0036	0.006	0	0.0101	0.0052	0.0037	0.3019	0.257	0.3078	0.3248	0.314	0.3589	0.5034	0.6308	0.6416	0.4532	0.4295	0.5638	0.3791	0.3737	0.4176	0.4033	0.3609	0.3647	0.003	0.0151	0.007	0.0077
6.75	0.0331	0.045	0.0675	0.0343	0.0283	0.0329	0.0319	0.0272	0.0417	0.3266	0.1946	0.2936	0.2321	0.339	0.2598	0.5404	0.5365	0.6584	0.5233	0.4967	0.5136	0.0024	0.0065	-0.0003	0.0107	0.0047	0.0039	0.3398	0.2772	0.3154	0.3399	0.3291	0.3848	0.6344	0.6154	0.6418	0.5699	0.4527	0.5669	0.3777	0.4332	0.4893	0.4324	0.5448	0.4935	0.0002	0.0171	0.0078	0.0041
7	0.0343	0.046	0.0679	0.0359	0.0313	0.0344	0.0327	0.0277	0.0428	0.3602	0.2158	0.2817	0.2436	0.3789	0.2927	0.6441	0.5682	0.674	0.6297	0.5049	0.5299	0.0027	0.0073	0	0.0114	0.0042	0.0036	0.3514	0.2842	0.3162	0.3173	0.3001	0.3967	0.6827	0.6718	0.6578	0.6122	0.4815	0.5612	0.4226	0.4924	0.573	0.4569	0.585	0.5281	0.0023	0.016	0.0101	0.0073
7.25	0.0349	0.0473	0.0699	0.0353	0.0312	0.035	0.034	0.0294	0.0446	0.3737	0.22	0.3426	0.255	0.4025	0.3127	0.6656	0.6633	0.6857	0.6455	0.5036	0.5375	0.0032	0.0073	0.0001	0.0115	0.0044	0.0032	0.4688	0.2673	0.3424	0.3099	0.2969	0.5552	0.7001	0.7049	0.6691	0.6389	0.5635	0.5655	0.5479	0.5362	0.6457	0.5379	0.6038	0.5599	0.002	0.0175	0.0097	0.0048
7.5	0.0358	0.0486	0.0714	0.039	0.0324	0.0355	0.0362	0.03	0.0462	0.374	0.2766	0.3484	0.2958	0.4018	0.3058	0.6832	0.6713	0.7121	0.6846	0.4759	0.6615	0.0047	0.0079	0.0005	0.012	0.0038	0.003	0.4519	0.3462	0.4124	0.2883	0.3215	0.4965	0.6847	0.7222	0.6713	0.6347	0.5764	0.608	0.6232	0.5513	0.6428	0.7233	0.6343	0.6034	0.0023	0.0204	0.0127	0.0061
7.75	0.0362	0.0496	0.0732	0.0378	0.0334	0.0361	0.0363	0.0316	0.0477	0.3829	0.3004	0.3744	0.3052	0.399	0.4727	0.6871	0.6647	0.7063	0.7224	0.6711	0.7142	0.0041	0.0092	0.0003	0.0123	0.0044	0.0044	0.4328	0.3566	0.3978	0.3417	0.5078	0.5033	0.7044	0.7317	0.6693	0.6235	0.5755	0.6083	0.6361	0.4853	0.6755	0.6899	0.6145	0.6212	0.0037	0.0222	0.0133	0.0068
8	0.0374	0.0514	0.0738	0.038	0.0348	0.0363	0.0375	0.0327	0.0489	0.3898	0.4235	0.3845	0.3008	0.3893	0.3818	0.6991	0.6864	0.7179	0.7259	0.6836	0.6987	0.0054	0.0087	0.0001	0.0122	0.0039	0.0039	0.4902	0.3946	0.4375	0.4034	0.4972	0.7015	0.7103	0.7364	0.6795	0.6248	0.5808	0.6087	0.6431	0.6163	0.6843	0.6819	0.647	0.6235	0.0065	0.0228	0.0161	0.0095
8.25	0.0377	0.0527	0.076	0.0382	0.036	0.0358	0.0385	0.0338	0.0506	0.417	0.473	0.3944	0.2937	0.377	0.4307	0.7041	0.6761	0.7252	0.7299	0.6947	0.704	0.0059	0.0096	0.0004	0.013	0.0036	0.0036	0.496	0.4081	0.4194	0.6258	0.5162	0.7258	0.7192	0.733	0.6823	0.6222	0.6179	0.6158	0.6627	0.6215	0.6575	0.6744	0.6389	0.6143	0.0079	0.024	0.017	0.0107
8.5	0.0389	0.054	0.0773	0.0379	0.0369	0.0358	0.04	0.0352	0.0524	0.4369	0.5129	0.3967	0.3815	0.4162	0.5369	0.7077	0.6728	0.7451	0.7384	0.6963	0.7097	0.0051	0.01	0.0003	0.0138	0.0035	0.0043	0.5035	0.469	0.4445	0.6631	0.5994	0.732	0.7271	0.7376	0.6868	0.642	0.6352	0.623	0.6576	0.634	0.6753	0.6844	0.667	0.6281	0.0093	0.028	0.018	0.0119
8.75	0.0393	0.0558	0.0793	0.0376	0.0382	0.0352	0.0411	0.0364	0.0537	0.4207	0.4988	0.405	0.4843	0.5184	0.547	0.7132	0.6916	0.7461	0.7397	0.7089	0.7209	0.0036	0.0109	0.0007	0.0137	0.0035	0.0031	0.5016	0.6407	0.5779	0.6735	0.6134	0.7341	0.734	0.7355	0.6924	0.6494	0.6529	0.632	0.6368	0.6814	0.6679	0.6861	0.7165	0.6258	0.0112	0.0303	0.0191	0.0138
9	0.0407	0.0566	0.0804	0.0418	0.0399	0.0339	0.0419	0.0379	0.0554	0.4277	0.5064	0.4255	0.4782	0.5215	0.5426	0.7147	0.7024	0.749	0.7384	0.7169	0.7292	0.0071	0.0111	-0.0002	0.0145	0.0035	0.0038	0.6201	0.628	0.6694	0.679	0.6219	0.7459	0.7429	0.7393	0.6979	0.6551	0.6656	0.6428	0.6434	0.7315	0.7077	0.7403	0.7197	0.7598	0.0123	0.03	0.0206	0.0157
9.25	0.0411	0.0586	0.0818	0.0411	0.0413	0.0332	0.0433	0.0387	0.0567	0.4511	0.5163	0.4655	0.4499	0.5236	0.5329	0.7332	0.7068	0.75	0.7415	0.7307	0.74	0.0066	0.0114	0.0006	0.0149	0.004	0.0037	0.6484	0.6517	0.6661	0.689	0.6309	0.755	0.7445	0.7372	0.701	0.6628	0.677	0.6514	0.6193	0.7545	0.7521	0.7531	0.704	0.7789	0.0145	0.0352	0.0225	0.0172
9.5	0.0428	0.06	0.0828	0.0423	0.0422	0.0324	0.0445	0.0401	0.0589	0.4515	0.5146	0.4612	0.4468	0.5291	0.5724	0.7434	0.7155	0.761	0.7433	0.7356	0.7471	0.0061	0.0116	0.0007	0.0149	0.0034	0.004	0.6685	0.6546	0.6653	0.6928	0.633	0.7561	0.7443	0.7555	0.7151	0.669	0.6847	0.6598	0.7104	0.6771	0.8011	0.7701	0.7567	0.788	0.0164	0.0373	0.0244	0.0203
9.75	0.043	0.0608	0.0838	0.0449	0.0441	0.0316	0.0459	0.0416	0.0606	0.4682	0.5114	0.4606	0.5114	0.5365	0.5924	0.7485	0.7198	0.776	0.7466	0.7398	0.754	0.009	0.0121	0.0004	0.0157	0.0037	0.0035	0.6628	0.6612	0.675	0.6992	0.6397	0.7564	0.745	0.7571	0.7235	0.6684	0.692	0.6657	0.7431	0.6487	0.83	0.7695	0.7747	0.783	0.0197	0.0373	0.0261	0.0218
10	0.0444	0.0616	0.0845	0.0457	0.0454	0.0301	0.0473	0.043	0.0618	0.4689	0.5127	0.4465	0.5034	0.5338	0.598	0.7516	0.725	0.7806	0.7485	0.7417	0.7574	0.0058	0.0126	0.0004	0.0156	0.0039	0.0037	0.6608	0.6657	0.6757	0.7035	0.6399	0.7637	0.7467	0.7596	0.7405	0.6754	0.6965	0.6688	0.7605	0.7204	0.8376	0.7834	0.7823	0.7868	0.0217	0.0439	0.0277	0.0251
10.25	0.0449	0.0632	0.0854	0.0471	0.0466	0.0294	0.0484	0.0442	0.0638	0.4812	0.5243	0.4578	0.5362	0.5297	0.5968	0.7535	0.7249	0.7929	0.7472	0.7447	0.7621	0.0069	0.0132	0.0007	0.0163	0.0038	0.0033	0.6647	0.6913	0.6792	0.7079	0.6435	0.7644	0.7469	0.7585	0.7425	0.6779	0.7024	0.6734	0.782	0.7331	0.8501	0.7906	0.7839	0.8143	0.0238	0.0449	0.0295	0.0275
10.5	0.0468	0.0634	0.086	0.0477	0.0475	0.0288	0.0492	0.0454	0.0644	0.4871	0.5394	0.4692	0.5336	0.5292	0.5999	0.7579	0.7284	0.7951	0.7447	0.7459	0.7651	0.0065	0.0131	-0.0001	0.0162	0.004	0.0036	0.6739	0.6973	0.6789	0.7108	0.6458	0.7639	0.749	0.7611	0.7419	0.6837	0.7051	0.6773	0.7965	0.7441	0.855	0.8018	0.7803	0.8253	0.0261	0.0447	0.0335	0.0302
10.75	0.0477	0.0644	0.0868	0.0496	0.0497	0.029	0.0509	0.0468	0.066	0.4949	0.5542	0.4758	0.5505	0.5313	0.6075	0.757	0.7301	0.7958	0.7524	0.7468	0.7678	0.0081	0.0132	0.0002	0.0174	0.0027	0.0033	0.678	0.7036	0.6784	0.7146	0.649	0.7618	0.7521	0.7612	0.7378	0.6887	0.7071	0.6788	0.8032	0.7511	0.8649	0.81	0.7764	0.8266	0.0279	0.0492	0.0332	0.0319
11	0.0489	0.066	0.0865	0.051	0.0501	0.0295	0.0528	0.0479	0.0672	0.4998	0.5652	0.4825	0.56	0.5331	0.6153	0.756	0.729	0.797	0.7636	0.7474	0.7696	0.0102	0.0141	0.0006	0.0173	0.0035	0.0028	0.68	0.7085	0.6791	0.715	0.648	0.7583	0.7524	0.7599	0.737	0.6899	0.7095	0.6826	0.8119	0.7556	0.8722	0.8167	0.7784	0.8193	0.0304	0.0524	0.0382	0.0348
11.25	0.0499	0.0674	0.0879	0.0512	0.0519	0.0303	0.0539	0.0489	0.0689	0.5084	0.5656	0.4896	0.5637	0.5387	0.6166	0.7527	0.7254	0.797	0.761	0.7471	0.7718	0.0137	0.0143	0.0009	0.0176	0.0036	0.0034	0.6815	0.7089	0.6719	0.7195	0.6493	0.7551	0.754	0.7654	0.741	0.695	0.7094	0.6815	0.8157	0.763	0.8708	0.8208	0.7798	0.8173	0.0332	0.0543	0.0395	0.0362
11.5	0.0517	0.0678	0.0877	0.0528	0.053	0.0318	0.0551	0.0499	0.07	0.5132	0.5691	0.4924	0.5646	0.5425	0.6168	0.7525	0.7266	0.797	0.7627	0.747	0.7736	0.0109	0.0145	0.0008	0.0177	0.0033	0.0026	0.6812	0.7134	0.6731	0.7217	0.6513	0.7551	0.7533	0.7671	0.7442	0.6964	0.7104	0.6846	0.8201	0.7685	0.8702	0.8303	0.7808	0.8225	0.0352	0.0553	0.0414	0.0401
11.75	0.053	0.0693	0.0888	0.0541	0.054	0.0337	0.0557	0.0506	0.0707	0.5201	0.5675	0.4985	0.5625	0.5489	0.613	0.7503	0.7261	0.7976	0.7613	0.7458	0.7738	0.0076	0.0153	0.0008	0.0187	0.0033	0.0028	0.6832	0.7165	0.6709	0.7195	0.6499	0.7515	0.7551	0.769	0.7483	0.6986	0.711	0.6877	0.8203	0.7756	0.8711	0.8309	0.7782	0.8206	0.038	0.0625	0.0452	0.0436
12	0.0549	0.0711	0.0893	0.0554	0.056	0.0359	0.0575	0.0521	0.0716	0.5264	0.5689	0.5079	0.5661	0.5508	0.6146	0.7481	0.725	0.7956	0.7611	0.7454	0.7741	0.0109	0.0148	0.0014	0.0189	0.0032	0.0027	0.6829	0.7194	0.6711	0.721	0.6508	0.7494	0.756	0.7873	0.7522	0.6994	0.7119	0.6927	0.8193	0.7798	0.8696	0.837	0.7763	0.8189	0.041	0.0641	0.0469	0.0483
12.25	0.0561	0.0718	0.0905	0.0569	0.0565	0.0382	0.0577	0.0541	0.0721	0.5352	0.5691	0.5163	0.5748	0.5549	0.6145	0.746	0.725	0.7957	0.7603	0.7453	0.774	0.0176	0.0156	0.0007	0.019	0.0025	0.002	0.6829	0.7204	0.6721	0.7228	0.653	0.7467	0.7564	0.7838	0.7551	0.7004	0.7116	0.6944	0.8196	0.7844	0.8689	0.8397	0.7728	0.8135	0.0422	0.0666	0.0507	0.0521
12.5	0.0571	0.0729	0.0915	0.0582	0.0576	0.0393	0.0583	0.0546	0.0723	0.545	0.5813	0.5282	0.5809	0.5606	0.6192	0.7444	0.7225	0.7925	0.759	0.7657	0.7735	0.0134	0.0152	0.0015	0.019	0.0024	0.0025	0.6817	0.7259	0.67	0.7215	0.6504	0.7452	0.7572	0.787	0.7566	0.7034	0.7118	0.7004	0.8213	0.7883	0.8688	0.8459	0.7732	0.8122	0.0431	0.069	0.0536	0.0564
12.75	0.0583	0.0741	0.0934	0.059	0.0588	0.0421	0.0596	0.0552	0.0722	0.5511	0.5862	0.5377	0.5856	0.5625	0.6191	0.7432	0.7193	0.7897	0.7589	0.7696	0.7728	0.017	0.0155	0.0019	0.0194	0.0034	0.0029	0.6815	0.7284	0.6705	0.7234	0.6503	0.7432	0.7575	0.786	0.758	0.7051	0.7112	0.7004	0.8192	0.7925	0.8672	0.8465	0.7677	0.8101	0.0467	0.0757	0.0573	0.0584
13	0.0596	0.0759	0.0948	0.0603	0.0602	0.0432	0.0641	0.0561	0.0725	0.5577	0.5899	0.5448	0.5937	0.5641	0.6195	0.7408	0.7173	0.7883	0.7578	0.7699	0.7715	0.0108	0.0156	0.0021	0.0193	0.0038	0.0026	0.6814	0.7305	0.6683	0.7241	0.6521	0.7408	0.759	0.7866	0.7593	0.7044	0.7119	0.702	0.8172	0.7918	0.8665	0.8482	0.7654	0.8071	0.0482	0.0778	0.0611	0.0607
13.25	0.0612	0.077	0.0968	0.0609	0.061	0.045	0.0619	0.0573	0.0731	0.563	0.5957	0.5537	0.5973	0.5657	0.6194	0.7404	0.7148	0.7871	0.7578	0.7689	0.7727	0.0124	0.0156	0.0021	0.02	0.0037	0.0027	0.6837	0.7307	0.6698	0.7257	0.6511	0.7401	0.7595	0.787	0.7592	0.7062	0.7107	0.7031	0.8161	0.7896	0.8662	0.8498	0.7605	0.8015	0.0499	0.0837	0.0652	0.0616
13.5	0.0625	0.0782	0.098	0.062	0.0624	0.0461	0.0629	0.0583	0.0734	0.567	0.5993	0.5608	0.6002	0.5711	0.6189	0.7388	0.7123	0.7869	0.7553	0.7662	0.7719	0.0104	0.016	0.0025	0.02	0.0035	0.0029	0.6833	0.7336	0.6689	0.7258	0.6487	0.7358	0.7604	0.7863	0.7594	0.7076	0.7117	0.7054	0.815	0.7922	0.8637	0.8493	0.7579	0.7974	0.0519	0.0866	0.0705	0.0651
13.75	0.0638	0.0795	0.1005	0.0634	0.0639	0.047	0.0635	0.0592	0.0728	0.5721	0.6048	0.5702	0.6064	0.5701	0.6213	0.7372	0.7095	0.7838	0.7525	0.7651	0.7713	0.0198	0.016	0.0024	0.0207	0.0037	0.0031	0.6823	0.7344	0.6681	0.7277	0.6499	0.7347	0.7616	0.7834	0.7566	0.7104	0.7098	0.7054	0.8124	0.8082	0.8629	0.8478	0.7532	0.7962	0.0562	0.0853	0.0767	0.066
14	0.0648	0.081	0.1018	0.0642	0.0653	0.0473	0.0633	0.0605	0.0723	0.5763	0.6071	0.5754	0.6051	0.5734	0.6195	0.7358	0.7088	0.7822	0.7516	0.7645	0.7701	0.0128	0.016	0.0027	0.0204	0.0038	0.0032	0.6815	0.735	0.6711	0.7278	0.6501	0.7335	0.7633	0.782	0.7558	0.7118	0.7118	0.7051	0.8095	0.8096	0.8623	0.8452	0.7506	0.7913	0.0582	0.093	0.0791	0.0705
14.25	0.066	0.0823	0.1034	0.065	0.0663	0.048	0.0653	0.0616	0.0719	0.5803	0.611	0.5827	0.6073	0.5765	0.6194	0.7355	0.7052	0.7785	0.7492	0.7624	0.7955	0.0206	0.0162	0.0027	0.0208	0.0044	0.0029	0.6806	0.7332	0.6722	0.7286	0.6495	0.7311	0.7643	0.7819	0.7542	0.7114	0.7099	0.7046	0.8063	0.8077	0.8605	0.8436	0.7485	0.7916	0.0618	0.0963	0.0833	0.0701
14.5	0.0676	0.0832	0.1046	0.0664	0.0676	0.0485	0.0657	0.0632	0.0721	0.5819	0.6122	0.5862	0.6161	0.5762	0.6254	0.7318	0.704	0.7794	0.7487	0.7605	0.7973	0.0119	0.0163	0.0024	0.0206	0.0046	0.0033	0.6822	0.7359	0.6692	0.7295	0.6472	0.7296	0.764	0.7786	0.7522	0.7116	0.7107	0.7028	0.8033	0.8055	0.857	0.8399	0.7489	0.7858	0.0647	0.0988	0.0853	0.0764
14.75	0.0686	0.0844	0.1063	0.0674	0.0689	0.0482	0.0672	0.064	0.0724	0.587	0.6172	0.5891	0.6177	0.576	0.628	0.7324	0.721	0.7763	0.7469	0.76	0.7959	0.0137	0.0163	0.0026	0.0212	0.0049	0.0028	0.682	0.7376	0.6725	0.7294	0.6472	0.7249	0.7674	0.7754	0.7498	0.7112	0.708	0.7049	0.8017	0.8008	0.8557	0.8403	0.7476	0.785	0.0681	0.107	0.0909	0.0771
15	0.0697	0.0857	0.107	0.0682	0.0702	0.049	0.0679	0.0649	0.0721	0.5887	0.6196	0.5932	0.6174	0.579	0.6297	0.731	0.7208	0.776	0.7453	0.7569	0.7928	0.0169	0.0159	0.0025	0.0208	0.0048	0.0028	0.6837	0.7393	0.6716	0.7302	0.6458	0.7244	0.7658	0.7752	0.7457	0.7097	0.7079	0.7053	0.8002	0.8008	0.8539	0.8401	0.745	0.7819	0.0722	0.1115	0.0941	0.079
15.25	0.071	0.0868	0.108	0.0691	0.0711	0.049	0.0675	0.0663	0.0716	0.5893	0.6265	0.594	0.6167	0.5794	0.6291	0.7304	0.7183	0.7743	0.7436	0.7554	0.7904	0.0232	0.0166	0.0028	0.0211	0.0051	0.0031	0.6815	0.7398	0.6696	0.7293	0.6449	0.7222	0.7679	0.7738	0.7435	0.7135	0.7063	0.703	0.7981	0.7961	0.8532	0.8393	0.7428	0.7786	0.0768	0.1224	0.0988	0.0815
15.5	0.072	0.0882	0.1088	0.0705	0.0723	0.0491	0.0703	0.0675	0.071	0.5944	0.6305	0.5954	0.6146	0.5797	0.6292	0.7291	0.7155	0.7719	0.7416	0.7526	0.7899	0.0326	0.0164	0.0031	0.0207	0.0052	0.0032	0.6815	0.7406	0.6709	0.7306	0.6434	0.7225	0.7689	0.7731	0.7388	0.7137	0.7044	0.7033	0.7938	0.7928	0.8474	0.8399	0.7395	0.7767	0.0781	0.1269	0.1021	0.087
15.75	0.0734	0.0897	0.1103	0.0712	0.0737	0.0485	0.0723	0.0682	0.0703	0.5971	0.6326	0.5961	0.6162	0.5781	0.6269	0.7277	0.7126	0.7698	0.741	0.7522	0.7871	0.0323	0.0166	0.0027	0.0209	0.0056	0.0027	0.6811	0.7414	0.6709	0.73	0.6419	0.7201	0.768	0.7703	0.736	0.7135	0.7026	0.7019	0.7907	0.7896	0.8443	0.8386	0.735	0.7746	0.0816	0.1301	0.1105	0.0871
16	0.0748	0.0904	0.1106	0.0722	0.0746	0.0491	0.0774	0.0693	0.0693	0.5966	0.6352	0.5958	0.6172	0.579	0.6288	0.7327	0.7104	0.7698	0.7378	0.749	0.7848	0.0284	0.0166	0.003	0.0211	0.0056	0.0026	0.6807	0.7414	0.6712	0.7275	0.6415	0.7173	0.7692	0.769	0.7338	0.7129	0.7018	0.7035	0.7883	0.786	0.842	0.8372	0.7325	0.7717	0.0853	0.1334	0.1175	0.0899
16.25	0.076	0.0921	0.1117	0.0733	0.0763	0.0481	0.0797	0.0701	0.0682	0.6004	0.6372	0.5981	0.6174	0.5777	0.6283	0.7276	0.7086	0.7668	0.7363	0.7476	0.7842	0.0255	0.0164	0.003	0.0209	0.0056	0.0025	0.6799	0.7409	0.6697	0.7279	0.64	0.7144	0.769	0.7667	0.7284	0.7104	0.6997	0.7022	0.7851	0.7848	0.8404	0.8355	0.7319	0.77	0.0868	0.1382	0.1239	0.0907
16.5	0.0774	0.0928	0.1124	0.0746	0.0769	0.0483	0.0765	0.0708	0.0675	0.6013	0.6398	0.5998	0.6189	0.58	0.628	0.7262	0.7051	0.7653	0.7361	0.7445	0.7813	0.0262	0.0167	0.0025	0.0207	0.0058	0.0024	0.6794	0.7401	0.669	0.7269	0.6399	0.7153	0.7696	0.7656	0.724	0.7106	0.6974	0.6995	0.7833	0.779	0.8377	0.833	0.7305	0.7684	0.0927	0.1357	0.128	0.0973
16.75	0.0781	0.0946	0.113	0.0753	0.0786	0.0483	0.0776	0.0723	0.0669	0.5998	0.6404	0.5964	0.6181	0.5756	0.627	0.723	0.7031	0.7624	0.7327	0.7432	0.781	0.0195	0.0171	0.0028	0.0209	0.0058	0.0026	0.6773	0.7407	0.6665	0.7249	0.6366	0.7125	0.7679	0.7652	0.7206	0.7104	0.6977	0.7007	0.7803	0.7768	0.8348	0.8297	0.7285	0.7653	0.0973	0.1338	0.1229	0.1035
17	0.0794	0.0956	0.1129	0.0762	0.08	0.0485	0.081	0.0728	0.0658	0.6016	0.6416	0.5965	0.6222	0.5776	0.6315	0.7221	0.7009	0.762	0.7307	0.7405	0.779	0.0196	0.0165	0.0035	0.0216	0.0068	0.0029	0.6752	0.7397	0.6674	0.7272	0.6355	0.7095	0.7674	0.764	0.7209	0.711	0.6946	0.7006	0.7794	0.775	0.8336	0.8253	0.7252	0.7631	0.0983	0.1354	0.1345	0.1008
17.25	0.0808	0.097	0.114	0.0772	0.0813	0.0488	0.0754	0.0747	0.0662	0.6037	0.6423	0.598	0.6193	0.5779	0.6283	0.7194	0.6975	0.7587	0.7299	0.7399	0.7746	0.0189	0.0169	0.0019	0.0208	0.0084	0.003	0.6742	0.7389	0.6656	0.7261	0.6357	0.7084	0.7668	0.7606	0.7151	0.7084	0.6955	0.7003	0.7764	0.7725	0.831	0.8227	0.7231	0.7593	0.1005	0.1414	0.1322	0.0982
17.5	0.0819	0.0979	0.1135	0.0779	0.0823	0.0485	0.0814	0.0751	0.0664	0.6022	0.641	0.5973	0.6239	0.5793	0.6227	0.7177	0.6969	0.757	0.7278	0.7376	0.7732	0.0192	0.0167	0.002	0.0218	0.0088	0.0036	0.6732	0.7372	0.6648	0.7224	0.634	0.7055	0.7677	0.7605	0.7158	0.7103	0.6945	0.6995	0.7741	0.7691	0.8286	0.82	0.721	0.7578	0.102	0.1388	0.1312	0.1004
17.75	0.0831	0.0996	0.1134	0.0784	0.0832	0.0482	0.0881	0.0758	0.0672	0.6031	0.6393	0.5936	0.6228	0.5806	0.6291	0.7159	0.6908	0.7532	0.7265	0.7373	0.7712	0.0221	0.0171	0.0017	0.0213	0.0103	0.003	0.6711	0.7365	0.6646	0.7212	0.6318	0.7058	0.7664	0.7565	0.7136	0.7048	0.6915	0.6989	0.7709	0.7676	0.8272	0.8153	0.7191	0.7566	0.1064	0.1414	0.1325	0.098
18	0.0845	0.1005	0.1135	0.0794	0.084	0.0487	0.0801	0.0769	0.0681	0.6	0.6371	0.5926	0.6233	0.5772	0.6251	0.7143	0.6951	0.7518	0.7256	0.7352	0.77	0.0218	0.0172	0.0019	0.0222	0.0093	0.0031	0.6707	0.7365	0.663	0.7197	0.6325	0.7043	0.7668	0.7587	0.7082	0.703	0.6893	0.6996	0.7697	0.7656	0.8275	0.814	0.7169	0.7556	0.1077	0.141	0.1362	0.1026
18.25	0.0856	0.1023	0.1138	0.0807	0.0858	0.0495	0.0852	0.0784	0.0691	0.5978	0.6378	0.5923	0.6216	0.5777	0.6252	0.7129	0.6942	0.7501	0.7241	0.7331	0.7714	0.0219	0.0175	0.0018	0.0216	0.0095	0.0035	0.6695	0.7368	0.6605	0.7175	0.6285	0.7037	0.766	0.7555	0.7046	0.6991	0.69	0.6983	0.7679	0.763	0.8242	0.8113	0.7164	0.7539	0.1172	0.1446	0.1413	0.1031
18.5	0.0867	0.1029	0.1137	0.0818	0.0868	0.0505	0.0859	0.0791	0.0704	0.5979	0.6356	0.5914	0.622	0.5775	0.6266	0.7114	0.6916	0.7482	0.722	0.7326	0.7668	0.0238	0.0177	0.0037	0.0228	0.0083	0.0032	0.6682	0.7348	0.6595	0.715	0.6359	0.7033	0.7672	0.7547	0.7047	0.6945	0.6898	0.6967	0.7654	0.7602	0.824	0.8107	0.7145	0.7519	0.1181	0.1425	0.1441	0.1027
18.75	0.0881	0.1044	0.1134	0.0827	0.0877	0.0518	0.0884	0.0806	0.0718	0.5975	0.6339	0.5926	0.6248	0.5766	0.6272	0.7109	0.6918	0.7452	0.7192	0.7305	0.7656	0.0253	0.018	0.0025	0.0224	0.0079	0.0033	0.6688	0.7342	0.6584	0.7133	0.6392	0.6982	0.768	0.7525	0.7039	0.6911	0.6883	0.6969	0.7628	0.7591	0.821	0.8083	0.7133	0.7518	0.1178	0.142	0.1438	0.1072
19	0.0892	0.1054	0.1138	0.0838	0.0888	0.0523	0.0859	0.0813	0.0736	0.597	0.6338	0.5908	0.6217	0.5755	0.6275	0.7089	0.6905	0.7451	0.7185	0.7284	0.7634	0.0232	0.018	0.0016	0.023	0.0078	0.0033	0.6668	0.7329	0.6571	0.7108	0.6398	0.6959	0.7686	0.7534	0.7039	0.6908	0.6866	0.6976	0.762	0.7577	0.8193	0.8063	0.7117	0.7505	0.1167	0.1417	0.134	0.1028
19.25	0.0904	0.1068	0.1145	0.0851	0.0895	0.0535	0.0935	0.0823	0.0754	0.5934	0.6296	0.5863	0.6208	0.5744	0.6256	0.7066	0.688	0.7426	0.7164	0.73	0.7607	0.0251	0.0189	0.0028	0.0228	0.0071	0.0035	0.6685	0.7315	0.6559	0.7126	0.639	0.6969	0.7689	0.7512	0.699	0.6866	0.6854	0.6977	0.7601	0.7535	0.8181	0.804	0.7086	0.7479	0.1218	0.1449	0.1342	0.1103
19.5	0.0917	0.1078	0.1148	0.0861	0.0908	0.0545	0.092	0.083	0.0769	0.5948	0.6289	0.5874	0.6241	0.5729	0.6263	0.7062	0.6862	0.7416	0.7172	0.7301	0.7606	0.0255	0.0183	0.0025	0.0237	0.0073	0.0035	0.6642	0.7293	0.6538	0.7081	0.637	0.6941	0.7675	0.7532	0.702	0.6853	0.685	0.6966	0.7584	0.7527	0.8174	0.8118	0.7092	0.7485	0.1207	0.1439	0.1328	0.1071
19.75	0.0935	0.1089	0.1154	0.0873	0.092	0.0558	0.0941	0.0844	0.0786	0.5942	0.6272	0.5842	0.6199	0.5715	0.6238	0.705	0.6849	0.7372	0.7144	0.7316	0.7585	0.0275	0.0193	0.0026	0.0234	0.0062	0.0038	0.6611	0.7282	0.6525	0.7577	0.6317	0.6935	0.7668	0.7521	0.6998	0.682	0.6824	0.6973	0.756	0.7511	0.8157	0.8136	0.7344	0.7477	0.1194	0.1427	0.1297	0.1086
20	0.0947	0.11	0.1159	0.089	0.0933	0.057	0.0921	0.0847	0.0805	0.5898	0.625	0.5837	0.6199	0.5724	0.6226	0.7033	0.6843	0.7361	0.7128	0.7321	0.7564	0.0273	0.019	0.003	0.0241	0.0068	0.0043	0.6678	0.7271	0.6505	0.7568	0.634	0.6916	0.7665	0.7503	0.7009	0.6821	0.6841	0.6976	0.7541	0.7494	0.8137	0.8128	0.7304	0.7434	0.121	0.141	0.1326	0.1082
20.25	0.0959	0.1113	0.1166	0.0901	0.0938	0.0585	0.091	0.0858	0.0825	0.5882	0.6233	0.582	0.6183	0.5702	0.6226	0.701	0.6814	0.7345	0.7109	0.7311	0.7539	0.0262	0.0191	0.0036	0.0245	0.0065	0.0045	0.6672	0.7272	0.6516	0.7581	0.6338	0.6916	0.7654	0.7499	0.6961	0.6792	0.6842	0.6973	0.7543	0.748	0.8119	0.8109	0.7273	0.7412	0.1209	0.143	0.1343	0.1078
20.5	0.0976	0.1122	0.1175	0.0913	0.0953	0.0599	0.0913	0.0824	0.0835	0.5888	0.6224	0.584	0.6149	0.5687	0.6228	0.7012	0.6801	0.7313	0.7089	0.7329	0.7524	0.0252	0.0192	0.0044	0.0255	0.0069	0.0042	0.6675	0.7265	0.6484	0.7537	0.631	0.6899	0.7625	0.7488	0.6924	0.6762	0.6845	0.6959	0.7511	0.7479	0.8109	0.8075	0.7243	0.7402	0.122	0.1438	0.1313	0.108
20.75	0.0988	0.1135	0.1186	0.0929	0.0969	0.0622	0.0893	0.0756	0.0819	0.5894	0.6209	0.5847	0.6156	0.5708	0.6258	0.6993	0.6794	0.7299	0.7056	0.7336	0.7534	0.0279	0.0197	0.0035	0.0254	0.0067	0.0041	0.6649	0.7241	0.6465	0.7517	0.6325	0.6907	0.7604	0.75	0.6923	0.6733	0.6831	0.6944	0.7501	0.7468	0.8092	0.806	0.7173	0.74	0.1233	0.1415	0.1343	0.1058
21	0.1004	0.1148	0.1193	0.0944	0.0977	0.0633	0.088	0.0672	0.0814	0.588	0.6204	0.5837	0.6166	0.5703	0.6244	0.6971	0.6775	0.729	0.7048	0.7311	0.7514	0.0257	0.0196	0.0035	0.0255	0.0063	0.0041	0.6649	0.7224	0.6454	0.7488	0.6326	0.689	0.7604	0.7487	0.6916	0.6709	0.6818	0.6958	0.7479	0.7432	0.8071	0.8029	0.7193	0.7371	0.1232	0.143	0.1354	0.1082
21.25	0.1016	0.1164	0.1207	0.096	0.0994	0.0667	0.0897	0.0755	0.0859	0.586	0.6224	0.5842	0.6171	0.5682	0.625	0.6958	0.6773	0.7263	0.705	0.733	0.7505	0.027	0.0199	0.0033	0.0259	0.0062	0.0038	0.6659	0.7216	0.6423	0.7478	0.632	0.6881	0.761	0.7491	0.6909	0.668	0.6832	0.698	0.7459	0.7416	0.8062	0.8025	0.7198	0.7379	0.121	0.1424	0.1339	0.1104
21.5	0.1029	0.1171	0.1218	0.097	0.1007	0.0698	0.0912	0.0769	0.0879	0.5853	0.621	0.5832	0.6138	0.5667	0.6257	0.6935	0.676	0.7256	0.7056	0.7348	0.7491	0.0279	0.0196	0.0037	0.0263	0.0066	0.0042	0.6624	0.7206	0.6399	0.7474	0.6315	0.6843	0.7593	0.75	0.6885	0.6661	0.6836	0.6931	0.7457	0.7394	0.8049	0.8009	0.7218	0.7374	0.124	0.145	0.1362	0.1083
21.75	0.1082	0.1203	0.1255	0.0988	0.1021	0.0722	0.0931	0.0782	0.0897	0.5837	0.6249	0.5839	0.6115	0.5667	0.6228	0.6916	0.6733	0.7225	0.7049	0.734	0.7497	0.0315	0.0212	0.0066	0.0272	0.0066	0.0036	0.6635	0.72	0.6396	0.7469	0.631	0.6862	0.7571	0.7472	0.6872	0.6647	0.6849	0.6911	0.743	0.7381	0.8036	0.8023	0.7254	0.7377	0.1058	0.1325	0.1314	0.1068
22	0.1047	0.1192	0.1228	0.0999	0.1028	0.0746	0.0947	0.0793	0.0922	0.5818	0.6238	0.5821	0.6138	0.5665	0.6251	0.6918	0.6729	0.7235	0.7021	0.7318	0.7492	0.0299	0.02	0.0031	0.0269	0.0066	0.0044	0.6618	0.7144	0.6391	0.7442	0.6305	0.6847	0.7576	0.7463	0.6881	0.6619	0.6837	0.6877	0.7403	0.7371	0.8024	0.8015	0.7239	0.7388	0.1231	0.1412	0.1352	0.1068
22.25	0.1053	0.1206	0.1244	0.1011	0.1045	0.0776	0.0954	0.0794	0.0936	0.5808	0.622	0.5806	0.6101	0.5671	0.6267	0.6859	0.6713	0.7207	0.7027	0.7305	0.7469	0.031	0.021	0.0035	0.0275	0.0072	0.0045	0.6607	0.7135	0.6373	0.7449	0.6313	0.685	0.7569	0.7452	0.6873	0.6629	0.6859	0.688	0.7395	0.7346	0.8013	0.8009	0.7224	0.7375	0.1192	0.1446	0.1348	0.1065
22.5	0.1058	0.121	0.1262	0.1024	0.1057	0.0801	0.0962	0.0805	0.0947	0.5754	0.6224	0.5801	0.6128	0.5688	0.6272	0.6876	0.6704	0.7209	0.7023	0.7327	0.7453	0.0336	0.0205	0.0035	0.028	0.0073	0.0061	0.6586	0.7127	0.6344	0.7461	0.6297	0.6843	0.7534	0.7489	0.6852	0.6591	0.6825	0.688	0.7375	0.7343	0.7989	0.7997	0.7209	0.7367	0.1167	0.1374	0.1319	0.1053
22.75	0.1076	0.1222	0.128	0.1033	0.1068	0.0831	0.097	0.0818	0.0964	0.5739	0.6173	0.5763	0.6102	0.5671	0.6291	0.6851	0.6683	0.719	0.7002	0.732	0.746	0.0303	0.0199	0.0036	0.0283	0.0073	0.0066	0.6575	0.7134	0.6347	0.7435	0.6282	0.6813	0.7493	0.7486	0.6861	0.6597	0.6812	0.6858	0.7362	0.7311	0.7972	0.8028	0.7213	0.7369	0.1181	0.1393	0.1347	0.1022
23	0.1088	0.1233	0.1301	0.1049	0.1081	0.0855	0.0983	0.0833	0.0982	0.5755	0.6173	0.5745	0.6096	0.5658	0.6273	0.6854	0.6669	0.7164	0.6996	0.7294	0.744	0.0323	0.0203	0.0037	0.0287	0.0074	0.0063	0.6587	0.711	0.6322	0.7427	0.6266	0.6787	0.7522	0.7484	0.6829	0.6602	0.6798	0.6845	0.734	0.7295	0.7956	0.8025	0.72	0.7343	0.1165	0.1389	0.1364	0.1053
23.25	0.1102	0.1248	0.1334	0.1059	0.109	0.0885	0.0985	0.0843	0.0998	0.5723	0.6135	0.5739	0.6106	0.565	0.6261	0.6845	0.6664	0.7153	0.6983	0.7301	0.7439	0.0332	0.0204	0.0038	0.0293	0.0076	0.0062	0.6561	0.7106	0.6286	0.7423	0.6288	0.6805	0.7473	0.7475	0.6833	0.6594	0.678	0.6828	0.7342	0.7288	0.7941	0.8	0.7196	0.7341	0.1196	0.1381	0.1383	0.1025
23.5	0.1115	0.1246	0.1343	0.1079	0.1102	0.0909	0.0997	0.0859	0.1018	0.5735	0.6135	0.5708	0.6099	0.565	0.6279	0.682	0.6643	0.7132	0.6976	0.7281	0.7426	0.0319	0.0197	0.0029	0.0295	0.0077	0.0063	0.6588	0.7055	0.6287	0.742	0.6277	0.6789	0.7471	0.7406	0.6791	0.6604	0.6742	0.6836	0.7316	0.7267	0.7934	0.7995	0.7189	0.7341	0.1146	0.1358	0.1276	0.1033
23.75	0.1116	0.1267	0.1382	0.1094	0.1115	0.0939	0.1003	0.0867	0.1032	0.5816	0.6117	0.5711	0.606	0.5656	0.6231	0.6842	0.6672	0.7159	0.695	0.7265	0.7401	0.0319	0.0197	0.0026	0.0301	0.0079	0.006	0.658	0.7084	0.6272	0.7368	0.6245	0.6802	0.7438	0.7413	0.6766	0.663	0.672	0.6815	0.7294	0.7267	0.7913	0.7996	0.7195	0.7329	0.1146	0.1337	0.1298	0.1029
24	0.1152	0.1286	0.1421	0.11	0.1121	0.0966	0.1014	0.0879	0.1051	0.5986	0.6155	0.5715	0.6039	0.5641	0.6277	0.6843	0.6606	0.7116	0.6921	0.7247	0.7398	0.0323	0.0187	-0.0001	0.0303	0.0081	0.0058	0.6581	0.7069	0.6255	0.736	0.6241	0.6795	0.7431	0.7389	0.6713	0.6605	0.6729	0.6789	0.7304	0.7246	0.7895	0.7989	0.7187	0.7315	0.1236	0.1373	0.1274	0.1034
[truncated: 50 more columns]

## Sheet: E. hormaechei aerobic
Time (hours)	No_carbon									Arabinose						Fructose						Fucose						Galactose						Glucose						Mannose						Ribose
	Expt 1			Expt 2			Expt 3			Expt 1			Expt 2			Expt 1			Expt 2			Expt 1			Expt 3			Expt 1			Expt 3			Expt 1			Expt 3			Expt 1			Expt 3			Expt 2			Expt 3
	Rep 1	Rep 2	Rep 3	Rep 1	Rep 2	Rep 3	Rep 1	Rep 2	Rep 3	Rep 1	Rep 2	Rep 3	Rep 1	Rep 2	Rep 3	Rep 1	Rep 2	Rep 3	Rep 1	Rep 2	Rep 3	Rep 1	Rep 2	Rep 3	Rep 1	Rep 2	Rep 3	Rep 1	Rep 2	Rep 3	Rep 1	Rep 2	Rep 3	Rep 1	Rep 2	Rep 3	Rep 1	Rep 2	Rep 3	Rep 1	Rep 2	Rep 3	Rep 1	Rep 2	Rep 3	Rep 1	Rep 2	Rep 3	Rep 1
0	0.0767	0.0767	0.0741	0.0816	0.0838	0.095	0.0833	0.0791	0.0776	0.0752	0.0769	0.077	0.0863	0.0889	0.0891	0.0726	0.0748	0.0788	0.0823	0.0808	0.0784	0.075	0.0844	0.0753	0.0796	0.0805	0.0771	0.083	0.076	0.077	0.0797	0.0768	0.0788	0.0771	0.0759	0.0772	0.0822	0.0733	0.0766	0.0733	0.0739	0.0733	0.077	0.0824	0.0814	0.0791	0.0823	0.08	0.081
0.25	0.0772	0.0782	0.0742	0.0746	0.075	0.0848	0.0808	0.077	0.0734	0.0769	0.0809	0.0791	0.0764	0.0788	0.0811	0.0713	0.0786	0.0805	0.0757	0.0734	0.0717	0.0804	0.0906	0.0774	0.0786	0.0785	0.0757	0.083	0.0764	0.0773	0.0795	0.0758	0.077	0.0776	0.0797	0.0777	0.0818	0.0727	0.0749	0.0759	0.0765	0.0757	0.0769	0.0779	0.0792	0.0793	0.077	0.0735	0.0781
0.5	0.0786	0.0796	0.0747	0.0746	0.074	0.0854	0.0804	0.0768	0.0745	0.0774	0.0812	0.0791	0.0779	0.0798	0.0818	0.0725	0.075	0.0848	0.0768	0.0751	0.0738	0.0803	0.0799	0.0763	0.0787	0.0787	0.0766	0.0792	0.0761	0.0775	0.0779	0.0757	0.077	0.1212	0.0775	0.0777	0.0835	0.0735	0.0757	0.0748	0.0754	0.0737	0.0767	0.0775	0.0792	0.0774	0.0778	0.0746	0.0779
0.75	0.0829	0.0828	0.0747	0.0753	0.0756	0.0863	0.0809	0.0773	0.0742	0.0827	0.0847	0.0834	0.0774	0.0807	0.0831	0.0746	0.0822	0.0826	0.0775	0.0761	0.0748	0.0812	0.0863	0.0785	0.0792	0.0779	0.0757	0.083	0.0788	0.0797	0.0788	0.077	0.0774	0.0894	0.0819	0.0834	0.0827	0.0754	0.0774	0.0786	0.0793	0.0779	0.0779	0.0784	0.0792	0.0762	0.0779	0.0753	0.078
1	0.0841	0.0841	0.0765	0.0754	0.0764	0.083	0.0799	0.0767	0.0746	0.0842	0.0875	0.0851	0.0816	0.0803	0.0837	0.0757	0.0796	0.0846	0.0798	0.0779	0.0766	0.0841	0.0868	0.0845	0.0784	0.0789	0.0769	0.0808	0.081	0.08	0.0791	0.0779	0.0781	0.0864	0.083	0.0834	0.0842	0.0746	0.0773	0.0786	0.0788	0.0769	0.0789	0.0791	0.0809	0.0785	0.0795	0.0755	0.0784
1.25	0.0835	0.0841	0.0789	0.0761	0.0763	0.0865	0.0789	0.0755	0.0734	0.085	0.0882	0.0867	0.0789	0.081	0.0839	0.0792	0.084	0.0867	0.0801	0.0795	0.0789	0.0855	0.0911	0.0879	0.0779	0.0796	0.0759	0.0818	0.0841	0.084	0.0782	0.0767	0.0775	0.0897	0.0924	0.089	0.0845	0.0757	0.0773	0.0843	0.0826	0.0803	0.0801	0.0802	0.0824	0.0825	0.0802	0.0763	0.077
1.5	0.0794	0.0824	0.0768	0.0758	0.076	0.079	0.0794	0.0759	0.0747	0.0835	0.0853	0.0903	0.0836	0.0798	0.0837	0.0815	0.0891	0.0919	0.0814	0.0805	0.0799	0.0832	0.0884	0.0839	0.0792	0.0817	0.0768	0.0847	0.0862	0.0874	0.0797	0.0774	0.0795	0.0924	0.0989	0.0956	0.0892	0.079	0.0805	0.0894	0.088	0.0848	0.0849	0.0844	0.0866	0.0767	0.0788	0.0771	0.0783
1.75	0.0795	0.0815	0.0754	0.0768	0.0763	0.0876	0.0793	0.0755	0.0743	0.0844	0.0865	0.0874	0.082	0.0851	0.0859	0.0868	0.093	0.098	0.0915	0.0851	0.0844	0.083	0.0893	0.0843	0.0785	0.0814	0.0778	0.0892	0.0911	0.0933	0.0813	0.079	0.0804	0.1071	0.1084	0.1046	0.0935	0.0808	0.0849	0.0948	0.0907	0.0902	0.0914	0.0923	0.0928	0.0777	0.0807	0.0774	0.0789
2	0.0801	0.1011	0.0764	0.0771	0.0764	0.0869	0.08	0.0759	0.0748	0.088	0.09	0.0911	0.0834	0.0855	0.088	0.0934	0.1051	0.1058	0.0937	0.092	0.0897	0.0846	0.09	0.085	0.0798	0.0824	0.0842	0.0953	0.0976	0.1013	0.0846	0.0827	0.0848	0.1103	0.1189	0.1136	0.1019	0.0894	0.0911	0.1028	0.0977	0.0983	0.1012	0.1018	0.0998	0.0773	0.0806	0.0792	0.0798
2.25	0.0793	0.1066	0.0766	0.0791	0.0761	0.081	0.0785	0.0756	0.0739	0.0893	0.0931	0.093	0.0903	0.0865	0.0912	0.1011	0.1049	0.1126	0.1111	0.1033	0.1102	0.0841	0.0909	0.0843	0.0786	0.0817	0.0767	0.1052	0.1087	0.1149	0.0902	0.0887	0.0922	0.1155	0.1231	0.1183	0.1083	0.0975	0.096	0.1087	0.1033	0.1034	0.1095	0.107	0.1091	0.0778	0.08	0.0786	0.0796
2.5	0.0794	0.1073	0.077	0.0782	0.0775	0.0867	0.0811	0.0759	0.0751	0.0938	0.0977	0.1004	0.0889	0.0928	0.0958	0.1126	0.1187	0.1213	0.1141	0.1067	0.109	0.0852	0.0918	0.0849	0.0808	0.0819	0.077	0.1142	0.1235	0.1322	0.0959	0.1001	0.106	0.1226	0.1281	0.1246	0.1268	0.1162	0.1146	0.1145	0.1093	0.1097	0.1125	0.1176	0.1153	0.0793	0.0824	0.0792	0.0822
2.75	0.0792	0.1072	0.0767	0.0778	0.0766	0.0872	0.0847	0.0772	0.0742	0.0978	0.1005	0.1057	0.0941	0.0962	0.0999	0.1284	0.1229	0.1301	0.1207	0.1192	0.1186	0.0851	0.0934	0.0868	0.0805	0.0802	0.0874	0.1283	0.14	0.145	0.0982	0.1032	0.1107	0.1316	0.1367	0.1382	0.135	0.1168	0.1147	0.1263	0.1185	0.1151	0.1161	0.123	0.1175	0.0793	0.0846	0.0795	0.0808
3	0.0809	0.1034	0.0786	0.0773	0.0773	0.0872	0.0807	0.0764	0.0747	0.1046	0.1098	0.1132	0.0979	0.1015	0.1035	0.131	0.1339	0.1471	0.1528	0.128	0.1263	0.0846	0.0863	0.0849	0.0818	0.0811	0.0778	0.1312	0.1617	0.1745	0.1115	0.115	0.1217	0.1418	0.1507	0.1492	0.1568	0.1267	0.1343	0.1325	0.1279	0.1368	0.1242	0.1292	0.1195	0.0795	0.0828	0.0803	0.0827
3.25	0.0793	0.1034	0.0769	0.0777	0.076	0.0881	0.0818	0.0763	0.0748	0.1142	0.1172	0.118	0.1071	0.1117	0.1115	0.1379	0.1392	0.1535	0.1422	0.1385	0.1415	0.0871	0.088	0.0867	0.0826	0.0819	0.0881	0.1422	0.1549	0.1588	0.1301	0.1215	0.1323	0.1563	0.1619	0.1583	0.1919	0.1603	0.1595	0.1453	0.141	0.139	0.1293	0.1324	0.1251	0.0818	0.0843	0.0814	0.0849
3.5	0.0796	0.1079	0.077	0.0775	0.0765	0.0862	0.0804	0.0774	0.0744	0.1225	0.129	0.131	0.1094	0.1119	0.116	0.159	0.1652	0.1961	0.1421	0.1437	0.143	0.0856	0.0938	0.0868	0.0827	0.0811	0.0918	0.1755	0.2035	0.1753	0.1498	0.1342	0.15	0.1798	0.1798	0.1764	0.1795	0.1666	0.159	0.1594	0.1477	0.1526	0.137	0.1369	0.1301	0.0812	0.0856	0.083	0.0839
3.75	0.0804	0.1078	0.0763	0.0781	0.076	0.0873	0.0796	0.0771	0.0737	0.1426	0.1471	0.1435	0.1197	0.124	0.1253	0.1958	0.1908	0.2427	0.1525	0.1546	0.1649	0.0867	0.0941	0.0869	0.0825	0.0801	0.0763	0.1843	0.1648	0.1803	0.1514	0.1366	0.1572	0.2056	0.2107	0.2266	0.1676	0.1454	0.1441	0.1536	0.1434	0.1521	0.1295	0.1334	0.1353	0.0832	0.0864	0.0829	0.0837
4	0.0799	0.1082	0.0772	0.0777	0.0769	0.0878	0.0803	0.0769	0.0734	0.1431	0.1534	0.1511	0.1332	0.1404	0.1341	0.1869	0.1753	0.2301	0.1707	0.1659	0.17	0.0876	0.0947	0.0885	0.0824	0.0808	0.0763	0.1822	0.1853	0.2001	0.1626	0.1493	0.1846	0.2298	0.2273	0.2206	0.176	0.1584	0.1616	0.1465	0.1398	0.1532	0.1536	0.1508	0.137	0.0831	0.0907	0.0863	0.0954
4.25	0.0799	0.1079	0.0766	0.0779	0.0765	0.0867	0.0809	0.0766	0.0739	0.1774	0.1915	0.1803	0.1414	0.146	0.1441	0.2105	0.2013	0.2162	0.1764	0.1594	0.1558	0.0875	0.095	0.0886	0.083	0.0821	0.0765	0.2075	0.2195	0.2442	0.1801	0.165	0.2068	0.2562	0.2839	0.2684	0.2202	0.2604	0.2261	0.1486	0.1457	0.1479	0.2202	0.197	0.1462	0.0841	0.0979	0.0845	0.0969
4.5	0.0805	0.1041	0.0778	0.0776	0.0765	0.0869	0.0811	0.0774	0.0734	0.1926	0.2115	0.2426	0.1532	0.1582	0.1533	0.222	0.2263	0.2499	0.1845	0.1727	0.1704	0.0896	0.1003	0.093	0.0865	0.0815	0.0771	0.246	0.2942	0.3345	0.1695	0.1715	0.2003	0.2916	0.34	0.3644	0.2526	0.2868	0.2175	0.1671	0.1541	0.1557	0.1977	0.1759	0.1592	0.096	0.0877	0.087	0.0854
4.75	0.0802	0.1079	0.0773	0.0788	0.0781	0.0867	0.0801	0.0769	0.0735	0.1972	0.2158	0.2583	0.1616	0.1729	0.1686	0.2559	0.3024	0.2752	0.2308	0.2118	0.2066	0.0875	0.0955	0.0903	0.0842	0.082	0.0801	0.3254	0.3982	0.3796	0.1884	0.2045	0.2297	0.3505	0.4768	0.4743	0.3251	0.3518	0.2935	0.1795	0.1698	0.1723	0.2519	0.2305	0.1634	0.0843	0.089	0.0854	0.0863
5	0.0799	0.1077	0.0769	0.0782	0.0773	0.0835	0.0798	0.0775	0.0735	0.2156	0.2307	0.2416	0.1916	0.1957	0.1917	0.2789	0.3003	0.3129	0.2839	0.2656	0.2828	0.0878	0.0978	0.0903	0.0843	0.0822	0.0779	0.3425	0.4913	0.4348	0.2275	0.2298	0.2288	0.4658	0.4776	0.5783	0.3827	0.3601	0.3319	0.195	0.1897	0.1891	0.2814	0.2554	0.1953	0.0848	0.0911	0.0867	0.0876
5.25	0.08	0.1085	0.0771	0.0791	0.0775	0.0885	0.0808	0.0778	0.0737	0.2599	0.2534	0.2776	0.2202	0.2293	0.2124	0.3163	0.3257	0.3883	0.3335	0.2737	0.2903	0.0907	0.0966	0.0964	0.0854	0.0826	0.0787	0.3262	0.4283	0.3745	0.2741	0.2668	0.2515	0.5737	0.4903	0.649	0.5333	0.4933	0.4727	0.2147	0.21	0.2114	0.3096	0.2914	0.2382	0.0897	0.091	0.0928	0.0884
5.5	0.0806	0.1113	0.0772	0.0782	0.0773	0.0945	0.0815	0.0775	0.0737	0.3757	0.3295	0.3913	0.2286	0.2456	0.2243	0.3304	0.3897	0.4253	0.3576	0.2978	0.2863	0.0891	0.0969	0.0918	0.0861	0.0831	0.0939	0.4077	0.4788	0.4019	0.3216	0.2722	0.27	0.5987	0.6015	0.7477	0.4883	0.5197	0.5468	0.2774	0.27	0.2507	0.3492	0.3319	0.2865	0.0887	0.0916	0.0898	0.0902
5.75	0.0808	0.1086	0.0772	0.079	0.0775	0.0803	0.0809	0.0778	0.0742	0.4264	0.3751	0.5293	0.375	0.3725	0.4	0.3583	0.4234	0.4296	0.5084	0.3123	0.3524	0.0894	0.0978	0.0908	0.0866	0.0842	0.0939	0.4492	0.4965	0.4517	0.3633	0.3028	0.3184	0.6216	0.6269	0.8103	0.5734	0.5543	0.6058	0.3745	0.2981	0.3093	0.3782	0.3507	0.3204	0.0909	0.0937	0.0913	0.0932
6	0.082	0.1092	0.0777	0.0789	0.0777	0.0874	0.0805	0.0774	0.0741	0.4122	0.4138	0.565	0.3846	0.4135	0.3203	0.4551	0.515	0.523	0.4378	0.3055	0.3903	0.0897	0.1028	0.0918	0.087	0.0843	0.079	0.4361	0.4736	0.4276	0.3802	0.3155	0.3257	0.8119	0.778	0.8713	0.6776	0.6487	0.6122	0.4108	0.3648	0.3938	0.3828	0.3553	0.33	0.0948	0.0949	0.0924	0.0951
6.25	0.0817	0.1057	0.0782	0.0803	0.0777	0.0875	0.0823	0.0773	0.0739	0.4245	0.3812	0.5433	0.4875	0.5385	0.4156	0.4563	0.4994	0.5565	0.5492	0.3694	0.537	0.0909	0.0983	0.0934	0.0882	0.0857	0.0853	0.4281	0.5063	0.436	0.3798	0.3332	0.33	0.8594	0.806	0.8781	0.7123	0.7312	0.6902	0.4385	0.3904	0.4231	0.4055	0.37	0.3061	0.0978	0.0986	0.0949	0.0999
6.5	0.0803	0.1056	0.0773	0.0799	0.0779	0.0876	0.0826	0.0778	0.0742	0.5097	0.4811	0.6331	0.5537	0.5629	0.4781	0.6059	0.664	0.6089	0.6039	0.473	0.5872	0.0895	0.0967	0.0935	0.0881	0.0848	0.0941	0.4773	0.6268	0.5081	0.4199	0.3356	0.3579	0.9554	0.7666	0.969	0.7893	0.8003	0.7271	0.5338	0.4026	0.5445	0.4633	0.3839	0.3536	0.1045	0.1005	0.098	0.1061
6.75	0.0808	0.1089	0.0774	0.0792	0.078	0.0853	0.0816	0.0783	0.0742	0.554	0.5378	0.6209	0.6127	0.6402	0.5229	0.6079	0.662	0.5692	0.663	0.5621	0.6	0.0908	0.0991	0.0944	0.0883	0.0851	0.0794	0.5132	0.6316	0.4957	0.4557	0.3581	0.3816	0.9958	0.7527	0.9759	0.8608	0.8827	0.8567	0.4966	0.4003	0.569	0.4998	0.414	0.4036	0.1112	0.1079	0.1056	0.1133
7	0.0817	0.1099	0.0776	0.0801	0.0782	0.0891	0.0852	0.0791	0.0732	0.617	0.6247	0.6496	0.5871	0.6562	0.5534	0.6669	0.7083	0.5962	0.701	0.5879	0.6369	0.0913	0.1001	0.0955	0.0884	0.0845	0.081	0.5185	0.637	0.5761	0.4916	0.3951	0.4243	1.0238	0.8619	0.9558	0.9627	0.95	0.9465	0.458	0.5404	0.5802	0.5377	0.4751	0.4621	0.1194	0.1141	0.1121	0.1301
7.25	0.0802	0.1064	0.0784	0.0792	0.0777	0.0833	0.0813	0.0773	0.0734	0.6488	0.5717	0.7305	0.6504	0.718	0.6464	0.6565	0.7949	0.6253	0.7367	0.6493	0.6636	0.0909	0.0991	0.096	0.0892	0.0866	0.099	0.6292	0.6571	0.6355	0.4996	0.4105	0.4734	1.0886	1.0297	1.002	1.0063	1.0068	0.9774	0.5414	0.6269	0.6447	0.6226	0.5513	0.5233	0.1318	0.1236	0.1226	0.1308
7.5	0.0818	0.1098	0.0775	0.0801	0.0787	0.0893	0.082	0.0777	0.0732	0.7048	0.6831	0.7085	0.6672	0.7615	0.693	0.6158	0.7861	0.6413	0.7359	0.638	0.6875	0.0931	0.1032	0.0986	0.0887	0.086	0.0814	0.6737	0.7323	0.7167	0.5287	0.4231	0.4973	1.1215	1.099	1.0794	1.0585	1.0379	1.0345	0.5796	0.6522	0.6469	0.66	0.6059	0.6152	0.1454	0.1439	0.1296	0.1413
7.75	0.0811	0.1094	0.0774	0.0805	0.0782	0.0885	0.0806	0.0782	0.0735	0.8049	0.7272	0.769	0.7032	0.7891	0.7472	0.6683	0.8191	0.7145	0.7274	0.7045	0.7452	0.0936	0.1022	0.0996	0.0887	0.0858	0.0956	0.6619	0.7547	0.7408	0.5854	0.4825	0.5581	1.0621	1.0875	1.0886	1.0865	1.0723	1.0332	0.6227	0.6716	0.697	0.6715	0.6643	0.6762	0.1551	0.1449	0.1459	0.1525
8	0.0821	0.1098	0.0783	0.0806	0.0787	0.0884	0.0816	0.0782	0.0738	0.8654	0.6986	0.7863	0.8207	0.867	0.787	0.6968	0.8755	0.7451	0.7735	0.7351	0.8001	0.0955	0.104	0.103	0.0891	0.0866	0.0764	0.6996	0.8007	0.7581	0.6442	0.5291	0.5807	1.0771	1.0616	1.0281	0.9859	0.9033	1.1155	0.7072	0.7172	0.7334	0.7409	0.709	0.706	0.1623	0.153	0.1518	0.1578
8.25	0.0823	0.1099	0.077	0.0804	0.0787	0.083	0.0814	0.0776	0.073	0.9247	0.8455	0.8233	0.8386	0.9454	0.8577	0.7224	0.8986	0.8125	0.8353	0.8076	0.8433	0.0957	0.1037	0.1044	0.0898	0.0864	0.083	0.7308	0.8304	0.7109	0.6525	0.542	0.6359	1.0829	1.0366	1.0134	1.1216	0.8985	1.13	0.7879	0.7766	0.7532	0.767	0.7434	0.7463	0.2114	0.176	0.1841	0.1687
8.5	0.0828	0.1071	0.0786	0.0793	0.0767	0.0824	0.0821	0.0787	0.0736	0.9419	0.8332	0.7572	0.8702	1.0034	0.8931	0.7569	0.892	0.797	0.8928	0.8974	0.8904	0.0982	0.1058	0.1071	0.0899	0.0869	0.0774	0.7715	0.7249	0.686	0.7007	0.6255	0.6607	1.0139	1.089	0.9164	1.1078	0.9661	1.1356	0.768	0.7363	0.7807	0.7404	0.7827	0.7747	0.226	0.1899	0.2005	0.203
8.75	0.0804	0.1096	0.0773	0.0817	0.0794	0.0924	0.0826	0.0782	0.0742	1.007	0.9556	0.8537	0.7886	0.9606	0.8664	0.7956	0.9537	0.7533	0.9212	0.8482	0.9128	0.0979	0.1013	0.1087	0.0914	0.0886	0.0795	0.8656	0.9185	0.6516	0.7579	0.6511	0.6937	1.026	1.0286	0.8999	1.0831	1.0036	1.1389	0.8714	0.8104	0.8517	0.7781	0.8092	0.7989	0.2269	0.2011	0.2015	0.2183
9	0.0821	0.1105	0.0782	0.0814	0.0797	0.0907	0.0829	0.0789	0.074	1.0351	1.0187	0.9276	0.9571	1.0489	0.974	0.7735	0.9576	0.7218	0.9431	0.8951	0.9426	0.1012	0.1093	0.1122	0.0919	0.0885	0.08	0.894	0.9253	0.7572	0.7823	0.7091	0.7534	1.0566	1.0825	1.0429	1.037	1.0245	1.1087	0.9061	0.8792	0.8927	0.8043	0.837	0.8366	0.2376	0.2177	0.2188	0.2583
9.25	0.0838	0.1068	0.0799	0.0817	0.0792	0.0909	0.0817	0.078	0.0733	0.9554	1.0103	0.9935	0.9901	1.034	0.9639	0.7945	0.978	0.8083	0.9328	0.9111	0.9364	0.1041	0.1166	0.1178	0.0921	0.0884	0.0796	0.8863	0.9893	0.9122	0.8232	0.7465	0.8052	1.0437	1.0244	1.0551	1.1187	1.0263	1.1411	0.9084	0.8767	0.9087	0.8309	0.871	0.8825	0.2409	0.226	0.2299	0.2523
9.5	0.0813	0.1057	0.0784	0.0824	0.0796	0.0917	0.082	0.0781	0.073	1.0707	0.8797	1.0816	1.0018	1.0483	0.9294	0.8269	0.9765	0.8075	0.9375	0.8937	0.959	0.1039	0.1121	0.1207	0.0929	0.0894	0.0797	0.9577	1.0274	0.9103	0.8488	0.7936	0.8381	1.0767	1.0632	1.0878	1.0301	1.0293	1.0899	0.9171	0.9367	0.9158	0.9023	0.9418	0.9402	0.2517	0.2436	0.2446	0.2743
9.75	0.0835	0.1116	0.079	0.0823	0.0786	0.0917	0.0824	0.0781	0.0744	0.9699	0.976	1.0473	0.9748	1.1069	0.855	0.8335	0.9511	0.8303	0.9559	0.937	0.9692	0.1078	0.1166	0.1263	0.0939	0.0911	0.0817	0.9474	1.0642	0.7475	0.8421	0.8173	0.8594	1.1126	1.0548	1.0823	1.0265	0.9936	1.0073	0.9475	0.9577	0.934	0.9711	0.9734	0.9671	0.2727	0.2596	0.2865	0.2905
10	0.0815	0.1019	0.0774	0.0819	0.0796	0.0903	0.0817	0.0786	0.0747	1.0936	1.0787	1.1689	0.9821	1.1528	0.8964	0.8452	1.0182	0.8612	0.9922	0.9847	0.9823	0.1106	0.1115	0.1293	0.0943	0.0911	0.0815	0.9792	1.0976	0.9686	0.8735	0.8575	0.8777	1.0497	1.1032	0.9445	1.0984	0.9641	1.0923	0.9716	1.013	0.9822	1.0321	1.0099	1.0018	0.274	0.2667	0.2675	0.2935
10.25	0.0832	0.1084	0.0793	0.0822	0.0791	0.091	0.081	0.0784	0.0736	1.091	1.1131	1.1509	1.0266	1.1383	0.8722	0.8894	1.02	0.8655	1.0053	1.0093	0.9939	0.1153	0.1223	0.1395	0.0966	0.0921	0.0822	1.0225	1.101	0.9585	0.9222	0.8998	0.9163	1.1433	1.1344	1.0957	1.1331	0.9591	1.1662	1.0195	1.0388	1.0164	1.068	1.0386	1.0371	0.294	0.2777	0.2688	0.3134
10.5	0.0836	0.1112	0.0788	0.0823	0.0807	0.0918	0.0808	0.0775	0.0729	1.098	1.1514	1.0664	1.0022	1.1816	0.9192	0.8613	0.9411	0.8735	1.0099	1.0298	1.0072	0.1193	0.1285	0.1408	0.0969	0.0924	0.0826	1.0124	1.0728	0.9348	0.9529	0.9174	0.941	1.1548	1.1859	1.1461	1.14	0.9304	1.1395	1.0047	1.0374	1.0169	1.0958	1.0569	1.0572	0.3225	0.3062	0.2919	0.305
10.75	0.0844	0.1119	0.0794	0.0833	0.08	0.0941	0.0816	0.0775	0.0741	1.0903	1.1198	1.1823	1.0637	1.1365	0.8615	0.8794	0.9434	0.8591	1.0332	1.0236	1.0122	0.124	0.1316	0.1561	0.0998	0.0954	0.0849	1.0341	1.1001	0.9304	0.947	0.9322	0.9793	1.1901	1.2386	1.0689	0.9118	0.8794	1.1596	1.0289	1.0722	1.0303	1.1102	1.0768	1.0741	0.3297	0.3218	0.309	0.3319
11	0.0826	0.1013	0.0798	0.0822	0.0793	0.0907	0.0812	0.0779	0.0746	1.1821	1.2236	1.1961	1.0971	1.1478	0.926	0.8935	1.095	0.91	1.0801	1.0817	1.0428	0.1277	0.1357	0.1714	0.1008	0.0959	0.0864	1.0939	1.1543	1.0848	0.9939	0.9844	0.9926	1.1837	1.2485	1.1111	0.9668	0.9123	1.1798	1.1002	1.0975	1.0589	1.1219	1.0983	1.0951	0.3287	0.3055	0.3073	0.3424
11.25	0.084	0.1119	0.0802	0.0832	0.081	0.0982	0.0819	0.0782	0.0748	1.0651	1.1124	1.1524	1.0919	1.1293	0.9351	0.851	0.9006	0.948	1.0765	1.0286	1.0525	0.1337	0.1416	0.1811	0.1031	0.0982	0.0886	1.0256	1.103	1.0616	1.0295	1.0042	0.9714	1.2045	1.2906	1.221	1.0823	1.0098	1.2591	1.0094	1.0901	1.0231	1.1195	1.0947	1.0973	0.3333	0.3186	0.3074	0.3469
11.5	0.0839	0.1125	0.0803	0.0831	0.0804	0.0927	0.0818	0.0786	0.0748	1.2021	1.1987	0.9734	1.082	1.09	0.9623	0.8285	0.9857	0.9528	1.0863	1.0365	0.9924	0.1449	0.1489	0.1919	0.1063	0.0989	0.0911	1.0428	1.1448	1.1131	1.0591	1.0321	1.0371	1.1461	1.2437	1.1699	1.0483	0.9538	1.2343	1.0594	1.1041	0.977	1.1577	1.1219	1.1202	0.3582	0.3475	0.3332	0.365
11.75	0.0835	0.1111	0.0796	0.0841	0.0821	0.0928	0.0813	0.0774	0.0748	1.1613	1.2225	1.1464	0.9717	1.1321	1.0637	0.8406	1.0352	0.9551	1.1064	1.009	1.0819	0.1577	0.1706	0.2003	0.1099	0.1037	0.0953	1.0135	1.1598	1.052	1.0744	1.035	1.057	1.2157	1.2803	1.2396	1.0481	0.9123	1.2096	1.0759	1.1078	1.0034	1.1772	1.1147	1.1296	0.3617	0.3557	0.3427	0.3677
12	0.0835	0.1098	0.0806	0.0839	0.0828	0.0922	0.0812	0.0783	0.0742	1.1638	1.1784	1.1967	1.1202	1.194	1.1129	0.8716	1.0587	0.9301	1.1062	1.0846	1.1009	0.1739	0.1852	0.2248	0.1146	0.1035	0.0957	1.0463	1.1606	1.0146	1.1018	1.0826	1.0939	1.1428	1.2063	1.2665	1.0969	0.9327	1.2737	1.0892	1.1073	0.9158	1.1386	1.0338	1.129	0.3723	0.3628	0.3558	0.3597
12.25	0.0848	0.112	0.0817	0.085	0.0831	0.0945	0.0815	0.077	0.0744	1.2241	1.185	1.1987	1.1105	1.0918	1.1588	0.8122	0.9782	0.8473	1.1075	1.0659	1.1285	0.1764	0.1839	0.2192	0.1147	0.1064	0.1001	1.0525	1.1511	0.8871	1.1406	1.1034	1.1219	1.1253	1.2251	1.2593	1.1045	0.9435	1.2196	1.1003	1.122	0.9543	1.1266	1.0809	1.1524	0.3842	0.3808	0.3688	0.3889
12.5	0.0844	0.1124	0.0814	0.0841	0.0834	0.0929	0.0842	0.0777	0.0758	1.2183	1.2555	1.1888	1.1208	1.0824	1.1387	0.8442	1.0321	0.9283	1.1111	0.9987	1.1158	0.1763	0.1875	0.2087	0.1256	0.1112	0.1047	1.1112	1.1646	1.0742	1.1662	1.1285	1.1433	1.1135	1.2377	1.2007	1.1819	0.9816	1.2404	1.1275	1.1357	1.0412	1.1529	1.1104	1.1623	0.3871	0.3737	0.3749	0.3911
12.75	0.0849	0.1129	0.081	0.086	0.0839	0.0935	0.0826	0.0782	0.0751	1.2228	1.2755	1.1687	1.1947	1.1892	1.1917	0.8232	0.9752	0.9876	1.0642	0.9845	1.1342	0.1921	0.2012	0.2265	0.1297	0.1132	0.1063	1.089	1.2045	1.0384	1.1874	1.1661	1.1698	1.0869	1.1955	1.2844	1.1859	0.9871	1.2607	1.1277	1.1442	1.0046	1.173	1.0906	1.1828	0.3937	0.4288	0.3796	0.3848
13	0.085	0.114	0.0825	0.085	0.0834	0.0929	0.0822	0.0793	0.0748	1.2201	1.1427	1.2606	1.2045	1.2302	1.1747	0.8693	0.9876	0.9216	1.0629	0.9476	1.1294	0.2036	0.2124	0.2346	0.1322	0.1176	0.1108	0.9462	1.2249	0.8818	1.1752	1.1715	1.154	1.086	1.2158	1.2597	1.2426	1.0642	1.2771	1.0343	1.1586	1.1031	1.1994	1.0811	1.1972	0.3971	0.3877	0.381	0.39
13.25	0.0848	0.1129	0.0825	0.0838	0.0826	0.0949	0.0811	0.078	0.0738	1.2686	1.2386	1.2436	1.1655	1.253	1.1227	0.9078	1.083	0.9801	1.0601	0.9544	1.0663	0.2096	0.2195	0.264	0.1373	0.1195	0.1132	0.9983	1.1933	1.1183	1.161	1.1536	1.163	0.8977	1.2307	1.2952	1.2351	1.2058	1.2416	1.0439	1.1645	1.1184	1.1973	1.095	1.1756	0.419	0.4126	0.391	0.4257
13.5	0.085	0.1132	0.0838	0.084	0.083	0.095	0.0827	0.078	0.0751	1.2636	1.1225	1.2161	1.1854	1.2297	1.1647	0.8932	0.844	0.935	1.0914	0.9742	1.1522	0.2164	0.2247	0.2899	0.1404	0.1296	0.1254	0.9028	1.1914	1.1283	1.2117	1.1752	1.1241	0.898	1.2322	1.2605	1.1868	1.1738	1.248	0.9536	1.1643	1.1121	1.159	1.1364	1.1803	0.4184	0.4056	0.3975	0.4134
13.75	0.0852	0.1133	0.0822	0.0874	0.0828	0.0956	0.0834	0.078	0.074	1.268	1.3323	1.3067	1.1043	1.2093	1.179	0.8936	0.895	0.8644	1.0641	1.039	1.154	0.2283	0.2416	0.2953	0.1537	0.1389	0.1418	0.9523	1.3038	0.9731	1.117	1.1248	1.0175	1.0628	1.2304	1.2761	1.1742	1.1805	1.2601	1.0304	1.1781	1.1337	1.1611	1.1213	1.192	0.4418	0.4293	0.4248	0.4417
14	0.0849	0.11	0.0825	0.0833	0.0823	0.0938	0.0825	0.0796	0.0743	1.2921	1.29	1.2467	1.2143	1.2069	1.2065	0.944	0.9396	0.9607	1.0884	0.9936	1.1844	0.2413	0.261	0.3268	0.1653	0.1377	0.1468	1.1403	1.1876	0.9519	1.148	1.1472	1.027	1.1191	1.2624	1.2176	1.2146	1.1504	1.2883	1.0494	1.1921	1.1451	1.2246	1.1026	1.2082	0.4312	0.4242	0.4241	0.4443
14.25	0.0862	0.1129	0.0829	0.0837	0.0827	0.0939	0.083	0.0783	0.0747	1.2686	1.2603	1.233	1.2305	1.1758	1.2215	0.9114	0.9087	1.0673	1.0839	1.0271	1.1814	0.2414	0.2651	0.3464	0.1622	0.1534	0.1628	1.1863	1.2854	1.0177	1.1445	1.1736	0.9844	1.165	1.2098	1.2478	1.1778	1.1559	1.2816	1.046	1.1863	1.1463	1.1469	1.138	1.176	0.4353	0.4295	0.4313	0.4481
14.5	0.0856	0.1133	0.0837	0.083	0.083	0.0943	0.0823	0.0785	0.0744	1.2855	1.2521	1.2816	1.2473	1.2143	1.2244	0.9159	0.9436	1.0961	1.0631	0.9937	1.1122	0.28	0.2754	0.3567	0.1684	0.1627	0.1541	1.1946	1.2874	1.0667	1.1174	1.1132	1.0162	1.1925	1.2671	1.3172	1.2199	1.1764	1.3183	1.1188	1.2	1.1576	1.1611	1.0912	1.1421	0.4554	0.4504	0.4399	0.4346
14.75	0.0843	0.1036	0.0819	0.0833	0.0826	0.0929	0.0824	0.0791	0.0744	1.2773	1.3261	1.2741	1.0987	1.1887	1.1916	0.9674	1.019	1.1751	1.0575	0.9571	1.0425	0.3015	0.2942	0.3655	0.1806	0.1647	0.158	1.1975	1.2461	0.9751	1.1068	0.9966	1.0829	1.2169	1.2435	1.2891	1.1722	1.089	1.2732	1.1311	1.2111	1.1623	1.2069	1.1382	1.1735	0.4662	0.4576	0.4488	0.4604
15	0.0851	0.1126	0.0827	0.0831	0.0821	0.0928	0.0838	0.0785	0.0749	1.2785	1.2584	1.2611	1.1771	1.2301	1.2081	0.992	1.113	0.9672	1.0465	0.9616	0.9284	0.2665	0.2916	0.379	0.1883	0.1729	0.1699	1.1043	1.2299	0.9198	1.0547	1.1022	0.9665	1.1898	1.2256	1.2875	1.1445	1.1859	1.2857	1.0914	1.2095	1.1579	1.212	1.1374	1.1484	0.471	0.4608	0.4599	0.4811
15.25	0.0855	0.1131	0.0825	0.0842	0.0832	0.0939	0.0834	0.0791	0.074	1.2974	1.2813	1.2725	1.1901	1.2506	1.2701	0.992	1.1701	1.1476	1.0885	1.0176	1.0003	0.2989	0.301	0.3353	0.1886	0.1869	0.1802	1.1636	1.3293	1.0307	1.1785	1.0969	0.9974	1.2063	1.2905	1.3334	1.2545	1.1759	1.31	1.1511	1.2288	1.1693	1.2071	1.109	1.1439	0.4744	0.4652	0.4671	0.4764
15.5	0.0856	0.1132	0.0827	0.0848	0.0839	0.0941	0.0846	0.0794	0.0749	1.2675	1.2546	1.2413	1.2343	1.2629	1.2106	0.9771	1.1743	0.9937	1.0964	0.9508	0.9489	0.2934	0.317	0.3444	0.1981	0.1837	0.1922	1.0953	1.2068	1.009	1.1662	1.2119	1.0317	1.1681	1.2348	1.1739	1.2545	1.2326	1.3163	1.1239	1.2082	1.1551	1.2279	1.1451	1.2026	0.4834	0.4781	0.4833	0.4943
15.75	0.0853	0.1134	0.0826	0.0841	0.0827	0.0919	0.0833	0.079	0.0739	1.2597	1.1519	1.2401	1.265	1.1485	1.1989	1.0173	1.1872	1.0483	1.1019	0.996	0.9733	0.2972	0.322	0.3439	0.2134	0.1887	0.1955	1.147	1.1134	1.027	1.26	1.1583	1.0889	1.1925	1.2486	1.3019	1.241	1.1713	1.3128	1.162	1.2159	1.1659	1.2184	1.1601	1.2126	0.4809	0.4802	0.4851	0.4852
16	0.0855	0.1129	0.0828	0.0848	0.0838	0.0956	0.0831	0.0792	0.0739	1.2979	1.2419	1.3138	1.1479	1.0996	1.216	1.0134	1.1767	1.0926	1.0796	0.9672	1.0855	0.3166	0.3328	0.3678	0.2217	0.1916	0.185	1.1795	1.1428	1.0954	1.2823	1.2129	1.1515	1.1687	1.2423	1.2431	1.2457	1.1565	1.3142	1.2012	1.2119	1.1637	1.2314	1.1405	1.2142	0.4988	0.4933	0.4911	0.4815
16.25	0.086	0.1133	0.0822	0.0836	0.0832	0.0936	0.0827	0.0789	0.0734	1.2954	1.2922	1.2551	1.2363	1.2087	1.1923	0.9952	1.1585	1.1698	1.049	1.0988	1.0192	0.3191	0.3379	0.386	0.2383	0.2043	0.2169	1.2624	1.2303	0.9746	1.1123	1.2581	1.2037	1.1914	1.2293	1.2921	1.2374	1.1579	1.3152	1.2073	1.2236	1.164	1.2412	1.1592	1.2151	0.5092	0.511	0.4867	0.5066
16.5	0.0849	0.1126	0.0825	0.0837	0.0837	0.0954	0.0835	0.0807	0.0748	1.3062	1.266	1.2786	1.2588	1.2237	1.2425	0.9853	1.1711	1.1929	1.0355	1.0702	0.9652	0.3371	0.3516	0.4005	0.2532	0.2342	0.2278	1.2686	1.308	1.044	0.9885	1.2037	1.0495	1.2084	1.2451	1.2293	1.235	1.1084	1.2806	1.1964	1.2323	1.1637	1.2482	1.1891	1.1842	0.5181	0.4936	0.5208	0.4989
16.75	0.0871	0.113	0.0821	0.0839	0.0836	0.0935	0.0873	0.0807	0.0744	1.2744	1.2795	1.2331	1.2674	1.2156	1.1967	0.9836	1.1558	1.1808	1.0256	1.0555	0.9985	0.3517	0.3771	0.408	0.2788	0.223	0.2364	1.2394	1.3407	1.2004	1.2293	1.2319	1.2178	1.219	1.2644	1.2809	1.2139	1.1186	1.2717	1.2046	1.2384	1.1757	1.2376	1.1745	1.2164	0.539	0.5066	0.5022	0.5251
17	0.0858	0.1131	0.0819	0.0823	0.0833	0.0867	0.0893	0.0829	0.074	1.2678	1.2806	1.2987	1.2737	1.2218	1.2214	0.9513	1.1375	1.1833	1.0784	1.0666	1.0641	0.363	0.3644	0.3927	0.3006	0.2721	0.2476	1.254	1.3259	1.2233	1.3045	1.1017	1.1673	1.1938	1.2086	1.2492	1.1526	1.0555	1.2506	1.2209	1.2357	1.1632	1.1858	1.1435	1.2301	0.5182	0.5227	0.5401	0.5541
17.25	0.0867	0.1131	0.0823	0.0842	0.0843	0.0927	0.0846	0.0793	0.0749	1.2873	1.3149	1.3135	1.2838	1.2671	1.2146	0.9705	1.1382	1.2064	1.0198	1.0523	1.0581	0.3852	0.3739	0.4059	0.2733	0.2533	0.2463	1.2491	1.4128	1.2734	1.3293	1.258	1.2146	1.2583	1.2854	1.363	1.183	1.1736	1.2803	1.2384	1.2268	1.1812	1.1589	1.1772	1.1542	0.5447	0.5412	0.507	0.5487
17.5	0.0855	0.1132	0.0818	0.0829	0.0832	0.0951	0.0841	0.0801	0.0738	1.2577	1.3083	1.2331	1.2424	1.2095	1.1721	0.9663	1.0987	1.0404	1.0281	0.9745	1.1438	0.3788	0.3915	0.4127	0.2942	0.2708	0.2611	1.2361	1.3026	1.2791	1.3176	1.2887	1.3188	1.1835	1.2114	1.2489	1.1068	1.1591	1.2476	1.2084	1.2254	1.1615	1.1939	1.1541	1.0785	0.5757	0.5452	0.5901	0.5938
17.75	0.0855	0.1106	0.0814	0.0837	0.0838	0.0943	0.0855	0.0792	0.0755	1.3165	1.3186	1.2552	1.2818	1.2468	1.2077	0.9806	1.1462	1.0512	1.0284	1.0048	1.1703	0.3866	0.3971	0.4346	0.2926	0.2792	0.2646	1.2651	1.3377	1.1939	1.2973	1.1829	1.2902	1.1916	1.2062	1.2474	1.0618	1.1934	1.2404	1.2283	1.2444	1.1753	1.1832	1.1676	1.1919	0.6318	0.5738	0.6037	0.568
18	0.0864	0.1129	0.0818	0.083	0.0834	0.0945	0.0829	0.0802	0.074	1.318	1.3195	1.2864	1.291	1.2025	1.2002	1.0225	1.1659	1.0944	1.0283	1.1156	1.1742	0.396	0.4142	0.4363	0.324	0.2918	0.291	1.2769	1.2524	1.1416	1.2958	1.3233	1.3313	1.1883	1.2551	1.3107	1.2425	1.1342	1.2166	1.25	1.2479	1.1725	1.2007	1.1778	1.2349	0.5659	0.6309	0.6743	0.5711
18.25	0.0889	0.1129	0.0818	0.0837	0.0832	0.0936	0.0856	0.0792	0.0765	1.2494	1.2558	1.2113	1.2427	1.272	1.2092	1.0123	1.1587	1.1429	1.0161	1.1491	1.0838	0.4022	0.4311	0.4541	0.3453	0.3069	0.3098	1.2609	1.3324	1.1882	1.2446	1.2957	1.2812	1.1925	1.2607	1.3185	1.2496	1.2468	1.1532	1.2363	1.2268	1.181	1.1845	1.1919	1.1789	0.599	0.5685	0.5945	0.58
18.5	0.0911	0.1106	0.0821	0.0836	0.0833	0.0918	0.0837	0.0797	0.0744	1.2379	1.2533	1.2642	1.2241	1.2723	1.2028	0.9603	1.1236	1.1617	1.0266	1.1918	1.1123	0.4159	0.4355	0.446	0.3238	0.3173	0.2938	1.2411	1.3385	1.222	1.361	1.2816	1.3147	1.198	1.2478	1.3058	1.2109	1.1578	1.1479	1.2057	1.2333	1.1574	1.1527	1.2022	1.1833	0.6836	0.6014	0.655	0.5402
18.75	0.0899	0.1132	0.0825	0.0837	0.0834	0.0916	0.0841	0.0808	0.0739	1.2755	1.3291	1.3221	1.2527	1.2751	1.172	0.9683	1.1315	1.0739	1.0171	1.1919	1.1375	0.4279	0.4776	0.4747	0.3498	0.3457	0.3183	1.2528	1.3671	1.2993	1.3208	1.2946	1.2939	1.2395	1.2551	1.3268	1.2247	1.055	1.1647	1.2243	1.236	1.1706	1.2008	1.1598	1.237	0.7259	0.6301	0.664	0.5526
19	0.087	0.1137	0.0829	0.0834	0.0833	0.0934	0.0845	0.0802	0.0751	1.2528	1.2968	1.2976	1.2123	1.2637	1.1722	0.9715	1.1302	1.0266	0.9988	1.1511	1.0233	0.4333	0.4978	0.5325	0.3888	0.3439	0.3193	1.2641	1.3178	1.2936	1.3315	1.2984	1.3505	1.2235	1.2621	1.3256	1.198	1.1964	1.1566	1.2374	1.2245	1.1692	1.2034	1.1654	1.2592	0.6234	0.5874	0.6587	0.5536
19.25	0.0877	0.1099	0.0814	0.084	0.0838	0.0949	0.0841	0.081	0.0744	1.3582	1.3468	1.3062	1.2791	1.2565	1.1774	0.9963	1.1093	1.0322	1.0199	1.1696	0.9923	0.4686	0.5018	0.6157	0.4049	0.3523	0.3394	1.2852	1.3568	1.3209	1.3721	1.3574	1.3342	1.189	1.2563	1.3124	1.2464	1.1301	1.1714	1.2321	1.2557	1.1842	1.1916	1.1621	1.2538	0.6442	0.5887	0.6752	0.5881
19.5	0.0877	0.1133	0.0822	0.0873	0.0839	0.0946	0.0845	0.0797	0.0744	1.2699	1.2925	1.2831	1.2719	1.2688	1.1893	0.9569	1.0934	0.9817	1.0127	1.1723	0.9597	0.5267	0.5167	0.6421	0.4216	0.3708	0.3567	1.2814	1.3535	1.281	1.3726	1.3015	1.3425	1.1742	1.186	1.2277	1.2621	1.171	1.186	1.2305	1.2506	1.1768	1.229	1.1803	1.2558	0.6883	0.6517	0.7056	0.5743
19.75	0.0875	0.1128	0.0827	0.0827	0.0844	0.0923	0.0835	0.0797	0.0747	1.3044	1.3148	1.2833	1.2534	1.2344	1.1679	0.9196	1.0601	1.0906	0.9956	1.1757	1.0219	0.5119	0.5124	0.5266	0.4448	0.3419	0.3749	1.2662	1.364	1.2855	1.3632	1.3392	1.3512	1.1872	1.2037	1.1792	1.2591	1.2078	1.2159	1.2608	1.2567	1.1733	1.2414	1.1948	1.2624	0.7527	0.6998	0.7239	0.5542
20	0.0852	0.1135	0.0822	0.084	0.0841	0.0939	0.0844	0.0799	0.0752	1.3195	1.3091	1.169	1.2729	1.2817	1.176	0.9775	1.0915	1.1087	1.0412	1.2021	1.1574	0.5371	0.567	0.6077	0.433	0.3625	0.3863	1.2685	1.3173	1.2741	1.3426	1.3123	1.2768	1.2471	1.2808	1.1998	1.218	1.1891	1.1936	1.2668	1.2511	1.1845	1.2565	1.2171	1.2645	0.7723	0.7317	0.7564	0.5505
20.25	0.0851	0.1139	0.0814	0.083	0.0844	0.0921	0.0836	0.0795	0.0743	1.2575	1.2567	1.1848	1.2755	1.2815	1.1941	0.9519	1.0574	1.1652	0.9972	1.1771	1.1533	0.5687	0.5159	0.597	0.4408	0.3782	0.4007	1.2447	1.3366	1.2858	1.3575	1.3285	1.2459	1.2412	1.2677	1.2007	1.1493	1.1598	1.1066	1.2617	1.2376	1.1907	1.2498	1.22	1.2573	0.7672	0.6575	0.7895	0.5902
20.5	0.0854	0.1118	0.0827	0.0827	0.0833	0.0923	0.0834	0.0792	0.0743	1.2906	1.2701	0.9789	1.274	1.2799	1.1941	1.0166	1.0839	1.1736	1.0277	1.1888	1.1143	0.5989	0.538	0.6412	0.4926	0.4179	0.4298	1.2945	1.3505	1.3154	1.3199	1.3123	1.2896	1.2038	1.2256	1.1702	1.2423	1.1657	1.13	1.2608	1.2449	1.1789	1.2508	1.1967	1.2667	0.6956	0.6801	0.6462	0.5869
20.75	0.0853	0.1135	0.0817	0.0831	0.0823	0.0936	0.0838	0.0792	0.0742	1.2726	1.298	1.2859	1.2049	1.3089	1.1499	0.9985	1.0789	1.1943	1.0202	1.18	1.0946	0.6255	0.5782	0.645	0.5543	0.4686	0.4514	1.2866	1.3465	1.2702	1.3335	1.3087	1.3086	1.2261	1.2487	1.136	1.1729	1.2591	1.1271	1.2704	1.2542	1.1763	1.2484	1.1923	1.2572	0.6658	0.7002	0.6891	0.5815
21	0.0853	0.1136	0.0814	0.0837	0.0834	0.0945	0.0847	0.0802	0.0753	1.2578	1.319	1.3066	1.2125	1.3504	1.2317	1.0234	1.0724	1.1991	1.0227	1.1805	1.0268	0.6286	0.614	0.6568	0.5786	0.5039	0.4672	1.2902	1.412	1.3192	1.3216	1.3298	1.314	1.2341	1.2469	1.2584	1.1624	1.2422	1.1064	1.2579	1.2464	1.1794	1.2526	1.1688	1.258	0.6623	0.7646	0.7084	0.5905
21.25	0.0851	0.1096	0.082	0.0833	0.0837	0.0942	0.0842	0.0795	0.0744	1.3219	1.3431	1.3209	1.2578	1.2937	1.1996	0.9657	1.0407	1.0849	1.0572	1.1972	0.9554	0.607	0.6542	0.7753	0.6179	0.5343	0.4856	1.3272	1.3822	1.2763	1.233	1.3261	1.3015	1.1806	1.1787	1.2359	1.191	1.1902	1.0287	1.2685	1.2724	1.2011	1.253	1.1709	1.2478	0.6699	0.7344	0.7856	0.6121
21.5	0.0857	0.1129	0.0815	0.0832	0.0837	0.0946	0.0841	0.0796	0.0745	1.3038	1.3351	1.3237	1.1717	1.3135	1.1825	0.9459	1.0387	0.9872	1.0832	1.1895	1.1088	0.6344	0.708	0.7651	0.6439	0.5156	0.5016	1.2456	1.3079	1.2997	1.3478	1.3539	1.3518	1.22	1.2174	1.2241	1.2283	1.1823	1.0496	1.2689	1.2738	1.1988	1.2548	1.1612	1.2541	0.6857	0.8007	0.7712	0.6057
21.75	0.0871	0.1084	0.0813	0.0842	0.0847	0.095	0.0844	0.0808	0.0749	1.2852	1.285	1.2999	0.9641	1.3441	1.1858	0.9422	1.0532	1.0336	1.0748	1.1972	1.0896	0.6547	0.7451	0.7933	0.6574	0.5825	0.5379	1.2525	1.3083	1.2869	1.3557	1.3544	1.334	1.143	1.1768	1.1374	1.2181	1.1682	1.0126	1.2145	1.2698	1.1992	1.2597	1.1693	1.265	0.6879	0.8121	0.8021	0.588
22	0.0853	0.1132	0.0824	0.0844	0.0853	0.0948	0.0837	0.0795	0.0742	1.2764	1.3229	1.3115	1.2215	1.3111	1.2251	0.9256	1.087	0.932	1.0568	1.1809	1.1088	0.7036	0.7772	0.6625	0.7028	0.6299	0.5591	1.2992	1.3619	1.3058	1.3652	1.3432	1.343	1.2231	1.2396	1.2019	1.2477	1.2248	1.0417	1.2059	1.2657	1.1935	1.2677	1.1837	1.2748	0.7617	0.7871	0.7972	0.558
22.25	0.0871	0.1133	0.0833	0.0835	0.0838	0.0944	0.0845	0.0795	0.0742	1.3444	1.3556	1.3623	1.289	1.274	1.212	1.0278	1.0848	0.9678	1.0767	1.142	1.1662	0.7727	0.843	0.7891	0.7345	0.6316	0.578	1.3063	1.3706	1.3514	1.343	1.3428	1.3298	1.2302	1.2547	1.2674	1.1629	1.2075	0.9282	1.1654	1.2669	1.2051	1.2537	1.1801	1.26	0.8105	0.6841	0.7756	0.6205
22.5	0.0874	0.1109	0.0829	0.0832	0.0838	0.093	0.0841	0.0797	0.0751	1.2969	1.3344	1.278	1.2831	1.2452	1.2105	1.006	1.0272	0.9098	1.0596	1.0978	1.1702	0.7407	0.7736	0.7488	0.7619	0.6389	0.6311	1.231	1.3427	1.2453	1.3438	1.3111	1.3203	1.2475	1.2477	1.2454	1.1906	1.213	0.9691	1.1858	1.2395	1.1767	1.2469	1.186	1.257	0.8637	0.6808	0.7616	0.5354
22.75	0.0863	0.1133	0.0832	0.0828	0.0838	0.0928	0.0834	0.0793	0.0742	1.297	1.2834	1.3096	1.2626	1.2557	1.2091	0.9443	1.0174	0.9625	0.9893	1.0115	1.1461	0.8153	0.868	0.8245	0.7877	0.5468	0.6774	1.2472	1.3566	1.2595	1.3764	1.3356	1.306	1.1438	1.1692	1.1471	1.2152	1.1828	1.0599	1.2232	1.255	1.1753	1.2527	1.1863	1.271	0.8762	0.7471	0.7964	0.6683
23	0.0846	0.1108	0.0821	0.084	0.0844	0.0943	0.0839	0.0798	0.0751	1.31	1.286	1.3146	1.2754	1.2542	1.28	0.9119	1.0357	0.9089	1.0498	1.0542	1.0353	0.8476	0.8602	0.8879	0.8143	0.6161	0.7075	1.2496	1.3417	1.2902	1.3762	1.3328	1.1845	1.2081	1.2268	1.128	1.1929	1.2136	0.9847	1.2489	1.261	1.073	1.2588	1.1966	1.2465	0.8374	0.7972	0.7957	0.6468
23.25	0.0852	0.1109	0.0818	0.0838	0.084	0.0953	0.0846	0.0794	0.0753	1.3056	1.2937	1.3192	1.263	1.2538	1.2399	1.0596	1.0481	0.934	1.0755	1.0996	1.0058	0.9126	0.8873	0.9182	0.8251	0.6772	0.7166	1.2616	1.3337	1.2862	1.2737	1.2339	1.284	1.2386	1.2517	1.18	1.1047	1.2389	0.9844	1.2351	1.269	1.1274	1.2606	1.2334	1.0851	0.8573	0.7824	0.8108	0.5776
23.5	0.0848	0.1108	0.083	0.083	0.0836	0.0917	0.0827	0.0788	0.0744	1.2274	1.2456	1.2825	1.2687	1.2278	1.2607	1.0534	1.0765	0.9207	1.0696	1.1337	1.0248	0.9191	0.9196	0.9603	0.8341	0.6385	0.7086	1.2616	1.3613	1.3061	1.3047	1.1594	1.329	1.1992	1.1856	1.2411	1.1257	1.204	1.0147	1.2575	1.2594	1.0972	1.2544	1.1959	1.1439	0.8765	0.7709	0.8402	0.627
23.75	0.0848	0.1107	0.0831	0.0832	0.0839	0.0951	0.0879	0.0797	0.0754	1.2933	1.3074	1.2987	1.2547	1.1634	1.2799	1.0895	1.065	0.9428	1.0868	1.1705	0.9678	0.9617	0.9245	0.9541	0.8716	0.6713	0.7788	1.2953	1.3852	1.2965	1.3148	1.2616	1.3313	1.2345	1.2181	1.3063	1.0606	1.2097	0.9981	1.2731	1.2642	1.1487	1.2348	1.1984	1.1387	0.8671	0.748	0.7646	0.6663
24	0.0857	0.1131	0.0825	0.0831	0.0839	0.0931	0.0835	0.0787	0.0746	1.2912	1.3117	1.2876	1.2484	1.1646	1.2819	1.0787	1.0556	0.9192	1.0628	1.1333	1.0343	0.9547	0.9565	0.9695	0.8735	0.6593	0.749	1.2574	1.3118	1.2468	1.3351	1.2994	1.3553	1.2168	1.215	1.2891	1.1667	1.1115	1.107	1.2472	1.2607	1.158	1.1905	1.1767	1.1383	0.8892	0.6319	0.8315	0.6429
[truncated: 50 more columns]

## Sheet: E. hormaechei anaerobic
Time (hours)	No_carbon									Arabinose						Fructose						Fucose						Galactose						Glucose						Mannose						Ribose
	Expt 1			Expt 2			Expt 3			Expt 1			Expt 2			Expt 1		Expt 2			Expt 3	Expt 1		Expt 2		Expt 3		Expt 1		Expt 2			Expt 3	Expt 2			Expt 3			Expt 1			Expt 2			Expt 1			Expt 2
	Rep 1	Rep 2	Rep 3	Rep 1	Rep 2	Rep 3	Rep 1	Rep 2	Rep 3	Rep 1	Rep 2	Rep 3	Rep 1	Rep 2	Rep 3	Rep 1	Rep 2	Rep 1	Rep 2	Rep 3	Rep 3	Rep 1	Rep 2	Rep 1	Rep 2	Rep 1	Rep 2	Rep 1	Rep 2	Rep 1	Rep 2	Rep 3	Rep 3	Rep 1	Rep 2	Rep 3	Rep 1	Rep 2	Rep 3	Rep 1	Rep 2	Rep 3	Rep 1	Rep 2	Rep 3	Rep 1	Rep 2	Rep 3	Rep 1
0	-0.0002	0.0003	-0.0006	-0.0006	0.0002	0.0002	0.001	0.0001	-0.0017	0	0.0008	-0.0003	0.0005	0.0006	-0.0001	-0.0006	-0.0002	0.0006	0.0003	0.0007	0.0008	0.0001	-0.0008	0.0009	0	-0.0021	-0.0004	0.0003	-0.0114	0.0009	0.0008	0.0011	-0.0022	0.0036	0.0005	0.0009	-0.0005	-0.0025	0.0016	0.0001	-0.0005	0.0005	0.0017	0.0007	0.0005	0.0003	0.0003	0.0003	0.0004
0.25	0.0007	0.0026	0.0012	0.0002	0.0006	0.0022	-0.0003	-0.0003	-0.0012	0.0025	0.0043	0.0019	0.0021	0.0026	0.0018	0.003	0.0017	0.0023	0.0011	0.0024	0.0007	0.0014	0.001	0.0016	0.0012	-0.0043	-0.0006	0.0015	0.0204	0.0018	0.0009	0.0041	-0.0031	0.0054	0.0041	0.0038	0.0029	-0.0008	0.0041	0.0027	0.0024	0.0033	0.0021	0.0019	0.0016	0.0007	0.0007	0.0006	0.0012
0.5	0.0022	0.0038	0.0033	0.0028	0.0022	0.0041	0.0011	0.001	0.0027	0.0055	0.0088	0.0048	0.0053	0.0049	0.0045	0.005	0.0052	0.0054	0.0042	0.005	0.0033	0.0019	0.0024	0.0023	0.0021	-0.0023	-0.003	0.0038	0.0438	0.0036	0.0022	0.0043	-0.0008	0.0103	0.0088	0.0075	0.007	0.0022	0.0079	0.0053	0.0036	0.0058	0.0043	0.0055	0.0036	0.0014	0.0021	0.0014	0.0026
0.75	0.0038	0.0053	0.0059	0.0295	0.0043	0.0068	0.0016	0.0021	0.007	0.008	0.0119	0.0084	0.0084	0.0075	0.0069	0.0078	0.0075	0.0078	0.0061	0.008	0.0065	0.0022	0.0039	0.004	0.0026	-0.0015	-0.0019	0.0055	0.0385	0.0064	0.0041	0.0085	0.0012	0.0124	0.013	0.0113	0.0111	0.0045	0.0108	0.0077	0.0144	0.0078	0.0066	0.0071	0.0059	0.0024	0.003	0.0021	0.0043
1	0.0049	0.007	0.0088	0.0065	0.0064	0.0089	0.0029	0.0037	0.0091	0.0114	0.013	0.0109	0.0101	0.0105	0.0102	0.0096	0.0097	0.01	0.0083	0.0099	0.0093	0.0031	0.0056	0.0054	0.0029	-0.0003	-0.0014	0.0078	0.0406	0.0078	0.0067	0.0079	0.0032	0.0155	0.0171	0.0148	0.0132	0.0085	0.0153	0.01	0.0172	0.01	0.009	0.0098	0.0084	0.0039	0.0046	0.004	0.0061
1.25	0.0066	0.0088	0.0106	0.0082	0.0078	0.0107	0.004	0.0046	0.0115	0.0132	0.0186	0.014	0.0127	0.0125	0.0126	0.0122	0.0129	0.0124	0.0108	0.0121	0.0106	0.004	0.006	0.0065	0.004	0.0005	-0.0003	0.0103	0.0479	0.0088	0.0083	0.0089	0.005	0.0178	0.0192	0.0184	0.0142	0.0108	0.0163	0.0115	0.0293	0.0122	0.0099	0.0111	0.0092	0.0052	0.0057	0.0057	0.0054
1.5	0.0076	0.0106	0.0126	0.0093	0.0094	0.0126	0.0056	0.0061	0.0136	0.0165	0.0198	0.0168	0.0147	0.0151	0.015	0.0138	0.0151	0.0145	0.0124	0.0137	0.0129	0.0036	0.0069	0.0069	0.0057	-0.0005	-0.0001	0.0117	0.0582	0.01	0.0092	0.0101	0.0062	0.0203	0.0216	0.0206	0.0222	0.0157	0.0202	0.0127	0.0458	0.0138	0.0115	0.0123	0.0111	0.0054	0.0061	0.0066	0.0062
1.75	0.0087	0.0124	0.0141	0.0109	0.0103	0.015	0.0071	0.0075	0.0147	0.0187	0.0228	0.0191	0.0172	0.0187	0.0174	0.0153	0.0169	0.0169	0.015	0.0167	0.0149	0.0053	0.0081	0.0077	0.004	0.0009	-0.0005	0.0129	0.0544	0.0119	0.0119	0.0114	0.0077	0.0358	0.0228	0.0233	0.0229	0.0161	0.0252	0.0147	0.0442	0.0154	0.012	0.0141	0.0117	0.0056	0.0066	0.0067	0.007
2	0.01	0.0136	0.0151	0.0124	0.0128	0.0177	0.0095	0.0087	0.0142	0.0225	0.0241	0.0186	0.0193	0.0192	0.0202	0.0173	0.0181	0.0215	0.0169	0.018	0.0181	0.0056	0.0076	0.0074	0.0051	0.0002	-0.0005	0.0136	0.0321	0.0141	0.013	0.0156	0.0084	0.0259	0.0245	0.0266	0.025	0.0179	0.0267	0.0167	0.0451	0.0158	0.0127	0.0136	0.0124	0.006	0.0069	0.0076	0.008
2.25	0.0112	0.0148	0.0168	0.0192	0.0148	0.02	0.0099	0.009	0.0161	0.023	0.0271	0.0234	0.0222	0.0205	0.0229	0.0183	0.0191	0.0196	0.0175	0.0196	0.0216	0.0056	0.0081	0.008	0.0053	0.0026	0.0007	0.0139	0.0273	0.0142	0.0124	0.0146	0.0089	0.033	0.0269	0.0301	0.025	0.0154	0.0249	0.0179	0.0421	0.0174	0.0173	0.0163	0.011	0.0073	0.0077	0.0075	0.0082
2.5	0.0131	0.0164	0.0183	0.0287	0.0165	0.0221	0.0076	0.0113	0.0172	0.0246	0.0288	0.025	0.0232	0.0234	0.0255	0.0169	0.0222	0.0209	0.0167	0.0143	0.0196	0.0056	0.009	0.0087	0.0051	0.0015	0.0004	0.0153	0.0111	0.0155	0.0142	0.0158	0.0111	0.033	0.0321	0.0336	0.0264	0.0194	0.025	0.019	0.0503	0.0186	0.0137	0.0218	0.0161	0.0066	0.0069	0.008	0.0084
2.75	0.0144	0.0176	0.0197	0.0184	0.0165	0.0207	0.0066	0.0117	0.0192	0.0269	0.0308	0.0292	0.0242	0.0253	0.0276	0.023	0.0189	0.0194	0.0184	0.0162	0.0212	0.0058	0.0093	0.0088	0.0057	0.0021	0.001	0.0147	0.0056	0.0189	0.0155	0.0161	0.0112	0.0329	0.0327	0.036	0.0324	0.0232	0.028	0.0254	0.0486	0.0256	0.0137	0.0147	0.0101	0.0075	0.0081	0.0079	0.0073
3	0.0162	0.0186	0.022	0.025	0.0192	0.0252	0.0114	0.0147	0.0208	0.028	0.0305	0.0281	0.0248	0.027	0.029	0.0228	0.0245	0.0189	0.0146	0.0164	0.021	0.0073	0.0102	0.0107	0.0069	0.0026	-0.0034	0.0184	0.0008	0.0195	0.0155	0.0183	0.0128	0.0414	0.0371	0.0375	0.0375	0.0289	0.0328	0.0198	0.0527	0.0225	0.0189	0.0133	0.01	0.0071	0.0074	0.0082	0.0087
3.25	0.018	0.0205	0.0234	0.0161	0.0203	0.0232	0.0122	0.0155	0.0216	0.0286	0.031	0.0317	0.0244	0.0288	0.0309	0.0224	0.0221	0.0226	0.0137	0.0176	0.021	0.0082	0.0101	0.0067	0.0066	0.0028	-0.0001	0.0183	0.0013	0.0102	0.0099	0.0171	0.0159	0.0408	0.0432	0.0431	0.0402	0.032	0.0383	0.0215	0.0472	0.0164	0.0223	0.0163	0.0132	0.0069	0.0093	0.0087	0.0078
3.5	0.0191	0.0219	0.0265	0.0221	0.0214	0.0234	0.0125	0.0155	0.0236	0.0297	0.0301	0.0338	0.0248	0.03	0.0324	0.0226	0.0187	0.0268	0.0192	0.0233	0.0136	0.0081	0.0113	0.0078	0.0074	0.0045	0.0011	0.014	-0.0015	0.0104	0.0096	0.0115	0.0162	0.0445	0.0516	0.0508	0.0379	0.0326	0.0412	0.0222	0.0322	0.0186	0.0244	0.0352	0.0237	0.0081	0.0093	0.0092	0.0106
3.75	0.0208	0.0235	0.0285	0.0219	0.0228	0.0272	0.0122	0.0148	0.0252	0.0284	0.0297	0.0318	0.027	0.0297	0.0342	0.0273	0.0187	0.0302	0.0228	0.0264	0.0192	0.0093	0.012	0.0047	0.0079	0.004	0.0012	0.0148	0.0167	0.0157	0.0117	0.0129	0.0172	0.057	0.0593	0.0587	0.0369	0.0347	0.0423	0.0234	0.0317	0.0239	0.0344	0.0373	0.0355	0.0112	0.0101	0.0096	0.0122
4	0.0185	0.0248	0.0304	0.0248	0.0239	0.0292	0.0131	0.013	0.026	0.0269	0.033	0.0354	0.0302	0.0298	0.0318	0.0307	0.0206	0.0357	0.0275	0.0297	0.0219	0.0097	0.0127	0.0055	0	0.003	0.0018	0.0169	0.0361	0.0134	0.0144	0.0148	0.0152	0.0668	0.0699	0.0676	0.0348	0.0434	0.0496	0.0355	0.0368	0.032	0.0295	0.0387	0.0382	0.0123	0.0111	0.0114	0.0064
4.25	0.023	0.0255	0.032	0.0269	0.025	0.0314	0.0124	0.0147	0.0267	0.0295	0.0343	0.0373	0.034	0.0322	0.0331	0.0385	0.0313	0.0453	0.0307	0.036	0.0255	0.0102	0.0114	0.0063	-0.0013	0.0033	0.0032	0.0193	0.0276	0.0167	0.0151	0.0149	0.0165	0.0758	0.0805	0.0805	0.0421	0.0481	0.0573	0.0396	0.0429	0.0389	0.035	0.0457	0.0438	0.0106	0.0068	0.0127	0.0041
4.5	0.0251	0.0267	0.0337	0.0286	0.0259	0.0341	0.0125	0.0144	0.0254	0.0314	0.0387	0.0406	0.038	0.039	0.0364	0.0402	0.049	0.0491	0.0416	0.0473	0.0254	0.0097	0.012	0.0077	-0.0016	0.0033	0.0044	0.0168	0.0111	0.017	0.0147	0.0162	0.0174	0.0898	0.0924	0.1037	0.0471	0.0521	0.0648	0.0417	0.0518	0.0549	0.044	0.0475	0.0447	0.0113	0.0063	0.011	0.0076
4.75	0.0265	0.0269	0.035	0.0285	0.026	0.0359	0.0116	0.0139	0.0219	0.0389	0.0546	0.0465	0.0428	0.0466	0.0403	0.0525	0.0607	0.0617	0.0517	0.0507	0.0252	0.0099	0.0119	0.008	-0.0018	0.0034	0.0038	0.015	0.013	0.0196	0.0172	0.0225	0.018	0.1008	0.1113	0.1209	0.0597	0.0654	0.076	0.053	0.0515	0.0579	0.0517	0.0571	0.057	0.0123	0.0073	0.0103	0.0102
5	0.0273	0.0278	0.0355	0.0282	0.0267	0.0371	0.0123	0.0138	0.0182	0.043	0.0588	0.0528	0.0479	0.0508	0.0444	0.0648	0.0561	0.0663	0.0601	0.0652	0.0308	0.0094	0.0129	0.0085	-0.0005	0.0031	0.0025	0.0186	0.0109	0.022	0.0189	0.0216	0.0156	0.1206	0.1303	0.1345	0.0791	0.1023	0.1007	0.0664	0.0557	0.0633	0.0597	0.0663	0.0613	0.0104	0.005	0.0099	0.0135
5.25	0.0286	0.0282	0.0372	0.0306	0.0267	0.0392	0.0129	0.0157	0.0175	0.0598	0.0628	0.0586	0.0526	0.055	0.0491	0.0693	0.0772	0.076	0.07	0.0665	0.0373	0.0101	0.0123	0.0083	0.0003	0.0037	0.0011	0.0228	-0.0005	0.0255	0.0199	0.0289	0.0122	0.1435	0.1528	0.1675	0.1028	0.1231	0.1351	0.0762	0.074	0.0825	0.0653	0.073	0.0696	0.0093	0.0046	0.0108	0.0113
5.5	0.0298	0.0284	0.0385	0.0327	0.0274	0.0411	0.0132	0.016	0.018	0.0562	0.0673	0.0669	0.0586	0.0603	0.063	0.0766	0.0893	0.0832	0.0772	0.0787	0.0538	0.0101	0.012	0.0088	0.0012	0.0037	0.0006	0.0253	0.042	0.0269	0.0223	0.0304	0.013	0.1628	0.1784	0.1947	0.1248	0.1511	0.1724	0.0843	0.0848	0.0908	0.0729	0.0832	0.0765	0.0071	0.0047	0.0134	0.0134
5.75	0.03	0.0288	0.0394	0.034	0.0278	0.0411	0.0139	0.0181	0.0165	0.0654	0.0768	0.0823	0.0625	0.072	0.0637	0.087	0.092	0.0937	0.0834	0.0838	0.0572	0.0112	0.0119	0.0087	0.002	0.0041	0.001	0.0273	0.0422	0.0289	0.0235	0.0342	0.0157	0.1891	0.1972	0.2251	0.1441	0.1776	0.189	0.0911	0.0904	0.1009	0.0828	0.0911	0.088	0.0067	0.0056	0.0148	0.0165
6	0.0308	0.0295	0.0405	0.0347	0.0288	0.0425	0.0148	0.0196	0.0162	0.0813	0.0914	0.0912	0.0661	0.0809	0.0729	0.0912	0.1029	0.1038	0.0902	0.0905	0.0703	0.0116	0.0112	0.0094	0.0019	0.005	-0.0001	0.0332	0.0306	0.0306	0.026	0.0404	0.017	0.2114	0.2226	0.2397	0.1619	0.1985	0.2049	0.1025	0.0984	0.1182	0.0955	0.099	0.0977	0.0077	0.0048	0.0146	0.0191
6.25	0.0316	0.0301	0.0422	0.0355	0.0289	0.0438	0.0156	0.0211	0.0171	0.0975	0.0889	0.1013	0.0738	0.0843	0.0801	0.1055	0.1143	0.1144	0.0985	0.1013	0.0751	0.0124	0.0107	0.0095	0.0016	0.0048	0.0013	0.0382	0.049	0.0345	0.0305	0.0379	0.0181	0.2337	0.2435	0.2701	0.1973	0.2291	0.2394	0.1168	0.1043	0.1336	0.1124	0.1027	0.1101	0.0064	0.0051	0.0161	0.0196
6.5	0.0325	0.0308	0.0425	0.0367	0.0299	0.0455	0.0164	0.022	0.0166	0.105	0.1044	0.1084	0.0818	0.1068	0.0838	0.1226	0.1279	0.123	0.1098	0.1091	0.0889	0.0122	0.0104	0.0105	0.002	0.0054	0.0002	0.0461	0.0213	0.0352	0.0342	0.04	0.0257	0.2644	0.266	0.2852	0.2146	0.244	0.2537	0.1301	0.1225	0.1403	0.121	0.1265	0.1155	0.0089	0.0068	0.0194	0.0189
6.75	0.0333	0.031	0.0442	0.0372	0.0307	0.0466	0.0172	0.0239	0.0162	0.1159	0.1097	0.1319	0.0925	0.1172	0.0976	0.1361	0.1379	0.1369	0.1281	0.1221	0.0945	0.0132	0.0093	0.0111	0.0031	0.0054	0.0004	0.0334	0.0213	0.0309	0.0334	0.0395	0.0342	0.2758	0.2916	0.3049	0.2253	0.2532	0.2698	0.1465	0.1474	0.1564	0.1289	0.1307	0.1275	0.0122	0.0104	0.0225	0.0186
7	0.0339	0.0317	0.0445	0.0381	0.0315	0.0481	0.0183	0.0243	0.0151	0.1353	0.124	0.1366	0.1234	0.1187	0.1062	0.1444	0.1592	0.1569	0.1325	0.1372	0.1031	0.0137	0.0092	0.0115	0.0031	0.0058	0.0016	0.0365	0.0393	0.0346	0.0307	0.0452	0.0314	0.291	0.3104	0.3319	0.2593	0.2761	0.2888	0.1628	0.1567	0.1626	0.1371	0.1509	0.1407	0.0175	0.0149	0.0259	0.0195
7.25	0.035	0.0325	0.0455	0.0378	0.0328	0.0492	0.0195	0.0251	0.0145	0.1439	0.1349	0.1488	0.1172	0.1322	0.1222	0.1584	0.1819	0.1771	0.1545	0.1449	0.1064	0.0141	0.009	0.0116	0.0033	0.0074	0.0015	0.0452	0.0338	0.0394	0.035	0.045	0.0352	0.3097	0.3209	0.3546	0.2682	0.2806	0.3072	0.1773	0.1795	0.1799	0.1585	0.1616	0.1503	0.0202	0.0194	0.0286	0.0172
7.5	0.0351	0.0334	0.0465	0.0381	0.0343	0.0507	0.0209	0.0257	0.0133	0.1584	0.158	0.1717	0.1392	0.1358	0.1543	0.167	0.1903	0.1887	0.1702	0.1657	0.1177	0.0147	0.0093	0.012	0.002	0.0075	0.0016	0.0485	0.0402	0.0433	0.0389	0.0473	0.0378	0.3315	0.3331	0.3722	0.2666	0.3135	0.3203	0.1925	0.2053	0.1923	0.1652	0.1753	0.1672	0.0246	0.0211	0.0305	0.0139
7.75	0.0353	0.0345	0.0477	0.0392	0.0357	0.0519	0.022	0.026	0.0118	0.1723	0.1737	0.1838	0.1545	0.1501	0.176	0.179	0.1946	0.1987	0.1751	0.1825	0.1293	0.015	0.0083	0.0116	0.003	0.008	0.0014	0.0493	0.0491	0.0542	0.0441	0.0537	0.0394	0.3345	0.3495	0.383	0.3015	0.3226	0.3346	0.1988	0.2079	0.2126	0.1839	0.1887	0.1867	0.0238	0.0181	0.0327	0.02
8	0.0355	0.0352	0.0486	0.0397	0.0373	0.0532	0.0234	0.0261	0.01	0.1941	0.1917	0.2066	0.1621	0.1739	0.1702	0.1932	0.2121	0.2107	0.1905	0.1943	0.14	0.0152	0.0083	0.0105	0.0029	0.008	0.0021	0.0545	0.0546	0.0505	0.0484	0.0518	0.0431	0.3388	0.3531	0.3979	0.3061	0.339	0.346	0.2144	0.2268	0.2266	0.1961	0.2032	0.2068	0.0221	0.0181	0.0342	0.0199
8.25	0.0353	0.0364	0.0498	0.0403	0.0382	0.0544	0.0237	0.0268	0.0086	0.2078	0.2008	0.2247	0.1833	0.1891	0.194	0.2141	0.2197	0.226	0.2085	0.2119	0.1552	0.0158	0.0076	0.0092	0.0031	0.0084	0.0035	0.0586	0.0403	0.0549	0.053	0.0594	0.0457	0.3503	0.364	0.3973	0.3097	0.3436	0.3518	0.2351	0.244	0.2479	0.2117	0.2196	0.2151	0.0251	0.0198	0.0359	0.0229
8.5	0.0355	0.0372	0.0511	0.0411	0.0391	0.0558	0.025	0.0274	0.0067	0.2257	0.2232	0.243	0.199	0.2008	0.2064	0.235	0.2371	0.238	0.2231	0.2268	0.1686	0.016	0.0083	0.0083	0.0026	0.0086	0.0021	0.0636	0.051	0.0552	0.0561	0.0592	0.0489	0.3568	0.3789	0.4073	0.3152	0.3535	0.3728	0.2544	0.2671	0.2694	0.2376	0.2332	0.2228	0.0245	0.0206	0.0233	0.0259
8.75	0.0366	0.038	0.0522	0.0426	0.0401	0.0563	0.0262	0.0274	0.0056	0.2437	0.2328	0.2662	0.2146	0.2201	0.2231	0.2395	0.2714	0.2586	0.2387	0.2406	0.1767	0.0164	0.0068	0.0074	0.0034	0.0088	0.0023	0.0681	0.0417	0.0627	0.0579	0.066	0.0464	0.3605	0.3817	0.4138	0.3338	0.3625	0.3715	0.2862	0.2686	0.2854	0.2404	0.2444	0.2392	0.0227	0.0231	0.0292	0.0281
9	0.0373	0.0391	0.0536	0.043	0.0416	0.0577	0.0264	0.0279	0.0039	0.2674	0.257	0.2787	0.2303	0.2353	0.241	0.2625	0.2874	0.2645	0.2541	0.2547	0.1935	0.0163	0.0072	0.0063	0.0028	0.0091	0.0024	0.0711	0.0501	0.0647	0.0601	0.0713	0.0449	0.3688	0.3849	0.4173	0.342	0.3634	0.3882	0.2965	0.2864	0.3032	0.2517	0.2565	0.2449	0.0266	0.026	0.0289	0.0295
9.25	0.0384	0.0401	0.0551	0.0444	0.0429	0.0586	0.0271	0.0275	0.0035	0.2811	0.2672	0.2917	0.2448	0.2466	0.2604	0.2773	0.2955	0.2813	0.2597	0.263	0.2045	0.0157	0.0068	0.0072	0.0027	0.01	0.0024	0.076	0.0528	0.07	0.0664	0.0809	0.0488	0.3688	0.3966	0.4194	0.3405	0.3707	0.4002	0.3178	0.2978	0.3258	0.2733	0.2713	0.2612	0.0282	0.0289	0.0324	0.0316
9.5	0.0392	0.0413	0.0559	0.0452	0.0441	0.0596	0.0283	0.0274	0.0039	0.297	0.2805	0.309	0.2508	0.2605	0.2809	0.3011	0.2904	0.295	0.2684	0.2766	0.222	0.0159	0.0075	0.0074	0.0017	0.0099	0.0025	0.0777	0.0536	0.0724	0.0717	0.0835	0.0523	0.3727	0.401	0.3977	0.34	0.3715	0.4048	0.3487	0.3104	0.3334	0.2892	0.2816	0.2713	0.0337	0.0312	0.0399	0.0324
9.75	0.0406	0.0426	0.057	0.0464	0.045	0.0602	0.0289	0.0274	0.005	0.3031	0.2986	0.3133	0.2743	0.2718	0.2948	0.3073	0.3179	0.2932	0.2861	0.2882	0.2315	0.016	0.007	0.0079	0.0034	0.0107	0.0025	0.0855	0.0595	0.0806	0.0769	0.0837	0.0562	0.3879	0.4054	0.4219	0.3528	0.3865	0.4004	0.357	0.3314	0.3561	0.2989	0.2851	0.2801	0.0343	0.0341	0.0409	0.0358
10	0.0418	0.044	0.0583	0.0444	0.0461	0.0607	0.0288	0.0274	0.006	0.3015	0.3144	0.3175	0.2895	0.2844	0.31	0.3297	0.3268	0.3033	0.2906	0.3072	0.2481	0.0166	0.0088	0.0085	0.0017	0.0106	0.0023	0.0896	0.0683	0.0845	0.0807	0.0894	0.0473	0.3925	0.4209	0.4503	0.3703	0.376	0.4076	0.3696	0.3381	0.3839	0.3055	0.302	0.2823	0.038	0.0363	0.0462	0.0425
10.25	0.0427	0.0449	0.0585	0.0483	0.0475	0.0609	0.0304	0.0286	0.0079	0.3197	0.3186	0.3199	0.2924	0.2963	0.3238	0.34	0.3402	0.3145	0.2999	0.3108	0.2483	0.016	0.008	0.0086	0.0036	0.0115	0.004	0.0977	0.0702	0.087	0.0851	0.0959	0.0434	0.3978	0.3998	0.4341	0.3806	0.383	0.417	0.3854	0.3542	0.3853	0.3302	0.3058	0.2914	0.0399	0.0394	0.0474	0.0505
10.5	0.044	0.0459	0.0591	0.0493	0.0483	0.0614	0.031	0.0287	0.0104	0.3352	0.313	0.3447	0.3011	0.3013	0.3329	0.3475	0.3476	0.3258	0.3024	0.3073	0.2637	0.0161	0.0085	0.0089	0.0032	0.0114	0.003	0.1024	0.0791	0.0961	0.0903	0.099	0.054	0.4108	0.4289	0.4358	0.4122	0.3881	0.4121	0.4097	0.3323	0.4511	0.3363	0.3085	0.3007	0.0456	0.0396	0.0532	0.0579
10.75	0.0455	0.0469	0.0604	0.0506	0.0496	0.0615	0.0321	0.0292	0.0127	0.3409	0.3261	0.3634	0.3046	0.307	0.3381	0.3552	0.3609	0.3412	0.3153	0.3407	0.2676	0.0151	0.0082	0.0091	0.0037	0.0119	0.0043	0.1083	0.083	0.0991	0.0958	0.1076	0.0734	0.4178	0.4436	0.434	0.4225	0.3882	0.4159	0.4435	0.4412	0.4441	0.3433	0.3315	0.3406	0.0534	0.0439	0.0579	0.0613
11	0.0466	0.0483	0.0609	0.0516	0.0504	0.0612	0.0318	0.0307	0.0149	0.355	0.3399	0.3733	0.3171	0.3105	0.3413	0.3538	0.3742	0.348	0.3152	0.3352	0.2921	0.0157	0.0083	0.0095	0.0036	0.0122	0.0038	0.1144	0.0903	0.1065	0.1041	0.1123	0.0602	0.4232	0.4366	0.4295	0.4163	0.391	0.4147	0.4622	0.4526	0.4651	0.3556	0.3659	0.3549	0.0622	0.0507	0.0614	0.0657
11.25	0.048	0.0494	0.0619	0.0525	0.0514	0.061	0.033	0.0314	0.0163	0.353	0.3486	0.3775	0.3217	0.304	0.3392	0.3628	0.3863	0.3658	0.3235	0.3327	0.294	0.015	0.0086	0.0095	0.0033	0.012	0.0044	0.1201	0.0888	0.1131	0.1098	0.1194	0.0706	0.4409	0.4497	0.3947	0.4049	0.3925	0.4196	0.49	0.4614	0.467	0.3661	0.3681	0.388	0.0702	0.0599	0.0656	0.0667
11.5	0.0493	0.0504	0.0628	0.0532	0.0527	0.0601	0.0328	0.0328	0.0185	0.3619	0.3613	0.3816	0.3314	0.3039	0.3327	0.3676	0.3971	0.3771	0.3289	0.3464	0.2942	0.0156	0.0099	0.0097	0.0028	0.0128	0.005	0.1128	0.1024	0.127	0.1183	0.1278	0.0731	0.4347	0.4392	0.4419	0.4127	0.362	0.4212	0.481	0.4649	0.4698	0.3722	0.3729	0.3777	0.0724	0.0624	0.0704	0.0671
11.75	0.0509	0.0521	0.0643	0.0548	0.0534	0.0599	0.0336	0.0336	0.021	0.3805	0.3643	0.3871	0.3369	0.3148	0.3356	0.3768	0.4053	0.3775	0.3316	0.3494	0.3034	0.0157	0.0098	0.0092	0.0033	0.013	0.0056	0.1209	0.1111	0.1289	0.1239	0.1357	0.0792	0.4547	0.4325	0.4622	0.4248	0.3971	0.4276	0.4785	0.4697	0.5005	0.3694	0.3869	0.3889	0.0739	0.0623	0.0718	0.0718
12	0.0523	0.053	0.0653	0.0561	0.0546	0.0594	0.0341	0.035	0.0224	0.3754	0.3827	0.3889	0.3372	0.3032	0.3326	0.3813	0.4194	0.377	0.3482	0.3584	0.3215	0.016	0.0105	0.0102	0.0034	0.013	0.0051	0.1288	0.1231	0.1375	0.1317	0.1475	0.0906	0.4459	0.4454	0.4761	0.4214	0.4128	0.433	0.4831	0.4764	0.51	0.3835	0.3972	0.4876	0.0753	0.0635	0.0781	0.0771
12.25	0.0533	0.0543	0.0669	0.0577	0.056	0.058	0.0351	0.0355	0.0249	0.3816	0.3723	0.3985	0.3402	0.2971	0.328	0.3893	0.4178	0.3872	0.3497	0.3637	0.3175	0.0162	0.011	0.0107	0.0035	0.0132	0.0054	0.1355	0.125	0.1417	0.1381	0.1529	0.0992	0.4556	0.4584	0.4711	0.4193	0.4169	0.425	0.4804	0.497	0.5044	0.3841	0.3974	0.4592	0.0812	0.066	0.0808	0.0806
12.5	0.0545	0.0553	0.0685	0.0564	0.0571	0.0579	0.0361	0.0364	0.0272	0.3803	0.3937	0.4032	0.3257	0.2913	0.311	0.4091	0.4252	0.3937	0.3584	0.3641	0.3238	0.0167	0.0116	0.0104	0.0043	0.0131	0.0056	0.1351	0.1308	0.1535	0.1459	0.1619	0.1201	0.4132	0.4638	0.4581	0.4269	0.4273	0.44	0.5845	0.4965	0.5004	0.3857	0.3967	0.477	0.0918	0.0706	0.0887	0.09
12.75	0.0559	0.0565	0.0695	0.0567	0.0579	0.0571	0.037	0.0375	0.0291	0.3889	0.3696	0.4023	0.3362	0.3194	0.303	0.4066	0.4375	0.395	0.355	0.3706	0.3242	0.0177	0.0118	0.0106	0.004	0.0129	0.005	0.1416	0.1284	0.1611	0.1589	0.1651	0.1249	0.4332	0.4619	0.4853	0.4509	0.4459	0.4569	0.5602	0.5069	0.5467	0.4155	0.423	0.4765	0.0969	0.0824	0.0928	0.0861
13	0.0571	0.0574	0.071	0.0606	0.0591	0.0565	0.0383	0.0386	0.0317	0.3872	0.3842	0.3919	0.3504	0.3634	0.3238	0.4166	0.4635	0.4157	0.361	0.3762	0.337	0.018	0.0126	0.0106	0.004	0.0135	0.0056	0.147	0.1259	0.1692	0.1603	0.1734	0.1354	0.4412	0.4898	0.4748	0.4644	0.4624	0.4726	0.5735	0.5092	0.537	0.4214	0.4511	0.5038	0.0998	0.0885	0.101	0.0889
13.25	0.0583	0.0588	0.0725	0.061	0.0602	0.0566	0.0388	0.0395	0.0342	0.3945	0.3734	0.3934	0.3437	0.3328	0.3105	0.4208	0.4785	0.4062	0.3617	0.3847	0.3395	0.0194	0.0121	0.0108	0.004	0.0137	0.0044	0.1527	0.1388	0.1764	0.1696	0.1684	0.1389	0.4499	0.4931	0.4771	0.4883	0.4858	0.4922	0.5581	0.5796	0.5304	0.421	0.4362	0.5053	0.1025	0.0928	0.105	0.1012
13.5	0.0593	0.0602	0.074	0.0592	0.0613	0.0561	0.0399	0.0402	0.0356	0.3953	0.3765	0.3952	0.3338	0.3597	0.2925	0.4256	0.4795	0.3985	0.3695	0.3854	0.3593	0.0193	0.0126	0.0112	0.0041	0.0141	0.0046	0.1513	0.1363	0.188	0.1835	0.1908	0.1342	0.4572	0.5008	0.4873	0.5223	0.5044	0.506	0.5737	0.5639	0.5367	0.4234	0.458	0.5416	0.1092	0.1063	0.1111	0.1107
13.75	0.0606	0.0615	0.0757	0.0622	0.0625	0.0564	0.0408	0.0411	0.0372	0.3959	0.367	0.3671	0.3319	0.3435	0.3087	0.4316	0.4556	0.3607	0.3701	0.3921	0.3655	0.02	0.0122	0.0114	0.0055	0.0139	0.0056	0.1773	0.1468	0.1932	0.1892	0.2016	0.1421	0.4717	0.5127	0.4992	0.544	0.5204	0.5203	0.5855	0.5677	0.5507	0.4416	0.4645	0.5563	0.1166	0.1126	0.1342	0.1168
14	0.0621	0.0625	0.0766	0.0629	0.0637	0.057	0.0419	0.0414	0.0391	0.4011	0.3739	0.3722	0.3352	0.3385	0.3	0.432	0.4668	0.4067	0.3689	0.3979	0.3857	0.0198	0.0123	0.012	0.0044	0.0141	0.0051	0.188	0.1693	0.1991	0.1992	0.2066	0.1609	0.4842	0.5231	0.5111	0.5553	0.529	0.5276	0.568	0.5806	0.5694	0.4363	0.4522	0.5623	0.1285	0.1099	0.1232	0.1207
14.25	0.0632	0.0636	0.0779	0.0653	0.0647	0.0577	0.0429	0.0421	0.0408	0.3723	0.3903	0.4189	0.336	0.3325	0.3085	0.4356	0.4814	0.369	0.3732	0.3987	0.3705	0.0208	0.0124	0.0119	0.0038	0.0142	0.0053	0.2675	0.1815	0.2205	0.2162	0.2211	0.1659	0.4973	0.5306	0.5219	0.5608	0.5367	0.5372	0.5778	0.5942	0.564	0.4501	0.4421	0.5538	0.1332	0.1225	0.1307	0.1219
14.5	0.0648	0.0649	0.0797	0.0645	0.0663	0.059	0.0443	0.0429	0.0417	0.3856	0.3894	0.4234	0.3314	0.334	0.3515	0.4313	0.4606	0.3946	0.3711	0.3958	0.3821	0.0207	0.013	0.0124	0.005	0.0149	0.005	0.2734	0.1884	0.2154	0.2144	0.2194	0.1766	0.5065	0.5411	0.5308	0.5663	0.541	0.5411	0.5844	0.6065	0.5773	0.4461	0.4779	0.5713	0.1345	0.119	0.1441	0.1308
14.75	0.0663	0.0662	0.0805	0.0683	0.0673	0.0601	0.0459	0.0433	0.0427	0.3721	0.3846	0.4286	0.3375	0.3599	0.3531	0.4372	0.466	0.4043	0.3778	0.392	0.3766	0.0215	0.013	0.0121	0.0045	0.0152	0.0049	0.2741	0.2304	0.221	0.2266	0.2261	0.1796	0.5162	0.5457	0.5372	0.5707	0.5439	0.5443	0.5887	0.6179	0.62	0.4593	0.4782	0.5822	0.1477	0.1264	0.147	0.1457
15	0.068	0.067	0.0818	0.0677	0.0686	0.0622	0.0471	0.0448	0.0434	0.3866	0.3916	0.4296	0.3245	0.3652	0.3518	0.4312	0.4883	0.3813	0.3681	0.3929	0.3851	0.0217	0.0133	0.0122	0.0047	0.0162	0.0045	0.2735	0.2737	0.2394	0.2282	0.2302	0.1766	0.5222	0.5532	0.5428	0.5652	0.5462	0.5427	0.5841	0.6174	0.6284	0.47	0.4998	0.5846	0.1511	0.1345	0.1581	0.1493
15.25	0.0687	0.0684	0.0832	0.0708	0.0694	0.0631	0.0482	0.0456	0.0454	0.3915	0.3982	0.3937	0.346	0.3517	0.3498	0.4459	0.519	0.3993	0.3691	0.3722	0.3813	0.0217	0.0125	0.0122	0.0045	0.0156	0.003	0.2811	0.2591	0.2247	0.2401	0.2401	0.1921	0.5262	0.5575	0.5463	0.5649	0.5457	0.5453	0.5888	0.62	0.6397	0.4794	0.5095	0.5913	0.1614	0.1404	0.1627	0.1573
15.5	0.0705	0.0691	0.0835	0.0715	0.0709	0.0654	0.0491	0.0466	0.0482	0.402	0.3973	0.4276	0.3681	0.3606	0.338	0.4622	0.5435	0.4226	0.3579	0.3607	0.3659	0.0221	0.0129	0.0129	0.0047	0.0159	0.0045	0.2875	0.3483	0.2297	0.2301	0.2461	0.1914	0.5306	0.5619	0.5518	0.5705	0.5435	0.5434	0.6055	0.6391	0.6493	0.4943	0.524	0.6	0.1716	0.1488	0.1802	0.1687
15.75	0.0707	0.0703	0.0846	0.0737	0.0717	0.0672	0.0499	0.0476	0.0502	0.4057	0.403	0.4405	0.3629	0.3589	0.3328	0.4827	0.5603	0.4205	0.3415	0.3585	0.3847	0.0227	0.0134	0.0129	0.0059	0.016	0.0042	0.2918	0.3427	0.2365	0.238	0.2408	0.1981	0.5314	0.5615	0.5532	0.5721	0.5446	0.5425	0.6154	0.6462	0.6368	0.5318	0.5403	0.6026	0.1756	0.1518	0.1817	0.1739
16	0.071	0.0718	0.0847	0.0749	0.0731	0.0694	0.0514	0.0486	0.0528	0.4215	0.4167	0.4451	0.3282	0.3447	0.3318	0.5022	0.5728	0.4246	0.3391	0.3636	0.3751	0.0226	0.0132	0.0129	0.0051	0.0163	0.0043	0.315	0.3284	0.2514	0.2384	0.2539	0.1973	0.535	0.5637	0.5543	0.5721	0.5415	0.5413	0.6244	0.6434	0.6616	0.558	0.5571	0.6057	0.182	0.1673	0.1833	0.1843
16.25	0.0725	0.073	0.0849	0.0761	0.074	0.0715	0.0524	0.0496	0.0537	0.4428	0.4331	0.45	0.344	0.3527	0.3328	0.5181	0.5789	0.4595	0.3252	0.3528	0.395	0.0232	0.0133	0.013	0.005	0.0168	0.0033	0.3349	0.322	0.2611	0.2433	0.2702	0.2115	0.5354	0.5643	0.5555	0.5711	0.5384	0.539	0.633	0.6563	0.6802	0.5754	0.5694	0.6117	0.1864	0.1914	0.1946	0.1859
16.5	0.0738	0.074	0.0853	0.0776	0.0752	0.0738	0.0532	0.05	0.0557	0.4643	0.4487	0.4672	0.3691	0.3541	0.328	0.5329	0.5835	0.4893	0.3515	0.3385	0.4201	0.0231	0.0141	0.0129	0.0056	0.0163	0.0034	0.3348	0.3186	0.2501	0.2407	0.2653	0.2194	0.535	0.565	0.5552	0.5717	0.535	0.5395	0.6446	0.666	0.6895	0.5856	0.5823	0.6162	0.1886	0.1985	0.1976	0.1971
16.75	0.075	0.0755	0.0857	0.0784	0.0767	0.076	0.0542	0.0508	0.0566	0.4831	0.4618	0.4863	0.3531	0.3391	0.3345	0.5382	0.588	0.5104	0.3924	0.3566	0.4445	0.0238	0.0132	0.0132	0.0063	0.0164	0.0032	0.3599	0.3476	0.2549	0.2505	0.2702	0.213	0.5342	0.5632	0.5586	0.5713	0.534	0.5364	0.65	0.6714	0.6914	0.5945	0.591	0.6242	0.1921	0.1974	0.1964	0.2019
17	0.0755	0.0766	0.0858	0.0803	0.0775	0.0782	0.0541	0.0517	0.0581	0.498	0.4723	0.5035	0.3605	0.3353	0.35	0.5457	0.5895	0.5232	0.4222	0.3842	0.4633	0.0238	0.014	0.0131	0.0046	0.0169	0.0035	0.3588	0.3341	0.272	0.2622	0.2642	0.2168	0.532	0.5648	0.5556	0.5685	0.5306	0.5351	0.6535	0.6791	0.6915	0.6003	0.5967	0.629	0.1937	0.1907	0.1982	0.2047
17.25	0.0762	0.0777	0.0861	0.0812	0.079	0.0803	0.0551	0.0524	0.0592	0.508	0.4831	0.5192	0.3761	0.3687	0.3639	0.5515	0.5919	0.5306	0.4358	0.4107	0.4755	0.0242	0.0137	0.0133	0.005	0.0171	0.0037	0.3585	0.335	0.2749	0.2646	0.2725	0.2195	0.5348	0.5643	0.5562	0.567	0.5277	0.5337	0.6591	0.6852	0.6923	0.6064	0.6024	0.6328	0.2027	0.1975	0.2036	0.2097
17.5	0.0766	0.0788	0.0868	0.083	0.08	0.0824	0.0549	0.0532	0.0597	0.5142	0.4904	0.53	0.3929	0.3789	0.3839	0.5523	0.5922	0.5326	0.4471	0.4333	0.4818	0.0246	0.0142	0.0137	0.0052	0.0174	0.004	0.356	0.3419	0.2843	0.261	0.2729	0.228	0.5321	0.5625	0.5546	0.5638	0.5218	0.5316	0.661	0.6894	0.6923	0.608	0.6039	0.6372	0.2097	0.1985	0.2066	0.2121
17.75	0.0773	0.0799	0.0872	0.084	0.0812	0.0848	0.0538	0.0541	0.0611	0.5195	0.4949	0.5412	0.4124	0.3938	0.4077	0.5546	0.5925	0.5371	0.453	0.4506	0.4884	0.0245	0.0139	0.0138	0.0047	0.0174	0.0026	0.3565	0.3657	0.2619	0.2728	0.2827	0.229	0.5322	0.5632	0.5538	0.5612	0.5184	0.5284	0.6648	0.6911	0.6952	0.6101	0.6079	0.64	0.2154	0.2048	0.2187	0.2174
18	0.0777	0.0805	0.088	0.0855	0.0822	0.0868	0.0512	0.0544	0.0623	0.5222	0.5014	0.5494	0.4273	0.4106	0.4288	0.554	0.5928	0.5389	0.4562	0.4605	0.4925	0.0246	0.0143	0.0142	0.0049	0.0178	0.0033	0.3982	0.3715	0.2808	0.2733	0.2845	0.2378	0.5306	0.5615	0.5529	0.557	0.5154	0.525	0.6681	0.6945	0.6929	0.61	0.6067	0.6433	0.2155	0.2064	0.2368	0.221
18.25	0.0784	0.0814	0.088	0.0864	0.0836	0.0885	0.0505	0.0548	0.0631	0.5265	0.5052	0.555	0.4426	0.4264	0.4462	0.5543	0.5905	0.5387	0.46	0.4685	0.4946	0.0252	0.0141	0.0142	0.005	0.0182	0.0019	0.3982	0.3627	0.3311	0.2895	0.2989	0.2423	0.5289	0.5605	0.5518	0.5542	0.5133	0.5243	0.6715	0.6967	0.6933	0.6106	0.6074	0.6434	0.2208	0.208	0.2366	0.2216
18.5	0.0791	0.0821	0.0888	0.0877	0.0845	0.0903	0.0492	0.0552	0.0646	0.5286	0.5059	0.5585	0.4515	0.4424	0.457	0.5557	0.5903	0.5381	0.4613	0.4749	0.4945	0.0258	0.014	0.0144	0.0049	0.0189	0.0029	0.4046	0.3687	0.3362	0.2828	0.2853	0.2399	0.5262	0.5593	0.5504	0.549	0.5096	0.5202	0.674	0.699	0.6934	0.6095	0.609	0.6444	0.2266	0.2105	0.2394	0.2306
18.75	0.0803	0.0828	0.0892	0.089	0.0858	0.0922	0.0486	0.0558	0.066	0.5296	0.5108	0.5635	0.4597	0.4548	0.4648	0.5551	0.5893	0.5385	0.4617	0.4782	0.496	0.0256	0.0138	0.0145	0.0047	0.0195	0.0006	0.3952	0.4709	0.3467	0.2754	0.3075	0.2369	0.525	0.5568	0.5485	0.5475	0.5072	0.5174	0.6741	0.6991	0.6929	0.6097	0.6064	0.6455	0.229	0.2048	0.2482	0.2308
19	0.0811	0.0835	0.0898	0.0902	0.087	0.0942	0.0502	0.0571	0.0674	0.5296	0.5109	0.5671	0.464	0.4644	0.4709	0.5555	0.5882	0.5378	0.4617	0.4807	0.4968	0.0253	0.0137	0.0147	0.0057	0.0195	0.0012	0.3955	0.4656	0.3469	0.2878	0.305	0.2385	0.5203	0.5563	0.5471	0.5435	0.5027	0.5139	0.6766	0.6925	0.6929	0.6083	0.6046	0.6444	0.2271	0.2312	0.2449	0.2337
19.25	0.0822	0.0847	0.0906	0.0914	0.088	0.0959	0.0502	0.0585	0.0687	0.529	0.5111	0.5696	0.4694	0.472	0.4771	0.5536	0.5876	0.5384	0.4601	0.4826	0.4952	0.0256	0.0139	0.0148	0.0046	0.02	0.0002	0.4013	0.4573	0.3281	0.27	0.3053	0.2131	0.5178	0.5528	0.5452	0.5395	0.5014	0.5121	0.6772	0.6926	0.6918	0.6081	0.6055	0.6458	0.2356	0.232	0.2444	0.2318
19.5	0.0832	0.0856	0.0906	0.0922	0.089	0.0979	0.0513	0.0596	0.0699	0.5311	0.5123	0.5708	0.4704	0.4767	0.4827	0.5531	0.5843	0.5372	0.4591	0.4838	0.4962	0.0257	0.0134	0.0147	0.0048	0.0206	0.0001	0.4056	0.4533	0.3367	0.29	0.3046	0.2445	0.5166	0.5521	0.5447	0.5364	0.4973	0.5103	0.6779	0.6911	0.6904	0.6048	0.602	0.6437	0.237	0.2353	0.2471	0.2421
19.75	0.0841	0.0868	0.0912	0.0938	0.0898	0.0996	0.0525	0.061	0.0699	0.5298	0.5126	0.5717	0.4763	0.4828	0.4891	0.5525	0.5833	0.5377	0.4586	0.4875	0.4952	0.026	0.013	0.0154	0.0053	0.0213	-0.0003	0.4029	0.4673	0.3465	0.3067	0.2773	0.2503	0.5156	0.552	0.5441	0.5336	0.4945	0.508	0.6781	0.6892	0.6895	0.6047	0.6036	0.6451	0.2396	0.2362	0.2472	0.2427
20	0.0844	0.0875	0.0919	0.0934	0.0904	0.1	0.0554	0.0619	0.0708	0.5282	0.5133	0.5722	0.4747	0.484	0.4917	0.5519	0.5833	0.5351	0.4558	0.4861	0.4931	0.0257	0.0132	0.0145	0.0042	0.0221	-0.0001	0.3995	0.4768	0.3328	0.2691	0.312	0.2391	0.5077	0.5524	0.54	0.5283	0.4902	0.505	0.6783	0.6897	0.6872	0.6006	0.6008	0.6442	0.2383	0.2428	0.2447	0.2485
20.25	0.085	0.0883	0.0924	0.0914	0.0899	0.0987	0.0598	0.0629	0.0715	0.5298	0.5126	0.5729	0.4756	0.4878	0.4961	0.55	0.5799	0.5336	0.4558	0.4873	0.4929	0.026	0.0133	0.0128	0.0049	0.0222	0.0007	0.3999	0.4871	0.349	0.2866	0.3095	0.2571	0.5063	0.5489	0.5418	0.5261	0.4887	0.5045	0.6784	0.6885	0.6855	0.6003	0.6018	0.6429	0.2373	0.2305	0.2571	0.2486
20.5	0.0899	0.0908	0.0924	0.1076	0.0894	0.1001	0.063	0.0641	0.0724	0.5279	0.5125	0.5725	0.4756	0.4888	0.5005	0.5476	0.5779	0.5317	0.455	0.4862	0.4894	0.0264	0.0112	0.0126	0.0032	0.0233	-0.001	0.4047	0.4983	0.3618	0.2967	0.3085	0.2478	0.5039	0.5491	0.5418	0.524	0.4876	0.5014	0.6801	0.6871	0.6829	0.5972	0.5981	0.6437	0.243	0.245	0.2479	0.2468
20.75	0.0872	0.0862	0.0883	0.0953	0.0906	0.1009	0.068	0.0652	0.0734	0.5343	0.5156	0.5773	0.4758	0.4903	0.5029	0.5525	0.5816	0.5309	0.4521	0.4863	0.4899	0.0287	0.0104	0.0122	0.0013	0.0234	-0.0027	0.4324	0.5025	0.3574	0.3044	0.3239	0.2563	0.5009	0.5493	0.5402	0.5209	0.4842	0.4998	0.6811	0.6852	0.684	0.5966	0.5961	0.6422	0.2491	0.2432	0.2531	0.2471
21	0.0865	0.087	0.0887	0.0951	0.0916	0.1011	0.0705	0.0661	0.0747	0.5338	0.5142	0.5779	0.4756	0.4902	0.5088	0.555	0.5805	0.5265	0.4495	0.4841	0.489	0.0318	0.0111	0.0105	0.0013	0.0243	-0.0016	0.4364	0.5046	0.3551	0.3172	0.3283	0.2577	0.5007	0.5466	0.5384	0.5152	0.4812	0.4965	0.682	0.6794	0.6838	0.5922	0.5958	0.6394	0.2528	0.2407	0.2619	0.2509
21.25	0.0866	0.0915	0.087	0.0958	0.0933	0.1024	0.0722	0.0668	0.0767	0.5303	0.5157	0.5746	0.4743	0.4919	0.5095	0.5482	0.5804	0.5265	0.4482	0.4821	0.4864	0.0336	0.0134	0.0106	0.0019	0.0243	-0.0017	0.4573	0.5091	0.3659	0.3256	0.3246	0.2568	0.4975	0.5415	0.5343	0.5128	0.4797	0.4961	0.6816	0.6901	0.6872	0.5908	0.5934	0.6389	0.2482	0.24	0.2569	0.2487
21.5	0.0858	0.0916	0.0858	0.0961	0.0946	0.1038	0.0731	0.0678	0.0788	0.5293	0.5105	0.5732	0.475	0.4914	0.5072	0.5467	0.5781	0.5251	0.4452	0.4792	0.4858	0.0286	0.0119	0.0103	0.0017	0.0248	-0.0019	0.4661	0.5138	0.3719	0.3234	0.3231	0.27	0.4956	0.5411	0.5338	0.5101	0.4781	0.4937	0.6788	0.686	0.6848	0.5868	0.5905	0.6364	0.2514	0.2402	0.2627	0.245
21.75	0.0842	0.0914	0.0869	0.0958	0.0956	0.103	0.0735	0.0688	0.0803	0.5292	0.5073	0.5715	0.4764	0.4918	0.5066	0.5425	0.575	0.5244	0.4447	0.4811	0.4823	0.0287	0.0102	0.0104	0.0005	0.0251	-0.0022	0.4795	0.5195	0.4077	0.3457	0.3337	0.3719	0.4978	0.5416	0.5323	0.5078	0.4753	0.4919	0.678	0.6861	0.681	0.5865	0.591	0.6434	0.2552	0.2803	0.2647	0.2359
22	0.0852	0.0909	0.0871	0.0938	0.0964	0.1038	0.0739	0.0704	0.0817	0.5239	0.504	0.5708	0.4778	0.4922	0.5079	0.5386	0.5715	0.5229	0.4403	0.4783	0.4809	0.0315	0.012	0.0098	0.0011	0.026	-0.0013	0.4899	0.5254	0.4481	0.3887	0.3611	0.4059	0.4945	0.5384	0.5291	0.5044	0.4728	0.4905	0.6776	0.6867	0.6756	0.5846	0.5876	0.6409	0.256	0.275	0.264	0.2523
22.25	0.0861	0.0924	0.0875	0.095	0.0972	0.1064	0.0722	0.0711	0.0817	0.5237	0.5043	0.5696	0.4748	0.4908	0.5071	0.5404	0.5697	0.5202	0.4378	0.4756	0.4806	0.0324	0.0113	0.0091	0.0003	0.0257	-0.0016	0.5019	0.5346	0.4768	0.421	0.3944	0.4307	0.4901	0.5361	0.527	0.5032	0.4714	0.4895	0.6775	0.6848	0.6746	0.5804	0.5873	0.6397	0.2605	0.2774	0.2637	0.2528
22.5	0.0867	0.0926	0.0881	0.0995	0.0983	0.107	0.0737	0.0725	0.0822	0.5233	0.5039	0.5696	0.48	0.4936	0.5074	0.5357	0.5673	0.5199	0.4369	0.4739	0.4791	0.0318	0.0118	0.0087	0.0003	0.0272	-0.0015	0.507	0.5366	0.4991	0.4474	0.4275	0.4447	0.4919	0.5424	0.5272	0.4999	0.4677	0.4867	0.6753	0.6846	0.6697	0.5802	0.5871	0.6391	0.2589	0.2745	0.2636	0.2502
22.75	0.0877	0.094	0.0888	0.1002	0.1002	0.1097	0.074	0.0743	0.0837	0.52	0.5006	0.5678	0.481	0.4938	0.5042	0.5347	0.5653	0.5197	0.435	0.4741	0.4763	0.0321	0.013	0.0093	0.0014	0.0273	-0.0024	0.514	0.5438	0.5113	0.4625	0.4524	0.4522	0.4943	0.538	0.5285	0.4973	0.467	0.4848	0.6752	0.6818	0.669	0.5785	0.5869	0.6368	0.252	0.2741	0.2625	0.2522
23	0.0889	0.0952	0.0898	0.1007	0.101	0.1115	0.072	0.0729	0.0813	0.5192	0.4984	0.5661	0.4778	0.4914	0.5005	0.5314	0.5626	0.517	0.4322	0.4715	0.4732	0.036	0.0155	0.0122	0.0028	0.0267	-0.0016	0.5201	0.5497	0.5182	0.4687	0.4678	0.4545	0.491	0.5345	0.5251	0.4919	0.4673	0.4833	0.6725	0.6817	0.666	0.575	0.584	0.6348	0.2538	0.2739	0.2663	0.2542
23.25	0.0898	0.0962	0.0909	0.1015	0.1016	0.1107	0.0734	0.0725	0.0816	0.5167	0.4972	0.5648	0.4768	0.4903	0.5004	0.5297	0.5608	0.514	0.4292	0.4692	0.472	0.035	0.0144	0.0108	0.0029	0.0261	-0.0058	0.5257	0.5551	0.5217	0.4744	0.4769	0.4579	0.4893	0.5332	0.5226	0.4921	0.4635	0.4828	0.671	0.6801	0.6628	0.5718	0.5805	0.6339	0.2818	0.2754	0.2626	0.2494
23.5	0.0906	0.0968	0.0919	0.1032	0.1026	0.1137	0.0754	0.0714	0.0824	0.5134	0.4957	0.5636	0.4762	0.4911	0.4959	0.5271	0.5596	0.5129	0.4293	0.4678	0.47	0.0376	0.0169	0.0116	0.0034	0.0266	-0.0064	0.5287	0.5585	0.5273	0.4781	0.4858	0.4575	0.4872	0.5289	0.5224	0.4882	0.4602	0.4785	0.6677	0.6802	0.6614	0.57	0.5771	0.6353	0.2894	0.2754	0.2619	0.2529
23.75	0.0916	0.0978	0.0927	0.1038	0.1044	0.1151	0.0773	0.0719	0.0835	0.5144	0.4945	0.563	0.4748	0.4913	0.4947	0.5263	0.5582	0.5109	0.4258	0.465	0.4681	0.036	0.0197	0.0121	0.0025	0.0276	-0.0057	0.5323	0.5645	0.5272	0.4798	0.4896	0.4611	0.4837	0.5287	0.526	0.4842	0.4617	0.479	0.6665	0.6755	0.6594	0.567	0.5745	0.6329	0.2846	0.2757	0.2879	0.2533
24	0.0928	0.0985	0.0936	0.102	0.1055	0.1165	0.0784	0.0721	0.085	0.5122	0.4946	0.5615	0.4723	0.4873	0.4944	0.5244	0.5569	0.5095	0.4235	0.4611	0.4668	0.0403	0.0254	0.0102	0.0052	0.0291	-0.0055	0.533	0.5682	0.5263	0.4807	0.4912	0.459	0.4819	0.5299	0.5207	0.4822	0.4637	0.4768	0.6637	0.6752	0.6569	0.5642	0.5715	0.6333	0.2868	0.2763	0.2899	0.2484
[truncated: 50 more columns]
