# Supplementary material for: Antibiotics promote intestinal growth of carbapenem-resistant Enterobacteriaceae by enriching nutrients and depleting microbial metabolites
Source: Nat Commun. 2023 Aug 22;14:5094. doi: 10.1038/s41467-023-40872-z (PMC10444851; doi:10.1038/s41467-023-40872-z)
Supplement: Supplementary file 6 — Source Data File [file 41467_2023_40872_MOESM6_ESM.zip › Source Data/Figure 6.xlsx]

## Sheet: Percent
bacteria	atmosphere	time	rep	Arabinose	Fructose	Fucose	Galactose	Glucose	Mannose	Ribose	Xylose	N-acetylglucosamine	Maltose	Sucrose	Trehalose	Alanine	Arginine	Aspartate	Glutamate	Glycine	Isoleucine	Leucine	Lysine	Methionine	Phenylalanine	Proline	Threonine	Tryptophan	Tyrosine	Valine	Uracil
E. coli	aerobic	0	1	100	100	100	100	100	100	100	100	100	100	100	100	100	100	100	100	100	100	100	100	100	100	100	100	100	100	100	100
E. coli	aerobic	0	2	100	100	100	100	100	100	100	100	100	100	100	100	100	100	100	100	100	100	100	100	100	100	100	100	100	100	100	100
E. coli	aerobic	0	3	100	100	100	100	100	100	100	100	100	100	100	100	100	100	100	100	100	100	100	100	100	100	100	100	100	100	100	100
E. coli	aerobic	4	1	0	1.64404	85.7584	11.7479	8.06987	3.76133	114.32	35.9968	3.88579	92.7867	95.805	4.49862	96.9302	84.4584	0	82.8512	84.8548	92.8531	90.2972	89.2038	94.298	95.3079	97.0435	79.4649	95.184	95.0652	92.4574	96.9494
E. coli	aerobic	4	2	0	1.39594	83.3542	11.123	7.44	3.27432	99.3705	31.7587	3.58349	93.2376	92.9773	4.2059	94.7624	79.9915	0	80.8503	82.3144	90.7528	87.6853	87.3784	91.3738	92.9999	96.1565	78.8838	91.5139	93.2287	90.0144	92.858
E. coli	aerobic	4	3	0	2.0489	87.3511	10.9083	9.93585	3.31655	101.859	34.678	4.01298	96.2817	95.4858	5.30234	94.9654	84.3311	0	82.7177	84.274	93.0889	90.1992	90.152	93.9444	94.9559	96.9686	82.4331	95.0228	95.5731	92.3362	94.7077
E. coli	aerobic	8	1	0	0.951998	4.11642	9.74035	6.77788	2.72532	36.5157	3.38976	4.2187	17.5471	77.448	1.66748	93.5856	81.327	0	77.3803	86.4582	89.9267	86.6735	73.3997	91.7127	92.2743	92.7836	71.449	63.9062	92.4578	89.5672	90.1096
E. coli	aerobic	8	2	0	0.882328	2.88633	11.4693	8.30531	2.83396	16.3943	4.35089	3.50577	29.6342	80.3708	1.95189	95.3727	80.3281	0	78.2555	86.072	90.5223	86.7368	74.6818	90.6998	93.8964	96.2306	74.6754	62.9063	94.7979	90.0071	88.8343
E. coli	aerobic	8	3	0	1.08253	3.89387	9.7888	8.18937	3.13117	36.3743	5.7138	3.69591	50.8151	82.5323	1.94015	97.0034	83.7522	0	81.388	87.9632	92.8535	89.3013	77.7075	93.531	95.8059	98.6289	74.0846	68.9661	94.5802	92.519	91.3961
E. coli	aerobic	24	1	0	0.834503	4.46649	7.21272	6.7234	2.67377	12.1771	3.46824	3.64304	0	76.0325	1.84029	96.4129	81.2346	0	67.9603	86.5762	91.4262	87.5989	65.1636	92.2029	93.6891	93.971	58.1608	23.9602	94.6435	90.6049	72.5708
E. coli	aerobic	24	2	0	0.489114	5.20085	9.78162	7.40744	2.66784	19.8761	4.19097	3.19438	0	75.5807	1.86495	97.0902	80.4499	0	66.9935	85.9132	91.6902	87.237	66.6516	91.5127	94.5601	96.1274	60.9482	23.4645	94.9529	90.5798	73.6809
E. coli	aerobic	24	3	0	0.618754	6.05021	9.64842	6.43371	3.04179	28.0665	3.54435	3.55426	0	72.9335	1.90851	94.6553	80.1198	0	67.2013	85.6574	91.2586	87.1135	67.2372	91.3609	93.7664	93.5657	59.9173	26.5071	94.0962	90.0825	73.0933
E. coli	anaerobic	0	1	100	100	100	100	100	100	100	100	100	100	100	100	100	100	100	100	100	100	100	100	100	100	100	100	100	100	100	100
E. coli	anaerobic	0	2	100	100	100	100	100	100	100	100	100	100	100	100	100	100	100	100	100	100	100	100	100	100	100	100	100	100	100	100
E. coli	anaerobic	0	3	100	100	100	100	100	100	100	100	100	100	100	100	100	100	100	100	100	100	100	100	100	100	100	100	100	100	100	100
E. coli	anaerobic	4	1	85.7409	51.9854	101.416	57.4944	12.8708	57.8575	101.354	97.8642	7.7711	101.13	100.292	61.0159	99.1243	87.9205	0	92.9753	90.5726	96.97	95.7006	96.7712	97.387	97.5899	98.6558	94.5592	97.9658	98.5429	96.1638	98.0186
E. coli	anaerobic	4	2	83.051	49.8494	103.14	55.3802	12.5324	54.9944	107.999	100.627	9.5134	101.243	103.016	61.2233	102.707	90.1106	0	95.9105	93.4355	99.2382	97.9702	97.1625	99.5412	101.005	101.653	96.0365	101.809	100.708	98.8959	101.061
E. coli	anaerobic	4	3	100.973	69.808	100.914	73.8396	12.0899	75.5096	106.243	98.2411	25.585	102.894	102.096	72.7046	100.687	89.2199	0	96.6688	95.4146	98.3384	97.8463	98.93	98.7885	99.89	101.313	96.172	100.075	100.473	98.1458	98.9012
E. coli	anaerobic	8	1	0	2.43006	5.35048	16.1177	9.97714	3.94479	50.7914	5.30458	5.84841	1.27889	86.972	2.69093	98.5746	81.2482	0	81.9061	90.7485	93.5861	89.9126	68.1604	94.075	95.6632	99.5116	83.4937	69.7551	97.0367	93.4868	91.0837
E. coli	anaerobic	8	2	0	2.58015	6.8098	17.4309	10.4263	4.45882	54.2586	4.14058	6.02987	0.340078	86.3564	2.9917	98.5787	82.9159	0	81.9821	92.0208	93.6244	89.9367	68.22	93.8991	96.4524	99.1252	84.4857	68.5223	97.4115	93.4952	92.1229
E. coli	anaerobic	8	3	0	2.93572	4.1361	13.3882	9.26817	2.94996	54.343	6.33486	5.6766	38.7944	89.488	2.05105	96.5281	78.3735	0	81.3515	90.4022	91.3659	88.1585	65.772	91.9682	94.0616	97.3093	83.8186	75.0051	95.0046	91.3644	89.4135
E. coli	anaerobic	24	1	0	1.76871	3.17444	13.9087	9.7169	4.00241	20.3794	3.99431	5.88086	0	0	2.52078	98.9542	82.3635	0	77.6414	93.3075	92.1821	87.2118	22.2752	92.1639	93.0007	97.2873	79.6683	60.0338	95.6136	91.3377	57.4875
E. coli	anaerobic	24	2	0	1.95646	2.08409	13.5075	7.9042	3.7091	20.62	2.38253	5.96043	0	0	2.59033	98.2456	81.8727	0	76.3908	93.7897	90.6737	86.0366	22.0574	90.8644	92.1349	95.0759	78.1906	56.6494	94.0538	90.0107	56.7364
E. coli	anaerobic	24	3	0	2.11152	3.25226	13.8408	7.63817	4.37405	30.9152	3.06262	5.38817	0	0	3.06388	98.2729	76.8486	0	76.8348	93.218	90.4527	85.8526	21.414	90.3494	92.935	94.4882	77.0724	65.2489	94.5008	90.0042	61.7367
K. pneumoniae	aerobic	0	1	100	100	100	100	100	100	100	100	100	100	100	100	100	100	100	100	100	100	100	100	100	100	100	100	100	100	100	100
K. pneumoniae	aerobic	0	2	100	100	100	100	100	100	100	100	100	100	100	100	100	100	100	100	100	100	100	100	100	100	100	100	100	100	100	100
K. pneumoniae	aerobic	0	3	100	100	100	100	100	100	100	100	100	100	100	100	100	100	100	100	100	100	100	100	100	100	100	100	100	100	100	100
K. pneumoniae	aerobic	4	1	0	0.639838	98.3453	11.0646	7.49124	3.30857	53.5326	46.1515	3.66214	5.26119	1.66639	3.38367	93.1954	82.908	0	79.6564	79.8642	89.2174	84.9881	24.923	91.4346	91.8843	90.7536	68.3323	95.3448	94.9941	88.7053	94.2151
K. pneumoniae	aerobic	4	2	12.0825	1.70881	96.0765	15.2022	8.72922	5.66557	63.2544	47.6028	3.60033	10.1906	5.10349	5.21664	93.8249	84.5046	0	79.4862	80.8961	89.3407	85.3354	26.0562	91.8893	91.6706	95.2736	74.2658	94.5537	94.3636	89.1113	94.3118
K. pneumoniae	aerobic	4	3	0	0.689166	100.546	12.2531	7.08671	3.40413	39.826	45.4318	3.29222	4.56709	1.41774	3.26618	98.5681	81.8994	0	81.9089	82.4041	91.3176	86.8151	25.2385	93.2726	94.1173	95.9986	69.6524	97.8569	96.6308	91.0147	94.557
K. pneumoniae	aerobic	8	1	0	0.111913	97.6337	11.6029	6.8868	3.90999	31.3906	3.59295	3.35002	0	0	2.67064	93.4487	82.9637	0	75.3059	79.0008	87.9738	82.4215	7.56337	90.2095	89.357	90.6656	61.7824	95.6528	94.0115	88.2662	94.3172
K. pneumoniae	aerobic	8	2	0	0.774216	97.717	6.94301	6.63324	1.94418	10.5346	4.38003	3.38069	2.06791	0	1.68699	93.6584	82.0812	0	74.5421	80.3967	87.3545	82.1311	6.60486	90.7385	88.3762	92.5099	62.7622	94.7332	93.2847	87.8642	92.1287
K. pneumoniae	aerobic	8	3	0	1.0633	102.074	11.9027	6.63184	3.76458	26.6036	3.35509	3.39979	0.975114	0	2.7289	98.5985	81.2532	0	77.8725	82.191	90.1619	84.3673	6.48536	93.0991	92.2149	97.6851	64.7907	98.8936	95.967	90.5055	95.4048
K. pneumoniae	aerobic	24	1	0	0.347978	96.4425	11.1897	6.34662	3.1626	14.4246	3.73847	2.51491	0	0	2.10657	87.0525	78.2998	0	51.3197	79.5207	85.0423	78.6159	8.40934	87.1437	85.5529	91.1549	39.7017	94.7051	91.8713	85.8311	93.6067
K. pneumoniae	aerobic	24	2	0	0.786813	96.9055	9.65461	6.09513	2.35541	17.6279	2.93129	2.91119	0	0	2.0068	87.4688	78.8801	0	50.8632	80.1058	85.1092	78.7266	8.43432	87.9519	85.5036	92.2911	39.6665	93.9075	91.3428	86.1885	94.4144
K. pneumoniae	aerobic	24	3	0	0.781218	98.0712	10.2892	5.66494	2.63959	16.7806	3.75361	2.8196	0.380008	0	2.29491	89.0331	79.2237	0	50.745	81.3019	86.1147	79.6049	8.39636	88.4885	86.533	95.0824	40.3273	94.8755	92.8728	86.9882	93.925
K. pneumoniae	anaerobic	0	1	100	100	100	100	100	100	100	100	100	100	100	100	100	100	100	100	100	100	100	100	100	100	100	100	100	100	100	100
K. pneumoniae	anaerobic	0	2	100	100	100	100	100	100	100	100	100	100	100	100	100	100	100	100	100	100	100	100	100	100	100	100	100	100	100	100
K. pneumoniae	anaerobic	0	3	100	100	100	100	100	100	100	100	100	100	100	100	100	100	100	100	100	100	100	100	100	100	100	100	100	100	100	100
K. pneumoniae	anaerobic	4	1	81.6148	29.5826	100.989	24.2718	13.6644	33.7912	91.7964	91.9049	38.4859	86.1661	9.2682	7.63755	95.6821	88.6318	17.4621	86.4869	82.0615	92.6266	89.7715	60.8812	92.9228	94.7564	92.9385	87.6695	97.7242	95.8105	91.7199	96.4461
K. pneumoniae	anaerobic	4	2	93.8427	32.8441	104.3	23.3275	11.5582	38.4832	99.5841	98.1321	45.6451	89.355	9.86088	6.78659	103.434	93.5546	20.9726	92.4397	88.4622	98.1332	95.7379	65.9284	99.4653	100.283	100.098	90.9587	104.022	98.4792	97.6357	101.639
K. pneumoniae	anaerobic	4	3	87.8821	29.0207	98.935	24.5724	12.5522	37.5894	90.7622	95.1429	44.7886	87.5018	8.86478	6.88837	96.8079	92.2552	21.1729	89.2502	85.3892	94.1563	91.8951	64.9692	95.1592	95.626	96.4997	88.3027	98.5055	95.591	93.4866	97.8974
K. pneumoniae	anaerobic	8	1	0	1.73379	97.124	12.5732	8.08133	4.06967	18.2821	10.9285	5.30227	0	0	2.88966	96.5975	86.1584	0	77.2736	83.503	88.3308	83.4281	6.92164	90.6698	89.3905	94.0997	78.7144	96.2452	93.0744	88.5256	95.2375
K. pneumoniae	anaerobic	8	2	0	2.03408	108.524	17.0364	11.5248	4.55968	27.9062	11.6559	5.83398	0	0	3.4986	103.615	93.6402	0	83.6676	87.6959	95.55	89.8104	10.2775	97.3975	96.7684	99.4281	84.1971	105.156	98.1869	95.7146	102.609
K. pneumoniae	anaerobic	8	3	0	2.08339	98.7399	12.4042	7.6984	3.83419	27.9195	10.8463	5.4256	0	0	2.67929	98.4367	85.7441	0	78.8556	84.2672	89.7038	84.7766	7.1284	92.0323	91.7135	95.8565	79.0398	97.4442	93.5084	90.1856	97.9224
K. pneumoniae	anaerobic	24	1	0	3.12526	98.0478	9.29689	7.76014	3.10853	20.0658	3.37005	5.50035	0	0	2.30106	99.478	87.9382	0	79.002	86.3947	90.047	84.7995	7.41255	92.4577	89.9779	96.258	79.1828	98.5312	94.6222	90.4021	98.6276
K. pneumoniae	anaerobic	24	2	0	2.7395	104.889	14.7493	10.2919	4.31729	19.1542	5.3615	5.79157	0	0	3.22696	103.61	93.6219	0	82.1374	89.2626	94.4366	88.8271	9.97813	96.2077	93.4988	99.2734	82.7134	103.981	97.4841	94.6607	102.641
K. pneumoniae	anaerobic	24	3	0	2.94711	95.1942	11.7883	9.49931	3.38822	14.9249	5.72524	5.50189	0	0	2.40991	95.085	86.6377	0	75.5366	82.0946	87.0652	81.7359	9.02002	88.3906	85.8561	90.4652	77.1307	93.6286	90.1618	87.5893	93.4417
E. hormaechei	aerobic	0	1	100	100	100	100	100	100	100	100	100	100	100	100	100	100	100	100	100	100	100	100	100	100	100	100	100	100	100	100
E. hormaechei	aerobic	0	2	100	100	100	100	100	100	100	100	100	100	100	100	100	100	100	100	100	100	100	100	100	100	100	100	100	100	100	100
E. hormaechei	aerobic	0	3	100	100	100	100	100	100	100	100	100	100	100	100	100	100	100	100	100	100	100	100	100	100	100	100	100	100	100	100
E. hormaechei	aerobic	4	1	76.1928	23.9945	99.2309	11.5394	8.05383	2.8324	77.3956	86.5475	4.14137	87.2702	5.22008	4.02921	98.8532	88.7738	0.445514	88.8973	82.2526	94.4752	92.0647	93.7063	95.5899	96.6836	97.2914	81.5877	97.2418	96.8196	93.809	98.372
E. hormaechei	aerobic	4	2	62.9338	21.5365	99.7974	12.209	8.99115	3.88364	62.6961	83.8857	3.95348	79.5332	3.17969	4.38695	99.7088	90.2395	0	89.4481	83.3785	94.6449	92.5856	94.8626	95.4212	96.3736	97.156	79.253	96.7528	97.5598	93.8466	96.9139
E. hormaechei	aerobic	4	3	58.1733	20.5478	98.6863	11.0989	9.7763	3.22034	61.75	82.9271	3.78174	84.2035	3.66124	3.77694	97.6326	89.0083	0	88.2397	80.8912	94.0817	91.3308	94.2842	94.3495	95.4302	96.5998	80.7696	97.3761	96.1435	93.1715	95.224
E. hormaechei	aerobic	8	1	0	1.71393	85.2137	11.3143	5.647	3.40563	19.4169	4.14677	3.62168	0	0	2.31423	99.4325	64.3174	0	84.9793	85.0603	94.2187	90.2853	94.8938	94.8973	96.5259	100.801	67.2774	98.1421	97.251	93.971	98.9787
E. hormaechei	aerobic	8	2	0	1.48124	81.0296	13.462	6.87056	3.74865	23.0945	3.54461	4.00629	0.8326	0	2.81974	93.2032	62.1833	0	80.9144	81.3146	89.8017	86.0226	89.666	90.1398	91.8989	93.9444	64.5815	94.0355	94.2362	89.106	93.4274
E. hormaechei	aerobic	8	3	0	1.21044	82.2525	13.4542	4.83419	3.94134	26.1909	3.02906	3.82065	0	0	2.85175	93.6395	52.6247	0	81.3228	81.0391	91.494	87.1929	92.6434	91.3246	93.586	94.8655	65.7297	96.7709	94.6429	90.7416	95.9176
E. hormaechei	aerobic	24	1	0	0.5954	32.8529	10.9647	2.49959	2.46028	14.928	2.36483	3.38734	1.97875	0	2.11037	95.6343	29.4367	0	72.8215	84.739	91.6805	86.4503	112.777	91.1353	92.3443	98.3756	3.48154	96.1029	95.3846	92.0917	97.943
E. hormaechei	aerobic	24	2	0	0.608164	30.9345	12.2175	1.86574	3.30711	4.09207	1.87327	3.59511	1.88288	0	2.40762	96.3667	29.4783	0	73.9231	85.4541	92.4427	87.136	113.707	91.624	93.1343	98.2729	2.28806	96.9475	96.0521	92.7504	97.3517
E. hormaechei	aerobic	24	3	0	0.0849579	28.6404	13.8188	0.0547387	3.69233	21.2777	1.0949	3.41276	0	0	2.82385	94.9219	25.8792	0	72.7517	84.1644	91.9717	86.4737	112.106	91.1586	92.9352	97.1746	1.28222	97.751	95.2936	92.203	98.6517
E. hormaechei	anaerobic	0	1	100	100	100	100	100	100	100	100	100	100	100	100	100	100	100	100	100	100	100	100	100	100	100	100	100	100	100	100
E. hormaechei	anaerobic	0	2	100	100	100	100	100	100	100	100	100	100	100	100	100	100	100	100	100	100	100	100	100	100	100	100	100	100	100	100
E. hormaechei	anaerobic	0	3	100	100	100	100	100	100	100	100	100	100	100	100	100	100	100	100	100	100	100	100	100	100	100	100	100	100	100	100
E. hormaechei	anaerobic	4	1	96.1231	62.6037	102.361	61.0476	14.9529	37.2045	99.9426	97.7287	6.35248	96.0714	63.5306	35.041	102.364	92.3757	17.0016	96.5336	90.1632	97.6808	96.0503	95.8023	97.614	99.1267	98.698	90.1258	101.15	99.5813	97.3263	99.2642
E. hormaechei	anaerobic	4	2	107.335	67.1406	99.8901	58.2417	12.6412	41.3926	88.6061	98.71	6.48866	98.175	69.9806	38.4211	102.795	93.3089	20.7974	97.847	93.3371	97.851	96.9124	97.5213	98.8458	98.6698	100.942	90.8567	98.9988	97.3966	97.2747	98.7991
E. hormaechei	anaerobic	4	3	101.9	66.3558	103.608	63.7585	17.2948	42.9699	94.9944	101.674	6.56514	99.4693	68.4086	39.5103	101.398	95.9653	20.8965	98.7527	92.7229	98.9856	97.4347	98.8383	99.1205	99.5945	99.8171	92.1449	101.067	99.185	98.2398	99.5848
E. hormaechei	anaerobic	8	1	0	2.36193	73.3317	14.7915	3.3005	4.07869	11.5099	1.86674	5.39146	2.89933	0	2.87775	89.6166	11.2917	0	76.8682	78.265	86.4177	82.3863	103.74	86.3727	87.4298	88.9308	67.6587	91.0181	88.713	85.966	89.2902
E. hormaechei	anaerobic	8	2	0	3.4868	75.363	11.0649	1.84977	3.19986	16.9958	1.37958	5.98831	0	0	2.12651	98.8956	11.5678	0	84.5672	87.7837	94.0702	90.1731	111.217	94.8501	95.627	100.674	71.1068	98.6974	95.7928	93.4736	98.0033
E. hormaechei	anaerobic	8	3	0	2.84094	78.0091	18.0037	1.45433	5.34904	34.168	1.4876	6.19609	0	0	3.62259	94.9687	11.4966	0	83.403	84.6528	93.352	88.7317	109.469	92.9468	95.0223	95.9197	69.035	100.069	95.8265	92.2231	98.1882
E. hormaechei	anaerobic	24	1	0	1.60907	43.0005	15.1692	2.46423	3.64148	24.7055	1.01325	6.03641	0.197364	0	2.74945	97.3101	20.3401	0	83.751	89.5755	94.3189	89.2574	108.096	93.695	94.4938	99.0165	0	99.5089	97.473	93.7989	100.184
E. hormaechei	anaerobic	24	2	0	2.87856	42.1374	16.3572	2.00203	3.90008	18.4486	1.08776	6.1555	0	0	2.8316	100.793	21.0032	0	85.4303	92.3808	96.0823	91.0101	108.887	95.5038	96.2663	101.026	0	99.6941	97.9916	95.4705	100.446
E. hormaechei	anaerobic	24	3	0	1.85084	42.8864	15.6152	0.751569	4.38602	27.0209	0	6.07497	0	0	2.89708	95.9115	19.9665	0	82.2275	89.782	93.1527	88.267	109.634	92.5487	93.3089	98.4915	0	97.646	95.0013	92.3324	98.6979
Sterile media	NA	0	1	100	100	100	100	100	100	100	100	100	100	100	100	100	100	100	100	100	100	100	100	100	100	100	100	100	100	100	100
Sterile media	NA	0	2	100	100	100	100	100	100	100	100	100	100	100	100	100	100	100	100	100	100	100	100	100	100	100	100	100	100	100	100
Sterile media	NA	0	3	100	100	100	100	100	100	100	100	100	100	100	100	100	100	100	100	100	100	100	100	100	100	100	100	100	100	100	100
Sterile media	NA	0	4	100	100	100	100	100	100	100	100	100	100	100	100	100	100	100	100	100	100	100	100	100	100	100	100	100	100	100	100
Sterile media	NA	4	1	97.6594	103.617	102.087	101.097	100.66	100.334	109.073	99.0561	103.477	100.354	100.661	101.07	103.241	99.6728	100.009	100.553	101.326	100.724	100.702	101.723	100.164	100.853	102.499	100.385	100.032	100.707	100.924	100.704
Sterile media	NA	4	2	93.7853	97.8791	98.8714	100.248	99.3318	96.5301	98.6704	98.056	101.142	93.2805	96.9237	97.9743	99.6649	96.2867	97.2967	98.0045	97.8386	98.1912	97.8461	98.8007	97.4207	98.7815	99.7403	96.8106	97.6068	98.4984	98.2457	98.6577
Sterile media	NA	4	3	99.1439	99.0032	99.2757	99.9288	101.885	99.2097	86.3932	100.705	98.2228	99.5393	100.29	99.9358	99.3029	101.224	100.321	99.1734	98.5483	99.5203	99.3093	99.3885	99.188	99.1727	98.1813	101.298	98.7006	99.1377	99.2812	98.3354
Sterile media	NA	4	4	98.0675	104.072	101.411	101.758	105.245	99.8185	98.6475	100.66	103.132	98.3809	100.992	100.983	105.491	99.289	100.3	100.927	100.357	100.993	100.637	99.0758	100.539	101.533	99.6698	100.083	102.22	100.42	101.191	100.422
Sterile media	NA	8	1	97.7327	102.132	100.483	99.8497	100.301	98.2621	96.9399	98.6463	100.791	99.8567	100.377	99.713	101.641	98.1997	98.6556	99.1553	99.6958	99.1446	99.0401	100.564	98.5461	99.7572	100.742	99.9574	98.3381	99.7421	99.3911	99.1645
Sterile media	NA	8	2	95.6611	102.063	103.485	104.627	103.559	100.032	96.7063	102.247	104.111	93.4925	102.02	101.74	103.537	100.251	100.971	101.474	101.102	101.335	101.103	102.042	100.462	101.747	102.64	100.577	99.7731	101.349	101.603	99.8919
Sterile media	NA	8	3	102.371	99.5015	99.6073	97.9381	102.232	98.6638	86.0781	101.505	98.9522	99.1848	100.451	98.9918	99.98	100.744	100.482	99.1468	98.8004	99.5454	99.3231	98.8977	99.3055	98.7958	97.9004	100.81	97.9076	99.206	99.2228	98.1462
Sterile media	NA	8	4	98.3238	104.504	100.286	100.248	104.574	99.5771	95.5984	100.319	103.167	97.7833	100.511	100.213	105.666	99.6667	100.004	100.031	99.9317	99.8348	99.7168	97.589	99.5266	100.353	99.1499	99.792	100.215	98.7979	100.319	99.3813
Sterile media	NA	24	1	100.61	102.129	101.358	99.6619	100.62	99.9797	107.123	98.7305	104.636	102.168	100.719	100.955	102.206	99.6195	99.7023	99.6692	101.343	99.994	100.146	100.998	98.3844	100.246	102.715	100.382	97.8461	99.4249	100.287	100.314
Sterile media	NA	24	2	93.3877	100.305	103.513	105.097	103.651	100.025	98.8465	101.604	101.502	93.4215	99.7766	101.813	102.017	100.03	101.603	101.314	100.425	101.333	100.932	101.22	99.0086	101.423	101.849	100.916	98.8519	101.577	101.344	99.6549
Sterile media	NA	24	3	99.2015	100.953	100.886	99.8884	102.222	100.941	93.6861	101.282	99.5975	100.036	98.7527	101.238	100.077	100.649	100.621	99.5531	99.5928	100.19	100.02	100.03	99.9694	99.4374	99.2046	100.368	99.2527	99.1195	99.7213	98.9139
Sterile media	NA	24	4	97.1659	104.369	101.904	102.328	106.845	98.9349	93.4503	100.631	102.081	96.739	100.773	99.5373	106.442	99.6371	99.7779	100.39	99.8156	100.171	99.8963	96.5403	99.5265	101.09	98.3331	100.245	101.39	99.5422	100.9	99.7142

## Sheet: Integration
bacteria	atmosphere	time	rep	Arabinose	Fructose	Fucose	Galactose	Glucose	Mannose	Ribose	Xylose	N-acetylglucosamine	Maltose	Sucrose	Trehalose	Alanine	Arginine	Aspartate	Glutamate	Glycine	Isoleucine	Leucine	Lysine	Methionine	Phenylalanine	Proline	Threonine	Tryptophan	Tyrosine	Valine	Uracil
E. coli	aerobic	0	1	1604325	1027428	1221908	971865	440287	1763657	190171	505107	2542215	447976	1530461	1100549	7145271	1571041	3478231	2553853	12579264	9789200	9571987	1148609	6152943	3398869	801408	3933635	1042104	4953793	5817528	2979932
E. coli	aerobic	0	2	1606652	1028576	1197566	944072	427656	1771543	210767	500797	2582129	440856	1525355	1103467	7081394	1575171	3444263	2517928	12535475	9650828	9497806	1133101	6118908	3355960	788274	3842732	1038487	4935915	5754300	2972407
E. coli	aerobic	0	3	1612616	1022969	1185680	910277	415014	1691938	205993	486688	2446226	443874	1521224	1074161	7066322	1526124	3401456	2494578	12357642	9528306	9353082	1110503	6023415	3315873	787708	3791209	1016044	4835844	5678208	2934397
E. coli	aerobic	4	1	0	16891	1047889	114174	35531	66337	217403	181822	98785	415662	1466257	49509	6925924	1326876	0	2115897	10674109	9089578	8643233	1024602	5802100	3239390	777715	3125859	991916	4709335	5378738	2889027
E. coli	aerobic	4	2	0	14358	998221	105009	31818	58006	209440	159047	92530	411044	1418234	46411	6710499	1260003	0	2035753	10318506	8758401	8328178	990085	5591076	3121038	757977	3031294	950360	4601691	5179697	2760117
E. coli	aerobic	4	3	0	20960	1035704	99296	41235	56114	209823	168774	98166	427370	1452553	56956	6710558	1286997	0	2063456	10414285	8869800	8436408	1001140	5658658	3148616	763829	3125212	965473	4621767	5243043	2779099
E. coli	aerobic	8	1	0	9781	50299	94663	29842	48065	69442	17122	107248	78607	1185311	18351	6686942	1277681	0	1976180	10875805	8803109	8296376	843076	5643028	3136284	743575	2810544	665969	4580170	5210600	2685204
E. coli	aerobic	8	2	0	9075	34566	108279	35518	50205	34554	21789	90524	130644	1225939	21538	6753718	1265305	0	1970419	10789529	8736150	8238090	846220	5549838	3151124	758561	2869577	653273	4679145	5179276	2640516
E. coli	aerobic	8	3	0	11074	46169	89105	33987	52977	74929	27808	90410	225555	1255501	20840	6854574	1278162	0	2030286	10870176	8847368	8352422	862943	5633760	3176800	776907	2808702	700726	4573753	5253421	2681924
E. coli	aerobic	24	1	0	8574	54576	70098	29602	47156	23157	17518	92614	0	1163647	20253	6888963	1276228	0	1735606	10890648	8949892	8384954	748475	5673194	3184370	753091	2287832	249690	4688441	5270968	2162559
E. coli	aerobic	24	2	0	5031	62284	92346	31678	47262	41892	20988	82483	0	1152875	20579	6875337	1267224	0	1686849	10769629	8848861	8285597	755231	5599576	3173399	757747	2342077	243676	4686797	5212233	2190095
E. coli	aerobic	24	3	0	6330	71736	87827	26701	51465	57815	17250	86945	0	1109482	20500	6688648	1222727	0	1676388	10585232	8695398	8147802	746671	5503043	3109176	737024	2271592	269324	4550345	5115073	2144849
E. coli	anaerobic	0	1	1463268	1010328	1162586	932191	453154	1744517	231530	488251	4555317	426885	1488174	1079438	6841547	1501373	3193980	2403585	12124255	9320892	9140576	1065217	5842444	3239335	704710	3694939	993583	4711533	5552947	2820434
E. coli	anaerobic	0	2	1418848	1007280	1139190	918134	444103	1712673	220474	477189	4430345	418641	1457702	1063274	6680048	1459118	3145797	2350377	11766916	9125683	8956955	1047460	5729951	3145946	691321	3587904	956363	4611630	5436105	2756886
E. coli	anaerobic	0	3	1528604	1060577	1225384	979191	481324	1835737	236722	519653	4797777	454311	1563247	1136107	7168185	1584207	3397436	2523249	12584928	9811025	9604709	1127605	6151893	3375655	742307	3869788	1033254	4929737	5838656	2968515
E. coli	anaerobic	4	1	1254619	525224	1179043	535958	58325	1009334	234664	477823	353998	431709	1492527	658629	6781635	1320014	0	2234740	10981257	9038469	8747588	1030824	5689780	3161262	695237	3493906	973372	4642881	5339924	2764552
E. coli	anaerobic	4	2	1178368	502123	1174964	508465	55657	941875	238109	480180	421476	423843	1501667	650972	6860878	1314821	0	2254258	10994479	9056160	8775146	1017738	5703665	3177563	702746	3445697	973665	4644293	5376086	2786139
E. coli	anaerobic	4	3	1543480	740368	1236590	723031	58192	1386158	251499	510513	1227513	467459	1596010	826002	7217428	1413429	0	2439195	12007864	9648009	9397856	1115540	6077364	3371943	752055	3721653	1034032	4953043	5730393	2935896
E. coli	anaerobic	8	1	0	24552	62204	150248	45212	68818	117597	25900	266414	5459	1294295	29047	6744029	1219838	0	1968682	11002574	8723060	8218526	726057	5496281	3098851	701268	3085043	693074	4571914	5191272	2568957
E. coli	anaerobic	8	2	0	25989	77577	160039	46304	76365	119626	19758	267144	1424	1258820	31810	6585106	1209841	0	1926888	10828009	8543870	8055587	714577	5380372	3034340	685274	3031265	655322	4492257	5082495	2539724
E. coli	anaerobic	8	3	0	31136	50683	131097	44610	54154	128642	32919	272351	176247	1398919	23302	6919313	1241599	0	2052702	11377050	8963929	8467371	741649	5657786	3175197	722333	3243601	774994	4683477	5334450	2654254
E. coli	anaerobic	24	1	0	17870	36906	129656	44033	69823	47184	19502	267892	0	0	27210	6770000	1236583	0	1866177	11312839	8592192	7971663	237279	5384624	3012603	685593	2943696	596485	4504868	5071936	1621397
E. coli	anaerobic	24	2	0	19707	23742	124017	35103	63525	45462	11369	264068	0	0	27542	6562850	1194620	0	1795473	11036160	8274597	7706263	231043	5206485	2898514	657279	2805403	541774	4337411	4893075	1564156
E. coli	anaerobic	24	3	0	22394	39853	135528	36764	80296	73183	15915	258513	0	0	34809	7044384	1217441	0	1938734	11731417	8874334	8245894	241466	5558197	3137164	701392	2982537	674187	4658638	5255033	1832663
K. pneumoniae	aerobic	0	1	1668301	1085005	1220357	922989	417558	1760403	211379	499614	2644394	465628	1555488	1087306	7158033	1564462	3461924	2540955	12745445	9746820	9562761	1144431	6158515	3384317	806607	3875605	1038801	4938448	5803773	2971059
K. pneumoniae	aerobic	0	2	1591766	1057550	1212128	961562	426017	1768614	223143	498219	2600112	452791	1495801	1095632	7092678	1565754	3452395	2534272	12642353	9753181	9556748	1142304	6139201	3387543	792815	3849487	1044276	4947397	5793982	2982042
K. pneumoniae	aerobic	0	3	1603796	1013756	1183412	922356	415354	1776231	229107	497585	2583344	457583	1478440	1064077	6879970	1568978	3413729	2467819	12533482	9555687	9404491	1115988	6056277	3311578	769059	3759850	1019533	4813169	5681218	2968804
K. pneumoniae	aerobic	4	1	0	6942	1200164	102125	31280	58244	113157	230579	96841	24498	25920	36791	6670955	1297063	0	2024033	10179050	8695859	8127214	285227	5631016	3109655	732025	2648292	990442	4691233	5148252	2799186
K. pneumoniae	aerobic	4	2	192325	18071	1164570	146179	37188	100202	141148	237166	93613	46142	76338	57155	6654700	1323134	0	2014397	10227165	8713559	8155287	297641	5641271	3105382	755343	2858853	987402	4668543	5163095	2812419
K. pneumoniae	aerobic	4	3	0	6986	1189878	113017	29435	60465	91244	226062	85049	20898	20960	34755	6781457	1284983	0	2021364	10328108	8726021	8164520	281659	5648849	3116768	738286	2618827	997683	4651002	5170744	2807213
K. pneumoniae	aerobic	8	1	0	1214	1191480	107093	28756	68832	66353	17951	88588	0	0	29038	6689089	1297935	0	1913490	10068999	8574651	7881772	86558	5555568	3024125	731315	2394442	993642	4642711	5122769	2802220
K. pneumoniae	aerobic	8	2	0	8188	1184456	66761	28259	34385	23507	21822	87902	9363	0	18483	6642888	1285189	0	1889101	10164037	8519847	7849061	75448	5570621	2993782	733433	2416022	989276	4615162	5090834	2747317
K. pneumoniae	aerobic	8	3	0	10779	1207961	109786	27546	66868	60951	16694	87828	4462	0	29038	6783545	1274845	0	1921751	10301396	8615594	7934313	72376	5638339	3053769	751256	2436032	1008253	4619055	5141816	2832380
K. pneumoniae	aerobic	24	1	0	3776	1176943	103280	26501	55674	30491	18678	66504	0	0	22905	6231244	1224971	0	1304011	10135269	8288923	7517852	96239	5366758	2895382	735262	1538679	983797	4537015	4981442	2781112
K. pneumoniae	aerobic	24	2	0	8321	1174619	92835	25966	41658	39335	14604	75694	0	0	21987	6203879	1235069	0	1289013	10127252	8300850	7523703	96346	5399541	2896470	731698	1526958	980653	4519091	4993748	2815478
K. pneumoniae	aerobic	24	3	0	7920	1160586	94904	23530	46885	38445	18677	72840	1739	0	24420	6125450	1243003	0	1252294	10189963	8228856	7486437	93702	5359106	2865607	731240	1516247	967287	4470123	4941988	2788448
K. pneumoniae	anaerobic	0	1	1487197	1017436	1172988	925186	454732	1752269	218943	494442	4662375	430208	1511347	1076988	6927706	1503388	3302202	2430163	12083792	9374315	9199666	1077875	5900331	3247196	720025	3689649	990204	4742856	5595058	2831682
K. pneumoniae	anaerobic	0	2	1452619	975633	1125277	885027	437340	1692638	215305	479644	4444681	426221	1449551	1035751	6636527	1452871	3198253	2344329	11659453	9043649	8865714	1035621	5679415	3129592	690072	3595780	947472	4658266	5388068	2730166
K. pneumoniae	anaerobic	0	3	1524792	1047146	1194474	932809	459552	1772228	224567	503119	4654536	441705	1527151	1098498	7070337	1529364	3367555	2473353	12274296	9526763	9346850	1082113	5997992	3295750	722927	3763146	1005403	4852623	5672742	2880471
K. pneumoniae	anaerobic	4	1	1213772	300984	1184592	224560	62136	592113	200981	454417	1794356	370693	140075	82256	6628573	1332480	576634	2101772	9916137	8683112	8258674	656223	5482753	3076924	669180	3234697	967669	4544153	5131780	2731047
K. pneumoniae	anaerobic	4	2	1363178	320438	1173661	206454	50549	651381	214409	470684	2028778	380850	142938	70292	6864426	1359228	670757	2167091	10314205	8874825	8487852	682769	5649047	3138444	690751	3270675	985580	4587423	5260677	2774922
K. pneumoniae	anaerobic	4	3	1340020	303889	1181753	229214	57684	666169	203822	478682	2084702	386500	135379	75669	6844643	1410917	713008	2207473	10480923	8970045	8589294	703041	5707643	3151593	697622	3322960	990377	4638668	5303256	2819907
K. pneumoniae	anaerobic	8	1	0	17640	1139252	116326	36748	71312	40027	54035	247212	0	0	31121	6691988	1295296	0	1877875	10090335	8280406	7675110	74607	5349820	2902684	677541	2904285	953024	4414387	4953058	2696823
K. pneumoniae	anaerobic	8	2	0	19845	1221198	150777	50403	77179	60083	55907	259302	0	0	36237	6876425	1360471	0	1961443	10224857	8641208	7962331	106436	5531606	3028456	686125	3027541	996323	4573806	5157168	2801409
K. pneumoniae	anaerobic	8	3	0	21816	1179423	115707	35378	67951	62698	54570	252537	0	0	29432	6959806	1311339	0	1950379	10343208	8545867	7923940	77137	5520087	3022648	692972	2974383	979707	4537610	5115996	2820627
K. pneumoniae	anaerobic	24	1	0	31798	1150088	86014	35288	54470	43933	16663	256447	0	0	24782	6891542	1322053	0	1919878	10439759	8441293	7801267	79898	5455309	2921758	693082	2921568	975661	4487793	5058051	2792819
K. pneumoniae	anaerobic	24	2	0	26727	1180290	130536	45011	73076	41240	25716	257417	0	0	33423	6876095	1360205	0	1925571	10407534	8540517	7875160	103336	5464035	2926131	685058	2974191	985195	4541069	5100384	2802258
K. pneumoniae	anaerobic	24	3	0	30861	1137070	109963	43654	60047	33516	28805	256088	0	0	26473	6722832	1325005	0	1868288	10076537	8294494	7639731	97607	5301662	2829604	653997	2902543	941344	4375212	4968715	2691560
E. hormaechei	aerobic	0	1	1503230	1064195	1172870	912000	427202	1697678	204792	467659	2466498	451452	1464890	985099	6811656	1521194	3352284	2443940	12204581	9426868	9247223	1103365	5949259	3273548	773676	3771122	1015930	4824180	5599355	2891476
E. hormaechei	aerobic	0	2	1498570	1057882	1174867	951843	440844	1738056	213945	481461	2465152	468469	1462522	1014788	6829279	1533983	3398330	2456185	12243624	9524141	9323578	1112586	5997968	3300362	774469	3873483	1025417	4874697	5662510	2935247
E. hormaechei	aerobic	0	3	1546026	1083908	1190883	922701	431888	1730374	217576	478749	2518777	454704	1506126	1008789	6981962	1539945	3414459	2483001	12511499	9576998	9411381	1116779	6067805	3333485	787027	3788375	1026448	4892582	5699851	2957135
E. hormaechei	aerobic	4	1	1145353	255348	1163850	105240	34406	48085	158500	404747	102147	393983	76469	39692	6733543	1350422	14935	2172596	10038580	8906052	8513427	1033923	5686893	3164983	752721	3076772	987909	4670750	5252698	2844402
E. hormaechei	aerobic	4	2	943107	227831	1172487	116210	39637	67500	134135	403876	97459	372589	46504	44518	6809395	1384259	0	2197010	10208548	9014113	8632292	1055428	5723333	3180678	752444	3069852	992120	4755746	5314076	2844663
E. hormaechei	aerobic	4	3	899374	222719	1175238	102409	42223	55724	134353	397013	95254	382877	55143	38101	6816673	1370679	0	2190991	10120698	9010205	8595492	1052947	5724942	3181150	760267	3059853	999515	4703898	5310639	2815901
E. hormaechei	aerobic	8	1	0	18240	999447	103186	24124	57817	39764	19393	89329	0	0	22797	6772999	978393	0	2076843	10381256	8881870	8348881	1047025	5645684	3159822	779870	2537112	997055	4691565	5261769	2861945
E. hormaechei	aerobic	8	2	0	15670	951990	128137	30288	65154	49410	17066	98761	3900	0	28614	6365104	953881	0	1987407	9955855	8552843	8020382	997611	5406557	3032997	727571	2501552	964256	4593728	5045635	2742325
E. hormaechei	aerobic	8	3	0	13120	979530	124142	20878	68200	56985	14502	96234	0	0	28768	6537877	810391	0	2019246	10139212	8762383	8206061	1034623	5541400	3119675	746617	2490087	993303	4630481	5172136	2836414
E. hormaechei	aerobic	24	1	0	6336	385322	99998	10678	41768	30571	11059	83549	8933	0	20789	6514278	447789	0	1779715	10342039	8642600	7994252	1244341	5421876	3022934	761109	131293	976338	4601526	5156539	2831999
E. hormaechei	aerobic	24	2	0	6434	363439	116291	8225	57479	8755	9019	88625	8821	0	24432	6581154	452192	0	1815688	10462681	8804372	8124190	1265084	5495576	3073769	761094	88628	994116	4682248	5252003	2857511
E. hormaechei	aerobic	24	3	0	921	341074	127506	236	63891	46295	5242	85960	0	0	28487	6627410	398526	0	1806426	10530232	8808129	8138365	1251978	5531328	3097980	764790	48575	1003364	4662318	5255435	2917265
E. hormaechei	anaerobic	0	1	1491970	1001601	1161153	903729	443916	1737475	214674	487218	4559389	431709	1496030	1056305	6808951	1497436	3243547	2405333	12013287	9282167	9110808	1067908	5855862	3208507	703708	3637751	973818	4686524	5518240	2806435
E. hormaechei	anaerobic	0	2	1437397	1003950	1174146	961318	453895	1757365	247246	486995	4519416	445725	1483457	1072766	6761302	1494868	3250778	2412138	11948097	9319590	9121984	1071443	5850559	3224720	702417	3656221	987020	4763868	5539661	2828825
E. hormaechei	anaerobic	0	3	1443706	1012837	1162081	922724	444186	1731559	228272	482420	4545809	433146	1483134	1062306	6839405	1484341	3224002	2396710	11937379	9267288	9093984	1060681	5827587	3212342	702214	3624343	979640	4731594	5525501	2800320
E. hormaechei	anaerobic	4	1	1434128	627040	1188573	551705	66378	646418	214551	476152	289634	414749	950437	370139	6969941	1383266	551454	2321956	10831566	9066895	8750958	1023080	5716144	3180486	694546	3278551	985021	4666901	5370700	2785784
E. hormaechei	anaerobic	4	2	1542830	674058	1172856	559888	57378	727419	219075	480713	293250	437591	1038133	412169	6950285	1394846	676077	2360203	11152010	9119310	8840338	1044885	5783032	3181826	709037	3321923	977138	4639847	5388692	2794853
E. hormaechei	anaerobic	4	3	1471139	672076	1204004	588316	76821	744049	216845	490496	298439	430848	1014592	419720	6935004	1424452	673704	2366814	11068687	9173280	8860694	1048359	5776335	3199317	700930	3339649	990089	4693031	5428242	2788695
E. hormaechei	anaerobic	8	1	0	23657	851494	133675	14651	70866	24709	9095	245817	12517	0	30398	6101952	169086	0	1848937	9402196	8021435	7506057	1107844	5057869	2805193	625813	2461255	886351	4157556	4743811	2505870
E. hormaechei	anaerobic	8	2	0	35006	884871	106369	8396	56233	42021	6718	270637	0	0	22812	6686631	172923	0	2039878	10488484	8766961	8225574	1191623	5549260	3083704	707151	2599820	974163	4563443	5178118	2772341
E. hormaechei	anaerobic	8	3	0	28774	906529	166125	6460	92622	77996	7176	281662	0	0	38483	6495294	170649	0	1998928	10105329	8651198	8069249	1161115	5416557	3052443	673562	2502066	980313	4534122	5095790	2749583
E. hormaechei	anaerobic	24	1	0	16116	499302	137089	10939	63270	53036	4937	275224	852	0	29043	6625797	304579	0	2014492	10760960	8754838	8132067	1154365	5486648	3031839	696787	0	969036	4568094	5176048	2811610
E. hormaechei	anaerobic	24	2	0	28899	494755	157245	9087	68539	45614	5297	278193	0	0	30376	6814952	313971	0	2060696	11037742	8954475	8301926	1166664	5587504	3104318	709625	0	984001	4668190	5288744	2841455
E. hormaechei	anaerobic	24	3	0	18746	498374	144085	3338	75947	61681	0	276157	0	0	30776	6559774	296370	0	1970753	10717621	8632726	8026984	1162862	5393358	2997401	691621	0	956579	4495075	5101829	2763856
Sterile media	NA	0	1	1628000	1018583	1199208	943974	453913	1777463	210447	505153	2548881	454757	1517990	1111257	6957884	1583900	3524683	2527602	12532420	9704319	9539334	1126462	6131498	3364904	783506	3891427	1036813	4959511	5771805	2985456
Sterile media	NA	0	2	1695905	1024673	1173700	902603	439817	1777981	220449	489251	2541523	487377	1507048	1093830	6875491	1569486	3479006	2484056	12520752	9562118	9426231	1115770	6064532	3306467	775587	3884452	1021041	4872861	5684430	2976258
Sterile media	NA	0	3	1600680	1070859	1247121	971330	465046	1814536	240080	511894	4649941	489115	1548843	1131904	6669494	1620501	3558812	2590209	12631094	9991339	9788263	1210542	6316061	3410664	749794	3893032	1064745	5053970	5866561	3024589
Sterile media	NA	0	4	1700540	1064973	1279599	973412	468498	1861216	242111	529034	4661410	515137	1599184	1161551	6600541	1694117	3684511	2664487	13000308	10291464	10084199	1274552	6518333	3494784	778022	4022708	1081754	5220869	6018210	3099422
Sterile media	NA	4	1	1589894	1055424	1224241	954327	456908	1783407	229541	500384	2637512	456367	1528025	1123153	7183367	1578718	3524987	2541589	12698542	9774581	9606321	1145875	6141548	3393605	803082	3906421	1037149	4994582	5825118	3006473
Sterile media	NA	4	2	1590509	1002941	1160454	904845	436878	1716287	217518	479740	2570546	454628	1460687	1071672	6852449	1511206	3384957	2434486	12250129	9389163	9223202	1102389	5908108	3266176	773572	3760560	996605	4799687	5584706	2936308
Sterile media	NA	4	3	1586978	1060184	1238088	970639	473813	1800196	207413	515501	4567305	486861	1553342	1131177	6623002	1640336	3570226	2568798	12447727	9943413	9720659	1203140	6264773	3382448	736158	3943579	1050910	5010389	5824389	2974242
Sterile media	NA	4	4	1667678	1108338	1297648	990529	493070	1857838	238837	532525	4807426	506797	1615046	1172969	6962952	1682072	3695568	2689177	13046772	10393641	10148435	1262773	6553495	3548342	775452	4026061	1105772	5242800	6089861	3112517
Sterile media	NA	8	1	1591088	1040303	1205003	942556	455279	1746573	204007	498314	2569050	454106	1523718	1108068	7072037	1555385	3477296	2506252	12494297	9621304	9447767	1132811	6042351	3356734	789323	3889769	1019581	4946722	5736663	2960514
Sterile media	NA	8	2	1622322	1045811	1214603	944368	455470	1778547	213189	500242	2646013	455661	1537494	1112865	7118651	1573428	3512770	2520668	12658705	9689752	9530161	1138552	6092522	3364236	796066	3906869	1018724	4938614	5775535	2973040
Sterile media	NA	8	3	1638640	1065520	1242223	951302	475423	1790289	206657	519595	4601219	485127	1555825	1120492	6668158	1632554	3575977	2568110	12479576	9945922	9722003	1197199	6272197	3369592	734051	3924562	1042467	5013840	5820964	2968520
Sterile media	NA	8	4	1672035	1112939	1283253	975823	489930	1853344	231454	530720	4809031	503718	1607350	1164023	6974508	1688470	3684653	2665317	12991432	10274466	10055640	1243822	6487475	3507109	771408	4014340	1084084	5158108	6037434	3080247
Sterile media	NA	24	1	1637930	1046486	1215488	940783	456730	1777620	225438	498740	2667056	464615	1528906	1121867	7111394	1577874	3514188	2519240	12688962	9703740	9553228	1137705	6032438	3373189	804777	3906282	1014481	4930989	5788366	2994844
Sterile media	NA	24	2	1583767	1027799	1214929	948611	455876	1778424	217906	497100	2579686	455315	1503680	1113656	7014159	1569963	3534765	2516688	12573999	9689585	9514085	1129384	6004407	3353507	789926	3920037	1009318	4949683	5760812	2965986
Sterile media	NA	24	3	1587898	1081059	1258176	970246	475378	1831609	224922	518456	4631224	489290	1529524	1145913	6674622	1631018	3580906	2578633	12579659	10010300	9790215	1210911	6314128	3391476	743830	3907350	1056788	5009470	5850211	2991740
Sterile media	NA	24	4	1652345	1111501	1303959	996075	500569	1841393	226254	532370	4758425	498339	1611545	1156176	7025750	1687969	3676326	2674867	12976331	10309053	10073745	1230456	6487472	3532893	765053	4032567	1096794	5196967	6072357	3090565

## Sheet: P values for Figure 6
Nutrient	Time (hr)	Bacteria (atmosphere)	Adjusted p-value*	Representation on plot
Arabinose	4	E. coli (aerobic)	7.09e-11	****
	4	E. coli (anaerobic)	1	ns
	4	K. pneumoniae (aerobic)	1.31e-10	****
	4	K. pneumoniae (anaerobic)	1	ns
	4	E. hormaechei (aerobic)	0.000237	***
	4	E. hormaechei (anaerobic)	1	ns
	8	E. coli (aerobic)	1.87e-21	****
	8	E. coli (anaerobic)	1.87e-21	****
	8	K. pneumoniae (aerobic)	1.87e-21	****
	8	K. pneumoniae (anaerobic)	1.87e-21	****
	8	E. hormaechei (aerobic)	1.87e-21	****
	8	E. hormaechei (anaerobic)	1.87e-21	****
	24	E. coli (aerobic)	1.14e-20	****
	24	E. coli (anaerobic)	1.14e-20	****
	24	K. pneumoniae (aerobic)	1.14e-20	****
	24	K. pneumoniae (anaerobic)	1.14e-20	****
	24	E. hormaechei (aerobic)	1.14e-20	****
	24	E. hormaechei (anaerobic)	1.14e-20	****
Fructose	4	E. coli (aerobic)	2.56e-13	****
	4	E. coli (anaerobic)	3.32e-08	****
	4	K. pneumoniae (aerobic)	2.32e-13	****
	4	K. pneumoniae (anaerobic)	3.83e-11	****
	4	E. hormaechei (aerobic)	7.38e-12	****
	4	E. hormaechei (anaerobic)	5.39e-07	****
	8	E. coli (aerobic)	2.48e-23	****
	8	E. coli (anaerobic)	3.19e-23	****
	8	K. pneumoniae (aerobic)	2.37e-23	****
	8	K. pneumoniae (anaerobic)	2.87e-23	****
	8	E. hormaechei (aerobic)	2.67e-23	****
	8	E. hormaechei (anaerobic)	3.31e-23	****
	24	E. coli (aerobic)	3.94e-24	****
	24	E. coli (anaerobic)	4.78e-24	****
	24	K. pneumoniae (aerobic)	3.94e-24	****
	24	K. pneumoniae (anaerobic)	5.55e-24	****
	24	E. hormaechei (aerobic)	3.82e-24	****
	24	E. hormaechei (anaerobic)	4.9e-24	****
Fucose	4	E. coli (aerobic)	4.69e-07	****
	4	E. coli (anaerobic)	1	ns
	4	K. pneumoniae (aerobic)	1	ns
	4	K. pneumoniae (anaerobic)	1	ns
	4	E. hormaechei (aerobic)	1	ns
	4	E. hormaechei (anaerobic)	1	ns
	8	E. coli (aerobic)	4.9e-16	****
	8	E. coli (anaerobic)	6.47e-16	****
	8	K. pneumoniae (aerobic)	1	ns
	8	K. pneumoniae (anaerobic)	1	ns
	8	E. hormaechei (aerobic)	1.14e-05	****
	8	E. hormaechei (anaerobic)	1.39e-07	****
	24	E. coli (aerobic)	5.6e-18	****
	24	E. coli (anaerobic)	3.88e-18	****
	24	K. pneumoniae (aerobic)	0.2	ns
	24	K. pneumoniae (anaerobic)	1	ns
	24	E. hormaechei (aerobic)	5.48e-16	****
	24	E. hormaechei (anaerobic)	8.27e-15	****
Galactose	4	E. coli (aerobic)	1.95e-13	****
	4	E. coli (anaerobic)	3.68e-08	****
	4	K. pneumoniae (aerobic)	2.54e-13	****
	4	K. pneumoniae (anaerobic)	1.89e-12	****
	4	E. hormaechei (aerobic)	2.07e-13	****
	4	E. hormaechei (anaerobic)	2.39e-08	****
	8	E. coli (aerobic)	1.6e-16	****
	8	E. coli (anaerobic)	3.95e-16	****
	8	K. pneumoniae (aerobic)	1.55e-16	****
	8	K. pneumoniae (anaerobic)	2.97e-16	****
	8	E. hormaechei (aerobic)	2.39e-16	****
	8	E. hormaechei (anaerobic)	3.3e-16	****
	24	E. coli (aerobic)	5.16e-19	****
	24	E. coli (anaerobic)	1.15e-18	****
	24	K. pneumoniae (aerobic)	6.58e-19	****
	24	K. pneumoniae (anaerobic)	8.52e-19	****
	24	E. hormaechei (aerobic)	9.09e-19	****
	24	E. hormaechei (anaerobic)	1.62e-18	****
Glucose	4	E. coli (aerobic)	1.76e-19	****
	4	E. coli (anaerobic)	3.4e-19	****
	4	K. pneumoniae (aerobic)	1.57e-19	****
	4	K. pneumoniae (anaerobic)	3.45e-19	****
	4	E. hormaechei (aerobic)	1.89e-19	****
	4	E. hormaechei (anaerobic)	5.16e-19	****
	8	E. coli (aerobic)	5.34e-21	****
	8	E. coli (anaerobic)	7.51e-21	****
	8	K. pneumoniae (aerobic)	4.54e-21	****
	8	K. pneumoniae (anaerobic)	6.61e-21	****
	8	E. hormaechei (aerobic)	3.93e-21	****
	8	E. hormaechei (anaerobic)	2.28e-21	****
	24	E. coli (aerobic)	2.73e-20	****
	24	E. coli (anaerobic)	3.49e-20	****
	24	K. pneumoniae (aerobic)	2.41e-20	****
	24	K. pneumoniae (anaerobic)	3.94e-20	****
	24	E. hormaechei (aerobic)	1.21e-20	****
	24	E. hormaechei (anaerobic)	1.26e-20	****
Mannose	4	E. coli (aerobic)	3.82e-13	****
	4	E. coli (anaerobic)	3.89e-07	****
	4	K. pneumoniae (aerobic)	4.25e-13	****
	4	K. pneumoniae (anaerobic)	1.94e-10	****
	4	E. hormaechei (aerobic)	3.74e-13	****
	4	E. hormaechei (anaerobic)	4.9e-10	****
	8	E. coli (aerobic)	1.14e-24	****
	8	E. coli (anaerobic)	1.31e-24	****
	8	K. pneumoniae (aerobic)	1.19e-24	****
	8	K. pneumoniae (anaerobic)	1.38e-24	****
	8	E. hormaechei (aerobic)	1.29e-24	****
	8	E. hormaechei (anaerobic)	1.4e-24	****
	24	E. coli (aerobic)	9.82e-27	****
	24	E. coli (anaerobic)	1.19e-26	****
	24	K. pneumoniae (aerobic)	9.71e-27	****
	24	K. pneumoniae (anaerobic)	1.11e-26	****
	24	E. hormaechei (aerobic)	1.04e-26	****
	24	E. hormaechei (anaerobic)	1.18e-26	****
Ribose	4	E. coli (aerobic)	1	ns
	4	E. coli (anaerobic)	1	ns
	4	K. pneumoniae (aerobic)	3.62e-05	****
	4	K. pneumoniae (anaerobic)	1	ns
	4	E. hormaechei (aerobic)	0.00285	**
	4	E. hormaechei (anaerobic)	1	ns
	8	E. coli (aerobic)	5.62e-07	****
	8	E. coli (anaerobic)	0.00016	***
	8	K. pneumoniae (aerobic)	1.41e-07	****
	8	K. pneumoniae (anaerobic)	2.03e-07	****
	8	E. hormaechei (aerobic)	1.43e-07	****
	8	E. hormaechei (anaerobic)	9.78e-08	****
	24	E. coli (aerobic)	5.86e-10	****
	24	E. coli (anaerobic)	1.22e-09	****
	24	K. pneumoniae (aerobic)	2.99e-10	****
	24	K. pneumoniae (anaerobic)	4.09e-10	****
	24	E. hormaechei (aerobic)	1.83e-10	****
	24	E. hormaechei (anaerobic)	1.1e-09	****
Xylose	4	E. coli (aerobic)	5.42e-16	****
	4	E. coli (anaerobic)	1	ns
	4	K. pneumoniae (aerobic)	1.18e-14	****
	4	K. pneumoniae (anaerobic)	0.159	ns
	4	E. hormaechei (aerobic)	7.53e-07	****
	4	E. hormaechei (anaerobic)	1	ns
	8	E. coli (aerobic)	6.04e-23	****
	8	E. coli (anaerobic)	6.82e-23	****
	8	K. pneumoniae (aerobic)	5.41e-23	****
	8	K. pneumoniae (anaerobic)	1.77e-22	****
	8	E. hormaechei (aerobic)	5.24e-23	****
	8	E. hormaechei (anaerobic)	3.87e-23	****
	24	E. coli (aerobic)	1.32e-23	****
	24	E. coli (anaerobic)	1.21e-23	****
	24	K. pneumoniae (aerobic)	1.27e-23	****
	24	K. pneumoniae (anaerobic)	1.57e-23	****
	24	E. hormaechei (aerobic)	9.8e-24	****
	24	E. hormaechei (anaerobic)	8.33e-24	****
N-acetylglucosamine	4	E. coli (aerobic)	7.07e-14	****
	4	E. coli (anaerobic)	3.77e-13	****
	4	K. pneumoniae (aerobic)	6.75e-14	****
	4	K. pneumoniae (anaerobic)	1.28e-10	****
	4	E. hormaechei (aerobic)	7.21e-14	****
	4	E. hormaechei (anaerobic)	1.06e-13	****
	8	E. coli (aerobic)	1.9e-22	****
	8	E. coli (anaerobic)	2.61e-22	****
	8	K. pneumoniae (aerobic)	1.78e-22	****
	8	K. pneumoniae (anaerobic)	2.48e-22	****
	8	E. hormaechei (aerobic)	1.91e-22	****
	8	E. hormaechei (anaerobic)	2.62e-22	****
	24	E. coli (aerobic)	2.72e-23	****
	24	E. coli (anaerobic)	3.87e-23	****
	24	K. pneumoniae (aerobic)	2.44e-23	****
	24	K. pneumoniae (anaerobic)	3.78e-23	****
	24	E. hormaechei (aerobic)	2.72e-23	****
	24	E. hormaechei (anaerobic)	4.08e-23	****
Maltose	4	E. coli (aerobic)	1	ns
	4	E. coli (anaerobic)	1	ns
	4	K. pneumoniae (aerobic)	2.75e-16	****
	4	K. pneumoniae (anaerobic)	0.00231	**
	4	E. hormaechei (aerobic)	6.2e-05	****
	4	E. hormaechei (anaerobic)	1	ns
	8	E. coli (aerobic)	1.1e-05	****
	8	E. coli (anaerobic)	3.82e-07	****
	8	K. pneumoniae (aerobic)	5.86e-08	****
	8	K. pneumoniae (anaerobic)	5.08e-08	****
	8	E. hormaechei (aerobic)	5.28e-08	****
	8	E. hormaechei (anaerobic)	5.82e-08	****
	24	E. coli (aerobic)	3.21e-19	****
	24	E. coli (anaerobic)	3.21e-19	****
	24	K. pneumoniae (aerobic)	3.27e-19	****
	24	K. pneumoniae (anaerobic)	3.21e-19	****
	24	E. hormaechei (aerobic)	3.91e-19	****
	24	E. hormaechei (anaerobic)	3.24e-19	****
Sucrose	4	E. coli (aerobic)	0.075	ns
	4	E. coli (anaerobic)	1	ns
	4	K. pneumoniae (aerobic)	1.01e-18	****
	4	K. pneumoniae (anaerobic)	2.9e-18	****
	4	E. hormaechei (aerobic)	1.24e-18	****
	4	E. hormaechei (anaerobic)	1.17e-11	****
	8	E. coli (aerobic)	7.31e-12	****
	8	E. coli (anaerobic)	4.65e-09	****
	8	K. pneumoniae (aerobic)	4.33e-22	****
	8	K. pneumoniae (anaerobic)	4.33e-22	****
	8	E. hormaechei (aerobic)	4.33e-22	****
	8	E. hormaechei (anaerobic)	4.33e-22	****
	24	E. coli (aerobic)	5.54e-16	****
	24	E. coli (anaerobic)	5.95e-25	****
	24	K. pneumoniae (aerobic)	5.95e-25	****
	24	K. pneumoniae (anaerobic)	5.95e-25	****
	24	E. hormaechei (aerobic)	5.95e-25	****
	24	E. hormaechei (anaerobic)	5.95e-25	****
Trehalose	4	E. coli (aerobic)	3.03e-16	****
	4	E. coli (anaerobic)	7.43e-10	****
	4	K. pneumoniae (aerobic)	2.71e-16	****
	4	K. pneumoniae (anaerobic)	4.45e-16	****
	4	E. hormaechei (aerobic)	2.76e-16	****
	4	E. hormaechei (anaerobic)	1.66e-13	****
	8	E. coli (aerobic)	1.94e-25	****
	8	E. coli (anaerobic)	2.16e-25	****
	8	K. pneumoniae (aerobic)	2.09e-25	****
	8	K. pneumoniae (anaerobic)	2.32e-25	****
	8	E. hormaechei (aerobic)	2.19e-25	****
	8	E. hormaechei (anaerobic)	2.26e-25	****
	24	E. coli (aerobic)	1.95e-27	****
	24	E. coli (anaerobic)	2.22e-27	****
	24	K. pneumoniae (aerobic)	2.03e-27	****
	24	K. pneumoniae (anaerobic)	2.2e-27	****
	24	E. hormaechei (aerobic)	2.13e-27	****
	24	E. hormaechei (anaerobic)	2.26e-27	****
Alanine	4	E. coli (aerobic)	0.0863	ns
	4	E. coli (anaerobic)	1	ns
	4	K. pneumoniae (aerobic)	0.0585	ns
	4	K. pneumoniae (anaerobic)	1	ns
	4	E. hormaechei (aerobic)	1	ns
	4	E. hormaechei (anaerobic)	1	ns
	8	E. coli (aerobic)	0.127	ns
	8	E. coli (anaerobic)	1	ns
	8	K. pneumoniae (aerobic)	0.118	ns
	8	K. pneumoniae (anaerobic)	1	ns
	8	E. hormaechei (aerobic)	0.14	ns
	8	E. hormaechei (anaerobic)	0.0613	ns
	24	E. coli (aerobic)	0.0347	*
	24	E. coli (anaerobic)	0.603	ns
	24	K. pneumoniae (aerobic)	7.83e-06	****
	24	K. pneumoniae (anaerobic)	1	ns
	24	E. hormaechei (aerobic)	0.0214	*
	24	E. hormaechei (anaerobic)	0.346	ns
Arginine	4	E. coli (aerobic)	2.06e-07	****
	4	E. coli (anaerobic)	8.94e-05	****
	4	K. pneumoniae (aerobic)	2.38e-07	****
	4	K. pneumoniae (anaerobic)	0.00177	**
	4	E. hormaechei (aerobic)	0.000121	***
	4	E. hormaechei (anaerobic)	0.0494	*
	8	E. coli (aerobic)	2.86e-05	****
	8	E. coli (anaerobic)	1.51e-05	****
	8	K. pneumoniae (aerobic)	3.5e-05	****
	8	K. pneumoniae (anaerobic)	0.00474	**
	8	E. hormaechei (aerobic)	5.77e-10	****
	8	E. hormaechei (anaerobic)	5.33e-15	****
	24	E. coli (aerobic)	3e-08	****
	24	E. coli (anaerobic)	2.53e-08	****
	24	K. pneumoniae (aerobic)	8.69e-09	****
	24	K. pneumoniae (anaerobic)	7.57e-05	****
	24	E. hormaechei (aerobic)	1.56e-16	****
	24	E. hormaechei (anaerobic)	3.33e-17	****
Aspartate	4	E. coli (aerobic)	2.54e-21	****
	4	E. coli (anaerobic)	2.54e-21	****
	4	K. pneumoniae (aerobic)	2.54e-21	****
	4	K. pneumoniae (anaerobic)	7.13e-20	****
	4	E. hormaechei (aerobic)	2.59e-21	****
	4	E. hormaechei (anaerobic)	6.74e-20	****
	8	E. coli (aerobic)	2.67e-28	****
	8	E. coli (anaerobic)	2.67e-28	****
	8	K. pneumoniae (aerobic)	2.67e-28	****
	8	K. pneumoniae (anaerobic)	2.67e-28	****
	8	E. hormaechei (aerobic)	2.67e-28	****
	8	E. hormaechei (anaerobic)	2.67e-28	****
	24	E. coli (aerobic)	4.48e-29	****
	24	E. coli (anaerobic)	4.48e-29	****
	24	K. pneumoniae (aerobic)	4.48e-29	****
	24	K. pneumoniae (anaerobic)	4.48e-29	****
	24	E. hormaechei (aerobic)	4.48e-29	****
	24	E. hormaechei (anaerobic)	4.48e-29	****
Glutamate	4	E. coli (aerobic)	1.04e-08	****
	4	E. coli (anaerobic)	0.0567	ns
	4	K. pneumoniae (aerobic)	2.65e-09	****
	4	K. pneumoniae (anaerobic)	1.29e-05	****
	4	E. hormaechei (aerobic)	6.84e-06	****
	4	E. hormaechei (anaerobic)	1	ns
	8	E. coli (aerobic)	1.64e-07	****
	8	E. coli (anaerobic)	1.07e-06	****
	8	K. pneumoniae (aerobic)	2.47e-08	****
	8	K. pneumoniae (anaerobic)	3.02e-07	****
	8	E. hormaechei (aerobic)	1.73e-06	****
	8	E. hormaechei (anaerobic)	9.7e-07	****
	24	E. coli (aerobic)	1.94e-13	****
	24	E. coli (anaerobic)	3.04e-11	****
	24	K. pneumoniae (aerobic)	4.76e-16	****
	24	K. pneumoniae (anaerobic)	1.07e-10	****
	24	E. hormaechei (aerobic)	3.36e-12	****
	24	E. hormaechei (anaerobic)	4.5e-09	****
Glycine	4	E. coli (aerobic)	4.42e-07	****
	4	E. coli (anaerobic)	0.0124	*
	4	K. pneumoniae (aerobic)	4.91e-08	****
	4	K. pneumoniae (anaerobic)	1.65e-06	****
	4	E. hormaechei (aerobic)	1.16e-07	****
	4	E. hormaechei (anaerobic)	0.00297	**
	8	E. coli (aerobic)	4.13e-05	****
	8	E. coli (anaerobic)	0.00299	**
	8	K. pneumoniae (aerobic)	2.67e-07	****
	8	K. pneumoniae (anaerobic)	9.37e-06	****
	8	E. hormaechei (aerobic)	1.09e-06	****
	8	E. hormaechei (anaerobic)	2.54e-06	****
	24	E. coli (aerobic)	8.49e-08	****
	24	E. coli (anaerobic)	0.00073	***
	24	K. pneumoniae (aerobic)	7.37e-10	****
	24	K. pneumoniae (anaerobic)	7.48e-08	****
	24	E. hormaechei (aerobic)	2.63e-08	****
	24	E. hormaechei (anaerobic)	1.28e-05	****
Isoleucine	4	E. coli (aerobic)	9.78e-05	****
	4	E. coli (anaerobic)	1	ns
	4	K. pneumoniae (aerobic)	4e-06	****
	4	K. pneumoniae (anaerobic)	0.00978	**
	4	E. hormaechei (aerobic)	0.0035	**
	4	E. hormaechei (anaerobic)	1	ns
	8	E. coli (aerobic)	0.00563	**
	8	E. coli (anaerobic)	0.0372	*
	8	K. pneumoniae (aerobic)	0.000411	***
	8	K. pneumoniae (anaerobic)	0.00621	**
	8	E. hormaechei (aerobic)	0.0123	*
	8	E. hormaechei (anaerobic)	0.00679	**
	24	E. coli (aerobic)	3.44e-05	****
	24	E. coli (anaerobic)	2.14e-05	****
	24	K. pneumoniae (aerobic)	4.16e-08	****
	24	K. pneumoniae (anaerobic)	1e-05	****
	24	E. hormaechei (aerobic)	7.55e-05	****
	24	E. hormaechei (anaerobic)	0.00333	**
Leucine	4	E. coli (aerobic)	5.78e-06	****
	4	E. coli (anaerobic)	1	ns
	4	K. pneumoniae (aerobic)	9.98e-08	****
	4	K. pneumoniae (anaerobic)	0.000404	***
	4	E. hormaechei (aerobic)	0.000198	***
	4	E. hormaechei (anaerobic)	0.603	ns
	8	E. coli (aerobic)	9.17e-05	****
	8	E. coli (anaerobic)	0.000531	***
	8	K. pneumoniae (aerobic)	1.75e-06	****
	8	K. pneumoniae (anaerobic)	2.17e-05	****
	8	E. hormaechei (aerobic)	0.000118	***
	8	E. hormaechei (anaerobic)	5.86e-05	****
	24	E. coli (aerobic)	1.43e-07	****
	24	E. coli (anaerobic)	5.42e-08	****
	24	K. pneumoniae (aerobic)	1.3e-10	****
	24	K. pneumoniae (anaerobic)	1.65e-08	****
	24	E. hormaechei (aerobic)	7.46e-08	****
	24	E. hormaechei (anaerobic)	1.7e-06	****
Lysine	4	E. coli (aerobic)	1.65e-06	****
	4	E. coli (anaerobic)	1	ns
	4	K. pneumoniae (aerobic)	1.32e-18	****
	4	K. pneumoniae (anaerobic)	6.94e-14	****
	4	E. hormaechei (aerobic)	0.00428	**
	4	E. hormaechei (anaerobic)	1	ns
	8	E. coli (aerobic)	9.23e-09	****
	8	E. coli (anaerobic)	1.75e-10	****
	8	K. pneumoniae (aerobic)	3.1e-17	****
	8	K. pneumoniae (anaerobic)	3.78e-17	****
	8	E. hormaechei (aerobic)	0.0145	*
	8	E. hormaechei (anaerobic)	0.00461	**
	24	E. coli (aerobic)	1.41e-14	****
	24	E. coli (anaerobic)	4.58e-20	****
	24	K. pneumoniae (aerobic)	4.17e-21	****
	24	K. pneumoniae (anaerobic)	4.45e-21	****
	24	E. hormaechei (aerobic)	1.03e-08	****
	24	E. hormaechei (anaerobic)	1.4e-06	****
Methionine	4	E. coli (aerobic)	0.00371	**
	4	E. coli (anaerobic)	1	ns
	4	K. pneumoniae (aerobic)	0.000798	***
	4	K. pneumoniae (anaerobic)	0.278	ns
	4	E. hormaechei (aerobic)	0.0836	ns
	4	E. hormaechei (anaerobic)	1	ns
	8	E. coli (aerobic)	0.0251	*
	8	E. coli (anaerobic)	0.108	ns
	8	K. pneumoniae (aerobic)	0.0127	*
	8	K. pneumoniae (anaerobic)	0.114	ns
	8	E. hormaechei (aerobic)	0.0292	*
	8	E. hormaechei (anaerobic)	0.0133	*
	24	E. coli (aerobic)	0.000454	***
	24	E. coli (anaerobic)	0.000203	***
	24	K. pneumoniae (aerobic)	3.32e-06	****
	24	K. pneumoniae (anaerobic)	0.0012	**
	24	E. hormaechei (aerobic)	0.000261	***
	24	E. hormaechei (anaerobic)	0.014	*
Phenylalanine	4	E. coli (aerobic)	0.00572	**
	4	E. coli (anaerobic)	1	ns
	4	K. pneumoniae (aerobic)	0.000312	***
	4	K. pneumoniae (anaerobic)	0.371	ns
	4	E. hormaechei (aerobic)	0.108	ns
	4	E. hormaechei (anaerobic)	1	ns
	8	E. coli (aerobic)	0.159	ns
	8	E. coli (anaerobic)	0.645	ns
	8	K. pneumoniae (aerobic)	0.0028	**
	8	K. pneumoniae (anaerobic)	0.039	*
	8	E. hormaechei (aerobic)	0.16	ns
	8	E. hormaechei (anaerobic)	0.0419	*
	24	E. coli (aerobic)	0.0016	**
	24	E. coli (anaerobic)	0.000225	***
	24	K. pneumoniae (aerobic)	8.31e-08	****
	24	K. pneumoniae (anaerobic)	5.04e-06	****
	24	E. hormaechei (aerobic)	0.000265	***
	24	E. hormaechei (anaerobic)	0.00473	**
Proline	4	E. coli (aerobic)	1	ns
	4	E. coli (anaerobic)	1	ns
	4	K. pneumoniae (aerobic)	0.028	*
	4	K. pneumoniae (anaerobic)	0.768	ns
	4	E. hormaechei (aerobic)	1	ns
	4	E. hormaechei (anaerobic)	1	ns
	8	E. coli (aerobic)	1	ns
	8	E. coli (anaerobic)	1	ns
	8	K. pneumoniae (aerobic)	0.501	ns
	8	K. pneumoniae (anaerobic)	1	ns
	8	E. hormaechei (aerobic)	1	ns
	8	E. hormaechei (anaerobic)	1	ns
	24	E. coli (aerobic)	0.0649	ns
	24	E. coli (anaerobic)	0.234	ns
	24	K. pneumoniae (aerobic)	0.00837	**
	24	K. pneumoniae (anaerobic)	0.166	ns
	24	E. hormaechei (aerobic)	1	ns
	24	E. hormaechei (anaerobic)	1	ns
Threonine	4	E. coli (aerobic)	1.32e-08	****
	4	E. coli (anaerobic)	0.237	ns
	4	K. pneumoniae (aerobic)	4.42e-11	****
	4	K. pneumoniae (anaerobic)	3.42e-05	****
	4	E. hormaechei (aerobic)	1.61e-08	****
	4	E. hormaechei (anaerobic)	0.00041	***
	8	E. coli (aerobic)	2.42e-11	****
	8	E. coli (anaerobic)	2.9e-08	****
	8	K. pneumoniae (aerobic)	2.08e-13	****
	8	K. pneumoniae (anaerobic)	2.22e-09	****
	8	E. hormaechei (aerobic)	6.48e-13	****
	8	E. hormaechei (anaerobic)	2.99e-12	****
	24	E. coli (aerobic)	2.15e-15	****
	24	E. coli (anaerobic)	1.74e-11	****
	24	K. pneumoniae (aerobic)	5.93e-18	****
	24	K. pneumoniae (anaerobic)	4.39e-11	****
	24	E. hormaechei (aerobic)	4.35e-21	****
	24	E. hormaechei (anaerobic)	3.05e-21	****
Tryptophan	4	E. coli (aerobic)	0.0417	*
	4	E. coli (anaerobic)	1	ns
	4	K. pneumoniae (aerobic)	0.596	ns
	4	K. pneumoniae (anaerobic)	1	ns
	4	E. hormaechei (aerobic)	1	ns
	4	E. hormaechei (anaerobic)	1	ns
	8	E. coli (aerobic)	1.78e-08	****
	8	E. coli (anaerobic)	2.4e-07	****
	8	K. pneumoniae (aerobic)	1	ns
	8	K. pneumoniae (anaerobic)	1	ns
	8	E. hormaechei (aerobic)	1	ns
	8	E. hormaechei (anaerobic)	1	ns
	24	E. coli (aerobic)	9.55e-15	****
	24	E. coli (anaerobic)	1.49e-10	****
	24	K. pneumoniae (aerobic)	0.67	ns
	24	K. pneumoniae (anaerobic)	1	ns
	24	E. hormaechei (aerobic)	1	ns
	24	E. hormaechei (anaerobic)	1	ns
Tyrosine	4	E. coli (aerobic)	0.000991	***
	4	E. coli (anaerobic)	1	ns
	4	K. pneumoniae (aerobic)	0.00444	**
	4	K. pneumoniae (anaerobic)	0.0817	ns
	4	E. hormaechei (aerobic)	0.133	ns
	4	E. hormaechei (anaerobic)	1	ns
	8	E. coli (aerobic)	0.0611	ns
	8	E. coli (anaerobic)	1	ns
	8	K. pneumoniae (aerobic)	0.111	ns
	8	K. pneumoniae (anaerobic)	0.207	ns
	8	E. hormaechei (aerobic)	0.361	ns
	8	E. hormaechei (anaerobic)	0.0327	*
	24	E. coli (aerobic)	0.0126	*
	24	E. coli (anaerobic)	0.0163	*
	24	K. pneumoniae (aerobic)	0.000261	***
	24	K. pneumoniae (anaerobic)	0.00585	**
	24	E. hormaechei (aerobic)	0.0665	ns
	24	E. hormaechei (anaerobic)	0.513	ns
Valine	4	E. coli (aerobic)	8.64e-05	****
	4	E. coli (anaerobic)	1	ns
	4	K. pneumoniae (aerobic)	6.26e-06	****
	4	K. pneumoniae (anaerobic)	0.00532	**
	4	E. hormaechei (aerobic)	0.00177	**
	4	E. hormaechei (anaerobic)	1	ns
	8	E. coli (aerobic)	0.00284	**
	8	E. coli (anaerobic)	0.0265	*
	8	K. pneumoniae (aerobic)	0.000457	***
	8	K. pneumoniae (anaerobic)	0.00643	**
	8	E. hormaechei (aerobic)	0.00519	**
	8	E. hormaechei (anaerobic)	0.00245	**
	24	E. coli (aerobic)	5.43e-06	****
	24	E. coli (anaerobic)	5.63e-06	****
	24	K. pneumoniae (aerobic)	6.08e-08	****
	24	K. pneumoniae (anaerobic)	9.78e-06	****
	24	E. hormaechei (aerobic)	7.19e-05	****
	24	E. hormaechei (anaerobic)	0.000715	***
Uracil	4	E. coli (aerobic)	0.0303	*
	4	E. coli (anaerobic)	1	ns
	4	K. pneumoniae (aerobic)	0.0136	*
	4	K. pneumoniae (anaerobic)	1	ns
	4	E. hormaechei (aerobic)	0.863	ns
	4	E. hormaechei (anaerobic)	1	ns
	8	E. coli (aerobic)	0.0112	*
	8	E. coli (anaerobic)	0.0237	*
	8	K. pneumoniae (aerobic)	0.494	ns
	8	K. pneumoniae (anaerobic)	1	ns
	8	E. hormaechei (aerobic)	1	ns
	8	E. hormaechei (anaerobic)	1	ns
	24	E. coli (aerobic)	6.13e-10	****
	24	E. coli (anaerobic)	1.1e-12	****
	24	K. pneumoniae (aerobic)	0.0487	*
	24	K. pneumoniae (anaerobic)	1	ns
	24	E. hormaechei (aerobic)	1	ns
	24	E. hormaechei (anaerobic)	1	ns
* Compared to the sterile media control
