# Supplementary material for: Antibiotics promote intestinal growth of carbapenem-resistant Enterobacteriaceae by enriching nutrients and depleting microbial metabolites
Source: Nat Commun. 2023 Aug 22;14:5094. doi: 10.1038/s41467-023-40872-z (PMC10444851; doi:10.1038/s41467-023-40872-z)
Supplement: Supplementary file 6 — Source Data File [file 41467_2023_40872_MOESM6_ESM.zip › Source Data/Figure 7.xlsx]

## Sheet: Figure 7B
Group	log10 CFU E. coli per gram of faeces
Saline-treated mice*	2.7
	2.7
	2.7
	2.7
	2.7
TZP-treated mice	10
	10.1
	10.39
	10.26
	9.97
Limit of detection = 2.70
*All saline treated mice had counts below the limit of detection

## Sheet: Figure 7C
Sample	group	bacteria	antibiotic	mouse	time	Arabinose	Fructose	Fucose	Galactose	Glucose	Ribose	Xylose	N-acetylglucosamine	Sucrose	Trehalose	Alanine	Arginine	Aspartate	Glutamate	Isoleucine	Leucine	Lysine	Methionine	Phenylalanine	Proline	Threonine	Tryptophan	Tyrosine	Valine	Uracil	Succinate	Lactate	Formate	Acetate	Propionate	Butyrate	Valerate	Isobutyrate	Isovalerate	Ethanol
D0-G3-M1	G3	None	None	G3-M1	0	2480000	2240000	1040000	804550	1460000	779000	463000	322000	201000	95600	9970000	612000	589000	1820000	2860000	1930000	1300000	457000	2520000	847000	806000	1510000	2370000	3490000	602000	2310000	13000000	704000	51900000	2210000	2080000	1280000	465000	754000	2700000
D0-G3-M2	G3	None	None	G3-M2	0	3040000	1790000	614000	803190	524000	548000	502000	302000	175000	111000	4660000	562000	395000	809000	1170000	946000	579000	344000	2050000	482000	857000	1370000	1780000	1720000	366000	572000	6420000	822000	17500000	1070000	511000	261000	141000	283000	2490000
D0-G3-M3	G3	None	None	G3-M3	0	2950000	2010000	862000	900095	1470000	742000	711000	366000	160000	132000	8430000	865000	627000	1570000	2460000	1980000	1200000	463000	2610000	755000	866000	1450000	2400000	3450000	495000	1040000	5390000	750000	19500000	1300000	1080000	649000	238000	565000	2440000
D0-G3-M4	G3	None	None	G3-M4	0	2440000	2050000	1190000	912725	217000	851000	587000	167000	120000	55400	7280000	643000	615000	1050000	1910000	1550000	736000	325000	2070000	927000	867000	1390000	1850000	2460000	419000	689000	12200000	667000	44300000	1840000	974000	466000	337000	592000	2820000
D0-G3-M5	G3	None	None	G3-M5	0	1630000	1760000	627000	423915	385000	584000	159000	573000	330000	200000	3620000	173000	168000	366000	749000	735000	238000	282000	1890000	397000	692000	1420000	1630000	997000	304000	255000	6760000	676000	20800000	729000	407000	167000	78100	253000	2010000
D0-G4-M1	G4	None	None	G4-M1	0	2050000	1880000	976000	706805	222000	522000	217000	281000	198000	85800	4300000	205000	355000	547000	1150000	883000	402000	290000	1960000	732000	763000	1410000	1650000	1400000	349000	1040000	5960000	663000	37300000	1060000	722000	292000	216000	466000	2210000
D0-G4-M2	G4	None	None	G4-M2	0	1880000	1770000	679000	560917	238000	598000	118000	332000	238000	106000	5540000	132000	273000	1620000	1730000	1150000	730000	361000	2140000	617000	778000	1430000	1880000	2250000	415000	3620000	3300000	660000	39600000	2780000	1140000	689000	478000	688000	2460000
D0-G4-M3	G4	None	None	G4-M3	0	2060000	1560000	856000	621473	192000	442000	160000	274000	198000	81300	5660000	168000	308000	705000	1100000	827000	387000	284000	1860000	620000	690000	1390000	1610000	1440000	335000	687000	6260000	656000	36200000	912000	583000	221000	140000	334000	2120000
D0-G4-M5	G4	None	None	G4-M5	0	1890000	1970000	1390000	629574	173000	569000	304000	238000	187000	44900	7610000	350000	641000	1160000	1740000	1430000	775000	318000	2020000	927000	806000	1410000	1780000	2260000	504000	963000	10300000	684000	35800000	1320000	859000	433000	217000	592000	2450000
D2-G3-M1	G3	None	TZP	G3-M1	2	12000000	12900000	1090000	1.51789e+06	3790000	596000	990000	886000	731000	1080000	6440000	1970000	1250000	1760000	2970000	2470000	1410000	406000	3520000	1380000	1470000	1690000	2950000	4550000	365000	1280000	2180000	1200000	6640000	777000	752000	485000	112000	685000	1520000
D2-G3-M2	G3	None	TZP	G3-M2	2	12300000	16500000	1500000	1.11889e+06	2310000	482000	896000	630000	1080000	681000	5390000	1500000	1530000	1740000	2900000	2320000	1310000	392000	2970000	2150000	1900000	1660000	2450000	4210000	346000	1170000	1930000	1240000	6390000	491000	837000	612000	119000	819000	1820000
D2-G3-M3	G3	None	TZP	G3-M3	2	9910000	14200000	1250000	824030	3590000	460000	813000	879000	928000	785000	7090000	1880000	1480000	2070000	3350000	2650000	1520000	424000	3600000	1810000	1730000	1750000	3060000	5190000	353000	1240000	2660000	1260000	9350000	827000	847000	586000	148000	808000	1600000
D2-G3-M4	G3	None	TZP	G3-M4	2	10600000	12700000	1220000	991851	2850000	569000	862000	608000	853000	529000	7680000	2110000	1520000	2030000	3500000	2820000	1700000	407000	3610000	1600000	1770000	1760000	3180000	5420000	353000	1510000	2600000	1340000	8020000	896000	912000	590000	189000	934000	1480000
D2-G3-M5	G3	None	TZP	G3-M5	2	9730000	13800000	1320000	1.07421e+06	3000000	505000	859000	650000	906000	675000	7880000	2140000	1710000	2210000	3890000	3130000	1680000	423000	3750000	1820000	1770000	1800000	3320000	5990000	351000	1230000	2250000	1210000	8970000	712000	857000	600000	157000	848000	1630000
D2-G4-M1	G4	None	TZP	G4-M1	2	10300000	14200000	1100000	1.01037e+06	1220000	714000	560000	645000	997000	571000	3760000	1060000	1170000	1230000	2290000	1820000	909000	339000	2720000	1480000	1750000	1610000	2240000	3270000	291000	567000	1110000	814000	3630000	415000	594000	462000	72600	584000	1500000
D2-G4-M2	G4	None	TZP	G4-M2	2	10600000	14200000	1080000	1.00547e+06	1160000	732000	571000	605000	1000000	540000	3640000	1030000	1140000	1210000	2200000	1740000	885000	309000	2670000	1470000	1720000	1580000	2180000	3110000	281000	584000	1130000	842000	3810000	444000	603000	462000	70500	563000	1540000
D2-G4-M3	G4	None	TZP	G4-M3	2	9750000	13000000	967000	1.02876e+06	1310000	558000	568000	581000	845000	715000	3360000	1000000	1060000	1120000	1890000	1500000	827000	343000	2580000	1250000	1520000	1560000	2070000	2690000	293000	565000	1030000	754000	3000000	488000	543000	389000	60900	510000	1400000
D2-G4-M5	G4	None	TZP	G4-M5	2	10800000	14800000	1140000	1146519	1240000	445000	671000	547000	962000	699000	5510000	1200000	1330000	1700000	2550000	2080000	1020000	357000	2830000	1600000	1660000	1620000	2350000	3770000	323000	843000	1740000	968000	11400000	750000	788000	586000	148000	662000	1550000
D5-G4-M1	G4	E. coli	TZP	G4-M1	5	4340000	5650000	1170000	762760	604000	495000	510000	417000	753000	131000	2320000	778000	821000	527000	2180000	1890000	879000	335000	2770000	1730000	1600000	1530000	2080000	2960000	267000	615000	658000	706000	1920000	473000	771000	518000	110000	976000	1840000
D5-G4-M2	G4	E. coli	TZP	G4-M2	5	3080000	4080000	800000	699231	446000	492000	315000	352000	611000	103000	1600000	484000	525000	347000	1590000	1390000	562000	291000	2450000	1140000	1210000	1500000	1930000	2330000	252000	514000	481000	721000	1610000	534000	540000	371000	81700	721000	1200000
D5-G4-M3	G4	E. coli	TZP	G4-M3	5	5070000	4500000	933000	792537	439000	-2200	364000	166000	519000	52700	1830000	506000	691000	445000	1730000	1440000	573000	305000	2540000	1360000	1570000	1470000	1890000	2460000	252000	641000	544000	729000	1640000	522000	638000	435000	79600	704000	1530000
D5-G4-M5	G4	E. coli	TZP	G4-M5	5	4370000	5050000	1020000	765685	476000	349000	433000	211000	642000	55400	1910000	655000	734000	441000	1740000	1430000	737000	299000	2630000	1500000	1540000	1490000	1910000	2470000	261000	590000	569000	697000	1680000	461000	682000	479000	93100	701000	1760000
