# Supplementary material for: Antibiotics promote intestinal growth of carbapenem-resistant Enterobacteriaceae by enriching nutrients and depleting microbial metabolites
Source: Nat Commun. 2023 Aug 22;14:5094. doi: 10.1038/s41467-023-40872-z (PMC10444851; doi:10.1038/s41467-023-40872-z)
Supplement: Supplementary file 6 — Source Data File [file 41467_2023_40872_MOESM6_ESM.zip › Source Data/Figure 8.xlsx]

## Sheet: Figure 8A
Bacteria	No metabolite pH 6 (OD600)	No metabolite pH 6.5 (OD600)	No metabolite pH 7 (OD600)	Metabolite mix pH 6 (OD600)	Metabolite mix pH 6.5 (OD600)	Metabolite mix pH 7 (OD600)
E. coli	1.013	0.996	1.025	0.145	0.174	0.524
	0.997	1.057	1.058	0.16	0.178	0.509
	0.995	1.04	1.059	0.145	0.177	0.504
	0.932	0.963	1.049	0.129	0.168	0.545
	0.931	0.939	1.153	0.143	0.168	0.517
	1.011	0.934	1.157	0.159	0.176	0.528
K. pneumoniae	1.071	1.15	1.091	0.181	0.199	0.562
	1.061	1.063	1.146	0.199	0.167	0.539
	1.046	1.095	1.02	0.188	0.188	0.583
	1.04	1.102	1.106	0.143	0.171	0.524
	1.033	1.098	1.099	0.217	0.169	0.554
	1.023	1.122	1.101	0.178	0.208	0.593
E. hormaechei	0.815	0.901	0.931	0.174	0.176	0.263
	0.817	0.871	0.921	0.168	0.157	0.264
	0.844	0.934	0.935	0.169	0.18	0.269
	0.775	0.907	0.856	0.17	0.145	0.206
	0.78	0.903	0.979	0.168	0.114	0.233
	0.761	0.834	0.845	0.175	0.149	0.293

## Sheet: Figure 8B
Bacteria	No metabolite (OD600)	Formate (OD600)			Acetate (OD600)			Propionate (OD600)			Butyrate (OD600)			Valerate (OD600)			Isobutyrate (OD600)			Isovalerate (OD600)			Lactate (OD600)			5-aminovalerate (OD600)			Ethanol (OD600)
		Low	Average	High	Low	Average	High	Low	Average	High	Low	Average	High	Low	Average	High	Low	Average	High	Low	Average	High	Low	Average	High	Low	Average	High	Low	Average	High
E. coli	1.029	0.925	0.961	1.012	0.903	0.534	0.242	1.07	0.596	0.152	1.012	0.889	0.528	0.859	0.936	0.615	0.967	0.927	1.034	0.885	0.924	0.829	0.974	0.907	0.962	0.899	0.949	0.886	0.873	0.839	0.85
	1.049	1.001	0.977	0.957	0.958	0.542	0.275	1.083	0.674	0.172	1.029	0.924	0.573	0.956	0.894	0.634	0.974	0.933	0.945	0.931	0.896	0.883	0.939	0.929	0.929	0.925	0.972	0.935	0.892	0.863	0.836
	1.023	1.007	0.952	0.953	0.886	0.526	0.278	1.1	0.606	0.153	1.053	0.927	0.53	0.915	0.895	0.613	1.016	0.954	0.974	0.918	0.859	0.895	0.906	0.973	0.97	0.938	0.936	0.941	0.936	0.862	0.801
	1.014	0.984	1.076	1.067	0.903	0.595	0.286	1.019	0.592	0.15	1.095	0.93	0.605	0.928	0.804	0.638	1.105	1.044	1.056	1.049	1.019	0.93	1.042	0.972	1.089	1.049	1.027	1.059	0.983	0.903	0.936
	1.029	1.018	1.082	1.098	0.919	0.586	0.286	1.127	0.657	0.192	1.107	1.062	0.583	1.007	0.827	0.635	1.121	1.067	1.079	1.043	1.016	1.036	1.026	1.054	1.041	1.044	1.063	1.077	0.949	0.911	0.916
	1.008	1.08	1.061	1.1	0.929	0.566	0.308	1.132	0.634	0.178	1.021	1.083	0.589	1.017	0.756	0.646	1.128	1.086	1.015	1.047	0.997	1.037	1.043	1.03	1.044	1.049	1.098	1.092	0.954	0.99	0.933

## Sheet: Figure 8C
Bacteria	No metabolite (OD600)	Formate (OD600)			Acetate (OD600)			Propionate (OD600)			Butyrate (OD600)			Valerate (OD600)			Isobutyrate (OD600)			Isovalerate (OD600)			Lactate (OD600)			5-aminovalerate (OD600)			Ethanol (OD600)
		Low	Average	High	Low	Average	High	Low	Average	High	Low	Average	High	Low	Average	High	Low	Average	High	Low	Average	High	Low	Average	High	Low	Average	High	Low	Average	High
K. pneumoniae	1.052	1.085	1.055	1	0.975	0.614	0.218	0.916	0.642	0.131	0.906	0.677	0.409	1.091	0.839	0.507	0.993	0.984	0.854	1.007	0.997	0.753	1.015	1.036	1.04	1.036	1.002	1.028	0.994	0.971	1
	1.025	1.031	0.981	1.011	1.093	0.579	0.195	0.927	0.548	0.16	0.958	0.721	0.482	0.983	0.743	0.437	1.009	0.958	0.881	1	0.921	0.764	1.018	1.024	1.065	1.039	0.984	1.011	1.02	0.973	1.013
	1.047	1.074	1.056	1.049	1.075	0.579	0.196	0.943	0.737	0.186	0.953	0.716	0.354	0.983	0.79	0.497	0.967	0.97	0.913	1.009	0.942	0.787	1.023	1.019	0.965	1.034	0.982	1.011	1.016	0.952	0.975
	1.039	1.147	1.046	1.034	0.984	0.633	0.166	0.995	0.72	0.12	0.989	0.7	0.414	1.052	0.796	0.387	1.001	0.924	0.849	1.016	0.962	0.789	1.029	1.048	1.03	1.029	1.037	1.019	1.004	1.04	0.968
	1.018	1.007	1.017	1.011	1.024	0.719	0.231	1.056	0.615	0.164	0.934	0.713	0.521	1.067	0.772	0.347	1.096	0.946	0.823	1.004	0.918	0.81	1.038	1.076	1.003	1.004	1.042	1.017	1.026	1.021	0.969
	1.013	1.063	1.067	1.02	0.982	0.62	0.136	1.07	0.699	0.106	1.04	0.715	0.485	1.061	0.85	0.447	1.003	0.945	0.889	1.005	0.958	0.86	1.047	1.025	1.012	1.066	1.014	1.029	1.078	1.018	0.967

## Sheet: Figure 8D
Bacteria	No metabolite (OD600)	Formate (OD600)			Acetate (OD600)			Propionate (OD600)			Butyrate (OD600)			Valerate (OD600)			Isobutyrate (OD600)			Isovalerate (OD600)			Lactate (OD600)			5-aminovalerate (OD600)			Ethanol (OD600)
		Low	Average	High	Low	Average	High	Low	Average	High	Low	Average	High	Low	Average	High	Low	Average	High	Low	Average	High	Low	Average	High	Low	Average	High	Low	Average	High
E. hormaechei	0.925	0.967	0.985	0.949	0.944	0.22	0.156	0.957	0.323	0.154	0.707	0.583	0.258	0.876	0.405	0.193	0.986	0.823	0.616	0.908	0.689	0.463	0.917	0.935	0.983	0.876	0.954	0.997	0.904	0.905	0.878
	0.938	0.988	0.997	0.981	0.892	0.21	0.136	0.965	0.349	0.176	0.795	0.583	0.242	0.865	0.407	0.194	0.929	0.827	0.636	0.911	0.694	0.488	0.946	0.924	0.954	0.906	0.958	1.01	0.926	0.881	0.884
	0.943	0.994	0.938	0.992	0.921	0.203	0.148	0.974	0.408	0.172	0.778	0.648	0.217	0.874	0.408	0.196	0.915	0.886	0.631	0.921	0.672	0.439	0.953	0.923	0.942	0.917	0.937	0.963	0.894	0.931	0.889
	0.945	0.994	0.921	0.996	0.899	0.147	0.106	0.975	0.507	0.116	0.806	0.534	0.268	0.836	0.409	0.207	0.994	0.89	0.612	0.937	0.778	0.433	0.918	0.947	0.956	0.996	0.99	0.952	0.892	0.901	0.892
	0.967	0.999	1.065	1.016	0.922	0.176	0.11	0.979	0.434	0.164	0.687	0.587	0.284	0.852	0.409	0.209	0.895	0.854	0.639	0.944	0.771	0.464	0.94	0.923	0.953	0.959	0.952	1.001	0.889	0.901	0.905
	0.968	1.003	0.903	1.016	0.92	0.159	0.112	0.993	0.504	0.177	0.725	0.572	0.229	0.841	0.409	0.211	0.934	0.87	0.653	0.948	0.754	0.492	0.95	0.942	0.921	0.937	0.935	0.995	0.909	0.9	0.906

## Sheet: P values for Figure 8
Figure 8A
Bacteria	Comparison	p-value	Representation on plot
E. coli	Mixed metabolites vs no metabolites, pH 6	<0.0001	****
	Mixed metabolites vs no metabolites, pH 6.5	<0.0001	****
	Mixed metabolites vs no metabolites, pH 7	<0.0001	****
K. pneumoniae	Mixed metabolites vs no metabolites, pH 6	<0.0001	****
	Mixed metabolites vs no metabolites, pH 6.5	<0.0001	****
	Mixed metabolites vs no metabolites, pH 7	<0.0001	****
E. hormaechei	Mixed metabolites vs no metabolites, pH 6	<0.0001	****
	Mixed metabolites vs no metabolites, pH 6.5	<0.0001	****
	Mixed metabolites vs no metabolites, pH 7	<0.0001	****
Figure 8B (E. coli)
Comparison	Adjusted p-value	Representation on plot
Formate (low) vs no metabolite	0.999	ns
Formate (average) vs no metabolite	0.9997	ns
Formate (high) vs no metabolite	0.9998	ns
Acetate (low) vs no metabolite	0.0224	*
Acetate (average) vs no metabolite	<0.0001	****
Acetate (high) vs no metabolite	<0.0001	****
Propionate (low) vs no metabolite	0.5347	ns
Propionate (average) vs no metabolite	<0.0001	****
Propionate (high) vs no metabolite	<0.0001	****
Butyrate (low) vs no metabolite	0.9987	ns
Butyrate (average) vs no metabolite	0.7053	ns
Butyrate (high) vs no metabolite	<0.0001	****
Valerate (low) vs no metabolite	0.2381	ns
Valerate (average) vs no metabolite	<0.0001	****
Valerate (high) vs no metabolite	<0.0001	****
Isobutyrate (low) vs no metabolite	0.9988	ns
Isobutyrate (average) vs no metabolite	0.999	ns
Isobutyrate (high) vs no metabolite	0.9997	ns
Isovalerate (low) vs no metabolite	0.9058	ns
Isovalerate (average) vs no metabolite	0.3169	ns
Isovalerate (high) vs no metabolite	0.1055	ns
Ethanol (low) vs no metabolite	0.0788	ns
Ethanol (average) vs no metabolite	0.0025	**
Ethanol (high) vs no metabolite	0.0004	***
Lactate (low) vs no metabolite	0.9855	ns
Lactate (average) vs no metabolite	0.884	ns
Lactate (high) vs no metabolite	0.9992	ns
5-aminovalerate (low) vs no metabolite	0.9668	ns
5-aminovalerate (average) vs no metabolite	0.9993	ns
5-aminovalerate (high) vs no metabolite	0.9987	ns
Figure 8C (K. pneumoniae)
Comparison	Adjusted p-value	Representation on plot
Formate (low) vs no metabolite	0.7966	ns
Formate (average) vs no metabolite	0.9997	ns
Formate (high) vs no metabolite	0.9993	ns
Acetate (low) vs no metabolite	0.9994	ns
Acetate (average) vs no metabolite	<0.0001	****
Acetate (high) vs no metabolite	<0.0001	****
Propionate (low) vs no metabolite	0.3755	ns
Propionate (average) vs no metabolite	<0.0001	****
Propionate (high) vs no metabolite	<0.0001	****
Butyrate (low) vs no metabolite	0.0432	*
Butyrate (average) vs no metabolite	<0.0001	****
Butyrate (high) vs no metabolite	<0.0001	****
Valerate (low) vs no metabolite	0.9996	ns
Valerate (average) vs no metabolite	<0.0001	****
Valerate (high) vs no metabolite	<0.0001	****
Isobutyrate (low) vs no metabolite	0.9943	ns
Isobutyrate (average) vs no metabolite	0.0132	*
Isobutyrate (high) vs no metabolite	<0.0001	****
Isovalerate (low) vs no metabolite	0.9849	ns
Isovalerate (average) vs no metabolite	0.0065	**
Isovalerate (high) vs no metabolite	<0.0001	****
Ethanol (low) vs no metabolite	0.9994	ns
Ethanol (average) vs no metabolite	0.7636	ns
Ethanol (high) vs no metabolite	0.3067	ns
Lactate (low) vs no metabolite	0.9998	ns
Lactate (average) vs no metabolite	0.9997	ns
Lactate (high) vs no metabolite	0.9992	ns
5-aminovalerate (low) vs no metabolite	0.9999	ns
5-aminovalerate (average) vs no metabolite	0.9937	ns
5-aminovalerate (high) vs no metabolite	0.9992	ns
Figure 8D (E. hormaechei)
Comparison	Adjusted p-value	Representation on plot
Formate (low) vs no metabolite	0.1859	ns
Formate (average) vs no metabolite	0.9821	ns
Formate (high) vs no metabolite	0.1672	ns
Acetate (low) vs no metabolite	0.6191	ns
Acetate (average) vs no metabolite	<0.0001	****
Acetate (high) vs no metabolite	<0.0001	****
Propionate (low) vs no metabolite	0.8471	ns
Propionate (average) vs no metabolite	<0.0001	****
Propionate (high) vs no metabolite	<0.0001	****
Butyrate (low) vs no metabolite	<0.0001	****
Butyrate (average) vs no metabolite	<0.0001	****
Butyrate (high) vs no metabolite	<0.0001	****
Valerate (low) vs no metabolite	<0.0001	****
Valerate (average) vs no metabolite	<0.0001	****
Valerate (high) vs no metabolite	<0.0001	****
Isobutyrate (low) vs no metabolite	0.9996	ns
Isobutyrate (average) vs no metabolite	<0.0001	****
Isobutyrate (high) vs no metabolite	<0.0001	****
Isovalerate (low) vs no metabolite	0.9853	ns
Isovalerate (average) vs no metabolite	<0.0001	****
Isovalerate (high) vs no metabolite	<0.0001	****
Ethanol (low) vs no metabolite	0.1405	ns
Ethanol (average) vs no metabolite	0.1568	ns
Ethanol (high) vs no metabolite	0.031	*
Lactate (low) vs no metabolite	0.9991	ns
Lactate (average) vs no metabolite	0.9949	ns
Lactate (high) vs no metabolite	0.9997	ns
5-aminovalerate (low) vs no metabolite	0.9945	ns
5-aminovalerate (average) vs no metabolite	0.9995	ns
5-aminovalerate (high) vs no metabolite	0.314	ns
Note: these p-values were calculated in Graphpad, which only reports p-values to 4 decimal places.
