# Supplementary material for: Antibiotics promote intestinal growth of carbapenem-resistant Enterobacteriaceae by enriching nutrients and depleting microbial metabolites
Source: Nat Commun. 2023 Aug 22;14:5094. doi: 10.1038/s41467-023-40872-z (PMC10444851; doi:10.1038/s41467-023-40872-z)
Supplement: Supplementary file 6 — Source Data File [file 41467_2023_40872_MOESM6_ESM.zip › Source Data/Figure 9.xlsx]

## Sheet: Figure 9B
Group	log10 CFU E. coli per gram faeces
PBS-treated mice (pre-intervention)	10.65
	10.16
	10.18
	10.02
	9.81
Metabolite mixture-treated mice (pre-intervention)	10
	9.95
	10.53
	10.1
	10.5
PBS-treated mice (post-intervention)	8.98
	8.74
	9.62
	10.06
	9.41
Metabolite mixture-treated mice (post-intervention)	8.74
	8.67
	9.05
	6.88
	8.63
