# Supplementary material for: Antibiotics promote intestinal growth of carbapenem-resistant Enterobacteriaceae by enriching nutrients and depleting microbial metabolites
Source: Nat Commun. 2023 Aug 22;14:5094. doi: 10.1038/s41467-023-40872-z (PMC10444851; doi:10.1038/s41467-023-40872-z)
Supplement: Supplementary file 6 — Source Data File [file 41467_2023_40872_MOESM6_ESM.zip › Source Data/Figure S10.xlsx]

## Sheet: Figure S10
Bacteria	Atmosphere	Nutrient	Functional Difference	Lower 95% Confidence Interval	Upper 95% Confidence Interval
E. coli	Aerobic	No carbon	0.038	0.007	0.07
E. coli	Aerobic	Arabinose	6.675	6.397	6.952
E. coli	Aerobic	Fructose	7.206	6.96	7.452
E. coli	Aerobic	Fucose	0.412	0.384	0.441
E. coli	Aerobic	Galactose	5.94	5.638	6.243
E. coli	Aerobic	Glucose	8.844	8.552	9.136
E. coli	Aerobic	Mannose	6.559	6.236	6.881
E. coli	Aerobic	Ribose	2.279	2.088	2.471
E. coli	Aerobic	Xylose	1.765	1.589	1.941
E. coli	Aerobic	N-acetylglucosamine	8.992	8.792	9.192
E. coli	Aerobic	Maltose	5.315	5.047	5.583
E. coli	Aerobic	Sucrose	6.508	6.18	6.835
E. coli	Aerobic	Trehalose	5.154	4.969	5.338
E. coli	Aerobic	Alanine	2.094	1.907	2.281
E. coli	Aerobic	Arginine	0.077	0.046	0.108
E. coli	Aerobic	Aspartate	0.058	0.026	0.09
E. coli	Aerobic	Glutamate	0.147	0.093	0.201
E. coli	Aerobic	Glycine	0.201	0.129	0.274
E. coli	Aerobic	Isoleucine	0.072	0.038	0.106
E. coli	Aerobic	Leucine	0.018	0.005	0.03
E. coli	Aerobic	Lysine	-0.097	-0.046	-0.148
E. coli	Aerobic	Methionine	-0.134	-0.083	-0.185
E. coli	Aerobic	Phenylalanine	0.027	0.016	0.039
E. coli	Aerobic	Proline	0.052	0.032	0.071
E. coli	Aerobic	Threonine	0.04	0.016	0.064
E. coli	Aerobic	Tryptophan	0.043	0.015	0.072
E. coli	Aerobic	Tyrosine	0.058	0.018	0.098
E. coli	Aerobic	Valine	0.038	0.008	0.068
E. coli	Aerobic	Uracil	-0.108	-0.053	-0.162
E. coli	Aerobic	Succinate	0.247	0.184	0.309
E. coli	Anaerobic	No carbon	0.039	0.006	0.072
E. coli	Anaerobic	Arabinose	1.556	1.397	1.715
E. coli	Anaerobic	Fructose	2.976	2.789	3.162
E. coli	Anaerobic	Fucose	-0.132	-0.062	-0.202
E. coli	Anaerobic	Galactose	2.228	2.07	2.386
E. coli	Anaerobic	Glucose	3.275	3.104	3.446
E. coli	Anaerobic	Mannose	2.621	2.493	2.748
E. coli	Anaerobic	Ribose	-0.352	-0.273	-0.432
E. coli	Anaerobic	Xylose	0.595	0.497	0.693
E. coli	Anaerobic	N-acetylglucosamine	3.083	2.911	3.256
E. coli	Anaerobic	Maltose	0.295	0.278	0.312
E. coli	Anaerobic	Sucrose	-0.176	-0.128	-0.223
E. coli	Anaerobic	Trehalose	2.138	1.96	2.316
E. coli	Anaerobic	Alanine	0.087	0.036	0.137
E. coli	Anaerobic	Arginine	0.218	0.155	0.282
E. coli	Anaerobic	Aspartate	-0.171	-0.117	-0.225
E. coli	Anaerobic	Glutamate	-0.112	-0.061	-0.163
E. coli	Anaerobic	Glycine	-0.196	-0.148	-0.243
E. coli	Anaerobic	Isoleucine	-0.246	-0.184	-0.307
E. coli	Anaerobic	Leucine	-0.166	-0.115	-0.218
E. coli	Anaerobic	Lysine	-0.235	-0.174	-0.297
E. coli	Anaerobic	Methionine	-0.334	-0.286	-0.382
E. coli	Anaerobic	Phenylalanine	-0.113	-0.058	-0.167
E. coli	Anaerobic	Proline	-0.061	-0.041	-0.08
E. coli	Anaerobic	Threonine	-0.22	-0.169	-0.27
E. coli	Anaerobic	Tryptophan	-0.127	-0.071	-0.182
E. coli	Anaerobic	Tyrosine	-0.155	-0.115	-0.195
E. coli	Anaerobic	Valine	0.178	0.109	0.247
E. coli	Anaerobic	Uracil	0.188	0.128	0.249
E. coli	Anaerobic	Succinate	-0.098	-0.053	-0.143
K. pneumoniae	Aerobic	No carbon	0.018	0.005	0.03
K. pneumoniae	Aerobic	Arabinose	7.141	6.791	7.491
K. pneumoniae	Aerobic	Fructose	7.108	6.847	7.369
K. pneumoniae	Aerobic	Fucose	-0.02	-0.014	-0.025
K. pneumoniae	Aerobic	Galactose	5.973	5.611	6.334
K. pneumoniae	Aerobic	Glucose	7.606	7.297	7.914
K. pneumoniae	Aerobic	Mannose	6.61	6.358	6.862
K. pneumoniae	Aerobic	Ribose	4.931	4.784	5.079
K. pneumoniae	Aerobic	Xylose	4.757	4.52	4.994
K. pneumoniae	Aerobic	N-acetylglucosamine	4.59	4.297	4.884
K. pneumoniae	Aerobic	Maltose	6.703	6.312	7.093
K. pneumoniae	Aerobic	Sucrose	6.366	5.848	6.884
K. pneumoniae	Aerobic	Trehalose	6.471	6.231	6.711
K. pneumoniae	Aerobic	Alanine	1.523	1.352	1.695
K. pneumoniae	Aerobic	Arginine	-0.005	-0.002	-0.007
K. pneumoniae	Aerobic	Aspartate	0.238	0.203	0.274
K. pneumoniae	Aerobic	Glutamate	1.05	0.968	1.133
K. pneumoniae	Aerobic	Glycine	-0.037	-0.023	-0.051
K. pneumoniae	Aerobic	Isoleucine	0.047	0.028	0.066
K. pneumoniae	Aerobic	Leucine	0.061	0.038	0.083
K. pneumoniae	Aerobic	Lysine	-0.033	-0.021	-0.045
K. pneumoniae	Aerobic	Methionine	-0.065	-0.05	-0.08
K. pneumoniae	Aerobic	Phenylalanine	0.004	0.002	0.006
K. pneumoniae	Aerobic	Proline	3.039	2.882	3.197
K. pneumoniae	Aerobic	Threonine	-0.027	-0.019	-0.034
K. pneumoniae	Aerobic	Tryptophan	-0.012	-0.005	-0.018
K. pneumoniae	Aerobic	Tyrosine	-0.037	-0.017	-0.056
K. pneumoniae	Aerobic	Valine	-0.049	-0.026	-0.072
K. pneumoniae	Aerobic	Uracil	-0.02	-0.008	-0.032
K. pneumoniae	Aerobic	Succinate	0.209	0.173	0.244
K. pneumoniae	Anaerobic	No carbon	0.024	0.001	0.046
K. pneumoniae	Anaerobic	Arabinose	4.061	3.872	4.25
K. pneumoniae	Anaerobic	Fructose	5.519	5.297	5.741
K. pneumoniae	Anaerobic	Fucose	-0.521	-0.472	-0.571
K. pneumoniae	Anaerobic	Galactose	5	4.727	5.272
K. pneumoniae	Anaerobic	Glucose	5.46	5.261	5.659
K. pneumoniae	Anaerobic	Mannose	5.843	5.595	6.09
K. pneumoniae	Anaerobic	Ribose	0.223	0.212	0.234
K. pneumoniae	Anaerobic	Xylose	1.279	1.188	1.371
K. pneumoniae	Anaerobic	N-acetylglucosamine	3.888	3.663	4.114
K. pneumoniae	Anaerobic	Maltose	4.141	4	4.282
K. pneumoniae	Anaerobic	Sucrose	5.979	5.782	6.177
K. pneumoniae	Anaerobic	Trehalose	3.89	3.678	4.103
K. pneumoniae	Anaerobic	Alanine	-0.085	-0.055	-0.116
K. pneumoniae	Anaerobic	Arginine	-0.134	-0.105	-0.164
K. pneumoniae	Anaerobic	Aspartate	-0.413	-0.384	-0.442
K. pneumoniae	Anaerobic	Glutamate	-0.508	-0.479	-0.538
K. pneumoniae	Anaerobic	Glycine	-0.612	-0.566	-0.658
K. pneumoniae	Anaerobic	Isoleucine	-0.543	-0.509	-0.577
K. pneumoniae	Anaerobic	Leucine	-0.334	-0.312	-0.356
K. pneumoniae	Anaerobic	Lysine	-0.589	-0.537	-0.64
K. pneumoniae	Anaerobic	Methionine	-0.559	-0.527	-0.59
K. pneumoniae	Anaerobic	Phenylalanine	-0.375	-0.339	-0.412
K. pneumoniae	Anaerobic	Proline	-0.45	-0.419	-0.482
K. pneumoniae	Anaerobic	Threonine	-0.474	-0.435	-0.514
K. pneumoniae	Anaerobic	Tryptophan	-0.514	-0.492	-0.535
K. pneumoniae	Anaerobic	Tyrosine	-0.402	-0.372	-0.431
K. pneumoniae	Anaerobic	Valine	-0.086	-0.056	-0.117
K. pneumoniae	Anaerobic	Uracil	0.083	0.051	0.115
K. pneumoniae	Anaerobic	Succinate	-0.454	-0.403	-0.505
E. hormaechei	Aerobic	No carbon	0.017	0.002	0.032
E. hormaechei	Aerobic	Arabinose	9.069	8.751	9.387
E. hormaechei	Aerobic	Fructose	7.629	7.24	8.018
E. hormaechei	Aerobic	Fucose	2.769	2.603	2.935
E. hormaechei	Aerobic	Galactose	8.746	8.395	9.097
E. hormaechei	Aerobic	Glucose	9.21	8.738	9.681
E. hormaechei	Aerobic	Mannose	8.609	8.351	8.868
E. hormaechei	Aerobic	Ribose	3.551	3.35	3.752
E. hormaechei	Aerobic	Xylose	7.553	7.318	7.788
E. hormaechei	Aerobic	N-acetylglucosamine	9.489	9.189	9.79
E. hormaechei	Aerobic	Maltose	7.351	7.096	7.605
E. hormaechei	Aerobic	Sucrose	7.838	7.653	8.024
E. hormaechei	Aerobic	Trehalose	8.044	7.814	8.273
E. hormaechei	Aerobic	Alanine	2.616	2.424	2.807
E. hormaechei	Aerobic	Arginine	-0.012	-0.003	-0.021
E. hormaechei	Aerobic	Aspartate	0.204	0.176	0.232
E. hormaechei	Aerobic	Glutamate	0.742	0.622	0.861
E. hormaechei	Aerobic	Glycine	-0.033	-0.015	-0.051
E. hormaechei	Aerobic	Isoleucine	0.012	0.004	0.021
E. hormaechei	Aerobic	Leucine	0.095	0.074	0.115
E. hormaechei	Aerobic	Lysine	-0.011	-0.006	-0.017
E. hormaechei	Aerobic	Methionine	-0.029	-0.01	-0.048
E. hormaechei	Aerobic	Phenylalanine	0.01	0.004	0.016
E. hormaechei	Aerobic	Proline	0.187	0.158	0.216
E. hormaechei	Aerobic	Threonine	0	0	0
E. hormaechei	Aerobic	Tryptophan	0.071	0.056	0.086
E. hormaechei	Aerobic	Tyrosine	-0.038	-0.021	-0.055
E. hormaechei	Aerobic	Valine	0.018	0.009	0.027
E. hormaechei	Aerobic	Uracil	-0.008	-0.003	-0.013
E. hormaechei	Aerobic	Succinate	0.021	0.004	0.037
E. hormaechei	Anaerobic	No carbon	0.027	-0.001	0.054
E. hormaechei	Anaerobic	Arabinose	2.776	2.609	2.943
E. hormaechei	Anaerobic	Fructose	2.921	2.729	3.113
E. hormaechei	Anaerobic	Fucose	-0.428	-0.389	-0.467
E. hormaechei	Anaerobic	Galactose	1.774	1.622	1.926
E. hormaechei	Anaerobic	Glucose	3.543	3.433	3.653
E. hormaechei	Anaerobic	Mannose	3.803	3.611	3.995
E. hormaechei	Anaerobic	Ribose	0.876	0.831	0.92
E. hormaechei	Anaerobic	Xylose	1.323	1.24	1.405
E. hormaechei	Anaerobic	N-acetylglucosamine	3.043	2.913	3.173
E. hormaechei	Anaerobic	Maltose	1.488	1.361	1.615
E. hormaechei	Anaerobic	Sucrose	3.361	3.212	3.511
E. hormaechei	Anaerobic	Trehalose	1.833	1.641	2.025
E. hormaechei	Anaerobic	Alanine	-0.185	-0.162	-0.209
E. hormaechei	Anaerobic	Arginine	-0.103	-0.073	-0.132
E. hormaechei	Anaerobic	Aspartate	-0.352	-0.322	-0.382
E. hormaechei	Anaerobic	Glutamate	-0.447	-0.406	-0.488
E. hormaechei	Anaerobic	Glycine	-0.431	-0.407	-0.455
E. hormaechei	Anaerobic	Isoleucine	-0.478	-0.458	-0.498
E. hormaechei	Anaerobic	Leucine	-0.307	-0.284	-0.33
E. hormaechei	Anaerobic	Lysine	-0.468	-0.427	-0.509
E. hormaechei	Anaerobic	Methionine	-0.515	-0.481	-0.549
E. hormaechei	Anaerobic	Phenylalanine	-0.421	-0.39	-0.453
E. hormaechei	Anaerobic	Proline	-0.447	-0.409	-0.485
E. hormaechei	Anaerobic	Threonine	-0.421	-0.373	-0.468
E. hormaechei	Anaerobic	Tryptophan	-0.417	-0.36	-0.473
E. hormaechei	Anaerobic	Tyrosine	-0.324	-0.277	-0.372
E. hormaechei	Anaerobic	Valine	0.005	0.002	0.008
E. hormaechei	Anaerobic	Uracil	-0.038	-0.025	-0.051
E. hormaechei	Anaerobic	Succinate	-0.467	-0.429	-0.504
