# Supplementary material for: Antibiotics promote intestinal growth of carbapenem-resistant Enterobacteriaceae by enriching nutrients and depleting microbial metabolites
Source: Nat Commun. 2023 Aug 22;14:5094. doi: 10.1038/s41467-023-40872-z (PMC10444851; doi:10.1038/s41467-023-40872-z)
Supplement: Supplementary file 6 — Source Data File [file 41467_2023_40872_MOESM6_ESM.zip › Source Data/Figure S11.xlsx]

## Sheet: E. coli aerobic
Time (hours)	No_carbon									Arginine						Aspartate						Glycine						Isoleucine						Leucine						Lysine						Methionine
	Expt 1			Expt 3			Expt 5			Expt 1			Expt 3			Expt 1			Expt 3			Expt 1			Expt 3			Expt 1			Expt 3			Expt 1	Expt 3		Expt 5			Expt 1			Expt 3			Expt 1			Expt 3
	Rep 1	Rep 2	Rep 3	Rep 1	Rep 2	Rep 3	Rep 1	Rep 2	Rep 3	Rep 1	Rep 2	Rep 3	Rep 1	Rep 2	Rep 3	Rep 1	Rep 2	Rep 3	Rep 1	Rep 2	Rep 3	Rep 1	Rep 2	Rep 3	Rep 1	Rep 2	Rep 3	Rep 1	Rep 2	Rep 3	Rep 1	Rep 2	Rep 3	Rep 1	Rep 2	Rep 3	Rep 1	Rep 2	Rep 3	Rep 1	Rep 2	Rep 3	Rep 1	Rep 2	Rep 3	Rep 1	Rep 2	Rep 3	Rep 1
0	0.1263	0.1073	0.1075	0.0918	0.0935	0.089	0.0914	0.0801	0.081	0.0987	0.0956	0.093	0.089	0.1073	0.1138	0.0915	0.0936	0.0911	0.1037	0.1017	0.0942	0.0904	0.0924	0.0923	0.0978	0.0962	0.0965	0.09	0.0874	0.0879	0.0919	0.094	0.0973	0.0853	0.1037	0.0928	0.1144	0.0786	0.0791	0.0969	0.0983	0.1064	0.0969	0.0974	0.099	0.104	0.0945	0.0951	0.0988
0.25	0.1104	0.0845	0.0949	0.0904	0.0916	0.1021	0.0905	0.08	0.079	0.102	0.096	0.088	0.0912	0.1121	0.1192	0.0865	0.0852	0.0858	0.097	0.0965	0.0949	0.0863	0.0877	0.0877	0.1062	0.1017	0.1014	0.0865	0.0873	0.0874	0.1026	0.1017	0.1047	0.082	0.1061	0.0899	0.0941	0.0788	0.0795	0.0921	0.094	0.098	0.1074	0.1101	0.1138	0.097	0.0892	0.0903	0.1091
0.5	0.1138	0.0875	0.093	0.0954	0.1031	0.1027	0.0977	0.0869	0.0841	0.0906	0.0873	0.0841	0.1035	0.1214	0.1315	0.0866	0.0856	0.0888	0.1159	0.1083	0.111	0.085	0.0857	0.0865	0.103	0.1073	0.1072	0.0865	0.0869	0.0871	0.1069	0.108	0.1072	0.0838	0.1176	0.0998	0.0877	0.0814	0.082	0.0888	0.0935	0.0932	0.1133	0.1145	0.1119	0.097	0.0873	0.0869	0.1177
0.75	0.1223	0.1001	0.1029	0.1006	0.1201	0.1031	0.1022	0.0936	0.0917	0.0843	0.0849	0.083	0.1095	0.1262	0.123	0.0911	0.0893	0.0954	0.0974	0.1142	0.1245	0.0882	0.0931	0.0915	0.0972	0.095	0.098	0.0893	0.0881	0.0903	0.1002	0.1051	0.1	0.0871	0.1138	0.104	0.0949	0.091	0.0927	0.0914	0.1054	0.1028	0.1153	0.1114	0.1194	0.0986	0.089	0.0906	0.1112
1	0.1156	0.0915	0.1075	0.0969	0.1185	0.1048	0.1016	0.0951	0.097	0.0768	0.0783	0.0767	0.1032	0.1132	0.1175	0.0924	0.0886	0.0979	0.1006	0.1134	0.1315	0.0881	0.0932	0.0933	0.0901	0.1018	0.102	0.0856	0.0857	0.0874	0.1027	0.1015	0.102	0.0925	0.1209	0.1107	0.0988	0.0955	0.0956	0.0887	0.0988	0.0992	0.1108	0.1172	0.1162	0.0939	0.0852	0.0839	0.0981
1.25	0.1145	0.0923	0.1096	0.0936	0.1078	0.0977	0.0997	0.0941	0.0934	0.0821	0.0835	0.0822	0.0991	0.1129	0.1128	0.0959	0.0937	0.1022	0.1105	0.1109	0.1271	0.0928	0.0957	0.1018	0.0928	0.1007	0.1031	0.0879	0.0926	0.091	0.1035	0.1034	0.1145	0.0945	0.1274	0.1168	0.0941	0.0949	0.0934	0.0903	0.1073	0.1055	0.1047	0.1133	0.1191	0.0988	0.0926	0.0849	0.0996
1.5	0.1332	0.0932	0.1118	0.0916	0.1048	0.1116	0.0979	0.0922	0.0942	0.0827	0.0835	0.0853	0.0984	0.1074	0.1096	0.1013	0.0986	0.1014	0.1239	0.1122	0.1343	0.0975	0.1012	0.1078	0.1001	0.107	0.1034	0.0928	0.0967	0.0987	0.0977	0.1016	0.1158	0.1163	0.1339	0.1221	0.0967	0.0966	0.0953	0.094	0.1144	0.1133	0.1166	0.1074	0.1199	0.0983	0.0918	0.0889	0.0904
1.75	0.1175	0.0922	0.111	0.0969	0.1134	0.1239	0.0976	0.0932	0.0928	0.0831	0.0839	0.0833	0.0985	0.1109	0.1115	0.1085	0.0981	0.1025	0.1236	0.1233	0.1435	0.0985	0.1045	0.0982	0.1006	0.1195	0.113	0.0941	0.0967	0.1015	0.1103	0.1066	0.1359	0.1076	0.1386	0.1286	0.0948	0.0985	0.094	0.0939	0.1107	0.1149	0.1182	0.1049	0.1167	0.0983	0.0922	0.0881	0.0916
2	0.1181	0.0952	0.1146	0.0943	0.1082	0.128	0.0979	0.0937	0.0919	0.0829	0.0838	0.083	0.1001	0.1122	0.1114	0.1073	0.1045	0.1164	0.1201	0.132	0.1499	0.0975	0.1028	0.1035	0.1097	0.1252	0.1145	0.0919	0.098	0.0999	0.1119	0.1057	0.13	0.12	0.1413	0.1276	0.093	0.1013	0.0943	0.0977	0.1129	0.1169	0.1201	0.103	0.1185	0.1004	0.0927	0.0956	0.0878
2.25	0.1249	0.09	0.1201	0.0876	0.1086	0.1181	0.0969	0.0975	0.0917	0.083	0.0841	0.0839	0.0983	0.1076	0.1115	0.1187	0.1081	0.1155	0.1212	0.135	0.1537	0.1022	0.1051	0.1102	0.0974	0.1213	0.1118	0.0896	0.0996	0.1013	0.0989	0.1024	0.1031	0.1135	0.1204	0.1251	0.0965	0.1006	0.0956	0.0981	0.1175	0.1257	0.1201	0.105	0.1176	0.1061	0.0924	0.0907	0.0835
2.5	0.1156	0.0874	0.1152	0.0906	0.1155	0.1241	0.0965	0.0961	0.0908	0.0833	0.0824	0.082	0.1005	0.1066	0.1114	0.112	0.108	0.1132	0.1203	0.1455	0.157	0.1051	0.1032	0.115	0.0997	0.1273	0.1113	0.0886	0.0947	0.1037	0.103	0.113	0.1182	0.1208	0.1216	0.1305	0.0943	0.1037	0.0932	0.0929	0.127	0.1254	0.1103	0.1031	0.117	0.0969	0.0907	0.0891	0.0859
2.75	0.1172	0.0885	0.1135	0.1029	0.1124	0.1264	0.0961	0.0964	0.091	0.084	0.0825	0.082	0.1002	0.1119	0.1125	0.1227	0.1185	0.1274	0.1339	0.1314	0.1541	0.1078	0.1033	0.1315	0.1026	0.1388	0.1088	0.0879	0.0949	0.1073	0.1152	0.1159	0.1203	0.1312	0.1299	0.1305	0.0928	0.1045	0.0967	0.0933	0.1193	0.1285	0.1147	0.0994	0.1141	0.0959	0.0916	0.0856	0.0849
3	0.1145	0.0907	0.116	0.1001	0.1124	0.1224	0.0938	0.0928	0.0932	0.0833	0.083	0.0824	0.1002	0.1108	0.1124	0.1132	0.1085	0.1206	0.13	0.14	0.1447	0.1075	0.1063	0.115	0.1148	0.1227	0.1069	0.0881	0.0933	0.1031	0.1139	0.1073	0.1138	0.1096	0.1194	0.127	0.1003	0.1047	0.0959	0.0922	0.1169	0.1283	0.1089	0.0993	0.117	0.0957	0.0906	0.0864	0.084
3.25	0.1154	0.089	0.1095	0.0932	0.1018	0.1084	0.095	0.0932	0.0924	0.0832	0.0829	0.082	0.0995	0.1102	0.1132	0.1122	0.1037	0.1107	0.1365	0.1457	0.1475	0.0986	0.0981	0.1118	0.1124	0.1295	0.1209	0.0876	0.0918	0.0908	0.1083	0.1026	0.1029	0.1092	0.1217	0.1223	0.1043	0.1046	0.1004	0.09	0.1213	0.1107	0.1233	0.1004	0.1073	0.0947	0.0893	0.0811	0.0827
3.5	0.123	0.0953	0.1103	0.0935	0.1076	0.1073	0.0944	0.0924	0.0904	0.0826	0.0825	0.0813	0.1021	0.1032	0.1093	0.1324	0.1191	0.1325	0.1376	0.1354	0.1265	0.1037	0.1043	0.1156	0.1219	0.1282	0.1255	0.0915	0.0973	0.0948	0.0957	0.1073	0.0983	0.1261	0.1052	0.1127	0.0996	0.1003	0.0991	0.0929	0.1267	0.1267	0.1119	0.1079	0.1095	0.0953	0.088	0.0815	0.081
3.75	0.1239	0.0935	0.1234	0.1001	0.0979	0.127	0.0946	0.095	0.0917	0.0849	0.0833	0.0842	0.0995	0.1051	0.1103	0.1198	0.1134	0.1099	0.1305	0.131	0.1238	0.105	0.1061	0.1054	0.1038	0.1219	0.1284	0.104	0.1019	0.1004	0.0907	0.1101	0.1002	0.1297	0.1084	0.1022	0.1003	0.1065	0.0979	0.0973	0.1199	0.128	0.1151	0.1115	0.1144	0.0957	0.0888	0.0835	0.0817
4	0.1186	0.0892	0.1177	0.1148	0.1108	0.1378	0.0921	0.0933	0.0893	0.0838	0.0835	0.0823	0.0972	0.1175	0.1121	0.121	0.1227	0.1184	0.1342	0.1194	0.1184	0.1017	0.099	0.1168	0.0915	0.1233	0.1372	0.0936	0.0931	0.096	0.0973	0.1148	0.1233	0.1208	0.1088	0.102	0.1015	0.1056	0.0965	0.0914	0.116	0.1264	0.1359	0.1101	0.1251	0.0961	0.089	0.0831	0.0865
4.25	0.122	0.0912	0.1145	0.1051	0.1089	0.134	0.0945	0.091	0.0917	0.0823	0.0832	0.0825	0.0982	0.1113	0.1109	0.1226	0.1181	0.1264	0.1345	0.1319	0.1208	0.1047	0.1011	0.1059	0.0976	0.1153	0.1429	0.0962	0.0952	0.098	0.1033	0.1123	0.1176	0.1175	0.1113	0.1149	0.1022	0.1045	0.0957	0.0933	0.113	0.1175	0.1173	0.1014	0.1211	0.0966	0.0874	0.0835	0.0842
4.5	0.1165	0.0894	0.1165	0.1037	0.1093	0.148	0.0944	0.0926	0.0891	0.0822	0.0831	0.0813	0.1008	0.1176	0.1137	0.1205	0.1059	0.1199	0.14	0.1115	0.1165	0.1057	0.1041	0.1048	0.0969	0.1104	0.1341	0.0961	0.0965	0.0974	0.1045	0.1308	0.1476	0.1183	0.1262	0.1051	0.1004	0.1016	0.0954	0.0908	0.1198	0.1193	0.1132	0.0978	0.1206	0.0973	0.0861	0.0818	0.0871
4.75	0.1101	0.0924	0.1197	0.1061	0.1099	0.1424	0.0924	0.0929	0.0886	0.0829	0.083	0.082	0.098	0.1162	0.1119	0.1288	0.1325	0.134	0.1448	0.1335	0.1299	0.1129	0.1198	0.11	0.1007	0.1283	0.1258	0.0994	0.1008	0.1035	0.1095	0.1338	0.1433	0.1337	0.1347	0.1089	0.1008	0.1016	0.0955	0.0946	0.1341	0.1303	0.1224	0.0988	0.1119	0.0968	0.084	0.0823	0.0862
5	0.1157	0.0915	0.1127	0.1045	0.1106	0.16	0.0928	0.0915	0.0915	0.0868	0.0836	0.0819	0.0989	0.1172	0.1123	0.1146	0.1084	0.1179	0.1327	0.1203	0.1255	0.107	0.1145	0.1045	0.1079	0.1616	0.1145	0.0968	0.0974	0.1006	0.1065	0.124	0.1287	0.1105	0.126	0.104	0.1002	0.1008	0.096	0.09	0.1298	0.1165	0.1223	0.0957	0.125	0.0957	0.0844	0.0833	0.0833
5.25	0.1156	0.0894	0.1217	0.1008	0.1106	0.1579	0.0921	0.0916	0.09	0.0869	0.0843	0.0823	0.1019	0.1158	0.1092	0.1073	0.1071	0.1162	0.1249	0.1168	0.1305	0.1057	0.1116	0.102	0.1144	0.1599	0.1167	0.097	0.0961	0.0987	0.1027	0.1144	0.1053	0.1067	0.1256	0.1185	0.1033	0.1005	0.0961	0.0886	0.1335	0.1144	0.1234	0.1019	0.1338	0.0955	0.0842	0.0825	0.0831
5.5	0.1344	0.1059	0.1578	0.1047	0.1087	0.1548	0.0907	0.0932	0.0908	0.0857	0.0842	0.0823	0.1002	0.1063	0.1069	0.1596	0.1547	0.1642	0.1325	0.1282	0.1272	0.1469	0.1464	0.1177	0.1172	0.1749	0.1227	0.1303	0.1168	0.1252	0.1119	0.1131	0.1122	0.1496	0.1157	0.1233	0.1069	0.1022	0.1003	0.1049	0.1959	0.1617	0.1225	0.1198	0.1378	0.0963	0.0851	0.086	0.085
5.75	0.116	0.0909	0.1232	0.1052	0.1084	0.1577	0.0927	0.0931	0.0908	0.0865	0.0842	0.0822	0.1009	0.1098	0.1103	0.1112	0.1072	0.1281	0.1191	0.1084	0.1186	0.1079	0.1135	0.1035	0.1021	0.1377	0.1137	0.0966	0.0936	0.0996	0.0998	0.115	0.1052	0.1013	0.108	0.1168	0.1027	0.103	0.0978	0.0976	0.1354	0.1298	0.1178	0.0842	0.1243	0.0947	0.0842	0.0841	0.0853
6	0.1142	0.0995	0.1299	0.108	0.1076	0.1551	0.0914	0.0928	0.0892	0.0859	0.0837	0.0826	0.0992	0.1012	0.1103	0.1266	0.1154	0.1321	0.1294	0.1303	0.1442	0.1218	0.1149	0.1109	0.104	0.1282	0.1232	0.0973	0.0987	0.1111	0.1138	0.1229	0.1021	0.1096	0.1207	0.1388	0.1001	0.1035	0.0977	0.0893	0.1456	0.1414	0.1282	0.1009	0.1365	0.0952	0.0849	0.0849	0.0906
6.25	0.1161	0.0913	0.1177	0.1014	0.1074	0.1586	0.0922	0.0927	0.0895	0.0869	0.084	0.0826	0.0989	0.1088	0.1121	0.1178	0.1101	0.1186	0.1099	0.116	0.119	0.1125	0.1142	0.1046	0.0978	0.1065	0.1047	0.0954	0.0976	0.1037	0.1096	0.1049	0.1098	0.1007	0.1123	0.121	0.1022	0.1041	0.0977	0.088	0.1276	0.1319	0.1078	0.1078	0.1202	0.0952	0.0841	0.0833	0.0849
6.5	0.1158	0.0917	0.1177	0.1202	0.1098	0.157	0.0918	0.0955	0.0901	0.0866	0.0838	0.0823	0.1007	0.1162	0.1128	0.1136	0.1066	0.116	0.1024	0.1163	0.1259	0.1111	0.1168	0.104	0.0986	0.1241	0.111	0.0954	0.0942	0.1049	0.1179	0.1211	0.1299	0.0998	0.1328	0.1334	0.1023	0.1046	0.097	0.0869	0.1234	0.1126	0.1167	0.1152	0.1124	0.0944	0.0842	0.0829	0.0913
6.75	0.1188	0.0963	0.1224	0.1252	0.1068	0.1412	0.0922	0.0939	0.0894	0.0869	0.0844	0.0828	0.1001	0.1161	0.1118	0.1246	0.1118	0.1295	0.122	0.1136	0.1294	0.1153	0.121	0.1076	0.0961	0.1194	0.1139	0.0941	0.0978	0.106	0.1187	0.1216	0.1392	0.1042	0.1279	0.1203	0.1042	0.1017	0.0964	0.09	0.1441	0.1262	0.1083	0.1136	0.1019	0.0951	0.0839	0.083	0.0884
7	0.1187	0.0956	0.1195	0.1032	0.0984	0.131	0.0922	0.0933	0.0892	0.0872	0.0842	0.0825	0.0963	0.1069	0.1075	0.1266	0.1126	0.1319	0.1073	0.1025	0.1155	0.113	0.1152	0.1099	0.0883	0.1099	0.0982	0.0924	0.0981	0.1033	0.1071	0.1082	0.1099	0.1073	0.1089	0.1122	0.1038	0.1057	0.0952	0.0903	0.161	0.1293	0.0956	0.1051	0.0927	0.0945	0.0835	0.0824	0.0832
7.25	0.137	0.1102	0.1367	0.1165	0.0959	0.1324	0.0929	0.0942	0.089	0.0862	0.0847	0.0824	0.0989	0.1128	0.1102	0.1525	0.1316	0.1525	0.0972	0.0988	0.1138	0.1197	0.1471	0.1127	0.0955	0.1156	0.0983	0.1021	0.1141	0.1167	0.117	0.1151	0.1161	0.1247	0.1126	0.1151	0.1005	0.1071	0.0949	0.0959	0.1813	0.1418	0.0923	0.1026	0.0974	0.0936	0.0832	0.0828	0.0825
7.5	0.1152	0.0965	0.1179	0.1135	0.0952	0.1495	0.0933	0.0927	0.0888	0.0862	0.0841	0.0817	0.0969	0.1012	0.1059	0.1053	0.101	0.117	0.1272	0.1129	0.1343	0.1006	0.108	0.0982	0.0949	0.1175	0.1003	0.0921	0.0951	0.0959	0.1157	0.1081	0.1169	0.0973	0.116	0.1209	0.0994	0.1054	0.094	0.0853	0.1149	0.1028	0.1052	0.107	0.112	0.0957	0.0831	0.0811	0.0823
7.75	0.1155	0.0966	0.1204	0.14	0.1025	0.1651	0.0916	0.0923	0.0881	0.0867	0.0837	0.0819	0.1056	0.1202	0.1145	0.1056	0.1036	0.1248	0.1534	0.1194	0.1531	0.1006	0.1094	0.0975	0.1159	0.1583	0.1097	0.0918	0.0939	0.0951	0.1563	0.1284	0.1501	0.098	0.1267	0.1306	0.0996	0.1087	0.0955	0.0846	0.1208	0.1034	0.1071	0.1218	0.1146	0.0947	0.0869	0.0822	0.084
8	0.1171	0.0946	0.1202	0.1033	0.0953	0.1399	0.0933	0.0936	0.0878	0.0868	0.0837	0.0819	0.098	0.1061	0.1073	0.1025	0.0999	0.1144	0.1217	0.1052	0.1161	0.1024	0.1049	0.0992	0.0919	0.1122	0.092	0.0906	0.0927	0.0939	0.1074	0.1011	0.1078	0.095	0.1079	0.1125	0.0979	0.1033	0.0957	0.0833	0.1105	0.0924	0.0872	0.0965	0.1009	0.0938	0.083	0.0824	0.0797
8.25	0.1217	0.103	0.1271	0.1002	0.0961	0.1277	0.0913	0.0928	0.0885	0.0871	0.0843	0.0825	0.0974	0.1055	0.1066	0.1037	0.1043	0.1188	0.1151	0.106	0.1121	0.1036	0.1076	0.1007	0.0879	0.1051	0.0934	0.0929	0.0939	0.0937	0.101	0.1021	0.0967	0.0978	0.0982	0.1135	0.101	0.1065	0.093	0.0835	0.1108	0.1037	0.085	0.0972	0.0953	0.0938	0.0828	0.0824	0.0802
8.5	0.1179	0.1045	0.1334	0.1028	0.0952	0.1299	0.0908	0.091	0.0878	0.0855	0.0839	0.0821	0.1004	0.1137	0.1103	0.1089	0.1128	0.1393	0.1195	0.1124	0.1103	0.1122	0.1162	0.1032	0.0994	0.1234	0.0993	0.0932	0.0962	0.0949	0.1083	0.1099	0.109	0.1017	0.1051	0.1141	0.099	0.1057	0.0938	0.0858	0.1307	0.114	0.0849	0.0987	0.0951	0.0939	0.0822	0.0817	0.0835
8.75	0.1477	0.1162	0.1603	0.0948	0.0982	0.1204	0.0902	0.092	0.0887	0.0858	0.0844	0.0822	0.0971	0.1054	0.1057	0.1238	0.1208	0.1628	0.1164	0.1167	0.113	0.1306	0.1437	0.114	0.0909	0.1137	0.0962	0.1054	0.1055	0.1048	0.0934	0.1013	0.1006	0.1125	0.1	0.1046	0.1026	0.102	0.0944	0.0897	0.1534	0.128	0.0814	0.097	0.0937	0.093	0.082	0.0822	0.0802
9	0.1197	0.1034	0.1379	0.1091	0.0939	0.1203	0.0913	0.0909	0.0885	0.086	0.0844	0.0817	0.1032	0.1184	0.1121	0.1208	0.1151	0.1572	0.1197	0.1168	0.1108	0.1197	0.1312	0.1065	0.1095	0.1298	0.1114	0.0976	0.0975	0.0991	0.1019	0.1161	0.1137	0.1081	0.1106	0.1127	0.103	0.1091	0.0957	0.0876	0.1344	0.1299	0.0847	0.1062	0.0998	0.0943	0.0822	0.0817	0.0861
9.25	0.1242	0.1033	0.1347	0.0957	0.0967	0.1311	0.0935	0.0917	0.0893	0.0868	0.0841	0.0817	0.1004	0.1142	0.1091	0.1142	0.106	0.1414	0.1202	0.1164	0.1105	0.1173	0.1162	0.1073	0.1018	0.1234	0.1134	0.0959	0.0989	0.0982	0.099	0.1127	0.1165	0.105	0.1079	0.1105	0.1017	0.1072	0.0967	0.0868	0.1322	0.1186	0.0842	0.1117	0.1025	0.0934	0.0822	0.0829	0.0826
9.5	0.1242	0.1014	0.131	0.0866	0.0946	0.1091	0.0905	0.0934	0.0877	0.0881	0.084	0.0822	0.0979	0.1048	0.1054	0.113	0.1021	0.1408	0.1154	0.1093	0.1068	0.1201	0.1144	0.1108	0.0897	0.1149	0.1138	0.0953	0.0973	0.0978	0.0918	0.0982	0.1008	0.1043	0.1012	0.103	0.1003	0.1034	0.0945	0.0861	0.1253	0.1102	0.084	0.1071	0.1012	0.0942	0.083	0.0831	0.0804
9.75	0.1213	0.1013	0.1419	0.1007	0.1001	0.145	0.0917	0.0922	0.0885	0.0885	0.0837	0.0813	0.1037	0.1191	0.1121	0.1124	0.1017	0.1288	0.1474	0.1367	0.1189	0.1151	0.1127	0.1084	0.1139	0.1512	0.1518	0.0956	0.0977	0.0968	0.1148	0.1296	0.1361	0.0988	0.1192	0.1195	0.1005	0.1051	0.0956	0.0849	0.1174	0.1058	0.0873	0.1147	0.1153	0.0945	0.0828	0.0828	0.0881
10	0.12	0.1038	0.1436	0.0906	0.0987	0.1291	0.0917	0.093	0.0874	0.0889	0.0835	0.0818	0.098	0.1058	0.1049	0.1114	0.1015	0.1258	0.1186	0.1222	0.1107	0.1147	0.1151	0.106	0.0925	0.1199	0.1186	0.0939	0.0975	0.0966	0.1013	0.107	0.1063	0.1044	0.105	0.1061	0.0977	0.1084	0.0947	0.0844	0.1212	0.107	0.0852	0.0985	0.1151	0.0941	0.0831	0.0821	0.0825
10.25	0.1201	0.1005	0.1368	0.0936	0.0961	0.137	0.091	0.0928	0.0879	0.0876	0.0826	0.0812	0.1003	0.1133	0.108	0.1119	0.1036	0.127	0.1258	0.1281	0.111	0.1135	0.1167	0.1024	0.0973	0.1358	0.1333	0.0924	0.0951	0.0957	0.1058	0.1166	0.1201	0.1046	0.1087	0.1056	0.0971	0.1109	0.0955	0.0841	0.1167	0.1078	0.088	0.0987	0.1264	0.0934	0.0825	0.0814	0.0834
10.5	0.1249	0.1124	0.155	0.0874	0.0946	0.1202	0.0903	0.0938	0.0884	0.0893	0.0836	0.0826	0.0965	0.1054	0.104	0.1233	0.1153	0.135	0.1024	0.1073	0.1006	0.1195	0.1281	0.108	0.0887	0.1088	0.1064	0.0963	0.1002	0.1015	0.0927	0.0967	0.0978	0.1115	0.098	0.0964	0.1001	0.1078	0.094	0.0863	0.1205	0.1112	0.0834	0.0892	0.1096	0.0941	0.0836	0.0838	0.0806
10.75	0.1219	0.1132	0.147	0.0862	0.0956	0.1281	0.0914	0.0922	0.0885	0.0886	0.0839	0.0822	0.0969	0.1054	0.1045	0.1194	0.1089	0.1298	0.1188	0.1187	0.1021	0.1147	0.1254	0.1063	0.096	0.1199	0.1212	0.0961	0.1004	0.0995	0.0937	0.1054	0.1069	0.1109	0.1003	0.0974	0.0974	0.1092	0.0941	0.086	0.1176	0.1071	0.0881	0.0911	0.1211	0.0942	0.0838	0.0828	0.0815
11	0.1183	0.1074	0.1371	0.0859	0.0939	0.1199	0.0913	0.0924	0.0884	0.0881	0.0836	0.0817	0.0976	0.1051	0.1044	0.1141	0.1075	0.1235	0.1077	0.1118	0.0996	0.1091	0.1227	0.1031	0.0945	0.112	0.1158	0.0936	0.0982	0.0961	0.0932	0.0981	0.0977	0.1047	0.1009	0.0976	0.0977	0.1094	0.0943	0.084	0.1119	0.0996	0.0831	0.0905	0.1136	0.0941	0.083	0.0825	0.0823
11.25	0.1188	0.1091	0.1426	0.087	0.0952	0.122	0.0912	0.0933	0.0885	0.0888	0.0833	0.0824	0.0982	0.1057	0.1051	0.1124	0.1026	0.12	0.1103	0.1085	0.0985	0.1093	0.1217	0.101	0.097	0.1198	0.1178	0.0931	0.0971	0.096	0.0927	0.1006	0.101	0.0999	0.0989	0.0981	0.0985	0.1115	0.0931	0.0836	0.1099	0.0953	0.0859	0.0915	0.1158	0.0946	0.0844	0.0829	0.0833
11.5	0.1203	0.1079	0.1326	0.1036	0.0981	0.1343	0.0906	0.0921	0.0877	0.0887	0.0831	0.0819	0.1201	0.1167	0.112	0.1062	0.0998	0.112	0.1306	0.1317	0.1089	0.1057	0.1201	0.0982	0.1324	0.1735	0.1671	0.0917	0.0957	0.0948	0.1269	0.128	0.1392	0.0986	0.1094	0.1074	0.0983	0.1122	0.0915	0.0831	0.1041	0.091	0.0947	0.1021	0.1236	0.0947	0.0838	0.0823	0.0896
11.75	0.1215	0.1077	0.1372	0.093	0.0938	0.1314	0.0904	0.0942	0.0887	0.0883	0.0827	0.0816	0.0999	0.1135	0.1092	0.1109	0.1024	0.1185	0.1179	0.1218	0.1108	0.1128	0.1281	0.1058	0.1225	0.1542	0.1511	0.0925	0.0971	0.0963	0.1018	0.1066	0.1127	0.0999	0.1053	0.1049	0.0999	0.1109	0.0931	0.0833	0.1096	0.0963	0.0967	0.1055	0.1365	0.0948	0.0838	0.0822	0.0879
12	0.1202	0.1056	0.1321	0.0862	0.0937	0.1142	0.0922	0.0933	0.0885	0.0886	0.0832	0.0814	0.0965	0.1069	0.1041	0.1025	0.1034	0.1111	0.1079	0.1176	0.1069	0.1113	0.1265	0.1018	0.1056	0.1323	0.1245	0.0905	0.0953	0.0973	0.0923	0.092	0.0972	0.0968	0.0978	0.0995	0.0972	0.1137	0.0917	0.0835	0.1036	0.0924	0.0886	0.0963	0.1192	0.0946	0.084	0.0827	0.0848
12.25	0.1239	0.1065	0.1278	0.0905	0.0922	0.1209	0.0905	0.0923	0.0881	0.0881	0.0834	0.0818	0.0986	0.1121	0.1075	0.0995	0.0998	0.1054	0.1219	0.1209	0.1051	0.1108	0.1199	0.1013	0.1143	0.1594	0.1385	0.09	0.0961	0.0966	0.0969	0.0952	0.1076	0.0971	0.0958	0.0956	0.0974	0.1075	0.0914	0.0842	0.1011	0.0917	0.0925	0.0967	0.1203	0.095	0.0845	0.0832	0.0872
12.5	0.1295	0.1067	0.1298	0.0877	0.0888	0.1167	0.0916	0.0929	0.0888	0.0885	0.0831	0.0823	0.0986	0.1116	0.1079	0.098	0.0992	0.1046	0.1345	0.1157	0.0998	0.1173	0.1159	0.1033	0.1056	0.1598	0.1403	0.0915	0.0959	0.0965	0.0971	0.0955	0.1034	0.0955	0.0919	0.092	0.0976	0.1095	0.0917	0.0831	0.0993	0.0909	0.0938	0.0925	0.1197	0.0957	0.085	0.0845	0.0861
12.75	0.1318	0.1161	0.135	0.0899	0.091	0.12	0.0909	0.0913	0.0881	0.0877	0.0831	0.0818	0.0987	0.1118	0.1078	0.1005	0.1025	0.112	0.1037	0.1217	0.104	0.1232	0.1224	0.1118	0.1056	0.1611	0.1447	0.0928	0.0984	0.0982	0.0973	0.0992	0.1062	0.0977	0.0968	0.0957	0.0972	0.109	0.0914	0.0833	0.1032	0.0919	0.0976	0.0939	0.1202	0.0944	0.0849	0.0842	0.0874
13	0.1102	0.0988	0.1175	0.0899	0.0903	0.1197	0.0909	0.0902	0.0879	0.0902	0.0851	0.0836	0.0987	0.1123	0.1079	0.0969	0.0961	0.1031	0.1214	0.1198	0.105	0.1084	0.1097	0.1035	0.1093	0.1738	0.1547	0.0913	0.0941	0.094	0.1012	0.1058	0.1113	0.0928	0.0974	0.0955	0.098	0.1115	0.0901	0.0836	0.0957	0.0854	0.1043	0.0974	0.1224	0.0964	0.0867	0.086	0.0865
13.25	0.1385	0.1204	0.1596	0.0884	0.0929	0.113	0.0909	0.0909	0.0871	0.0875	0.0819	0.0811	0.098	0.1068	0.1053	0.1027	0.1024	0.1138	0.1222	0.1131	0.103	0.1406	0.133	0.1291	0.1032	0.1484	0.136	0.0976	0.1042	0.1046	0.0988	0.0981	0.1058	0.099	0.0944	0.0934	0.0968	0.1065	0.0905	0.0827	0.1113	0.0919	0.0972	0.0951	0.117	0.0941	0.0853	0.0859	0.0837
13.5	0.1254	0.1109	0.1299	0.0911	0.0928	0.1185	0.0955	0.0897	0.0881	0.0884	0.0837	0.0821	0.1012	0.1201	0.1066	0.0979	0.0962	0.1018	0.129	0.1105	0.1004	0.1204	0.1229	0.114	0.1113	0.1592	0.1516	0.0919	0.0965	0.0972	0.1083	0.1112	0.1144	0.0943	0.0979	0.0951	0.0952	0.1067	0.0914	0.0831	0.1007	0.087	0.1005	0.0948	0.1126	0.0952	0.0867	0.086	0.0849
13.75	0.1238	0.1088	0.1292	0.091	0.0905	0.1165	0.0885	0.0903	0.0886	0.0883	0.0835	0.0819	0.1	0.1142	0.109	0.0995	0.0977	0.1039	0.1253	0.115	0.1052	0.1226	0.1267	0.1153	0.1069	0.1825	0.1671	0.092	0.0971	0.0971	0.111	0.1125	0.1157	0.0938	0.0963	0.0948	0.1029	0.1123	0.0929	0.0833	0.1027	0.088	0.1005	0.0964	0.1184	0.0951	0.0869	0.0886	0.0867
14	0.1348	0.1158	0.1385	0.0877	0.0933	0.1121	0.0932	0.0902	0.0873	0.0872	0.0826	0.081	0.0965	0.1081	0.1049	0.1	0.1006	0.1137	0.1147	0.1095	0.1017	0.1415	0.1369	0.1308	0.0963	0.1539	0.1513	0.0939	0.1011	0.1033	0.0996	0.1023	0.1013	0.0954	0.0916	0.0937	0.0968	0.1072	0.0898	0.0832	0.1091	0.0895	0.093	0.0943	0.1127	0.0947	0.0873	0.0902	0.0842
14.25	0.1193	0.1022	0.119	0.0863	0.0919	0.107	0.0915	0.0901	0.0879	0.0892	0.0837	0.0823	0.0973	0.1059	0.1053	0.0975	0.0954	0.1061	0.1127	0.1105	0.0981	0.1233	0.1268	0.1177	0.0942	0.1544	0.1413	0.0921	0.0964	0.0972	0.0947	0.0989	0.0981	0.0944	0.0911	0.0926	0.1002	0.1117	0.0908	0.0832	0.1003	0.0881	0.0898	0.0922	0.1096	0.1	0.0965	0.0905	0.083
14.5	0.1253	0.1076	0.1294	0.0885	0.0898	0.1135	0.091	0.0908	0.0882	0.0888	0.0836	0.0821	0.0996	0.1127	0.1091	0.1044	0.1003	0.1181	0.1204	0.1199	0.0982	0.1289	0.1417	0.1375	0.1026	0.1589	0.1533	0.0962	0.0997	0.1006	0.1024	0.1094	0.1157	0.0983	0.0915	0.0941	0.1003	0.1128	0.0915	0.0854	0.1042	0.0918	0.0951	0.093	0.1144	0.0965	0.09	0.094	0.0866
14.75	0.1386	0.1124	0.1536	0.0944	0.0915	0.115	0.0917	0.0912	0.0889	0.0879	0.0845	0.0829	0.1208	0.1164	0.1116	0.1114	0.103	0.1241	0.1269	0.1247	0.0998	0.1439	0.1761	0.1614	0.118	0.1804	0.1729	0.0984	0.1048	0.1117	0.1202	0.1353	0.1408	0.1014	0.0962	0.0938	0.1	0.1122	0.0913	0.086	0.1061	0.0923	0.0982	0.0967	0.1127	0.0967	0.0908	0.0943	0.0897
15	0.1255	0.109	0.1348	0.088	0.0921	0.107	0.0907	0.0905	0.088	0.0889	0.0846	0.0823	0.0975	0.1073	0.1071	0.1063	0.1008	0.1142	0.1134	0.1057	0.0989	0.1255	0.1482	0.1327	0.1003	0.1295	0.1241	0.0953	0.0999	0.1041	0.0968	0.1013	0.1033	0.1004	0.0906	0.0929	0.0997	0.111	0.0912	0.0868	0.1015	0.0897	0.0969	0.0939	0.115	0.0965	0.0902	0.0926	0.0855
15.25	0.1236	0.1052	0.1362	0.1026	0.091	0.1208	0.091	0.0911	0.0882	0.0894	0.0848	0.0827	0.0995	0.1063	0.1111	0.1089	0.1019	0.116	0.1435	0.1183	0.1077	0.1259	0.1411	0.1329	0.133	0.169	0.168	0.0968	0.1014	0.108	0.1155	0.1408	0.1453	0.1013	0.0975	0.0981	0.1015	0.1133	0.0903	0.089	0.1038	0.0924	0.1193	0.1037	0.1242	0.0968	0.0915	0.0958	0.0929
15.5	0.1198	0.0997	0.129	0.0829	0.0928	0.1061	0.0926	0.093	0.0893	0.089	0.085	0.0834	0.0963	0.1069	0.1069	0.1091	0.1016	0.1196	0.118	0.1047	0.0976	0.1334	0.1553	0.133	0.1065	0.1261	0.131	0.0948	0.1022	0.1075	0.101	0.1074	0.1081	0.0991	0.0885	0.0911	0.1001	0.1165	0.0911	0.0891	0.104	0.0913	0.0997	0.0909	0.1104	0.0976	0.0929	0.1009	0.0849
15.75	0.138	0.1099	0.15	0.0889	0.0905	0.1075	0.0908	0.0907	0.0877	0.0881	0.0847	0.0818	0.0989	0.1133	0.1105	0.1215	0.1047	0.1307	0.1138	0.1027	0.0964	0.1649	0.2204	0.1672	0.106	0.1272	0.1345	0.1049	0.1157	0.1288	0.1071	0.1155	0.1138	0.106	0.0894	0.0893	0.0967	0.1126	0.0903	0.0926	0.1148	0.0964	0.1032	0.0929	0.1075	0.0978	0.0928	0.1062	0.0855
16	0.1303	0.1057	0.1388	0.0899	0.0936	0.1072	0.0933	0.0906	0.0885	0.0883	0.0841	0.0816	0.0962	0.1075	0.1058	0.1124	0.099	0.1202	0.1144	0.1007	0.0959	0.1405	0.1782	0.1475	0.1006	0.1203	0.1239	0.0995	0.1088	0.1159	0.1046	0.1118	0.1091	0.101	0.087	0.0896	0.0962	0.1141	0.0903	0.089	0.1041	0.0938	0.1022	0.0909	0.1069	0.0982	0.0899	0.1024	0.0866
16.25	0.1171	0.0999	0.1275	0.0949	0.0922	0.1141	0.0906	0.0903	0.0881	0.0886	0.0846	0.082	0.099	0.115	0.1105	0.1032	0.0955	0.1113	0.1349	0.1045	0.0971	0.1298	0.1659	0.1389	0.1229	0.1565	0.1528	0.0934	0.1018	0.1052	0.1267	0.1391	0.1332	0.0981	0.0894	0.0903	0.0998	0.1163	0.0934	0.0879	0.0994	0.09	0.112	0.0896	0.1133	0.0968	0.0882	0.0916	0.0896
16.5	0.1176	0.0973	0.1176	0.0905	0.0931	0.1088	0.0902	0.0901	0.088	0.0892	0.0841	0.0818	0.0972	0.109	0.1086	0.0998	0.0925	0.1069	0.1248	0.1035	0.0966	0.1339	0.1543	0.1354	0.114	0.1363	0.1332	0.0924	0.1011	0.1025	0.1123	0.1244	0.1123	0.097	0.0877	0.0886	0.098	0.1169	0.0938	0.0874	0.0951	0.087	0.1057	0.089	0.1125	0.0966	0.0882	0.0868	0.0878
16.75	0.1211	0.1023	0.128	0.0926	0.0913	0.1145	0.0913	0.0902	0.0879	0.0893	0.0845	0.082	0.1	0.1162	0.1121	0.1041	0.0959	0.1164	0.1446	0.1203	0.1	0.1405	0.1596	0.1436	0.1285	0.1609	0.1673	0.0954	0.1036	0.1083	0.1278	0.1628	0.141	0.0988	0.0904	0.0894	0.097	0.1161	0.0935	0.0883	0.0994	0.09	0.1205	0.0908	0.1227	0.0965	0.0884	0.0857	0.0898
17	0.1226	0.1	0.1319	0.0937	0.0913	0.1126	0.092	0.0903	0.0881	0.0891	0.0846	0.0822	0.0992	0.1152	0.1121	0.1084	0.0969	0.1157	0.1314	0.1107	0.0985	0.1408	0.1684	0.1503	0.1187	0.1405	0.1477	0.097	0.1077	0.1107	0.119	0.1567	0.125	0.0988	0.0894	0.0894	0.0972	0.1157	0.0929	0.0877	0.1002	0.0911	0.1089	0.09	0.1187	0.0966	0.0887	0.0858	0.0862
17.25	0.1214	0.1019	0.1334	0.0885	0.0924	0.1075	0.0914	0.0899	0.0872	0.09	0.0847	0.0827	0.097	0.1084	0.11	0.1095	0.0976	0.1126	0.1179	0.1076	0.0958	0.134	0.1502	0.1412	0.1089	0.1214	0.1298	0.0965	0.1073	0.1088	0.1058	0.125	0.1154	0.098	0.0877	0.0886	0.0961	0.1076	0.0918	0.0886	0.1026	0.0911	0.1022	0.0873	0.1101	0.0969	0.0889	0.0861	0.0841
17.5	0.1323	0.104	0.1406	0.0918	0.0907	0.1091	0.0922	0.0909	0.0876	0.0891	0.0844	0.0824	0.0997	0.1149	0.1125	0.1219	0.1058	0.1244	0.1205	0.1048	0.0956	0.1527	0.1924	0.1874	0.1186	0.1269	0.1346	0.1021	0.1199	0.1257	0.1122	0.1316	0.1213	0.1034	0.0894	0.0887	0.0959	0.1042	0.0921	0.0934	0.1161	0.0988	0.0967	0.0874	0.1043	0.0967	0.0897	0.0854	0.0866
17.75	0.1335	0.1108	0.1599	0.0898	0.0889	0.1133	0.0927	0.0906	0.0875	0.089	0.0846	0.0825	0.0965	0.1025	0.107	0.1255	0.1108	0.1332	0.1222	0.1098	0.0988	0.1665	0.2202	0.2049	0.1112	0.1139	0.1301	0.1053	0.1298	0.1301	0.1095	0.1279	0.1228	0.1041	0.0862	0.0888	0.0967	0.1108	0.0916	0.0917	0.1158	0.0985	0.0942	0.0879	0.1078	0.0968	0.0885	0.0843	0.0863
18	0.1193	0.0997	0.1353	0.088	0.0891	0.107	0.0919	0.09	0.0877	0.0888	0.0838	0.0822	0.0986	0.1135	0.1106	0.1135	0.1017	0.1155	0.1132	0.1039	0.1003	0.1377	0.1709	0.152	0.1121	0.1142	0.1302	0.0978	0.1101	0.1108	0.1117	0.1276	0.1191	0.1009	0.0894	0.0886	0.0982	0.1155	0.0922	0.0883	0.1014	0.0915	0.0922	0.0863	0.101	0.0956	0.0872	0.0845	0.0871
18.25	0.142	0.1148	0.1556	0.0902	0.0899	0.1036	0.0918	0.09	0.0878	0.0881	0.0833	0.0824	0.0989	0.1127	0.1113	0.137	0.1097	0.1326	0.1069	0.1007	0.1011	0.1807	0.2194	0.2037	0.1086	0.1063	0.1243	0.1138	0.1366	0.137	0.1041	0.1173	0.1093	0.1182	0.089	0.0881	0.0988	0.1131	0.0921	0.0948	0.1214	0.1033	0.0909	0.0861	0.0993	0.0951	0.0854	0.0833	0.0872
18.5	0.1217	0.0981	0.1514	0.092	0.0893	0.105	0.0913	0.0898	0.0874	0.0903	0.0851	0.0831	0.099	0.1125	0.1104	0.1146	0.1017	0.1206	0.1076	0.1001	0.1004	0.1361	0.1717	0.1437	0.1129	0.1089	0.1228	0.0999	0.1096	0.1123	0.1072	0.1303	0.1204	0.1029	0.0888	0.0877	0.0963	0.1139	0.09	0.0893	0.105	0.0974	0.0926	0.0878	0.0984	0.0963	0.087	0.0856	0.0865
18.75	0.119	0.0964	0.1371	0.0881	0.0921	0.1	0.0916	0.0898	0.0885	0.0887	0.084	0.0826	0.0964	0.1074	0.1077	0.1139	0.1021	0.1209	0.1036	0.0977	0.0977	0.1364	0.1881	0.1545	0.1015	0.0998	0.1103	0.0985	0.1092	0.1117	0.0993	0.1076	0.1053	0.1001	0.0876	0.0883	0.0981	0.1125	0.0918	0.0882	0.105	0.0993	0.0911	0.0864	0.095	0.0951	0.0848	0.0844	0.0854
19	0.1197	0.0985	0.1348	0.0879	0.0923	0.0987	0.0921	0.0912	0.0878	0.0896	0.0848	0.0825	0.0973	0.1071	0.1079	0.1167	0.1022	0.1236	0.1027	0.0942	0.0945	0.1421	0.1896	0.163	0.1079	0.1	0.1099	0.0992	0.1109	0.1144	0.1027	0.106	0.102	0.1025	0.0884	0.0875	0.098	0.1138	0.0931	0.0889	0.1064	0.0974	0.0901	0.0865	0.0941	0.0964	0.0863	0.0834	0.0839
19.25	0.1207	0.1026	0.1336	0.0875	0.0902	0.0971	0.0918	0.0898	0.0875	0.0895	0.0847	0.0829	0.0976	0.1072	0.1085	0.1201	0.1075	0.1326	0.1033	0.0956	0.0942	0.1458	0.1958	0.1706	0.1096	0.1045	0.1062	0.1017	0.1143	0.1216	0.0971	0.1065	0.103	0.1084	0.0873	0.0873	0.0969	0.117	0.0917	0.0899	0.1062	0.0985	0.0915	0.0868	0.0923	0.0964	0.0852	0.0841	0.0833
19.5	0.1032	0.0985	0.1323	0.0858	0.0931	0.095	0.0924	0.0899	0.0878	0.0901	0.0854	0.0843	0.0955	0.1002	0.1149	0.1185	0.1084	0.1317	0.0962	0.0933	0.0922	0.1379	0.1755	0.1666	0.0952	0.095	0.0983	0.101	0.109	0.1159	0.0933	0.0948	0.0956	0.1066	0.0867	0.0877	0.097	0.106	0.0914	0.0887	0.1016	0.0968	0.086	0.0841	0.0888	0.0984	0.0856	0.0836	0.082
19.75	0.1315	0.1033	0.137	0.0904	0.0931	0.1026	0.0938	0.0906	0.0869	0.0899	0.0845	0.0823	0.0982	0.1086	0.1076	0.126	0.107	0.1316	0.1071	0.0975	0.0957	0.1515	0.1976	0.185	0.1118	0.1101	0.1193	0.1058	0.1185	0.1263	0.1078	0.1203	0.1084	0.1091	0.0869	0.088	0.0964	0.1039	0.0904	0.0904	0.1104	0.1036	0.0898	0.0862	0.0926	0.0962	0.0848	0.0833	0.0837
20	0.1199	0.0984	0.1286	0.0927	0.0887	0.1011	0.0921	0.0905	0.0871	0.0908	0.0855	0.0838	0.1008	0.1148	0.1117	0.1169	0.1005	0.1224	0.1062	0.0977	0.0964	0.1397	0.1691	0.1621	0.1107	0.12	0.1238	0.0996	0.1094	0.1131	0.106	0.1171	0.1098	0.1029	0.0897	0.0892	0.0968	0.1024	0.0902	0.0874	0.099	0.0931	0.0922	0.0864	0.0952	0.0975	0.0868	0.0846	0.0853
20.25	0.1071	0.0939	0.1152	0.0885	0.0908	0.094	0.0947	0.0907	0.0878	0.0917	0.0864	0.0846	0.0987	0.1071	0.1078	0.1103	0.098	0.1166	0.0992	0.0945	0.0934	0.127	0.1511	0.1366	0.0934	0.105	0.1081	0.0951	0.1027	0.1057	0.0947	0.0994	0.0984	0.0993	0.0874	0.0884	0.0981	0.0988	0.0916	0.0867	0.0967	0.09	0.0874	0.0842	0.0898	0.0975	0.0876	0.0861	0.0831
20.5	0.1207	0.1014	0.1324	0.0873	0.0921	0.0952	0.0918	0.0899	0.0868	0.0909	0.0847	0.0825	0.0974	0.1046	0.1054	0.1213	0.1048	0.1334	0.0984	0.0925	0.0921	0.1403	0.1904	0.1717	0.0912	0.1041	0.1064	0.1	0.1116	0.1163	0.0943	0.1011	0.0997	0.1063	0.0851	0.0863	0.0956	0.1	0.0905	0.087	0.1019	0.0969	0.085	0.0823	0.0874	0.0963	0.0859	0.0855	0.082
20.75	0.1181	0.0978	0.1222	0.0918	0.0895	0.1003	0.0927	0.0903	0.0877	0.0913	0.0857	0.083	0.1008	0.1135	0.1093	0.1148	0.102	0.1196	0.1051	0.0966	0.0942	0.1323	0.1694	0.1452	0.0966	0.1129	0.1141	0.0981	0.1124	0.1166	0.0996	0.1076	0.1051	0.1014	0.0892	0.0883	0.0969	0.1005	0.0916	0.0858	0.0988	0.0939	0.088	0.0839	0.0907	0.0968	0.0856	0.0843	0.0836
21	0.1055	0.0939	0.1131	0.0894	0.0917	0.094	0.0923	0.0907	0.0872	0.0925	0.0859	0.0847	0.0976	0.105	0.1063	0.106	0.0981	0.1096	0.1002	0.0946	0.0929	0.1156	0.1449	0.1231	0.0911	0.099	0.1049	0.0936	0.1021	0.1067	0.0936	0.1006	0.0984	0.0963	0.0873	0.0876	0.0972	0.0972	0.0914	0.0845	0.0927	0.0859	0.085	0.0835	0.0886	0.0967	0.0871	0.0851	0.083
21.25	0.1159	0.0962	0.1189	0.0958	0.0871	0.1026	0.093	0.0912	0.0875	0.0914	0.0858	0.0841	0.1044	0.1177	0.1119	0.1107	0.1026	0.1162	0.1171	0.1	0.0987	0.1249	0.1626	0.1384	0.1092	0.1226	0.1255	0.0943	0.1103	0.1144	0.1132	0.1286	0.1207	0.0976	0.0915	0.0884	0.0985	0.098	0.0925	0.0864	0.0962	0.089	0.0901	0.087	0.0941	0.097	0.0869	0.0847	0.0869
21.5	0.1194	0.1003	0.1293	0.0947	0.0891	0.0994	0.0928	0.0909	0.0871	0.0922	0.0864	0.0845	0.1008	0.1138	0.1101	0.1161	0.106	0.1243	0.1162	0.0983	0.0965	0.1275	0.1595	0.1587	0.104	0.1091	0.1198	0.0968	0.1137	0.118	0.1077	0.1177	0.1118	0.1014	0.0904	0.0886	0.099	0.0975	0.093	0.0887	0.0989	0.0903	0.0895	0.0864	0.0924	0.0965	0.0869	0.0841	0.0857
21.75	0.1067	0.0925	0.1126	0.0892	0.0907	0.0971	0.0944	0.0913	0.088	0.0918	0.0866	0.0853	0.0983	0.1072	0.1068	0.1087	0.1026	0.1191	0.1075	0.0973	0.0953	0.1154	0.1434	0.1335	0.0971	0.099	0.1156	0.0933	0.1021	0.1076	0.1053	0.1073	0.1014	0.0966	0.0893	0.0876	0.0992	0.0971	0.0924	0.0871	0.0949	0.0865	0.087	0.0842	0.0902	0.0968	0.0866	0.0857	0.0828
22	0.1169	0.0933	0.1175	0.0888	0.0916	0.0894	0.0915	0.0916	0.0871	0.0925	0.0856	0.0837	0.0983	0.1072	0.1069	0.1178	0.1073	0.1254	0.1025	0.0967	0.0951	0.1217	0.156	0.1349	0.0933	0.0956	0.1126	0.0932	0.1094	0.1169	0.1002	0.1024	0.0972	0.0989	0.09	0.0883	0.1007	0.1005	0.0927	0.0866	0.0988	0.0904	0.0866	0.0845	0.0898	0.0966	0.0869	0.0845	0.0825
22.25	0.1187	0.0966	0.1323	0.09	0.0874	0.0933	0.093	0.0913	0.0877	0.0926	0.0871	0.0847	0.1007	0.113	0.1093	0.1325	0.1175	0.1458	0.1035	0.0955	0.0943	0.1362	0.1674	0.145	0.0972	0.1012	0.12	0.0978	0.1193	0.1257	0.1045	0.106	0.1018	0.1117	0.0904	0.0879	0.0969	0.1067	0.0929	0.0903	0.1065	0.0968	0.0878	0.0856	0.0899	0.0969	0.0856	0.0841	0.0842
22.5	0.1065	0.096	0.1258	0.0885	0.0911	0.0937	0.0935	0.0919	0.0878	0.0934	0.0881	0.0857	0.0983	0.1064	0.1068	0.1216	0.1119	0.1377	0.0991	0.0974	0.0945	0.1214	0.1366	0.1283	0.0925	0.0956	0.1116	0.0955	0.1098	0.1123	0.0975	0.0964	0.0973	0.1034	0.088	0.0881	0.1015	0.1008	0.093	0.0893	0.0979	0.0919	0.0864	0.0841	0.0892	0.0982	0.0866	0.0855	0.0817
22.75	0.1153	0.0961	0.1266	0.0918	0.0876	0.0944	0.0936	0.0915	0.0874	0.0927	0.0869	0.0845	0.1007	0.1125	0.1086	0.1286	0.1156	0.1501	0.1067	0.096	0.0945	0.1267	0.149	0.1368	0.0948	0.0993	0.1212	0.0955	0.1162	0.1183	0.0993	0.0997	0.1036	0.105	0.0918	0.0889	0.1009	0.1004	0.0936	0.0894	0.0968	0.0944	0.0875	0.0845	0.0899	0.097	0.0855	0.0837	0.0828
23	0.1301	0.1068	0.1587	0.0939	0.0878	0.097	0.0942	0.0918	0.088	0.0929	0.0856	0.0851	0.1006	0.113	0.1092	0.1869	0.1336	0.2051	0.1189	0.0997	0.0974	0.1699	0.2002	0.1931	0.1033	0.1049	0.1338	0.1108	0.1488	0.1626	0.1083	0.1129	0.1154	0.1308	0.0922	0.09	0.1006	0.1031	0.0947	0.1001	0.1171	0.104	0.0899	0.0849	0.0917	0.0953	0.0841	0.0828	0.0845
23.25	0.1158	0.0963	0.1289	0.086	0.0919	0.092	0.0915	0.0917	0.0863	0.0926	0.0871	0.0844	0.0963	0.0993	0.1162	0.1343	0.1172	0.1493	0.1003	0.0969	0.0953	0.127	0.1494	0.1254	0.0892	0.0895	0.1113	0.0994	0.1173	0.1201	0.093	0.0918	0.0963	0.1066	0.0882	0.0879	0.1025	0.115	0.0943	0.0905	0.0987	0.0931	0.0831	0.0821	0.0871	0.1005	0.0858	0.084	0.0804
23.5	0.1158	0.0967	0.1257	0.0883	0.0896	0.0928	0.0937	0.0917	0.0873	0.0933	0.087	0.085	0.0991	0.1075	0.1071	0.1275	0.1167	0.1485	0.1042	0.0983	0.0944	0.1198	0.1363	0.1172	0.0932	0.0938	0.1259	0.0974	0.1104	0.1151	0.0968	0.0975	0.1019	0.1046	0.0907	0.0901	0.0989	0.1037	0.0935	0.0886	0.0966	0.0918	0.0864	0.0836	0.087	0.0967	0.0857	0.0844	0.0825
23.75	0.1173	0.0966	0.1277	0.0873	0.0924	0.0924	0.0954	0.0903	0.0871	0.0931	0.0874	0.0848	0.0968	0.0996	0.1173	0.1354	0.1181	0.1541	0.101	0.0977	0.0946	0.1207	0.1391	0.1143	0.0891	0.0894	0.1157	0.0986	0.1153	0.117	0.0952	0.089	0.0913	0.1063	0.0878	0.0889	0.0974	0.1019	0.0932	0.0888	0.0967	0.091	0.0832	0.082	0.0855	0.097	0.0865	0.0849	0.0806
24	0.1199	0.1013	0.1324	0.0942	0.0867	0.0946	0.0942	0.0906	0.0873	0.0934	0.0876	0.0855	0.101	0.1135	0.1097	0.1411	0.1275	0.1558	0.1152	0.0995	0.0984	0.1196	0.1426	0.1219	0.0982	0.1002	0.1417	0.1	0.1166	0.1203	0.1051	0.0974	0.1049	0.1143	0.0899	0.0888	0.0992	0.1044	0.0931	0.0883	0.0998	0.0962	0.087	0.0846	0.091	0.0961	0.0863	0.0845	0.0841
[truncated: 44 more columns]

## Sheet: E. coli anaerobic
Time (hours)	No_carbon									Arginine						Aspartate						Glycine						Isoleucine						Leucine						Lysine						Methionine
	Expt 1			Expt 2			Expt 3			Expt 1			Expt 3			Expt 1		Expt 2		Expt 3		Expt 2			Expt 3			Expt 1			Expt 3			Expt 1		Expt 2		Expt 3		Expt 1			Expt 2			Expt 1		Expt 2
	Rep 1	Rep 2	Rep 3	Rep 1	Rep 2	Rep 3	Rep 1	Rep 2	Rep 3	Rep 1	Rep 2	Rep 3	Rep 1	Rep 2	Rep 3	Rep 1	Rep 2	Rep 1	Rep 2	Rep 1	Rep 2	Rep 1	Rep 2	Rep 3	Rep 1	Rep 2	Rep 3	Rep 1	Rep 2	Rep 3	Rep 1	Rep 2	Rep 3	Rep 1	Rep 2	Rep 1	Rep 2	Rep 1	Rep 2	Rep 1	Rep 2	Rep 3	Rep 1	Rep 2	Rep 3	Rep 1	Rep 2	Rep 1	Rep 2
0	-0.0009	0.0003	-0.0012	-0.0039	-0.0055	-0.0055	0.0002	-0.0004	-0.0007	0.0003	0.0017	0.001	0.0002	0.0001	0.0023	0.0009	0.0003	-0.0076	-0.0072	-0.0023	-0.0008	-0.003	-0.0032	-0.0009	-0.0011	-0.0008	-0.0014	-0.0028	-0.0032	-0.0006	-0.0009	-0.0014	-0.0007	-0.0003	0.0001	-0.0049	-0.0075	-0.0009	-0.0044	-0.0005	-0.0006	-0.0028	-0.0029	-0.003	-0.0066	0.0011	0.0001	-0.003	-0.0039
0.25	0.001	0.0024	0.0007	-0.0086	-0.0078	-0.009	0.0006	0.0005	0.0019	0.0021	0.0025	0.0029	0.0026	0.0031	0.0101	0.0031	0.0024	-0.011	-0.0077	-0.004	-0.0007	-0.0075	-0.0058	-0.0032	-0.0024	-0.0016	-0.0014	-0.0062	-0.0069	-0.003	-0.0002	-0.0013	-0.0025	0.0024	0.0022	-0.0087	-0.0112	0.0001	-0.0034	-0.0014	-0.0007	-0.0034	-0.0064	-0.0072	-0.0153	0.0018	0.0012	-0.0048	-0.0123
0.5	0.0014	0.0038	0.0013	-0.0091	-0.0078	-0.0079	0	0.003	0.0048	0.0038	0.005	0.0032	0.0059	0.0022	0.0066	0.0045	0.0043	-0.0098	-0.007	-0.002	0.0009	-0.0095	-0.0062	-0.0036	-0.0036	-0.0019	-0.0008	-0.0062	-0.0078	-0.0019	0.0005	-0.0027	-0.0025	0.0022	0.0038	-0.0075	-0.0102	0.0014	-0.0042	-0.0015	-0.0003	-0.0031	-0.0043	-0.0073	-0.0174	0.0042	0.0021	-0.0045	-0.0107
0.75	-0.0011	0.0047	0.0008	-0.0063	-0.0058	-0.0077	0.0029	0.0041	0.0081	0.0042	0.003	0.0035	0.0086	0.0066	0.0164	0.0048	0.0032	-0.0107	-0.0053	-0.0004	0.0026	-0.0098	-0.0066	-0.0046	-0.0029	-0.0018	-0.0004	-0.0055	-0.0084	-0.0025	0.0017	-0.0021	-0.0023	0.0018	0.0059	-0.0073	-0.0089	0.0041	-0.002	-0.0002	-0.0001	-0.0037	-0.0054	-0.0082	-0.0167	0.0012	0	-0.0038	-0.0112
1	-0.0033	0.0053	0.0023	-0.0054	-0.0048	-0.0072	0.0015	0.0069	0.0091	0.0058	0.004	0.0022	0.0106	0.004	0.0071	0.0048	0.0047	-0.0103	-0.005	0.0012	0.004	-0.0108	-0.0062	-0.005	-0.0042	-0.0014	-0.0023	-0.0049	-0.0115	-0.0013	0.002	-0.0021	-0.001	0.0026	0.0066	-0.0061	-0.0066	0.0041	-0.0029	-0.0005	0	-0.0032	-0.0047	-0.0064	-0.0166	0.0013	-0.0004	-0.0062	-0.0127
1.25	-0.0061	0.0044	0.002	-0.0046	-0.0037	-0.0066	0.0063	0.008	0.0123	0.0071	0.0044	0.0047	0.0124	0.008	0.0209	0.0058	0.0049	-0.0107	-0.005	0.0015	0.0048	-0.0088	-0.0058	-0.004	-0.0035	-0.0011	-0.0017	-0.0044	-0.0099	-0.0023	0.0016	-0.0011	-0.0003	0.0032	0.0078	-0.0064	-0.0069	0.0067	-0.0004	-0.002	0.0007	-0.0017	-0.0043	-0.0066	-0.0158	0.0003	-0.0002	-0.0071	-0.0118
1.5	-0.0057	0.0063	0.0015	-0.0053	-0.0034	-0.007	0.0094	0.0086	0.0145	0.0075	0.005	0.0055	0.0126	0.007	0.0176	0.0059	0.003	-0.0103	-0.0044	0.0017	0.0075	-0.0098	-0.007	-0.0035	-0.004	-0.0014	-0.001	-0.0033	-0.0106	-0.0023	0.0016	-0.0006	-0.0007	0.0047	0.0074	-0.0051	-0.0047	0.007	-0.0007	-0.0014	0.0002	-0.0026	-0.0048	-0.0066	-0.0164	0.0025	0.0006	-0.0055	-0.0119
1.75	-0.0057	0.0083	0.0018	-0.0039	-0.0041	-0.0068	0.011	0.009	0.016	0.0097	0.0059	0.0053	0.0115	0.0077	0.0228	0.0049	0.0062	-0.0102	-0.0034	0.0022	0.0066	-0.0108	-0.0075	-0.0043	-0.0048	-0.0017	-0.0023	-0.0071	-0.0098	-0.0016	0.0006	-0.0023	-0.0004	0.006	0.0069	-0.0049	-0.0047	0.0061	0.0007	-0.0022	0.0013	-0.0013	-0.0048	-0.0072	-0.0152	0.0027	0.0005	-0.0043	-0.0121
2	-0.0069	0.0087	0.0034	-0.0037	-0.0048	-0.006	0.0126	0.0095	0.0178	0.0122	0.007	0.0068	0.0146	0.0094	0.0219	0.0047	0.0076	-0.0095	-0.0029	0.0036	0.0059	-0.0099	-0.0073	-0.0036	-0.0052	-0.0019	-0.0028	-0.0046	-0.0103	-0.0021	-0.0002	-0.0025	0.0004	0.0058	0.0074	-0.0047	-0.002	0.0062	0.0001	-0.002	0.0029	-0.0024	-0.0045	-0.0061	-0.0147	0.003	0.0009	-0.0062	-0.0115
2.25	-0.0089	0.0106	0.0031	-0.0009	-0.0046	-0.0046	0.0155	0.0114	0.021	0.0138	0.0095	0.0089	0.0146	0.0107	0.0271	0.0061	0.0101	-0.0099	-0.0021	0.0045	0.0075	-0.0111	-0.0048	-0.0018	-0.0044	-0.0016	-0.0021	-0.0061	-0.0099	-0.0018	0.0011	-0.001	0.0008	0.0026	0.0092	-0.0034	-0.0015	0.008	0.0027	-0.0015	0.0028	-0.0053	-0.0043	-0.0067	-0.0146	0.0029	0.0001	-0.0063	-0.0126
2.5	-0.0106	0.0115	0.0027	-0.0005	-0.0046	-0.0031	0.0184	0.0121	0.0221	0.015	0.0093	0.009	0.0142	0.0101	0.03	0.0083	0.0098	-0.0101	-0.0017	0.0045	0.0063	-0.0098	-0.0069	-0.0015	-0.0045	-0.0011	-0.0025	-0.0087	-0.0103	-0.0015	0.0003	-0.0012	0.0021	0.0042	0.009	-0.0044	-0.0023	0.0082	0.0034	-0.0002	0.004	-0.0043	-0.0041	-0.0087	-0.0143	0.0024	0.0015	-0.0067	-0.012
2.75	-0.0117	0.0136	0.0006	-0.0012	-0.0032	-0.0032	0.02	0.0132	0.0246	0.0153	0.0106	0.011	0.0122	0.0103	0.0335	0.0111	0.0108	-0.0096	-0.0012	0.0046	0.0086	-0.0109	-0.0111	0.0015	-0.0035	-0.001	-0.0027	-0.0077	-0.0101	-0.0032	0.0015	-0.0011	0.0018	0.0032	0.0087	-0.0034	-0.0016	0.0089	0.0048	-0.0002	0.0032	-0.0046	-0.0043	-0.0078	-0.0153	0.0017	0.0019	-0.0063	-0.0106
3	-0.0119	0.0147	-0.0011	-0.0014	-0.0018	-0.0041	0.0226	0.0144	0.0263	0.0169	0.0117	0.011	0.0125	0.0112	0.0349	0.0106	0.0105	-0.0104	0.0005	0.0046	0.0072	-0.0109	-0.0101	-0.001	-0.0041	-0.0009	-0.0025	-0.0079	-0.0095	-0.0025	0.0009	-0.0011	0.0024	0.0037	0.0085	-0.0033	-0.003	0.0091	0.0051	-0.0003	0.0022	-0.0061	-0.0048	-0.0119	-0.0152	-0.0021	0.0022	-0.0057	-0.0112
3.25	-0.0131	0.0138	-0.0033	-0.0004	-0.0007	-0.0035	0.0242	0.0152	0.028	0.0182	0.0112	0.0126	0.0135	0.0134	0.0386	0.0108	0.0112	-0.01	0.0019	0.0042	0.0089	-0.0138	-0.0093	-0.0022	-0.0032	-0.0001	-0.002	-0.0086	-0.0139	-0.0024	0.0025	0	0.0028	0.0005	0.0092	-0.0028	-0.0021	0.0103	0.0064	-0.0008	0.0002	-0.007	-0.0062	-0.0059	-0.0166	0.0031	0.0023	-0.0056	-0.0115
3.5	-0.0168	0.0157	-0.005	-0.0025	-0.0016	-0.0043	0.0255	0.0165	0.0304	0.0192	0.0122	0.0127	0.0156	0.0147	0.0378	0.0108	0.0121	-0.0106	0.0037	0.0045	0.0061	-0.0139	-0.0062	-0.0035	-0.0042	-0.0001	-0.0028	-0.0091	-0.0102	-0.0017	0.003	-0.0006	0.0028	0.0033	0.0082	-0.0033	-0.0017	0.0103	0.008	-0.0023	-0.0006	-0.0071	-0.0063	-0.0124	-0.0164	-0.0013	0.0031	-0.0049	-0.0117
3.75	-0.0155	0.0163	-0.0081	-0.0004	-0.0016	-0.0055	0.0267	0.0181	0.0295	0.019	0.0138	0.0138	0.0242	0.0155	0.0422	0.0116	0.0112	-0.01	0.0035	0.0049	0.0084	-0.0144	-0.0092	-0.0032	-0.0031	-0.0003	-0.0027	-0.0086	-0.0123	-0.0034	0.0037	-0.0002	0.0029	0.003	0.009	-0.0028	-0.0006	0.0115	0.008	-0.0043	-0.0009	-0.0076	-0.0075	-0.0099	-0.0158	-0.0008	0.0035	-0.0051	-0.0106
4	-0.0173	0.017	-0.0119	-0.0016	-0.0013	-0.0051	0.0272	0.0178	0.0302	0.0209	0.0148	0.0136	0.0162	0.0187	0.0438	0.0121	0.0114	-0.0089	0.0045	0.0041	0.0067	-0.0135	-0.0083	-0.004	-0.0033	-0.0004	-0.0026	-0.0103	-0.0123	-0.0036	0.0018	0.0004	0.004	0.0033	0.0095	-0.0024	-0.0003	0.0128	0.0095	-0.0059	-0.0014	-0.0085	-0.008	-0.0088	-0.0163	-0.0028	0.0033	-0.0047	-0.0124
4.25	-0.0186	0.0183	-0.0135	-0.0031	-0.0016	-0.0079	0.0296	0.0167	0.0285	0.0211	0.0149	0.0133	0.0171	0.0236	0.0448	0.0124	0.0116	-0.0078	0.0046	0.006	0.0079	-0.0152	-0.0079	-0.0043	-0.0019	0.0003	-0.0022	-0.01	-0.0126	-0.0028	0.0023	0.0012	0.0047	0.0029	0.0089	-0.0027	0.0002	0.0135	0.0095	-0.0073	-0.0013	-0.009	-0.0068	-0.0071	-0.0157	0.0001	0.0043	-0.0047	-0.0116
4.5	-0.0191	0.0185	-0.0175	-0.0033	-0.0028	-0.0104	0.0297	0.0133	0.032	0.0212	0.0147	0.014	0.0186	0.0312	0.046	0.0116	0.0115	-0.0078	0.0043	0.0049	0.0044	-0.014	-0.0097	-0.0061	-0.0025	0	-0.0035	-0.0106	-0.0131	-0.0047	0.0015	0.0005	0.0054	0.0037	0.0084	-0.0013	0.0009	0.0136	0.0108	-0.0081	-0.0024	-0.01	-0.0084	-0.0106	-0.0173	-0.0015	0.0024	-0.0059	-0.0112
4.75	-0.0193	0.0192	-0.0203	-0.003	-0.0022	-0.0098	0.0302	0.014	0.0311	0.0212	0.0144	0.014	0.0217	0.0382	0.048	0.0113	0.0124	-0.0066	0.0048	0.0059	0.0085	-0.0149	-0.0089	-0.0053	-0.0015	0.0006	-0.0034	-0.0114	-0.015	-0.0071	0.0007	0.0021	0.0055	0.0043	0.009	-0.0027	0	0.0142	0.0099	-0.0083	-0.0031	-0.0121	-0.0087	-0.0087	-0.0171	-0.0006	0.0018	-0.006	-0.0134
5	-0.0202	0.0194	-0.0233	-0.0022	-0.0015	-0.0109	0.0308	0.0168	0.0322	0.0215	0.0128	0.0137	0.0267	0.0444	0.0497	0.0113	0.0126	-0.0084	0.0059	0.0038	0.0067	-0.0132	-0.0107	-0.0045	-0.0011	0.001	-0.0033	-0.0122	-0.0131	-0.0048	0.0012	0.0013	0.006	0.0045	0.0092	-0.0013	0.0023	0.0145	0.0106	-0.0091	-0.0044	-0.0115	-0.0094	-0.0071	-0.0152	-0.0021	0.0002	-0.0065	-0.0123
5.25	-0.0206	0.0197	-0.0263	-0.0014	-0.002	-0.0098	0.0339	0.0193	0.0319	0.0216	0.0148	0.0152	0.0265	0.0502	0.0528	0.011	0.0134	-0.0082	0.006	0.0039	0.0098	-0.0121	-0.0101	-0.0029	-0.0006	0.0012	-0.0028	-0.0123	-0.0141	-0.0065	0.0014	0.0027	0.0058	0.0055	0.0094	-0.0026	0.0021	0.0154	0.01	-0.0093	-0.0047	-0.0112	-0.0089	-0.0079	-0.0147	-0.0019	0.0002	-0.0058	-0.0139
5.5	-0.0207	0.0197	-0.0288	-0.0022	-0.0034	-0.0123	0.0338	0.0208	0.0339	0.0228	0.014	0.0148	0.0319	0.0552	0.0531	0.0113	0.0136	-0.0079	0.0072	0.0057	0.0086	-0.0133	-0.0086	-0.0041	-0.0023	0.0012	-0.0037	-0.0134	-0.0143	-0.0051	0.0017	0.002	0.0057	0.0053	0.0091	-0.0027	0.0034	0.0162	0.0166	-0.0113	-0.0047	-0.0132	-0.0095	-0.0089	-0.0151	-0.0023	-0.0002	-0.0066	-0.0135
5.75	-0.0211	0.0209	-0.0305	-0.0026	-0.0045	-0.0142	0.0294	0.0232	0.0362	0.0244	0.0138	0.0149	0.0368	0.0586	0.0533	0.0119	0.015	-0.0084	0.0067	0.0041	0.011	-0.0143	-0.01	-0.0038	-0.0013	0.0019	-0.004	-0.0142	-0.0142	-0.0044	0.0025	0.0028	0.0055	0.0061	0.0091	-0.0027	0.0036	0.0162	0.0112	-0.0115	-0.0053	-0.0135	-0.0096	-0.0088	-0.015	-0.0037	0.0003	-0.0074	-0.0123
6	-0.0212	0.0218	-0.0323	-0.002	-0.0036	-0.0156	0.0322	0.0237	0.0385	0.0264	0.0165	0.0157	0.04	0.0614	0.0546	0.0112	0.014	-0.0078	0.0076	0.0037	0.0082	-0.0116	-0.0117	-0.0043	-0.0013	0.0012	-0.0045	-0.0146	-0.0186	-0.0037	0.0028	0.0024	0.0073	0.0061	0.0095	-0.0018	0.0038	0.0162	0.0123	-0.0122	-0.0045	-0.0142	-0.0097	-0.0104	-0.0156	-0.0035	0.001	-0.0091	-0.0122
6.25	-0.0209	0.0226	-0.0339	-0.0012	-0.0033	-0.0167	0.0345	0.0248	0.0384	0.0266	0.0157	0.0158	0.0419	0.0642	0.0565	0.012	0.0142	-0.0074	0.0092	0.0026	0.0102	-0.0124	-0.0101	-0.005	-0.0004	0.0013	-0.0043	-0.0154	-0.0193	-0.0054	0.0028	0.0025	0.0072	0.0071	0.0086	-0.0017	0.0048	0.0174	0.0128	-0.0127	-0.0051	-0.0145	-0.0099	-0.0108	-0.0158	-0.0046	0.0018	-0.0085	-0.0133
6.5	-0.0209	0.0237	-0.0352	-0.0018	-0.0033	-0.0184	0.0384	0.0249	0.0395	0.0269	0.017	0.0186	0.0435	0.0662	0.0563	0.0124	0.0147	-0.0075	0.0101	0.0026	0.0094	-0.0116	-0.008	-0.0025	-0.0006	0.0016	-0.0045	-0.0152	-0.019	-0.004	0.0029	0.0027	0.0065	0.0071	0.0082	-0.001	0.0051	0.0173	0.0133	-0.0132	-0.006	-0.0148	-0.0107	-0.0089	-0.0157	-0.0043	0.0018	-0.0084	-0.0115
6.75	-0.0207	0.0249	-0.0364	-0.0006	-0.0035	-0.0192	0.0369	0.0256	0.0407	0.0283	0.0169	0.017	0.0449	0.0681	0.0577	0.0117	0.0152	-0.0068	0.0109	0.0018	0.012	-0.0136	-0.0078	-0.0018	-0.0013	0.0013	-0.0039	-0.0153	-0.0179	-0.0048	0.003	0.0029	0.0073	0.0065	0.0079	0.0002	0.0067	0.0174	0.0103	-0.0138	-0.0065	-0.0147	-0.0101	-0.0107	-0.0126	-0.0052	0.0012	-0.0083	-0.0132
7	-0.02	0.0258	-0.0355	-0.0012	-0.0037	-0.0193	0.0362	0.0254	0.0415	0.0291	0.0173	0.019	0.046	0.0701	0.0594	0.0121	0.015	-0.0071	0.0107	0.0026	0.0111	-0.0123	-0.0077	-0.0038	-0.0004	0.0013	-0.0041	-0.0156	-0.0185	-0.0063	0.0031	0.0028	0.0074	0.0065	0.0083	0	0.0073	0.0176	0.0091	-0.0142	-0.0068	-0.0153	-0.01	-0.009	-0.0168	-0.0054	0.0004	-0.0074	-0.0132
7.25	-0.0199	0.0266	-0.0358	-0.0017	-0.0038	-0.0209	0.0375	0.026	0.0414	0.0291	0.0173	0.0184	0.0477	0.0718	0.0602	0.0128	0.016	-0.0069	0.0111	0.0027	0.0123	-0.0128	-0.0068	-0.0045	-0.0003	0.0013	-0.0037	-0.0158	-0.0182	-0.0065	0.0026	0.0034	0.0083	0.0066	0.0073	-0.0006	0.0075	0.0179	0.0093	-0.0142	-0.0069	-0.0156	-0.0107	-0.0093	-0.0163	-0.0054	0.0004	-0.0075	-0.0127
7.5	-0.0188	0.027	-0.0356	-0.0016	-0.0047	-0.0216	0.0377	0.0266	0.0428	0.0297	0.0169	0.0182	0.0492	0.0733	0.0607	0.0126	0.0155	-0.0068	0.0112	0.0032	0.0126	-0.0138	-0.0067	-0.0034	-0.0004	0.0018	-0.0038	-0.0161	-0.0178	-0.0063	0.0025	0.0037	0.0087	0.007	0.006	0.0005	0.0081	0.0184	0.0092	-0.0141	-0.0075	-0.0161	-0.0098	-0.0075	-0.0143	-0.0071	0.0011	-0.0075	-0.0109
7.75	-0.018	0.0275	-0.0342	-0.0002	-0.0048	-0.022	0.0387	0.0276	0.0439	0.03	0.0173	0.0184	0.0502	0.0741	0.0619	0.014	0.0164	-0.0064	0.0105	0.0024	0.013	-0.0136	-0.0069	-0.0041	0.0005	0.0024	-0.0031	-0.0167	-0.0186	-0.0064	0.0027	0.0044	0.0081	0.0065	0.0037	0.0001	0.0081	0.0186	0.0093	-0.0144	-0.0074	-0.0169	-0.0099	-0.0076	-0.0145	-0.0078	0.0012	-0.0074	-0.0122
8	-0.0171	0.0279	-0.0325	0.001	-0.0041	-0.0237	0.0395	0.0281	0.0451	0.0322	0.0173	0.0196	0.0519	0.0756	0.0632	0.0141	0.0169	-0.0068	0.0097	0.0033	0.0132	-0.014	-0.0067	-0.0023	0.0012	0.0026	-0.003	-0.0174	-0.0183	-0.0069	0.0026	0.0048	0.0097	0.0066	0.0013	0.0001	0.0087	0.0188	0.0102	-0.0153	-0.0086	-0.0167	-0.0098	-0.0083	-0.0142	-0.0067	0.0009	-0.0076	-0.0114
8.25	-0.0152	0.0277	-0.0318	0.0006	-0.0048	-0.0229	0.0405	0.029	0.0455	0.0321	0.0177	0.0187	0.0523	0.0766	0.065	0.014	0.0169	-0.0074	0.0097	0.0035	0.0136	-0.0143	-0.007	-0.0046	0.0016	0.003	-0.0027	-0.0173	-0.0187	-0.0074	0.0025	0.0049	0.0097	0.0062	-0.0003	-0.0005	0.0095	0.0182	0.0105	-0.0157	-0.0084	-0.0176	-0.0106	-0.0079	-0.0144	-0.0069	0.0012	-0.0075	-0.0132
8.5	-0.0132	0.0278	-0.0303	0.0008	-0.0051	-0.0228	0.0412	0.0298	0.046	0.033	0.0184	0.0198	0.0536	0.0772	0.0647	0.0143	0.0172	-0.0069	0.0096	0.0031	0.0144	-0.0142	-0.006	-0.0025	0.0022	0.0031	-0.0033	-0.0178	-0.0196	-0.0081	0.0026	0.005	0.01	0.0056	-0.0003	0.0006	0.0105	0.0183	0.0114	-0.0162	-0.0085	-0.018	-0.0101	-0.0081	-0.0142	-0.0062	0.001	-0.0084	-0.0123
8.75	-0.0118	0.0274	-0.0294	0.0009	-0.0047	-0.0235	0.0415	0.0306	0.0457	0.0343	0.0185	0.0195	0.0548	0.0777	0.0664	0.015	0.0169	-0.0067	0.0096	0.0035	0.0149	-0.0139	-0.007	-0.0028	0.0028	0.0037	-0.0027	-0.0181	-0.0197	-0.0085	0.0008	0.0055	0.0098	0.0056	-0.0004	-0.0004	0.0093	0.0182	0.0111	-0.0165	-0.0087	-0.0183	-0.0109	-0.0079	-0.0148	-0.007	0.0008	-0.0072	-0.0131
9	-0.01	0.0279	-0.0266	0.0009	-0.0054	-0.0238	0.0416	0.0314	0.0459	0.0352	0.0186	0.0201	0.0565	0.0785	0.0671	0.0141	0.0161	-0.0066	0.0105	0.0049	0.0154	-0.0153	-0.006	-0.0022	0.0017	0.0036	-0.0029	-0.0188	-0.0198	-0.0085	0.0018	0.0057	0.011	0.0054	0.0003	0.0009	0.0103	0.0187	0.0115	-0.017	-0.0086	-0.0187	-0.0108	-0.0073	-0.0159	-0.0055	0.0019	-0.0079	-0.0131
9.25	-0.0084	0.0274	-0.0246	0.0016	-0.0052	-0.0229	0.043	0.0317	0.0458	0.0354	0.0191	0.0207	0.0564	0.0791	0.0688	0.0149	0.0149	-0.0061	0.0105	0.0045	0.0163	-0.0156	-0.007	-0.0023	0.003	0.0039	-0.0029	-0.0195	-0.0194	-0.0091	0.0015	0.0063	0.0107	0.0054	0.0013	0.0001	0.0103	0.0184	0.0108	-0.0173	-0.009	-0.0188	-0.0117	-0.0083	-0.0152	-0.0058	0.001	-0.0073	-0.013
9.5	-0.0061	0.0279	-0.0225	0.0007	-0.0051	-0.0234	0.0433	0.0326	0.0453	0.0364	0.0193	0.021	0.0581	0.0794	0.069	0.0135	0.013	-0.0066	0.0128	0.0048	0.0166	-0.0156	-0.0063	-0.0026	0.0027	0.0041	-0.0026	-0.019	-0.0204	-0.009	0.0014	0.0068	0.0109	0.0051	0.0025	0.0014	0.0107	0.0182	0.012	-0.0173	-0.0093	-0.0188	-0.0117	-0.0082	-0.0147	-0.0062	0.0015	-0.0073	-0.0119
9.75	-0.0041	0.0281	-0.021	0.0014	-0.0042	-0.0228	0.044	0.0335	0.0455	0.0368	0.0199	0.0219	0.0581	0.08	0.0694	0.0121	0.0112	-0.0067	0.0136	0.0047	0.0173	-0.0155	-0.0066	-0.0031	0.0031	0.0043	-0.0032	-0.019	-0.0207	-0.0097	0.0009	0.007	0.0111	0.0045	0.0025	0.0004	0.0105	0.0185	0.0116	-0.0181	-0.0092	-0.0192	-0.0116	-0.0094	-0.0148	-0.006	0.0015	-0.0075	-0.0117
10	-0.0023	0.0282	-0.0188	0.0018	-0.0032	-0.0214	0.0446	0.0346	0.0456	0.0371	0.0199	0.0219	0.0588	0.0809	0.0703	0.0102	0.0106	-0.0068	0.0131	0.0047	0.0181	-0.0163	-0.0062	-0.0027	0.0034	0.0042	-0.0031	-0.0191	-0.0206	-0.0097	0.0009	0.0078	0.0118	0.0038	0.0027	0.0022	0.0111	0.0189	0.0123	-0.0183	-0.0096	-0.0194	-0.012	-0.0097	-0.0154	-0.0069	0.0018	-0.0074	-0.0119
10.25	-0.0007	0.0287	-0.0177	0.0018	-0.0023	-0.0218	0.0454	0.0355	0.0466	0.0377	0.0206	0.0225	0.0602	0.0817	0.0708	0.011	0.0099	-0.0068	0.0142	0.0052	0.0184	-0.0159	-0.0068	-0.0024	0.0038	0.0051	-0.0027	-0.0192	-0.0211	-0.0098	0.0008	0.0071	0.0114	0.0044	0.0025	0.0027	0.0124	0.0192	0.0124	-0.0185	-0.0098	-0.0195	-0.0123	-0.0097	-0.0168	-0.0062	0.0016	-0.0074	-0.0122
10.5	0.0013	0.029	-0.0168	0.0022	-0.0027	-0.022	0.0463	0.0361	0.0464	0.0387	0.0206	0.0228	0.0605	0.0824	0.0722	0.0108	0.0118	-0.0066	0.016	0.0048	0.0194	-0.0159	-0.0076	-0.0026	0.0038	0.0051	-0.0026	-0.0193	-0.0217	-0.01	0.0002	0.0076	0.0117	0.0033	0.0028	0.0031	0.0129	0.0192	0.0129	-0.0193	-0.0094	-0.0198	-0.0125	-0.0097	-0.0174	-0.0074	0.002	-0.0069	-0.0122
10.75	0.0033	0.0294	-0.0149	0.0021	-0.0028	-0.0215	0.0472	0.0374	0.0469	0.0391	0.0209	0.0226	0.0614	0.0833	0.0724	0.01	0.013	-0.007	0.0156	0.0058	0.0198	-0.0161	-0.0079	-0.0022	0.0042	0.0053	-0.0026	-0.0193	-0.0212	-0.0101	-0.0001	0.0075	0.0119	0.0031	0.0034	0.0034	0.0131	0.0199	0.0132	-0.0198	-0.0096	-0.0195	-0.0122	-0.011	-0.0176	-0.0066	0.002	-0.0077	-0.0124
11	0.0053	0.0302	-0.0143	0.0025	-0.0021	-0.0211	0.0479	0.0381	0.0469	0.0398	0.0213	0.0238	0.0623	0.0832	0.0732	0.0113	0.0135	-0.0064	0.0159	0.0058	0.0208	-0.0161	-0.0072	-0.0028	0.004	0.0057	-0.0021	-0.0198	-0.0218	-0.0104	0.0003	0.0083	0.012	0.0029	0.0035	0.0039	0.0125	0.0204	0.0139	-0.0199	-0.0096	-0.0193	-0.0129	-0.0111	-0.0175	-0.0072	0.0016	-0.0076	-0.0117
11.25	0.007	0.0304	-0.0146	0.0025	-0.0016	-0.0204	0.0489	0.0394	0.0471	0.0415	0.0222	0.0243	0.063	0.084	0.0745	0.0105	0.0151	-0.0063	0.0166	0.006	0.0213	-0.0166	-0.0076	-0.0027	0.0042	0.0057	-0.0016	-0.0198	-0.022	-0.0108	0	0.0082	0.0122	0.002	0.0039	0.0044	0.013	0.0208	0.0133	-0.02	-0.0096	-0.02	-0.0134	-0.0109	-0.0177	-0.007	0.0011	-0.0077	-0.0116
11.5	0.0093	0.0315	-0.0149	0.0028	0.0001	-0.0182	0.0491	0.0401	0.0469	0.0416	0.0224	0.0251	0.0643	0.0848	0.0756	0.0117	0.0165	-0.0056	0.0161	0.0062	0.022	-0.0165	-0.0083	-0.0018	0.0037	0.0055	-0.0019	-0.0201	-0.0227	-0.0111	-0.0002	0.0079	0.0121	0.0007	0.0044	0.0044	0.0137	0.0205	0.014	-0.0204	-0.0096	-0.0201	-0.014	-0.0113	-0.0184	-0.0073	0.0017	-0.0075	-0.0113
11.75	0.011	0.032	-0.0154	0.0025	0.0009	-0.0175	0.0499	0.0413	0.0469	0.0422	0.0229	0.0246	0.0646	0.085	0.0767	0.0121	0.0179	-0.0053	0.0167	0.0069	0.0225	-0.0164	-0.008	-0.0027	0.0045	0.0059	-0.0016	-0.0204	-0.0228	-0.0111	-0.0005	0.0084	0.0123	0.0003	0.005	0.005	0.0148	0.0216	0.0135	-0.0208	-0.01	-0.0201	-0.0141	-0.011	-0.0179	-0.0074	0.0012	-0.0067	-0.0124
12	0.0129	0.0332	-0.016	0.0022	0.0015	-0.0174	0.0508	0.0424	0.0467	0.0428	0.0233	0.0252	0.0655	0.0858	0.0767	0.0128	0.0182	-0.0052	0.0162	0.0067	0.0233	-0.0171	-0.0086	-0.0029	0.0052	0.006	-0.0018	-0.0208	-0.0228	-0.0113	-0.0006	0.0084	0.0126	-0.0002	0.0053	0.0053	0.0147	0.0208	0.015	-0.0209	-0.0102	-0.0201	-0.0147	-0.011	-0.0178	-0.0077	0.0011	-0.0074	-0.0116
12.25	0.0144	0.0339	-0.0163	0.0026	0.0018	-0.016	0.0517	0.0429	0.0459	0.0434	0.0244	0.026	0.0663	0.0866	0.078	0.0122	0.0195	-0.0045	0.016	0.0067	0.024	-0.017	-0.0082	-0.0016	0.0056	0.0062	-0.0013	-0.0207	-0.0232	-0.0111	-0.0012	0.0084	0.0126	-0.0001	0.0056	0.0051	0.0154	0.0217	0.0136	-0.021	-0.0106	-0.0206	-0.0147	-0.0109	-0.0183	-0.0083	0.0021	-0.0074	-0.0128
12.5	0.0164	0.0345	-0.0174	0.0022	0.002	-0.0152	0.052	0.0439	0.0456	0.0447	0.0245	0.0267	0.0672	0.0871	0.0783	0.0136	0.0204	-0.0049	0.0151	0.0067	0.0238	-0.0177	-0.0079	-0.0019	0.0053	0.0063	-0.0017	-0.021	-0.0231	-0.0117	-0.0002	0.0087	0.013	0.0001	0.006	0.0054	0.0157	0.0217	0.0145	-0.021	-0.0105	-0.0206	-0.0156	-0.0113	-0.0184	-0.0085	0.0017	-0.0075	-0.0126
12.75	0.0189	0.0352	-0.0172	0.0023	0.0024	-0.014	0.0527	0.0446	0.0453	0.0452	0.0249	0.027	0.0678	0.0876	0.0791	0.0131	0.0211	-0.0042	0.0138	0.0069	0.0244	-0.0175	-0.0084	-0.0021	0.005	0.0065	-0.0014	-0.021	-0.0235	-0.0114	-0.0011	0.0087	0.0126	0.0003	0.006	0.0058	0.0162	0.0214	0.015	-0.0213	-0.0107	-0.0208	-0.0161	-0.0116	-0.0187	-0.0097	0.0013	-0.0075	-0.0127
13	0.0202	0.0363	-0.0188	0.003	0.0036	-0.0119	0.053	0.0456	0.0452	0.0459	0.0251	0.0278	0.0682	0.0882	0.0796	0.014	0.0218	-0.004	0.0129	0.0072	0.0244	-0.0179	-0.0076	-0.002	0.0053	0.0065	-0.0013	-0.0209	-0.0233	-0.0115	0.0002	0.0088	0.013	0.0007	0.0062	0.007	0.0157	0.0222	0.0149	-0.022	-0.011	-0.0205	-0.0156	-0.0113	-0.0192	-0.0097	0.0015	-0.0073	-0.0126
13.25	0.0222	0.0371	-0.0198	0.0037	0.0035	-0.0112	0.054	0.0465	0.0445	0.0468	0.0264	0.0281	0.0692	0.089	0.0802	0.0139	0.0218	-0.004	0.0114	0.0068	0.0251	-0.0185	-0.0075	-0.0025	0.0058	0.007	-0.0019	-0.0217	-0.0224	-0.0123	-0.0007	0.0091	0.0131	0.0009	0.0064	0.007	0.017	0.0216	0.014	-0.0221	-0.0112	-0.0207	-0.016	-0.0111	-0.0184	-0.0098	0.0008	-0.0071	-0.0124
13.5	0.024	0.0377	-0.0213	0.004	0.0038	-0.0101	0.0544	0.0471	0.044	0.0479	0.0272	0.029	0.0703	0.0893	0.0809	0.0149	0.0228	-0.0035	0.0112	0.0077	0.0254	-0.0179	-0.0073	-0.002	0.0069	0.0071	-0.002	-0.0211	-0.0225	-0.0117	0.0009	0.0095	0.0134	0.0012	0.0065	0.0075	0.0181	0.0214	0.0146	-0.022	-0.0109	-0.0209	-0.016	-0.0109	-0.0184	-0.0108	0.001	-0.0074	-0.0126
13.75	0.0259	0.0386	-0.0233	0.0039	0.0025	-0.008	0.0559	0.0483	0.0437	0.0489	0.0279	0.0297	0.0706	0.0897	0.0812	0.015	0.0234	-0.0035	0.0101	0.0072	0.0259	-0.0182	-0.0072	-0.0022	0.0063	0.0072	-0.0018	-0.0216	-0.0216	-0.0124	0.0007	0.0096	0.0132	0.0016	0.0062	0.0085	0.0191	0.0225	0.0147	-0.0221	-0.0109	-0.021	-0.0161	-0.0111	-0.019	-0.0115	0.001	-0.0078	-0.0131
14	0.028	0.0395	-0.0244	0.0042	0.0028	-0.0068	0.0557	0.0492	0.0434	0.0496	0.0282	0.03	0.0715	0.0903	0.0824	0.0154	0.0237	-0.0031	0.0098	0.0067	0.0264	-0.0179	-0.0074	-0.0028	0.0069	0.0072	-0.0024	-0.0219	-0.0214	-0.012	0.0035	0.0094	0.0138	0.0018	0.0071	0.0084	0.0195	0.0213	0.0153	-0.0216	-0.0114	-0.0207	-0.0156	-0.011	-0.019	-0.0118	0.001	-0.0073	-0.0127
14.25	0.0293	0.0408	-0.0261	0.0052	0.0027	-0.0053	0.0561	0.0499	0.0436	0.05	0.0287	0.0312	0.072	0.0909	0.0826	0.0159	0.025	-0.0028	0.0096	0.0073	0.0268	-0.0179	-0.0073	-0.0017	0.0064	0.0073	-0.0021	-0.0219	-0.0216	-0.0118	0.0037	0.0098	0.0136	0.0018	0.0071	0.009	0.0205	0.0215	0.017	-0.022	-0.0111	-0.0207	-0.0158	-0.0116	-0.0191	-0.0116	0.0008	-0.008	-0.0135
14.5	0.0309	0.0414	-0.0277	0.0058	0.0035	-0.0038	0.0568	0.0507	0.0433	0.0518	0.0296	0.0319	0.0727	0.0914	0.0832	0.0165	0.0249	-0.0021	0.0097	0.0068	0.0271	-0.0195	-0.0072	-0.0021	0.0073	0.0076	-0.0024	-0.0219	-0.022	-0.0115	0.0066	0.0096	0.0136	0.0021	0.0076	0.0089	0.0212	0.0213	0.0148	-0.0217	-0.0111	-0.0203	-0.016	-0.0121	-0.0193	-0.0121	0.0006	-0.0076	-0.0138
14.75	0.032	0.0425	-0.0292	0.0061	0.004	-0.0039	0.0573	0.0519	0.0429	0.0519	0.0299	0.0323	0.0732	0.0924	0.0843	0.0169	0.0258	-0.0024	0.0089	0.0076	0.0283	-0.0197	-0.0073	-0.0021	0.0077	0.0081	-0.0022	-0.0215	-0.0235	-0.0118	0.0056	0.0096	0.014	0.0028	0.0079	0.0097	0.0231	0.0215	0.0162	-0.0222	-0.0111	-0.0203	-0.0165	-0.0124	-0.0195	-0.0125	0.0005	-0.0089	-0.014
15	0.0341	0.0432	-0.0307	0.0066	0.0051	-0.0026	0.0577	0.0523	0.0422	0.053	0.031	0.033	0.0737	0.0935	0.0849	0.0175	0.0266	-0.0021	0.009	0.0072	0.0278	-0.0188	-0.0067	-0.0019	0.0076	0.008	-0.0024	-0.0221	-0.0228	-0.0113	0.0081	0.0103	0.0143	0.003	0.0083	0.0103	0.0229	0.0213	0.0166	-0.0219	-0.0113	-0.0203	-0.0167	-0.0127	-0.0192	-0.0127	0.0005	-0.0087	-0.0145
15.25	0.0348	0.0439	-0.0327	0.0075	0.0057	-0.0019	0.0579	0.0532	0.0416	0.0541	0.0316	0.0343	0.0746	0.0938	0.0852	0.0173	0.0265	-0.0018	0.0097	0.0064	0.0289	-0.0193	-0.0065	-0.0019	0.0076	0.0082	-0.0023	-0.0223	-0.0226	-0.0109	0.0081	0.0105	0.0142	0.0037	0.0084	0.011	0.0227	0.022	0.0169	-0.022	-0.0109	-0.0207	-0.0165	-0.0121	-0.0198	-0.0134	0.0006	-0.0085	-0.0142
15.5	0.0363	0.0447	-0.0343	0.0085	0.0062	-0.0019	0.0577	0.0542	0.0413	0.0548	0.0321	0.0347	0.0751	0.0947	0.086	0.0177	0.0272	-0.0011	0.0102	0.007	0.0288	-0.0192	-0.0064	-0.0018	0.0085	0.0083	-0.0022	-0.022	-0.0222	-0.0108	0.0113	0.0108	0.0147	0.0039	0.0093	0.011	0.0218	0.022	0.0175	-0.0221	-0.0108	-0.0203	-0.0167	-0.0124	-0.0198	-0.0132	0.0002	-0.0085	-0.014
15.75	0.0372	0.0455	-0.0352	0.0081	0.0069	-0.0016	0.0584	0.0552	0.0406	0.0559	0.0323	0.035	0.0758	0.0952	0.0861	0.0186	0.0273	-0.0016	0.0092	0.0073	0.0298	-0.0195	-0.0068	-0.0018	0.008	0.0084	-0.0019	-0.0224	-0.0224	-0.0107	0.0109	0.011	0.015	0.0042	0.01	0.0108	0.0207	0.0215	0.0182	-0.022	-0.0111	-0.0203	-0.0173	-0.0124	-0.0195	-0.0136	0.0005	-0.0088	-0.0142
16	0.0377	0.0463	-0.0359	0.0083	0.007	-0.0015	0.0588	0.0561	0.0394	0.0566	0.0339	0.0361	0.0768	0.0962	0.0871	0.0196	0.028	-0.0005	0.0096	0.0069	0.0298	-0.0196	-0.0071	-0.0012	0.0091	0.0086	-0.0019	-0.0221	-0.0232	-0.0109	0.0137	0.0112	0.0148	0.0044	0.01	0.0116	0.0203	0.0216	0.0174	-0.0222	-0.0112	-0.0204	-0.0171	-0.0125	-0.0197	-0.0138	0.0007	-0.0085	-0.0141
16.25	0.0392	0.0469	-0.0362	0.009	0.0079	-0.0003	0.059	0.0569	0.0387	0.0574	0.0343	0.0369	0.077	0.0965	0.0877	0.0191	0.0282	0	0.0091	0.0067	0.0306	-0.0199	-0.0067	-0.002	0.0091	0.0089	-0.0016	-0.0224	-0.0233	-0.0108	0.0142	0.0119	0.0154	0.0045	0.0104	0.0123	0.0209	0.0218	0.0181	-0.0223	-0.0115	-0.0199	-0.0171	-0.0122	-0.0193	-0.0135	-0.0001	-0.0088	-0.0147
16.5	0.0402	0.0475	-0.0366	0.0099	0.0087	0.0012	0.059	0.0578	0.0375	0.059	0.0347	0.0377	0.078	0.0975	0.0884	0.0199	0.0285	0.0003	0.009	0.0067	0.031	-0.0201	-0.0068	-0.0019	0.0091	0.0091	-0.0019	-0.0223	-0.0229	-0.0107	0.0171	0.0121	0.0146	0.0047	0.0104	0.0122	0.0206	0.0221	0.0202	-0.0222	-0.011	-0.0199	-0.0174	-0.0125	-0.0195	-0.0138	-0.0007	-0.0086	-0.0143
16.75	0.0407	0.0484	-0.0364	0.0104	0.0093	0.0024	0.0593	0.0583	0.0371	0.0598	0.0357	0.0382	0.0787	0.0978	0.0895	0.0208	0.0293	0.0007	0.0087	0.0073	0.0319	-0.0203	-0.0065	-0.0018	0.0093	0.0092	-0.0015	-0.0223	-0.0236	-0.0111	0.0158	0.0118	0.0148	0.0051	0.0106	0.0125	0.0205	0.0228	0.02	-0.0227	-0.0112	-0.0195	-0.0172	-0.0119	-0.0196	-0.014	0.0002	-0.0091	-0.0147
17	0.0411	0.049	-0.0362	0.0103	0.0103	0.0035	0.0589	0.0594	0.0358	0.0604	0.0366	0.039	0.0796	0.0988	0.0893	0.0214	0.0293	0.001	0.0086	0.0071	0.0318	-0.0198	-0.0063	-0.0019	0.0096	0.0091	-0.002	-0.022	-0.023	-0.0118	0.02	0.0123	0.015	0.0058	0.011	0.0127	0.0208	0.0222	0.0207	-0.0222	-0.0108	-0.0196	-0.0172	-0.0122	-0.0199	-0.0144	-0.0003	-0.0089	-0.0151
17.25	0.0419	0.0499	-0.0355	0.0115	0.0106	0.0051	0.0599	0.0601	0.0348	0.0616	0.0373	0.0399	0.0805	0.0995	0.0896	0.0214	0.0301	0.0012	0.008	0.0061	0.0326	-0.0206	-0.0061	-0.0023	0.0097	0.0093	-0.0014	-0.022	-0.0231	-0.012	0.0191	0.0122	0.0155	0.0065	0.0114	0.0128	0.0208	0.0229	0.0209	-0.0227	-0.011	-0.0194	-0.0174	-0.0121	-0.0199	-0.0143	0.0005	-0.0093	-0.0143
17.5	0.042	0.0507	-0.0348	0.0112	0.0115	0.0058	0.0602	0.0608	0.033	0.0621	0.0376	0.0409	0.0817	0.1	0.0911	0.022	0.0304	0.0015	0.0074	0.0068	0.0325	-0.0204	-0.006	-0.0022	0.0103	0.0093	-0.0016	-0.0222	-0.0237	-0.0123	0.0218	0.0123	0.0151	0.0064	0.0116	0.013	0.0227	0.0235	0.0212	-0.0224	-0.0111	-0.0195	-0.0173	-0.0123	-0.0198	-0.0149	-0.0002	-0.0092	-0.0142
17.75	0.0423	0.0516	-0.034	0.0118	0.0117	0.0074	0.061	0.062	0.0316	0.0634	0.0381	0.0412	0.0816	0.101	0.0913	0.0231	0.0313	0.0022	0.0079	0.0067	0.0331	-0.0203	-0.0058	-0.0017	0.0103	0.0098	-0.0011	-0.0224	-0.0239	-0.0123	0.0216	0.0131	0.0153	0.0067	0.0125	0.0134	0.0225	0.0246	0.0212	-0.0226	-0.0111	-0.0195	-0.0173	-0.0121	-0.0197	-0.0148	-0.0002	-0.0096	-0.0151
18	0.0423	0.0523	-0.033	0.0125	0.0127	0.0081	0.0617	0.0629	0.0304	0.0642	0.0396	0.0424	0.0821	0.1015	0.0919	0.0243	0.0313	0.0027	0.0061	0.0066	0.0328	-0.021	-0.0059	-0.0019	0.0102	0.01	-0.0011	-0.0223	-0.0242	-0.0126	0.0246	0.0129	0.0156	0.007	0.0125	0.0131	0.0233	0.0251	0.0209	-0.0229	-0.0109	-0.0193	-0.0174	-0.0119	-0.0198	-0.0147	-0.0007	-0.0097	-0.0146
18.25	0.043	0.0533	-0.0316	0.0132	0.0128	0.0092	0.0625	0.0635	0.0286	0.0652	0.0405	0.0427	0.083	0.1025	0.0924	0.0242	0.0331	0.0036	0.0059	0.0068	0.0336	-0.0203	-0.0063	-0.0019	0.011	0.0102	-0.0012	-0.0221	-0.0243	-0.0124	0.024	0.0134	0.0154	0.0071	0.0134	0.0133	0.0237	0.0267	0.0217	-0.0226	-0.0106	-0.0191	-0.0173	-0.012	-0.0198	-0.0151	-0.0005	-0.0101	-0.0141
18.5	0.0425	0.0544	-0.0308	0.0132	0.0134	0.0101	0.0634	0.0638	0.0262	0.0662	0.0409	0.0442	0.0835	0.1029	0.0934	0.0251	0.033	0.0036	0.0054	0.0069	0.0332	-0.0206	-0.0056	-0.0016	0.0108	0.0106	-0.0007	-0.0215	-0.025	-0.0123	0.0256	0.0131	0.0162	0.0083	0.0142	0.0138	0.025	0.0269	0.0217	-0.0228	-0.0105	-0.0193	-0.0172	-0.0117	-0.0191	-0.0155	-0.0006	-0.0103	-0.015
18.75	0.0425	0.0553	-0.0293	0.0137	0.0128	0.0108	0.0644	0.065	0.0244	0.0671	0.0414	0.0447	0.0843	0.1037	0.094	0.0262	0.0338	0.0035	0.0053	0.0066	0.0342	-0.0204	-0.0055	-0.0026	0.0111	0.0103	-0.0006	-0.0207	-0.025	-0.0123	0.0251	0.0134	0.0158	0.0081	0.0146	0.0136	0.0248	0.028	0.0221	-0.0228	-0.0105	-0.019	-0.0171	-0.0112	-0.0193	-0.0159	-0.0005	-0.0102	-0.0155
19	0.0422	0.0561	-0.0279	0.0146	0.0134	0.0115	0.0652	0.0661	0.0225	0.0679	0.0424	0.0453	0.0854	0.1043	0.095	0.0268	0.0348	0.0045	0.0052	0.0063	0.034	-0.0206	-0.0057	-0.0019	0.0114	0.0105	-0.0004	-0.0201	-0.0257	-0.0121	0.0273	0.0135	0.0158	0.0086	0.0153	0.0143	0.0251	0.0282	0.0227	-0.0229	-0.0108	-0.0194	-0.0167	-0.0105	-0.0193	-0.0155	-0.0007	-0.0101	-0.0153
19.25	0.0422	0.0571	-0.0257	0.0145	0.0134	0.0121	0.066	0.0669	0.0196	0.0694	0.0426	0.046	0.086	0.105	0.0956	0.0263	0.036	0.005	0.0041	0.0069	0.0339	-0.0203	-0.0052	-0.002	0.0116	0.0107	-0.0002	-0.0189	-0.0255	-0.013	0.0277	0.0137	0.016	0.0088	0.0158	0.0142	0.0257	0.0288	0.0232	-0.0234	-0.0111	-0.019	-0.0168	-0.0105	-0.0192	-0.0151	-0.0015	-0.011	-0.0155
19.5	0.0419	0.0581	-0.0242	0.0153	0.0137	0.0131	0.0671	0.0676	0.017	0.0701	0.0438	0.0474	0.0865	0.1054	0.0962	0.0272	0.0358	0.0055	0.0044	0.0064	0.0339	-0.0202	-0.0056	-0.0022	0.0118	0.011	0	-0.0175	-0.0261	-0.0131	0.0297	0.0137	0.016	0.0092	0.0159	0.0152	0.0264	0.0294	0.0239	-0.0233	-0.0107	-0.0189	-0.0171	-0.0106	-0.0196	-0.0145	-0.001	-0.0108	-0.0154
19.75	0.0416	0.0591	-0.0225	0.0157	0.0142	0.0136	0.0684	0.0686	0.0148	0.0714	0.0448	0.0476	0.0869	0.106	0.0968	0.0285	0.037	0.0056	0.0034	0.0064	0.0348	-0.0204	-0.0052	-0.0017	0.0122	0.011	0.0005	-0.0161	-0.0261	-0.0133	0.0287	0.0135	0.0161	0.0096	0.0163	0.0154	0.0269	0.0306	0.024	-0.0234	-0.0107	-0.0188	-0.0171	-0.0105	-0.0197	-0.0136	-0.001	-0.0114	-0.0157
20	0.0413	0.0602	-0.0208	0.016	0.0147	0.0152	0.0698	0.0697	0.0125	0.0724	0.0453	0.0486	0.088	0.1069	0.0979	0.0281	0.0375	0.0065	0.0036	0.0068	0.0348	-0.02	-0.0053	-0.0018	0.0127	0.0114	0.0002	-0.0154	-0.0264	-0.0134	0.0307	0.0141	0.0166	0.0103	0.0171	0.0142	0.0277	0.0311	0.0252	-0.0236	-0.0105	-0.0192	-0.0169	-0.0107	-0.0193	-0.0132	-0.0014	-0.0114	-0.0159
20.25	0.0415	0.0612	-0.0191	0.0162	0.0152	0.015	0.0704	0.0705	0.0103	0.0731	0.0462	0.049	0.0882	0.1075	0.0989	0.0289	0.0382	0.0066	0.0034	0.006	0.0352	-0.0199	-0.0049	-0.0014	0.0132	0.0117	0.0005	-0.015	-0.027	-0.0139	0.0306	0.0142	0.0168	0.0107	0.0173	0.0145	0.0284	0.0316	0.025	-0.0236	-0.0106	-0.0191	-0.0168	-0.0103	-0.0196	-0.013	-0.0014	-0.0118	-0.0162
20.5	0.0416	0.0619	-0.0173	0.0173	0.0163	0.0152	0.0714	0.0712	0.0078	0.0743	0.0464	0.05	0.0893	0.1086	0.099	0.0297	0.0395	0.0065	0.0033	0.0074	0.0354	-0.0203	-0.0046	-0.0015	0.0135	0.0115	0.0009	-0.0148	-0.0266	-0.0137	0.0324	0.0145	0.0165	0.011	0.0179	0.0143	0.0288	0.0322	0.0251	-0.0236	-0.0107	-0.019	-0.0169	-0.0103	-0.0192	-0.0125	-0.0012	-0.0113	-0.0164
20.75	0.041	0.0627	-0.0156	0.0175	0.0169	0.0144	0.0728	0.0719	0.0058	0.075	0.0474	0.0505	0.0897	0.1091	0.0998	0.0301	0.04	0.0062	0.0032	0.0068	0.0359	-0.0208	-0.0044	-0.0014	0.0138	0.0121	0.0011	-0.0149	-0.0268	-0.0142	0.0316	0.0144	0.0167	0.0114	0.0184	0.0138	0.0295	0.033	0.0253	-0.0238	-0.0107	-0.0187	-0.0168	-0.0102	-0.0197	-0.0121	-0.0019	-0.0118	-0.0168
21	0.0409	0.0637	-0.0136	0.018	0.018	0.0147	0.0739	0.0734	0.004	0.0766	0.0474	0.0512	0.0906	0.1099	0.1008	0.0299	0.0399	0.0066	0.0033	0.0054	0.0356	-0.0205	-0.0041	-0.0002	0.0143	0.0121	0.0012	-0.0144	-0.0273	-0.0145	0.0337	0.0147	0.0172	0.012	0.019	0.0135	0.0309	0.0335	0.0258	-0.0238	-0.0107	-0.0184	-0.017	-0.0098	-0.0192	-0.0116	-0.0018	-0.012	-0.0168
21.25	0.0405	0.0646	-0.0118	0.0183	0.0182	0.0154	0.0747	0.0739	0.0022	0.0766	0.0481	0.052	0.091	0.1104	0.1012	0.0307	0.0415	0.0072	0.0035	0.0071	0.036	-0.0207	-0.0037	-0.0007	0.0148	0.0122	0.0017	-0.0144	-0.0274	-0.015	0.0325	0.0149	0.017	0.0123	0.0194	0.0139	0.0309	0.0339	0.0265	-0.0239	-0.0106	-0.0183	-0.0171	-0.0095	-0.0194	-0.0113	-0.001	-0.0124	-0.0176
21.5	0.0406	0.0653	-0.0098	0.0186	0.0192	0.0157	0.0757	0.075	0.0007	0.0781	0.049	0.0528	0.0924	0.1116	0.1021	0.0313	0.0425	0.0063	0.0033	0.0056	0.0371	-0.0214	-0.0037	-0.0008	0.0151	0.0126	0.0019	-0.0146	-0.0279	-0.0147	0.0345	0.015	0.0175	0.0129	0.0199	0.0135	0.0314	0.0344	0.0268	-0.024	-0.0106	-0.0179	-0.0172	-0.0091	-0.0192	-0.0116	-0.0016	-0.0121	-0.0176
21.75	0.0402	0.0661	-0.0083	0.0192	0.0199	0.016	0.0769	0.0761	0.0001	0.0792	0.0502	0.0532	0.0932	0.1119	0.1023	0.0321	0.0423	0.0067	0.0026	0.0067	0.0375	-0.0221	-0.0035	-0.0005	0.0158	0.0128	0.0023	-0.0143	-0.0276	-0.0153	0.0348	0.0151	0.0177	0.0135	0.0204	0.0139	0.032	0.0347	0.0271	-0.0241	-0.0111	-0.0185	-0.0167	-0.008	-0.0188	-0.0101	-0.0011	-0.0124	-0.0175
22	0.0399	0.0671	-0.0062	0.0198	0.0204	0.0182	0.078	0.0772	-0.0008	0.0799	0.0503	0.0548	0.0937	0.1125	0.103	0.032	0.0432	0.0065	0.0033	0.006	0.0376	-0.0216	-0.0036	-0.0007	0.0164	0.0129	0.0027	-0.0136	-0.0276	-0.015	0.0359	0.0157	0.0173	0.0141	0.021	0.0151	0.0325	0.0352	0.0272	-0.0239	-0.0109	-0.0178	-0.0167	-0.0075	-0.0183	-0.0101	-0.0014	-0.0127	-0.0175
22.25	0.0402	0.0681	-0.0042	0.0204	0.021	0.0191	0.0788	0.0779	-0.0014	0.0811	0.0515	0.0552	0.0941	0.113	0.1042	0.0329	0.0435	0.0063	0.0036	0.0073	0.0385	-0.0217	-0.0034	-0.0007	0.016	0.0131	0.0025	-0.0138	-0.0275	-0.0154	0.036	0.015	0.0175	0.0148	0.0212	0.0159	0.0335	0.0354	0.0273	-0.024	-0.0109	-0.0181	-0.0164	-0.0068	-0.0183	-0.0102	-0.0014	-0.0127	-0.0173
22.5	0.0398	0.0689	-0.0022	0.0211	0.0214	0.0205	0.0797	0.0784	-0.0015	0.0818	0.052	0.0566	0.0948	0.1138	0.1045	0.0338	0.0448	0.007	0.0038	0.0072	0.0385	-0.0219	-0.0034	-0.0005	0.0162	0.0133	0.0025	-0.0137	-0.0282	-0.0159	0.0374	0.0155	0.0178	0.0151	0.0214	0.0169	0.0344	0.0358	0.0281	-0.0244	-0.011	-0.0178	-0.0161	-0.0069	-0.0175	-0.0098	-0.0018	-0.0124	-0.0179
22.75	0.0398	0.0697	-0.0003	0.0214	0.0216	0.0208	0.0806	0.0797	-0.0012	0.0826	0.0531	0.0568	0.0954	0.1147	0.1052	0.0342	0.0456	0.0067	0.0041	0.0074	0.0397	-0.0226	-0.0028	-0.0015	0.0166	0.0134	0.0027	-0.0135	-0.0284	-0.0161	0.0377	0.0161	0.0179	0.0157	0.0221	0.0173	0.034	0.0365	0.0287	-0.0242	-0.0109	-0.0179	-0.016	-0.007	-0.017	-0.009	-0.0016	-0.0128	-0.0181
23	0.0409	0.0708	0.0021	0.0212	0.0222	0.0217	0.0816	0.0806	-0.0002	0.0835	0.053	0.0576	0.096	0.1153	0.1061	0.0346	0.0463	0.0066	0.004	0.0066	0.0399	-0.0228	-0.003	-0.0009	0.017	0.0138	0.003	-0.0132	-0.0281	-0.0164	0.0392	0.0158	0.0175	0.0165	0.0224	0.0178	0.0348	0.0366	0.0294	-0.0245	-0.0107	-0.0178	-0.0161	-0.0063	-0.0168	-0.0095	-0.0018	-0.0127	-0.018
23.25	0.0416	0.0715	0.0037	0.0216	0.0227	0.0224	0.0831	0.0815	0.0007	0.0844	0.054	0.0576	0.0965	0.1156	0.1068	0.0344	0.0475	0.0072	0.0049	0.0056	0.0406	-0.0227	-0.0027	-0.0011	0.0173	0.0138	0.0034	-0.0132	-0.0287	-0.0166	0.0392	0.0162	0.0183	0.0165	0.0227	0.0179	0.0357	0.0372	0.0306	-0.0246	-0.0106	-0.0176	-0.0157	-0.0061	-0.017	-0.0086	-0.0019	-0.0128	-0.0168
23.5	0.0419	0.0727	0.006	0.0219	0.0228	0.0239	0.0839	0.0826	0.0022	0.0856	0.0545	0.0587	0.0971	0.1162	0.1072	0.0351	0.0479	0.0069	0.0045	0.0057	0.0411	-0.0238	-0.0031	-0.0008	0.0182	0.014	0.0034	-0.0128	-0.0289	-0.0164	0.0406	0.0163	0.018	0.0172	0.0234	0.0188	0.0365	0.0369	0.0311	-0.0245	-0.0109	-0.0175	-0.0156	-0.0058	-0.0168	-0.0094	-0.002	-0.013	-0.0181
23.75	0.0429	0.0736	0.0076	0.0236	0.0234	0.0243	0.0848	0.0835	0.0035	0.0864	0.0554	0.0594	0.0974	0.1172	0.1079	0.0352	0.0489	0.0065	0.0041	0.0036	0.042	-0.0239	-0.003	-0.0006	0.0175	0.0142	0.0041	-0.0127	-0.0289	-0.0165	0.0405	0.0168	0.0186	0.0175	0.0237	0.0187	0.0371	0.0379	0.0314	-0.0248	-0.0106	-0.017	-0.0154	-0.0054	-0.0165	-0.0089	-0.0022	-0.013	-0.0173
24	0.0419	0.0722	0.006	0.0236	0.0235	0.0259	0.0855	0.0841	0.0051	0.0856	0.0545	0.0587	0.098	0.1175	0.1087	0.0351	0.0479	0.0064	0.0046	0.0037	0.0419	-0.0246	-0.0029	-0.0012	0.0179	0.0143	0.0042	-0.0128	-0.0289	-0.0164	0.0421	0.0165	0.0184	0.0172	0.0234	0.0184	0.0373	0.0371	0.0313	-0.0245	-0.0109	-0.0175	-0.015	-0.0055	-0.0165	-0.0094	-0.002	-0.013	-0.0175
[truncated: 44 more columns]

## Sheet: K. pneumoniae aerobic
Time (hours)	No_carbon												Arginine						Aspartate						Glycine						Isoleucine						Leucine						Lysine						Methionine
	Expt 1			Expt 2			Expt 3			Expt 5			Expt 3			Expt 5			Expt 1			Expt 3			Expt 1			Expt 2			Expt 1			Expt 2			Expt 1		Expt 2		Expt 3		Expt 1			Expt 2			Expt 2
	Rep 1	Rep 2	Rep 3	Rep 1	Rep 2	Rep 3	Rep 1	Rep 2	Rep 3	Rep 1	Rep 2	Rep 3	Rep 1	Rep 2	Rep 3	Rep 1	Rep 2	Rep 3	Rep 1	Rep 2	Rep 3	Rep 1	Rep 2	Rep 3	Rep 1	Rep 2	Rep 3	Rep 1	Rep 2	Rep 3	Rep 1	Rep 2	Rep 3	Rep 1	Rep 2	Rep 3	Rep 1	Rep 2	Rep 1	Rep 2	Rep 1	Rep 2	Rep 1	Rep 2	Rep 3	Rep 1	Rep 2	Rep 3	Rep 1
0	0.1075	0.0988	0.1046	0.0811	0.0795	0.0794	0.0941	0.0908	0.1093	0.0793	0.079	0.079	0.0851	0.0887	0.0854	0.0834	0.0842	0.0806	0.1024	0.105	0.0983	0.0917	0.0906	0.0917	0.102	0.0993	0.1063	0.0786	0.0794	0.0783	0.1097	0.1049	0.1014	0.0779	0.0794	0.0794	0.0974	0.0918	0.0802	0.0807	0.0871	0.082	0.0983	0.0985	0.1065	0.0774	0.0793	0.0846	0.0781
0.25	0.0847	0.0779	0.0785	0.0793	0.0775	0.0765	0.0787	0.0783	0.0802	0.082	0.0829	0.0803	0.0761	0.0785	0.0776	0.082	0.0814	0.0831	0.0786	0.0802	0.0828	0.078	0.0802	0.0821	0.0774	0.0743	0.078	0.077	0.0892	0.0768	0.0828	0.0821	0.0804	0.0777	0.0783	0.0792	0.0753	0.0754	0.0787	0.0783	0.0794	0.0775	0.0768	0.0775	0.0849	0.0755	0.0784	0.0813	0.0757
0.5	0.0839	0.0798	0.0767	0.0791	0.0786	0.0772	0.0806	0.0802	0.0965	0.0817	0.0822	0.0809	0.076	0.0886	0.0785	0.0811	0.0821	0.0823	0.0789	0.08	0.0818	0.0782	0.0807	0.0833	0.0762	0.0746	0.0782	0.0755	0.0826	0.0755	0.0866	0.0835	0.0802	0.0778	0.0787	0.0787	0.0755	0.0758	0.0781	0.0785	0.0798	0.085	0.0768	0.0776	0.0789	0.0762	0.0784	0.0846	0.075
0.75	0.0841	0.0802	0.0784	0.08	0.0793	0.0771	0.0819	0.0808	0.0854	0.0795	0.08	0.0811	0.0766	0.0812	0.0857	0.0811	0.0814	0.0809	0.0789	0.0784	0.0829	0.0788	0.0812	0.084	0.0735	0.0722	0.0754	0.0768	0.0885	0.0762	0.0787	0.0801	0.078	0.0792	0.0795	0.0804	0.0747	0.0765	0.0794	0.0798	0.0813	0.0794	0.0761	0.0767	0.0797	0.0767	0.0785	0.0815	0.0751
1	0.087	0.0809	0.0792	0.0802	0.0811	0.0785	0.083	0.0815	0.0906	0.0806	0.0809	0.0832	0.0784	0.079	0.0783	0.0808	0.0821	0.0788	0.0805	0.0794	0.0842	0.0805	0.0834	0.0865	0.0754	0.0733	0.0786	0.0766	0.0865	0.0767	0.0824	0.0826	0.0801	0.0802	0.08	0.0804	0.0759	0.0783	0.0791	0.0802	0.0828	0.0792	0.0764	0.0768	0.0783	0.0775	0.0783	0.0885	0.0762
1.25	0.0852	0.0808	0.0781	0.0804	0.0785	0.0776	0.0799	0.0812	0.0935	0.0804	0.081	0.0837	0.0784	0.0789	0.0866	0.0809	0.0829	0.0792	0.0808	0.0804	0.0853	0.0801	0.0828	0.0851	0.0762	0.0739	0.0769	0.0762	0.0881	0.0758	0.0833	0.0829	0.0813	0.079	0.0795	0.0808	0.0761	0.079	0.0783	0.0796	0.0831	0.0788	0.0766	0.0777	0.0807	0.0765	0.0783	0.0849	0.0755
1.5	0.0842	0.0795	0.0794	0.0803	0.0773	0.0779	0.0809	0.0814	0.0931	0.0816	0.0821	0.0851	0.0796	0.092	0.0781	0.0815	0.0835	0.0794	0.0802	0.0805	0.0838	0.0819	0.084	0.0857	0.0736	0.0747	0.0851	0.0786	0.0875	0.0771	0.0808	0.0824	0.0802	0.0804	0.0804	0.0823	0.076	0.0791	0.0897	0.0834	0.0843	0.0796	0.0769	0.0785	0.0816	0.0775	0.0781	0.081	0.0778
1.75	0.0852	0.0802	0.0774	0.0806	0.0796	0.0787	0.0818	0.0817	0.0938	0.0817	0.0823	0.0864	0.0797	0.0885	0.0772	0.0821	0.0831	0.0793	0.0822	0.0802	0.0826	0.0814	0.0851	0.0859	0.074	0.0756	0.0862	0.0798	0.0852	0.0777	0.0844	0.085	0.0812	0.0814	0.0825	0.0836	0.0764	0.0788	0.0816	0.0813	0.0845	0.0812	0.0764	0.0783	0.0919	0.0786	0.0802	0.0871	0.0766
2	0.0838	0.0781	0.0773	0.0809	0.0787	0.0797	0.082	0.0826	0.0884	0.0814	0.0847	0.0865	0.0803	0.0824	0.0783	0.0817	0.0833	0.0794	0.0829	0.0819	0.0841	0.0834	0.0857	0.087	0.075	0.0774	0.0777	0.0809	0.0845	0.0765	0.084	0.0863	0.0828	0.0817	0.0833	0.0843	0.0773	0.0789	0.0839	0.0828	0.085	0.0804	0.0781	0.0799	0.082	0.0785	0.08	0.0838	0.0764
2.25	0.0845	0.0785	0.0783	0.0802	0.08	0.0794	0.0822	0.081	0.0929	0.0826	0.0852	0.0873	0.0816	0.0975	0.0784	0.0821	0.0838	0.0801	0.0836	0.0833	0.0845	0.0835	0.0863	0.0873	0.0761	0.0784	0.0882	0.0792	0.0861	0.0768	0.0849	0.0882	0.0843	0.0806	0.0816	0.0832	0.0789	0.0802	0.0827	0.0825	0.0854	0.0889	0.077	0.0806	0.0809	0.0786	0.0804	0.0877	0.0756
2.5	0.0851	0.0786	0.078	0.0805	0.0783	0.0798	0.0819	0.0818	0.0842	0.0824	0.0854	0.0885	0.0809	0.0891	0.0782	0.0823	0.0841	0.0801	0.0833	0.0827	0.0852	0.0834	0.0866	0.0871	0.0744	0.0765	0.0966	0.0795	0.086	0.0771	0.0848	0.0877	0.0838	0.0815	0.0826	0.0842	0.0774	0.0796	0.0836	0.0831	0.0843	0.0824	0.0755	0.0798	0.0802	0.0779	0.0794	0.0841	0.0764
2.75	0.0837	0.0777	0.0769	0.0801	0.0785	0.0795	0.0813	0.0817	0.1013	0.0825	0.0855	0.0883	0.0813	0.0786	0.0778	0.0825	0.0841	0.08	0.0832	0.0828	0.0849	0.0836	0.0881	0.0881	0.0749	0.0753	0.0765	0.0793	0.0849	0.0766	0.0871	0.0865	0.0831	0.0812	0.082	0.0838	0.0782	0.0789	0.0831	0.0834	0.085	0.0839	0.0758	0.0791	0.0799	0.0784	0.079	0.0838	0.0765
3	0.0837	0.0779	0.0778	0.0788	0.0805	0.0809	0.0819	0.0825	0.0933	0.0835	0.0868	0.0906	0.0833	0.0797	0.0789	0.0833	0.0846	0.0806	0.0828	0.0825	0.0852	0.0847	0.0886	0.0886	0.0752	0.0752	0.0771	0.0782	0.0873	0.077	0.0947	0.0862	0.0834	0.0801	0.0802	0.0822	0.0772	0.0791	0.0827	0.0835	0.0863	0.0832	0.0764	0.0789	0.0792	0.0777	0.0785	0.0885	0.0747
3.25	0.0839	0.0774	0.0774	0.0811	0.0805	0.0797	0.0823	0.084	0.1003	0.0835	0.0865	0.091	0.083	0.0796	0.0789	0.083	0.0844	0.0805	0.0831	0.0833	0.0854	0.0856	0.089	0.0893	0.0752	0.0749	0.0765	0.0781	0.0891	0.0771	0.0864	0.0861	0.0841	0.0816	0.084	0.0845	0.0772	0.0787	0.0818	0.0833	0.087	0.0846	0.075	0.0792	0.0785	0.0774	0.0798	0.0872	0.0759
3.5	0.0846	0.079	0.078	0.0814	0.0798	0.0814	0.083	0.0846	0.0884	0.0859	0.0898	0.095	0.0838	0.0805	0.0832	0.0821	0.0848	0.0815	0.0847	0.0848	0.0859	0.0867	0.0903	0.0904	0.0764	0.0752	0.0779	0.0795	0.0913	0.0778	0.0887	0.0878	0.0831	0.0831	0.0834	0.0859	0.0787	0.0819	0.0911	0.0846	0.0871	0.0956	0.0755	0.0816	0.0797	0.0788	0.0805	0.0847	0.0771
3.75	0.0842	0.0778	0.0774	0.0809	0.0793	0.0802	0.083	0.0827	0.093	0.0848	0.0888	0.0929	0.0841	0.0802	0.0809	0.0829	0.0848	0.0808	0.0846	0.0844	0.086	0.0864	0.0899	0.0905	0.0756	0.0746	0.0782	0.0794	0.086	0.0766	0.0878	0.0862	0.0827	0.0824	0.083	0.0846	0.0789	0.0792	0.0907	0.0846	0.0869	0.084	0.0752	0.079	0.0791	0.078	0.0793	0.0836	0.0762
4	0.0837	0.0781	0.0776	0.0825	0.0799	0.0798	0.0842	0.0832	0.0964	0.0842	0.0883	0.0921	0.0854	0.082	0.0805	0.083	0.0847	0.081	0.0849	0.0855	0.0868	0.0876	0.0912	0.0927	0.0767	0.0754	0.0846	0.0793	0.0837	0.0773	0.089	0.0872	0.084	0.082	0.0833	0.0854	0.0816	0.0803	0.0906	0.0844	0.0881	0.089	0.0759	0.0798	0.0797	0.0786	0.0804	0.085	0.0767
4.25	0.0835	0.078	0.0781	0.0825	0.0801	0.0804	0.0826	0.0835	0.0944	0.0852	0.0898	0.093	0.085	0.0828	0.0808	0.0834	0.0852	0.0821	0.0855	0.0841	0.0867	0.087	0.0914	0.0904	0.077	0.0765	0.0766	0.0793	0.0883	0.0771	0.0894	0.0874	0.084	0.0832	0.0837	0.086	0.0806	0.0804	0.0876	0.0843	0.0877	0.0843	0.0767	0.0807	0.0797	0.0777	0.08	0.0845	0.0764
4.5	0.0839	0.0776	0.0773	0.0818	0.0839	0.0815	0.0824	0.0843	0.095	0.0855	0.089	0.093	0.0852	0.0816	0.0847	0.0837	0.0854	0.0822	0.086	0.0849	0.0879	0.0878	0.0908	0.0908	0.0757	0.075	0.0765	0.0781	0.0891	0.0771	0.0876	0.0876	0.087	0.0821	0.0825	0.0851	0.0797	0.0801	0.0831	0.0847	0.0893	0.0861	0.077	0.0795	0.0795	0.0785	0.0803	0.0891	0.0757
4.75	0.0862	0.0768	0.0768	0.083	0.0812	0.081	0.0822	0.0839	0.1016	0.0847	0.0885	0.0927	0.0854	0.0829	0.0803	0.0835	0.0849	0.0818	0.0858	0.0847	0.0883	0.0872	0.0913	0.091	0.0753	0.0747	0.0814	0.0793	0.0844	0.0771	0.0873	0.0868	0.0843	0.084	0.0844	0.0867	0.0798	0.0808	0.0854	0.0852	0.0897	0.0854	0.0756	0.0803	0.0797	0.0784	0.0805	0.0847	0.0774
5	0.0843	0.0775	0.0778	0.0837	0.081	0.0814	0.0837	0.0848	0.0956	0.0858	0.0895	0.0929	0.0858	0.0855	0.0815	0.0836	0.0854	0.0823	0.087	0.086	0.0883	0.0888	0.0914	0.092	0.0773	0.0762	0.0808	0.0796	0.0846	0.0798	0.0896	0.088	0.0854	0.0846	0.0844	0.0871	0.0802	0.0808	0.0848	0.0852	0.0894	0.0912	0.0758	0.0802	0.0799	0.0786	0.0805	0.0843	0.0773
5.25	0.0888	0.0788	0.0893	0.0831	0.0826	0.081	0.0841	0.0851	0.0902	0.0863	0.09	0.0929	0.0871	0.0863	0.0823	0.0837	0.0856	0.0824	0.0869	0.0866	0.0901	0.0892	0.0908	0.0931	0.0766	0.0762	0.0764	0.0792	0.0817	0.079	0.0888	0.0875	0.0854	0.0832	0.0842	0.0862	0.0807	0.0877	0.0926	0.085	0.0894	0.0991	0.077	0.0796	0.0801	0.078	0.0804	0.0874	0.0757
5.5	0.0828	0.0774	0.0773	0.083	0.0827	0.0806	0.0844	0.0853	0.1034	0.0864	0.0901	0.0946	0.0879	0.0854	0.0831	0.0846	0.086	0.0825	0.0874	0.086	0.089	0.0896	0.0919	0.094	0.0768	0.0758	0.0932	0.0783	0.0854	0.0782	0.1012	0.0874	0.0915	0.0833	0.0839	0.0865	0.0808	0.0819	0.0837	0.085	0.0904	0.0868	0.0776	0.0797	0.079	0.0779	0.0804	0.0876	0.0761
5.75	0.0844	0.0777	0.0772	0.084	0.0816	0.0812	0.0844	0.0844	0.0999	0.087	0.0908	0.0933	0.0872	0.0845	0.0819	0.0851	0.0871	0.0836	0.0877	0.0866	0.0893	0.0888	0.0917	0.0934	0.0768	0.0763	0.0849	0.0795	0.0799	0.0773	0.089	0.0891	0.0853	0.084	0.0858	0.0879	0.0812	0.0808	0.0883	0.0855	0.0897	0.104	0.0766	0.0793	0.0788	0.0784	0.0803	0.0844	0.0765
6	0.0833	0.078	0.0772	0.0829	0.0822	0.0813	0.0849	0.0849	0.0865	0.085	0.09	0.0919	0.0899	0.0999	0.083	0.0857	0.087	0.0841	0.088	0.0866	0.0896	0.0902	0.092	0.094	0.077	0.075	0.076	0.0785	0.089	0.0777	0.0889	0.0895	0.0842	0.0836	0.0846	0.0871	0.0812	0.0809	0.0859	0.0854	0.0904	0.0885	0.0766	0.0793	0.0786	0.0778	0.0799	0.0877	0.0759
6.25	0.083	0.0776	0.0772	0.0839	0.0822	0.0813	0.0842	0.0858	0.0935	0.086	0.0901	0.0944	0.0884	0.0917	0.0835	0.0848	0.0868	0.084	0.0881	0.0872	0.0903	0.09	0.0926	0.0948	0.0771	0.0748	0.0761	0.0794	0.0863	0.0782	0.0896	0.0878	0.0864	0.0844	0.0854	0.0879	0.0818	0.0808	0.0861	0.0858	0.0908	0.0874	0.0769	0.0792	0.0785	0.0777	0.0799	0.0841	0.0764
6.5	0.0838	0.078	0.0785	0.0821	0.084	0.0811	0.0846	0.0849	0.1019	0.0859	0.0899	0.0972	0.0896	0.0857	0.0838	0.0842	0.0862	0.0833	0.0899	0.0887	0.0902	0.0903	0.0928	0.0952	0.0769	0.075	0.079	0.078	0.0855	0.0774	0.0883	0.0872	0.0862	0.0829	0.0832	0.0856	0.0819	0.0831	0.083	0.0862	0.0912	0.0894	0.0769	0.0793	0.0819	0.0773	0.0794	0.0966	0.0755
6.75	0.0827	0.0766	0.0771	0.084	0.0816	0.0809	0.0843	0.0851	0.0968	0.0858	0.0911	0.0954	0.0887	0.0849	0.0831	0.0855	0.0868	0.084	0.088	0.087	0.0892	0.0901	0.0931	0.0938	0.0755	0.0743	0.0752	0.0802	0.0854	0.0778	0.0881	0.088	0.0868	0.0851	0.0907	0.0892	0.0808	0.0843	0.0876	0.0862	0.0905	0.0978	0.0793	0.0793	0.0781	0.0776	0.0799	0.0839	0.0761
7	0.0839	0.0769	0.0773	0.0836	0.0798	0.0803	0.084	0.0861	0.1012	0.0865	0.0913	0.0948	0.089	0.0868	0.0854	0.085	0.0868	0.0836	0.0887	0.0877	0.09	0.0942	0.0932	0.0946	0.0749	0.0748	0.0757	0.0813	0.0804	0.0779	0.0898	0.0886	0.0886	0.0866	0.087	0.0895	0.0819	0.0817	0.0907	0.0886	0.0913	0.0882	0.0772	0.0794	0.0781	0.0785	0.0801	0.0834	0.0785
7.25	0.0839	0.0773	0.0776	0.0844	0.0824	0.0803	0.0856	0.0839	0.086	0.0867	0.0916	0.0956	0.0888	0.0844	0.0829	0.0857	0.0875	0.0849	0.0892	0.0897	0.0904	0.0911	0.0929	0.0953	0.0744	0.0761	0.0763	0.0805	0.079	0.0782	0.0893	0.0887	0.0893	0.085	0.0866	0.0885	0.0828	0.0838	0.0942	0.0867	0.0915	0.0993	0.0779	0.0801	0.0794	0.0784	0.0804	0.0848	0.0766
7.5	0.0837	0.077	0.0772	0.0835	0.0826	0.0805	0.0867	0.085	0.0852	0.0867	0.0925	0.0956	0.0905	0.0853	0.0835	0.086	0.0875	0.0847	0.0894	0.0881	0.0907	0.0915	0.0943	0.0956	0.0741	0.0753	0.0761	0.0798	0.0791	0.0787	0.0899	0.0885	0.0898	0.0843	0.0855	0.0875	0.082	0.083	0.0904	0.0871	0.093	0.1024	0.0775	0.0807	0.0785	0.0785	0.0797	0.0886	0.076
7.75	0.0835	0.0793	0.0774	0.0821	0.0827	0.079	0.0863	0.0856	0.1054	0.0866	0.0919	0.0961	0.0916	0.0879	0.0849	0.0856	0.0876	0.0848	0.0904	0.0875	0.0909	0.0928	0.0946	0.0966	0.0746	0.0755	0.0759	0.0784	0.0783	0.0791	0.0906	0.0897	0.0906	0.0833	0.0844	0.0856	0.0828	0.0815	0.0854	0.0846	0.0935	0.0994	0.0783	0.0816	0.0786	0.0787	0.0793	0.0958	0.0758
8	0.0842	0.0775	0.0776	0.0837	0.0821	0.0806	0.0854	0.0858	0.1006	0.0866	0.0924	0.0968	0.092	0.0858	0.0841	0.0858	0.0877	0.0847	0.0899	0.0879	0.0934	0.0924	0.0962	0.0969	0.074	0.0746	0.0758	0.081	0.0792	0.079	0.0889	0.0896	0.0893	0.0862	0.0881	0.0892	0.0821	0.084	0.088	0.0874	0.0931	0.089	0.0779	0.0812	0.0782	0.0802	0.0795	0.0843	0.0763
8.25	0.0837	0.0789	0.0775	0.0826	0.0811	0.0807	0.0859	0.0858	0.0877	0.0862	0.0921	0.0954	0.0927	0.0881	0.0852	0.0869	0.0882	0.086	0.0911	0.09	0.0915	0.0931	0.0941	0.0968	0.0748	0.0754	0.0783	0.0807	0.0875	0.078	0.0897	0.0902	0.0898	0.0863	0.0871	0.0886	0.0857	0.0839	0.0943	0.0872	0.0955	0.0903	0.0778	0.0864	0.0809	0.0798	0.0796	0.0838	0.0761
8.5	0.0815	0.0773	0.0757	0.0828	0.0834	0.0803	0.0863	0.0853	0.0865	0.0869	0.092	0.0969	0.0929	0.089	0.0854	0.0862	0.0878	0.0848	0.0915	0.0887	0.0914	0.0928	0.0944	0.0975	0.0765	0.0756	0.0758	0.0793	0.0848	0.0795	0.0935	0.0911	0.0873	0.0886	0.0854	0.087	0.0833	0.0816	0.0893	0.0861	0.0957	0.0908	0.0754	0.0804	0.0771	0.0795	0.08	0.0944	0.0758
8.75	0.0843	0.077	0.0782	0.0841	0.0831	0.0808	0.0872	0.086	0.0874	0.0864	0.0926	0.0971	0.0927	0.1	0.0855	0.086	0.0879	0.085	0.0915	0.0888	0.0913	0.0939	0.0959	0.0982	0.0772	0.0755	0.0754	0.0798	0.0816	0.0788	0.0914	0.0901	0.0883	0.0842	0.0855	0.0891	0.0836	0.0817	0.0961	0.0873	0.0953	0.0909	0.0755	0.0892	0.0781	0.0799	0.0799	0.0869	0.0762
9	0.0845	0.077	0.0778	0.0844	0.0837	0.0818	0.0857	0.0869	0.0859	0.0864	0.0927	0.0962	0.0927	0.0964	0.0831	0.0859	0.0877	0.0854	0.0903	0.089	0.0908	0.0941	0.0968	0.098	0.0763	0.0751	0.0757	0.0803	0.0789	0.0797	0.0884	0.0903	0.0868	0.0851	0.0863	0.0889	0.0825	0.0819	0.0891	0.0869	0.0969	0.0905	0.0756	0.0797	0.0786	0.0795	0.0801	0.0875	0.0756
9.25	0.0851	0.0778	0.0796	0.0847	0.0828	0.0811	0.0858	0.0865	0.1021	0.0865	0.0923	0.0973	0.0934	0.1055	0.0845	0.0855	0.0878	0.0849	0.0913	0.0899	0.093	0.0934	0.0959	0.0994	0.0771	0.0751	0.0745	0.0813	0.0824	0.0796	0.0874	0.0907	0.0875	0.0862	0.0881	0.0905	0.0856	0.084	0.0937	0.0883	0.0964	0.091	0.0764	0.0802	0.0796	0.0795	0.0802	0.0846	0.0769
9.5	0.0846	0.0768	0.077	0.0839	0.083	0.0809	0.0874	0.0874	0.0957	0.0862	0.0923	0.0968	0.0949	0.0996	0.0855	0.0861	0.0874	0.0849	0.0916	0.0889	0.0915	0.0943	0.0964	0.0999	0.0766	0.0747	0.075	0.0797	0.0817	0.0787	0.0901	0.0904	0.0879	0.0848	0.0859	0.087	0.0829	0.0816	0.0872	0.0871	0.0967	0.0968	0.0751	0.0799	0.0779	0.0784	0.0792	0.0873	0.075
9.75	0.0841	0.0765	0.0769	0.0836	0.0843	0.0824	0.0876	0.0878	0.0899	0.0868	0.093	0.098	0.095	0.0883	0.0869	0.0862	0.088	0.0854	0.0914	0.0886	0.0924	0.0968	0.0965	0.0994	0.0767	0.0746	0.077	0.08	0.0773	0.0787	0.0896	0.0908	0.0882	0.0854	0.1084	0.0884	0.0842	0.0821	0.0877	0.0885	0.0979	0.0904	0.0752	0.0804	0.0774	0.0785	0.0796	0.0894	0.0744
10	0.0849	0.077	0.079	0.0847	0.084	0.0819	0.0872	0.0876	0.0967	0.0868	0.0926	0.1007	0.0951	0.0901	0.0856	0.0858	0.0874	0.0848	0.0911	0.0887	0.093	0.0961	0.0976	0.1005	0.0764	0.0764	0.0763	0.0798	0.0775	0.0792	0.0889	0.0893	0.0886	0.0856	0.0855	0.0877	0.0839	0.0841	0.091	0.088	0.0979	0.0928	0.0751	0.0846	0.0789	0.0787	0.0804	0.0877	0.076
10.25	0.0874	0.078	0.0785	0.0846	0.0842	0.0823	0.088	0.0871	0.0899	0.087	0.094	0.0967	0.0954	0.0888	0.0856	0.0867	0.0885	0.0856	0.0918	0.0898	0.0918	0.0959	0.0973	0.0998	0.0767	0.0742	0.0748	0.0801	0.0778	0.0794	0.0903	0.0902	0.0889	0.0854	0.0853	0.0893	0.084	0.0847	0.0885	0.0882	0.0971	0.0923	0.0749	0.0792	0.0777	0.0784	0.08	0.0874	0.0751
10.5	0.088	0.0772	0.0771	0.0851	0.084	0.0821	0.0859	0.087	0.0875	0.087	0.0921	0.0965	0.0946	0.0879	0.0854	0.0867	0.0882	0.0861	0.0935	0.0901	0.0928	0.0958	0.0966	0.0998	0.0773	0.0747	0.0756	0.0796	0.0783	0.0789	0.0909	0.0997	0.0898	0.0847	0.0848	0.088	0.0845	0.0823	0.0896	0.0883	0.0953	0.0911	0.0752	0.0964	0.0779	0.078	0.0801	0.0876	0.0753
10.75	0.0857	0.0763	0.077	0.0849	0.0843	0.0828	0.0889	0.0879	0.0846	0.0869	0.0942	0.0999	0.0951	0.092	0.0858	0.0865	0.0881	0.0857	0.0926	0.0895	0.0919	0.0948	0.0969	0.1004	0.0767	0.0748	0.0747	0.0798	0.0784	0.0791	0.09	0.0896	0.089	0.0855	0.0862	0.0889	0.0836	0.0817	0.0891	0.0887	0.0961	0.0961	0.0751	0.0796	0.077	0.0774	0.0801	0.0872	0.0754
11	0.0866	0.0764	0.0781	0.0857	0.0839	0.0828	0.0879	0.0875	0.0916	0.0874	0.0946	0.0998	0.096	0.0916	0.0861	0.0864	0.088	0.0857	0.0941	0.09	0.0932	0.096	0.0974	0.1011	0.0779	0.0746	0.0757	0.0798	0.0775	0.0786	0.0908	0.0909	0.0901	0.0854	0.086	0.0885	0.085	0.0828	0.0897	0.0877	0.0966	0.0929	0.0751	0.0837	0.0785	0.0773	0.0796	0.0876	0.0748
11.25	0.0868	0.0766	0.0782	0.0852	0.0849	0.0834	0.0875	0.0872	0.0854	0.0877	0.0952	0.0989	0.0955	0.0914	0.0856	0.0868	0.0885	0.0859	0.0932	0.0906	0.0931	0.1029	0.0971	0.1005	0.0774	0.0746	0.0762	0.0805	0.0783	0.08	0.0889	0.0906	0.0896	0.0862	0.087	0.0896	0.0842	0.0828	0.0899	0.0895	0.0957	0.0923	0.0745	0.0799	0.0772	0.0786	0.0801	0.0894	0.0758
11.5	0.086	0.0782	0.0759	0.0855	0.0844	0.0838	0.0885	0.0883	0.0903	0.088	0.095	0.0996	0.0961	0.0898	0.0873	0.0867	0.0887	0.0863	0.0941	0.0907	0.0943	0.0952	0.0976	0.101	0.0781	0.0757	0.0783	0.0805	0.0781	0.0793	0.0946	0.0922	0.09	0.0869	0.0872	0.0909	0.085	0.083	0.0906	0.0898	0.0961	0.0925	0.0754	0.0822	0.0785	0.0782	0.0803	0.088	0.0759
11.75	0.0874	0.0776	0.0778	0.0865	0.0839	0.0834	0.0887	0.0895	0.1041	0.0886	0.0954	0.0988	0.096	0.0898	0.0864	0.0873	0.0886	0.0864	0.0954	0.0925	0.0942	0.0973	0.0984	0.1024	0.0784	0.0745	0.0793	0.0819	0.0784	0.0793	0.091	0.0925	0.0907	0.0884	0.0898	0.0899	0.0863	0.0851	0.0926	0.0901	0.096	0.0931	0.0756	0.0826	0.0787	0.0775	0.0808	0.0844	0.0761
12	0.0893	0.0771	0.0776	0.0865	0.084	0.0837	0.0889	0.0891	0.0858	0.0872	0.0942	0.0947	0.0965	0.0899	0.0863	0.0879	0.0891	0.0872	0.0945	0.0916	0.094	0.0974	0.0997	0.1025	0.0774	0.074	0.0821	0.0816	0.0784	0.0789	0.0906	0.091	0.0909	0.087	0.0871	0.0911	0.0859	0.0833	0.0968	0.0895	0.0973	0.0937	0.0745	0.0802	0.0784	0.0776	0.0801	0.0845	0.076
12.25	0.088	0.0768	0.0784	0.0853	0.0845	0.0856	0.0901	0.0894	0.0876	0.0877	0.0941	0.0983	0.0963	0.093	0.0876	0.0871	0.089	0.0866	0.0942	0.0914	0.0934	0.098	0.0992	0.1028	0.0774	0.0743	0.1046	0.0809	0.0784	0.0796	0.0903	0.0909	0.0893	0.0857	0.0867	0.0895	0.085	0.0841	0.09	0.0886	0.0973	0.0933	0.0782	0.0797	0.0777	0.0773	0.0799	0.0874	0.0751
12.5	0.0872	0.0767	0.077	0.0857	0.0867	0.0848	0.0896	0.0895	0.0922	0.0879	0.0946	0.0992	0.0957	0.0895	0.0881	0.087	0.0892	0.0868	0.0949	0.0915	0.094	0.1012	0.0989	0.1016	0.0777	0.0747	0.0782	0.0804	0.0782	0.0787	0.0914	0.0914	0.0908	0.0854	0.0864	0.0901	0.0867	0.0831	0.0898	0.0903	0.0985	0.0913	0.0754	0.0859	0.0774	0.0774	0.0803	0.0894	0.0751
12.75	0.0883	0.0766	0.0775	0.0856	0.0849	0.0836	0.0887	0.0892	0.1044	0.0885	0.095	0.098	0.0964	0.0899	0.087	0.088	0.089	0.0869	0.0939	0.0917	0.0942	0.098	0.0993	0.1047	0.078	0.0745	0.0816	0.0803	0.0777	0.0796	0.0904	0.0913	0.091	0.0864	0.0872	0.09	0.0884	0.083	0.0908	0.0894	0.0964	0.0927	0.0755	0.0786	0.0781	0.0756	0.0799	0.0876	0.075
13	0.0876	0.0761	0.0773	0.0866	0.0868	0.0866	0.0896	0.0891	0.0874	0.0892	0.096	0.0989	0.0964	0.0911	0.0873	0.0881	0.0894	0.0877	0.0937	0.0924	0.0935	0.101	0.1001	0.1049	0.077	0.0743	0.0857	0.0809	0.0784	0.0784	0.0898	0.0916	0.0901	0.0858	0.0865	0.0909	0.086	0.0827	0.0966	0.0899	0.0973	0.0922	0.0746	0.1033	0.0785	0.0777	0.0797	0.093	0.0747
13.25	0.0925	0.0764	0.0774	0.0864	0.0856	0.0847	0.0887	0.0891	0.0861	0.0874	0.0935	0.0967	0.0969	0.092	0.087	0.0879	0.0892	0.0872	0.0955	0.0951	0.0945	0.0996	0.0999	0.1046	0.0785	0.0745	0.0751	0.0798	0.0785	0.0794	0.0918	0.092	0.0908	0.0875	0.0868	0.0895	0.0872	0.0831	0.0942	0.089	0.0995	0.093	0.0752	0.0934	0.0769	0.0776	0.0801	0.088	0.0752
13.5	0.0884	0.0759	0.0774	0.0867	0.0841	0.086	0.0904	0.0901	0.0986	0.0882	0.0942	0.1038	0.0974	0.0927	0.0884	0.0868	0.0887	0.0857	0.0944	0.0914	0.0951	0.1013	0.1022	0.1053	0.0783	0.0745	0.0749	0.0805	0.0785	0.0792	0.0917	0.0916	0.09	0.0886	0.0882	0.0909	0.0884	0.0827	0.0984	0.0902	0.0975	0.0931	0.0748	0.081	0.0772	0.0781	0.0807	0.0841	0.0764
13.75	0.0878	0.0757	0.0767	0.0861	0.0852	0.0844	0.0902	0.0904	0.0956	0.0881	0.0943	0.1	0.0977	0.0912	0.0882	0.0876	0.089	0.0868	0.0941	0.0924	0.0947	0.103	0.1073	0.1065	0.078	0.0734	0.0748	0.0796	0.0782	0.0795	0.0903	0.0907	0.0906	0.0858	0.0871	0.0897	0.0878	0.0826	0.0949	0.0888	0.0982	0.0935	0.075	0.0928	0.0768	0.0774	0.0815	0.0875	0.0748
14	0.0886	0.0768	0.0788	0.0871	0.0845	0.0853	0.0954	0.0908	0.0898	0.089	0.095	0.1012	0.098	0.0913	0.0888	0.0874	0.0891	0.0873	0.0953	0.0947	0.0962	0.1021	0.1036	0.1069	0.0781	0.0737	0.0743	0.0813	0.0787	0.0795	0.0923	0.0911	0.0905	0.0868	0.0902	0.0912	0.0867	0.0843	0.0923	0.0898	0.0981	0.0939	0.0749	0.0812	0.0783	0.0781	0.0805	0.0838	0.076
14.25	0.0919	0.0772	0.0828	0.0871	0.0849	0.0854	0.0895	0.0904	0.0889	0.0885	0.0941	0.1002	0.0969	0.1025	0.0868	0.0876	0.0887	0.0867	0.0965	0.0947	0.0965	0.107	0.1113	0.1066	0.0782	0.0743	0.0754	0.081	0.0794	0.0793	0.098	0.0923	0.0906	0.0883	0.0896	0.0927	0.0873	0.0858	0.0937	0.0909	0.1022	0.1057	0.0749	0.0836	0.0805	0.0779	0.0806	0.0845	0.0766
14.5	0.0894	0.0769	0.0772	0.0871	0.0845	0.0865	0.0899	0.09	0.0887	0.0886	0.0945	0.1016	0.097	0.092	0.0882	0.0876	0.0889	0.0866	0.096	0.0943	0.0969	0.1052	0.1084	0.1078	0.0788	0.0744	0.0747	0.0819	0.0796	0.0796	0.0946	0.0918	0.0912	0.0915	0.1018	0.094	0.0869	0.0845	0.0966	0.0924	0.0983	0.0949	0.0752	0.0781	0.0768	0.0791	0.0802	0.0831	0.0779
14.75	0.0905	0.0771	0.0786	0.0866	0.0861	0.0855	0.09	0.0907	0.0997	0.0886	0.0956	0.1025	0.0974	0.098	0.0883	0.0875	0.0891	0.0878	0.0958	0.0935	0.0972	0.1024	0.1097	0.1104	0.0799	0.0751	0.0759	0.0801	0.0788	0.0798	0.0943	0.0919	0.0913	0.0872	0.0877	0.0903	0.0874	0.0837	0.091	0.0896	0.098	0.094	0.0762	0.0782	0.0779	0.078	0.0805	0.0882	0.0754
15	0.0889	0.0767	0.0777	0.0865	0.087	0.0866	0.091	0.0921	0.1033	0.0882	0.0943	0.1014	0.0975	0.0917	0.09	0.0874	0.0895	0.0869	0.0957	0.0932	0.0971	0.1099	0.1111	0.1086	0.0794	0.0749	0.0755	0.0797	0.0793	0.0789	0.0931	0.092	0.0904	0.0863	0.0987	0.0891	0.0877	0.0841	0.0929	0.091	0.1011	0.0947	0.0755	0.0777	0.0774	0.0785	0.0805	0.0899	0.0747
15.25	0.0896	0.0765	0.0976	0.0859	0.0869	0.086	0.0908	0.0916	0.105	0.0891	0.0945	0.1012	0.0978	0.093	0.0892	0.0884	0.089	0.0868	0.0975	0.0951	0.0991	0.1056	0.1125	0.1125	0.0799	0.0745	0.0758	0.0794	0.079	0.08	0.0964	0.0923	0.0908	0.0857	0.0852	0.088	0.0874	0.0837	0.089	0.0895	0.1003	0.0945	0.0752	0.078	0.0771	0.0771	0.0803	0.0948	0.076
15.5	0.0898	0.0768	0.0782	0.087	0.0863	0.0868	0.0905	0.0909	0.1048	0.0887	0.0939	0.0997	0.0972	0.0912	0.0887	0.088	0.0892	0.0864	0.0977	0.0952	0.0989	0.103	0.1138	0.119	0.0802	0.074	0.0752	0.0798	0.0787	0.0799	0.0955	0.0929	0.0911	0.087	0.0858	0.0904	0.0874	0.0829	0.1009	0.0902	0.0984	0.0946	0.0756	0.0778	0.0772	0.0782	0.08	0.0885	0.0746
15.75	0.0904	0.0771	0.0801	0.0874	0.0864	0.0874	0.0908	0.0918	0.0864	0.0887	0.0949	0.102	0.0982	0.0934	0.0898	0.0882	0.0891	0.0875	0.0975	0.0964	0.099	0.1064	0.1101	0.1182	0.0802	0.0753	0.0749	0.0804	0.0791	0.0799	0.0916	0.0919	0.0911	0.0871	0.086	0.0905	0.0899	0.0856	0.0943	0.0902	0.0992	0.0944	0.0763	0.0789	0.0789	0.0785	0.0808	0.0879	0.0756
16	0.0906	0.0765	0.079	0.0874	0.088	0.089	0.0904	0.0919	0.0876	0.0891	0.095	0.0998	0.0971	0.0922	0.0884	0.088	0.0897	0.0873	0.0981	0.0995	0.1014	0.1067	0.1095	0.1167	0.0797	0.0751	0.0747	0.0797	0.0794	0.0792	0.0993	0.0943	0.0917	0.0865	0.0864	0.0891	0.0877	0.0861	0.0927	0.091	0.0982	0.0942	0.0761	0.079	0.0787	0.0786	0.081	0.0896	0.0749
16.25	0.0916	0.08	0.0925	0.0883	0.0876	0.0881	0.0903	0.0926	0.1067	0.0893	0.0941	0.1	0.098	0.0919	0.0888	0.0881	0.0892	0.0876	0.1002	0.1005	0.1025	0.1078	0.1145	0.1208	0.0808	0.0748	0.0773	0.0803	0.0786	0.0802	0.0896	0.0957	0.0912	0.0877	0.0867	0.0899	0.088	0.0844	0.0927	0.0908	0.0987	0.0955	0.0767	0.0806	0.0775	0.0789	0.0812	0.0881	0.0759
16.5	0.0912	0.078	0.0797	0.0886	0.0857	0.0875	0.0904	0.0915	0.1032	0.09	0.0947	0.102	0.0977	0.092	0.0897	0.0875	0.0889	0.0869	0.1063	0.1039	0.1052	0.1074	0.1101	0.118	0.081	0.0755	0.079	0.0812	0.0788	0.0795	0.0894	0.0965	0.0919	0.0894	0.0881	0.0905	0.0896	0.0855	0.0992	0.0912	0.0975	0.0947	0.0763	0.0845	0.0786	0.0793	0.081	0.085	0.0762
16.75	0.0907	0.0763	0.0772	0.0876	0.0872	0.0874	0.0903	0.091	0.1005	0.091	0.0956	0.1034	0.0974	0.0916	0.0883	0.0883	0.0902	0.0879	0.1028	0.1042	0.1056	0.1081	0.1141	0.1116	0.0818	0.0747	0.0804	0.0801	0.0793	0.0799	0.0935	0.0976	0.0922	0.0869	0.0875	0.0898	0.0885	0.0843	0.0921	0.0905	0.099	0.0964	0.076	0.0786	0.0777	0.0794	0.0818	0.0885	0.0751
17	0.0956	0.0772	0.0811	0.0882	0.0872	0.0882	0.0907	0.0927	0.0889	0.0906	0.0965	0.1029	0.0983	0.0931	0.0905	0.0893	0.0905	0.0885	0.1035	0.1022	0.1063	0.1092	0.1132	0.1165	0.0821	0.0745	0.0754	0.0802	0.0785	0.0801	0.0899	0.0927	0.092	0.0865	0.0909	0.0892	0.0885	0.0833	0.0932	0.0906	0.0992	0.0956	0.078	0.0799	0.0767	0.0788	0.081	0.0883	0.0753
17.25	0.09	0.076	0.0784	0.0878	0.0872	0.0875	0.0908	0.0931	0.0883	0.0907	0.0955	0.1006	0.0978	0.093	0.0897	0.0885	0.0896	0.0875	0.1014	0.1016	0.1054	0.1084	0.1149	0.1246	0.0824	0.0752	0.0755	0.08	0.078	0.0798	0.0896	0.0937	0.0921	0.0859	0.0928	0.0898	0.0884	0.0837	0.096	0.0894	0.0977	0.0959	0.0911	0.0788	0.0772	0.0786	0.0806	0.0881	0.0748
17.5	0.0928	0.0986	0.0786	0.089	0.087	0.0887	0.0909	0.0927	0.0885	0.0895	0.0939	0.0989	0.0976	0.0922	0.0898	0.0875	0.0894	0.088	0.1049	0.1049	0.1098	0.1069	0.1121	0.1212	0.0833	0.0749	0.0828	0.0818	0.0796	0.08	0.1141	0.0956	0.0929	0.0884	0.0888	0.0931	0.0888	0.0842	0.0974	0.0913	0.0981	0.096	0.0759	0.0789	0.0799	0.0803	0.0816	0.0852	0.0757
17.75	0.0911	0.077	0.0801	0.0884	0.0877	0.0892	0.0907	0.0919	0.099	0.0907	0.0946	0.1002	0.0976	0.0918	0.089	0.0878	0.0896	0.0878	0.106	0.1062	0.1118	0.1088	0.1165	0.1301	0.0833	0.0767	0.0756	0.0803	0.0797	0.0809	0.0877	0.0963	0.0927	0.0872	0.0864	0.0916	0.0908	0.0907	0.0933	0.0908	0.1004	0.0973	0.0763	0.079	0.0785	0.0797	0.0809	0.0883	0.075
18	0.0913	0.0771	0.0854	0.0879	0.0874	0.0886	0.0908	0.0923	0.0989	0.0907	0.0947	0.1018	0.0983	0.0941	0.0902	0.0882	0.0895	0.0887	0.1055	0.1024	0.1112	0.1071	0.1132	0.1223	0.0835	0.0751	0.0761	0.0802	0.0796	0.0802	0.0915	0.0983	0.0921	0.0869	0.0863	0.0901	0.088	0.0823	0.0986	0.0907	0.1006	0.0957	0.0761	0.0794	0.0774	0.0799	0.0811	0.089	0.0749
18.25	0.0925	0.0764	0.0814	0.0882	0.0879	0.0878	0.0906	0.0918	0.1009	0.0903	0.0945	0.0979	0.0965	0.0926	0.0897	0.0896	0.0905	0.0894	0.1072	0.1035	0.1082	0.1122	0.1127	0.1371	0.0832	0.0746	0.0768	0.0796	0.0792	0.08	0.0957	0.0962	0.0913	0.0869	0.0878	0.0895	0.0887	0.0831	0.095	0.0912	0.0976	0.0952	0.0757	0.0797	0.0779	0.0795	0.0812	0.0902	0.0792
18.5	0.0923	0.0768	0.0852	0.0888	0.0864	0.0879	0.0915	0.0926	0.0893	0.0914	0.0954	0.1021	0.0976	0.093	0.0906	0.0887	0.0905	0.089	0.1058	0.1063	0.1112	0.1118	0.1081	0.1374	0.0844	0.0757	0.08	0.0808	0.0799	0.08	0.0921	0.0965	0.0948	0.0896	0.0912	0.0916	0.0913	0.086	0.099	0.0904	0.0984	0.1118	0.0769	0.0802	0.0779	0.0796	0.0807	0.0848	0.0761
18.75	0.0914	0.0769	0.0848	0.0891	0.0875	0.0894	0.0906	0.0928	0.0895	0.0921	0.0957	0.1029	0.0978	0.0937	0.0907	0.0898	0.0908	0.0891	0.1042	0.1025	0.1101	0.1251	0.1153	0.1397	0.0852	0.0747	0.0765	0.0811	0.0797	0.0793	0.0908	0.0982	0.0938	0.09	0.0896	0.0912	0.0912	0.0839	0.0989	0.0905	0.0994	0.0973	0.0759	0.0789	0.078	0.0798	0.0815	0.0852	0.0759
19	0.0905	0.0778	0.0834	0.0887	0.0878	0.0901	0.0919	0.092	0.1016	0.09	0.0942	0.0998	0.0977	0.0938	0.0906	0.0883	0.0892	0.0884	0.1092	0.1064	0.1156	0.124	0.1195	0.1435	0.0859	0.0751	0.076	0.08	0.0792	0.0801	0.094	0.1001	0.0923	0.0868	0.0924	0.0903	0.0869	0.0833	0.0948	0.0909	0.099	0.0964	0.0755	0.0789	0.0766	0.0793	0.0811	0.0889	0.0757
19.25	0.0926	0.0774	0.08	0.0893	0.0874	0.0901	0.0913	0.0928	0.0933	0.0906	0.0951	0.1024	0.098	0.0933	0.0911	0.088	0.0893	0.0881	0.1076	0.1071	0.1175	0.1196	0.1146	0.1407	0.0859	0.0748	0.0766	0.0814	0.0804	0.08	0.0895	0.0979	0.0938	0.0897	0.09	0.0936	0.089	0.0843	0.0985	0.0915	0.0971	0.0945	0.0763	0.0795	0.0779	0.08	0.0813	0.0849	0.0763
19.5	0.0923	0.0772	0.0781	0.0901	0.0868	0.09	0.09	0.0925	0.0918	0.0911	0.0949	0.1021	0.0961	0.0937	0.0912	0.0886	0.0889	0.0883	0.1072	0.1055	0.115	0.119	0.1199	0.1419	0.086	0.0746	0.0777	0.0816	0.0796	0.0802	0.0889	0.0977	0.0911	0.0902	0.0866	0.0938	0.0915	0.0838	0.0979	0.0919	0.0972	0.0952	0.0755	0.0787	0.0768	0.0798	0.0815	0.0854	0.0762
19.75	0.0961	0.0767	0.0783	0.0897	0.0884	0.0905	0.0919	0.0928	0.0918	0.0918	0.0958	0.1025	0.0979	0.0941	0.0917	0.089	0.0897	0.0886	0.1122	0.115	0.1247	0.1266	0.1283	0.1391	0.0862	0.0746	0.075	0.0804	0.0794	0.0806	0.0887	0.1054	0.0941	0.0879	0.0912	0.0918	0.0888	0.0851	0.096	0.0911	0.0991	0.0996	0.0756	0.0801	0.0777	0.0793	0.081	0.0888	0.0753
20	0.0917	0.0771	0.0806	0.089	0.0874	0.09	0.0933	0.0932	0.0934	0.0919	0.0949	0.104	0.0984	0.0943	0.0916	0.0894	0.0905	0.0895	0.1115	0.1078	0.1236	0.1256	0.1282	0.1512	0.088	0.0755	0.0747	0.0801	0.0791	0.0805	0.0887	0.0947	0.0931	0.087	0.085	0.093	0.0906	0.0846	0.0963	0.0904	0.098	0.0966	0.0766	0.0799	0.0782	0.0788	0.0812	0.0893	0.0757
20.25	0.1087	0.0766	0.0781	0.0898	0.0867	0.0893	0.0918	0.0941	0.1082	0.0917	0.0947	0.1035	0.0965	0.0946	0.0905	0.0891	0.0906	0.0896	0.1151	0.1153	0.1323	0.1325	0.132	0.142	0.0867	0.0752	0.0753	0.0808	0.0795	0.0799	0.0884	0.0976	0.0912	0.0885	0.088	0.0904	0.0878	0.0842	0.1013	0.0916	0.0989	0.0979	0.0747	0.0795	0.0768	0.0796	0.0815	0.0848	0.0757
20.5	0.1134	0.0765	0.0788	0.0892	0.0878	0.09	0.0922	0.094	0.1102	0.0929	0.095	0.1083	0.0973	0.095	0.0922	0.0889	0.0895	0.0885	0.115	0.114	0.1276	0.1358	0.1228	0.1539	0.0881	0.0762	0.0746	0.08	0.0794	0.0803	0.0909	0.0959	0.0906	0.0867	0.0864	0.0902	0.0929	0.0835	0.0951	0.1227	0.0993	0.0969	0.076	0.079	0.0771	0.0799	0.0814	0.0888	0.0755
20.75	0.0921	0.0779	0.0789	0.0906	0.0868	0.0905	0.0925	0.0929	0.1029	0.091	0.0943	0.1007	0.0979	0.0951	0.0915	0.0881	0.0899	0.088	0.1188	0.1174	0.1293	0.1292	0.1186	0.1574	0.088	0.0755	0.0764	0.0809	0.0796	0.0805	0.091	0.0972	0.0905	0.089	0.0909	0.0916	0.0884	0.1049	0.099	0.0905	0.098	0.0977	0.0764	0.0796	0.077	0.08	0.0813	0.0854	0.077
21	0.0927	0.0768	0.0791	0.0906	0.0869	0.0902	0.0932	0.0934	0.104	0.092	0.0949	0.1003	0.0961	0.0947	0.0905	0.0893	0.0906	0.0888	0.1153	0.1135	0.1237	0.1266	0.1223	0.1476	0.0882	0.0764	0.0751	0.0808	0.0798	0.0808	0.0897	0.0961	0.0899	0.0894	0.098	0.0924	0.0876	0.0818	0.0985	0.092	0.0974	0.0975	0.0762	0.0792	0.0773	0.0795	0.0811	0.0854	0.0769
21.25	0.0934	0.077	0.0812	0.0889	0.088	0.0907	0.0935	0.0924	0.0908	0.0929	0.0959	0.1014	0.098	0.0972	0.0931	0.0892	0.0906	0.089	0.1185	0.1164	0.1293	0.1297	0.128	0.1427	0.0899	0.0774	0.0751	0.0794	0.079	0.0807	0.0894	0.0955	0.0913	0.0865	0.0873	0.0907	0.0909	0.084	0.0983	0.0908	0.1009	0.0972	0.0766	0.08	0.0778	0.0797	0.0818	0.0882	0.0752
21.5	0.0954	0.076	0.0782	0.0891	0.0876	0.0902	0.0926	0.0939	0.1067	0.0922	0.0959	0.1018	0.0986	0.0959	0.0925	0.0894	0.0908	0.0893	0.1204	0.1208	0.1361	0.1292	0.129	0.1514	0.0887	0.0767	0.0751	0.0794	0.0787	0.0805	0.0903	0.0933	0.091	0.0857	0.0911	0.0899	0.0879	0.084	0.0937	0.0904	0.0998	0.0968	0.0754	0.079	0.0764	0.0795	0.0809	0.088	0.0754
21.75	0.0959	0.0773	0.0818	0.0898	0.0866	0.0908	0.0926	0.0945	0.1045	0.0924	0.0952	0.1045	0.0985	0.0962	0.0935	0.0886	0.0909	0.0899	0.1193	0.1196	0.1343	0.1336	0.1405	0.1423	0.0912	0.0769	0.0771	0.0806	0.0797	0.0801	0.0882	0.0959	0.0911	0.0886	0.085	0.092	0.0939	0.0858	0.0991	0.0921	0.1019	0.0983	0.0761	0.0802	0.0787	0.0797	0.0818	0.0848	0.0759
22	0.0939	0.0767	0.0788	0.0903	0.0865	0.0901	0.093	0.0948	0.1031	0.0938	0.0957	0.1053	0.0971	0.0945	0.0927	0.0893	0.0904	0.0893	0.1203	0.1215	0.1352	0.1309	0.1391	0.168	0.091	0.0758	0.0784	0.081	0.0794	0.0799	0.0909	0.094	0.0924	0.0889	0.0834	0.0927	0.0876	0.0841	0.0978	0.0925	0.1022	0.0965	0.0764	0.0792	0.0782	0.0795	0.0812	0.0848	0.0755
22.25	0.0947	0.0781	0.0789	0.091	0.0862	0.0909	0.0928	0.0933	0.1015	0.092	0.0952	0.1031	0.0966	0.0949	0.0923	0.0893	0.0904	0.0892	0.1228	0.1219	0.1366	0.1321	0.1356	0.1625	0.0921	0.076	0.0886	0.0829	0.0809	0.0807	0.092	0.0934	0.0933	0.0919	0.0858	0.0946	0.0885	0.0843	0.0987	0.0954	0.103	0.0952	0.0768	0.0789	0.077	0.0808	0.0817	0.0832	0.0785
22.5	0.095	0.0774	0.0797	0.0899	0.0881	0.0914	0.0938	0.0944	0.1023	0.0943	0.0959	0.107	0.0967	0.0946	0.0922	0.0886	0.0895	0.0893	0.1241	0.125	0.1394	0.1339	0.1361	0.1563	0.0925	0.0757	0.0919	0.08	0.0801	0.0804	0.0932	0.0946	0.0947	0.087	0.0849	0.0908	0.0888	0.0844	0.0956	0.0915	0.1011	0.0957	0.076	0.0795	0.0777	0.0794	0.0811	0.0888	0.0757
22.75	0.0949	0.0776	0.0826	0.0904	0.087	0.0902	0.0943	0.094	0.1067	0.0923	0.0957	0.1009	0.0986	0.0942	0.0925	0.0898	0.0901	0.0891	0.1283	0.131	0.1367	0.1353	0.1416	0.1481	0.0974	0.0759	0.0952	0.0811	0.08	0.0796	0.0896	0.0922	0.0974	0.0903	0.0873	0.0918	0.0922	0.0878	0.0986	0.0934	0.1065	0.1115	0.0777	0.081	0.0971	0.0798	0.0812	0.0851	0.0763
23	0.0941	0.0766	0.079	0.0896	0.0851	0.0891	0.0923	0.0946	0.1037	0.0921	0.0954	0.1018	0.0985	0.0953	0.0928	0.0892	0.0907	0.0892	0.1212	0.1219	0.1374	0.1357	0.1445	0.1515	0.092	0.0753	0.0761	0.0824	0.0799	0.0803	0.0901	0.0941	0.0945	0.0936	0.0917	0.0938	0.0879	0.0837	0.0999	0.0954	0.1047	0.1108	0.0764	0.0793	0.077	0.0808	0.0812	0.083	0.0779
23.25	0.0938	0.0766	0.0789	0.089	0.0868	0.0897	0.0933	0.0936	0.1062	0.0926	0.0948	0.1014	0.0979	0.094	0.0926	0.0897	0.0902	0.0891	0.1214	0.1225	0.1425	0.1347	0.146	0.1601	0.0921	0.0755	0.0812	0.0824	0.0794	0.0803	0.0892	0.0937	0.0933	0.0874	0.0924	0.092	0.0948	0.0841	0.0984	0.0927	0.1027	0.0933	0.0763	0.0791	0.0769	0.0797	0.0815	0.0846	0.0773
23.5	0.094	0.0775	0.0793	0.089	0.0881	0.0909	0.0944	0.0933	0.1033	0.0927	0.0947	0.101	0.0985	0.0958	0.0939	0.0898	0.0914	0.0897	0.1217	0.1301	0.1466	0.1358	0.1474	0.1591	0.0936	0.0759	0.0983	0.08	0.0801	0.0809	0.0896	0.0939	0.094	0.0869	0.0856	0.0912	0.0881	0.0856	0.0952	0.0923	0.1068	0.0975	0.0766	0.0798	0.077	0.0794	0.0814	0.0878	0.0754
23.75	0.0932	0.0771	0.0797	0.0892	0.0874	0.0905	0.0942	0.0941	0.1061	0.093	0.0956	0.1006	0.0988	0.095	0.0935	0.0896	0.0911	0.0897	0.1233	0.1252	0.1426	0.1398	0.1491	0.1677	0.0913	0.075	0.0914	0.0801	0.0792	0.0805	0.0898	0.0936	0.094	0.0852	0.0836	0.0903	0.0891	0.0845	0.0985	0.0904	0.1057	0.0985	0.0765	0.0805	0.0776	0.0795	0.0809	0.0906	0.0748
24	0.0928	0.0766	0.0787	0.0898	0.0887	0.0907	0.0936	0.0944	0.1071	0.0927	0.0951	0.0989	0.098	0.0945	0.0939	0.0892	0.0903	0.0895	0.1198	0.1222	0.1381	0.139	0.1362	0.1708	0.0903	0.0745	0.0761	0.0808	0.0801	0.0813	0.0892	0.0925	0.0928	0.0867	0.0856	0.0919	0.0899	0.0837	0.096	0.0928	0.1053	0.098	0.0763	0.0793	0.0772	0.08	0.0821	0.0887	0.0757
[truncated: 47 more columns]

## Sheet: K. pneumoniae anaerobic
Time (hours)	No_carbon									Arginine						Aspartate						Glycine						Isoleucine						Leucine						Lysine						Methionine
	Expt 1			Expt 2			Expt 3			Expt 2			Expt 3			Expt 1		Expt 2		Expt 3		Expt 1			Expt 3			Expt 2			Expt 3			Expt 1		Expt 2		Expt 3		Expt 1			Expt 2			Expt 2			Expt 3
	Rep 1	Rep 2	Rep 3	Rep 1	Rep 2	Rep 3	Rep 1	Rep 2	Rep 3	Rep 1	Rep 2	Rep 3	Rep 1	Rep 2	Rep 3	Rep 1	Rep 2	Rep 1	Rep 2	Rep 1	Rep 2	Rep 1	Rep 2	Rep 3	Rep 1	Rep 2	Rep 3	Rep 1	Rep 2	Rep 3	Rep 1	Rep 2	Rep 3	Rep 1	Rep 2	Rep 1	Rep 2	Rep 1	Rep 2	Rep 1	Rep 2	Rep 3	Rep 1	Rep 2	Rep 3	Rep 1	Rep 2	Rep 3	Rep 1
0	0.0007	0.0008	-0.0009	0	0	0	-0.0004	-0.0009	0.0002	0	0	0	0.0003	0.0002	0.0017	-0.0016	-0.0007	0	0	0.0001	-0.0005	0	0.0004	0.003	-0.0006	-0.0002	-0.0012	0	0	0	-0.0003	-0.0013	0	-0.0005	-0.001	0	0	-0.0002	-0.0008	0.001	0.0002	-0.0019	0	0	0	0	0	0	-0.0014
0.25	0.0036	0.0013	-0.0005	0.001	0.0011	-0.0003	0.0012	-0.002	0.0003	-0.0001	0.0002	0.0001	0.0013	0.0026	0.0014	-0.0013	0.0018	-0.0003	-0.0015	0.0001	-0.0005	0.0003	-0.0009	0.0018	-0.0023	0	-0.0035	0	0.0009	-0.0014	-0.0033	-0.0023	-0.0016	-0.0007	-0.0008	0.0013	-0.0018	-0.0007	-0.0009	0.0009	-0.0004	-0.0034	-0.0012	-0.0002	-0.0001	-0.0022	-0.0021	-0.0018	-0.0008
0.5	0.0045	0.0027	0.0021	0.0008	-0.0003	-0.0012	0.0023	0.0005	0.0045	0.0008	0.0012	0.0011	0.0025	0.004	0.0031	0.0004	0.0031	0.001	-0.0017	0.0025	0.0029	-0.0006	-0.0007	0.0031	-0.0018	0.0008	-0.0033	-0.0005	-0.0007	-0.003	-0.0015	-0.002	-0.001	-0.0003	-0.0004	0.0002	-0.0022	0.0007	0.0006	0.0012	0.0007	-0.0036	-0.0037	-0.0017	-0.0014	-0.0035	-0.003	-0.0042	0.0002
0.75	0.0066	0.0058	0.0047	0.0033	0.0012	0.0016	0.0058	0.002	0.0071	0.0031	0.0037	0.0042	0.0046	0.0057	0.0047	0.0007	0.0049	0.0017	-0.0005	0.0039	0.0054	-0.0007	0	0.0021	-0.0009	0.0018	-0.0015	0.0007	0.0002	-0.0039	-0.0006	-0.0028	0.0007	-0.0006	-0.0015	0.0012	-0.0007	0.0024	0.0022	0.002	0.0004	-0.0035	-0.0027	-0.0017	0	-0.0009	-0.0024	-0.0028	0.0012
1	0.0073	0.0077	0.0098	0.0057	0.0043	0.0045	0.0072	0.0043	0.0094	0.0045	0.0053	0.0057	0.0063	0.0051	0.005	0.0011	0.0056	0.0033	0.0015	0.0049	0.0069	-0.0016	-0.0001	0.0024	-0.0007	0.0024	-0.0011	0.0019	-0.0001	0.0077	0.0005	-0.0012	0.0021	-0.0004	-0.0006	0.0023	0.0005	0.0042	0.0038	0.0015	-0.0003	-0.0043	-0.002	-0.0014	0.001	0.0009	-0.0008	-0.0016	0.0029
1.25	0.0093	0.0098	0.0157	0.0069	0.0051	0.0058	0.0088	0.0061	0.0122	0.0059	0.008	0.0079	0.0032	0.0048	0.0035	0.0012	0.0063	0.0047	0.003	0.0056	0.007	-0.0012	0.0004	0.002	-0.0004	0.0029	-0.0011	0.0013	-0.0007	-0.0035	-0.0001	-0.0019	0.0013	-0.0002	-0.0005	0.0036	0.0018	0.0045	0.0048	0.0017	-0.0004	-0.0044	-0.0018	-0.0012	0.0014	0.001	-0.0007	-0.0016	0.003
1.5	0.0102	0.011	0.0197	0.0082	0.0056	0.0078	0.0109	0.007	0.0135	0.0062	0.009	0.0092	0.0069	0.0073	0.0068	0.0015	0.0069	0.005	0.004	0.0056	0.0075	-0.0012	0	0.0027	-0.0009	0.0018	-0.0017	0.0014	-0.0008	-0.0035	0	-0.0032	0.0012	0.0009	0.0005	0.0036	0.0015	0.0057	0.0054	0.0013	-0.0003	-0.0041	-0.0032	-0.0015	0.001	0.002	-0.001	-0.0004	0.0032
1.75	0.0117	0.0112	0.0189	0.0097	0.0063	0.0103	0.0126	0.0088	0.0152	0.0069	0.0084	0.0102	0.0075	0.006	0.006	0.0023	0.0062	0.0044	0.0044	0.0061	0.0082	-0.0017	0.0006	0.0029	-0.0003	0.0024	-0.0017	0.0015	-0.0013	-0.0043	0.0001	-0.0024	0.0023	0.0014	0.0022	0.0041	0.0025	0.0072	0.0061	0.0005	-0.0003	-0.0033	-0.0026	-0.0005	0.0006	0.0029	-0.001	-0.0009	0.0042
2	0.0112	0.0136	0.0249	0.0102	0.0079	0.0125	0.0132	0.0099	0.0171	0.0098	0.0091	0.0115	0.0091	0.0091	0.0065	0.0021	0.0074	0.0058	0.0058	0.0066	0.0091	-0.0021	0.0009	0.0029	-0.0004	0.002	-0.0012	0.0021	-0.0015	0.0026	-0.0004	-0.0024	0.0021	0.0016	0.0035	0.0047	0.0029	0.0066	0.0065	0.0002	-0.001	-0.0034	-0.0028	-0.0004	0.0013	0.0025	-0.0009	-0.0005	0.0042
2.25	0.0091	0.0169	0.0275	0.0125	0.009	0.0153	0.0148	0.0112	0.0187	0.0109	0.0121	0.0129	0.0093	0.0094	0.008	-0.0003	0.0078	0.0051	0.005	0.0075	0.0095	-0.0023	0.0008	0.0038	-0.0002	0.0014	-0.0014	0.0025	-0.0006	0.0034	-0.0002	-0.0032	0.0026	0.0036	0.0067	0.0059	0.0033	0.0074	0.0071	0.0005	-0.001	-0.0027	-0.0022	-0.0006	0.0025	0.0027	-0.0002	-0.0006	0.0033
2.5	0.0098	0.0187	0.0291	0.0128	0.0105	0.0178	0.0166	0.0129	0.0202	0.0126	0.0127	0.0143	0.0093	0.0105	0.0088	0.001	0.0102	0.007	0.0063	0.0076	0.0097	-0.0034	0.0005	0.0025	-0.0001	0.0025	-0.0013	0.0019	-0.0018	-0.0005	-0.0008	-0.0028	0.0028	0.0033	0.0057	0.0056	0.0042	0.0082	0.0082	0.0149	0.0018	-0.0023	-0.0014	-0.0007	0.0014	0.0035	-0.0007	0.0005	0.0037
2.75	0.012	0.0201	0.0325	0.0139	0.0118	0.0199	0.018	0.0142	0.0215	0.0124	0.0125	0.0157	0.0072	0.0111	0.0094	0.0012	0.0098	0.0057	0.0054	0.0079	0.0096	-0.0018	0.0001	0.0021	-0.0002	0.0021	-0.0017	0.0031	-0.0009	-0.002	-0.0006	-0.0027	0.0023	0.0047	0.0048	0.0067	0.0049	0.0089	0.0086	0.0025	0.0014	-0.0031	-0.0024	0	0.002	0.0045	0.0001	0.0002	0.0027
3	0.013	0.0211	0.0349	0.0152	0.0134	0.0216	0.0189	0.0153	0.0238	0.0139	0.0137	0.0167	0.0074	0.0121	0.0096	0.0005	0.0108	0.0067	0.005	0.0085	0.0105	-0.0011	-0.0002	0.0019	-0.0007	0.0018	-0.0015	0.0028	-0.0002	0.0002	-0.0003	-0.0027	0.0027	0.0061	0.0061	0.0072	0.0057	0.0091	0.0094	0.0033	0.0022	-0.003	-0.0022	-0.0003	0.0027	0.004	0.0002	0.0003	0.003
3.25	0.0156	0.0221	0.037	0.017	0.0148	0.0217	0.0197	0.0166	0.0255	0.0151	0.015	0.0181	0.0081	0.0129	0.0104	0.0011	0.0111	0.0065	0.004	0.009	0.0107	-0.0009	0.0008	0.002	-0.001	0.0022	-0.0015	0.0028	-0.0005	-0.0029	0.0002	-0.0026	0.0024	0.0068	0.0065	0.0079	0.0055	0.0101	0.0103	0.0031	0.002	-0.0025	-0.002	0.0003	0.0031	0.0046	0.0001	0.0005	0.0027
3.5	0.0184	0.0237	0.0392	0.0181	0.0156	0.0231	0.0204	0.017	0.0266	0.016	0.0148	0.0184	0.0098	0.0137	0.0116	0.0017	0.0108	0.0048	0.0027	0.009	0.0112	-0.0013	-0.0001	0.0021	-0.0005	0.0019	-0.0014	0.0032	0.0001	-0.0028	0	-0.0026	0.0026	0.0079	0.0079	0.0075	0.0072	0.0101	0.0095	0.0032	0.0023	-0.0021	-0.0009	0.0041	0.0026	0.0053	0.0001	0.0011	0.0032
3.75	0.0197	0.0249	0.0404	0.0189	0.0158	0.0209	0.0218	0.0187	0.0282	0.0164	0.017	0.0202	0.011	0.0146	0.0127	0.0017	0.0126	0.0051	0.0045	0.0092	0.0116	-0.0015	0.0003	0.0023	-0.0007	0.0023	-0.0021	0.0029	0.0003	-0.0025	0.0008	-0.0025	0.003	0.0088	0.0077	0.0074	0.0066	0.0108	0.0102	0.0027	0.0018	-0.0012	-0.0019	0.0014	0.003	0.005	0.0007	0.0013	0.002
4	0.0216	0.0264	0.0427	0.021	0.017	0.0241	0.023	0.0202	0.0297	0.0171	0.018	0.021	0.0124	0.0158	0.0135	0.0023	0.0136	0.0058	0.0039	0.0103	0.0122	-0.0009	0.0003	0.0025	-0.0005	0.0024	-0.0016	0.0032	0	-0.0012	-0.0003	-0.0022	0.0033	0.0083	0.0067	0.0085	0.0065	0.0107	0.0111	0.0031	0.0018	-0.0009	-0.0012	0.0016	0.0021	0.0052	-0.0002	0.0007	0.0023
4.25	0.0227	0.0281	0.0459	0.0223	0.0205	0.0253	0.0246	0.0212	0.0302	0.0181	0.0193	0.021	0.0137	0.0174	0.0148	0.0027	0.0148	0.005	0.0041	0.0102	0.0132	-0.001	0.0003	0.0028	-0.0009	0.0022	-0.0017	0.0036	0.0001	0.0007	-0.0006	-0.0023	0.0035	0.0122	0.0069	0.0083	0.0072	0.0107	0.012	0.003	0.0019	-0.0001	-0.0013	0.0018	0.0025	0.006	0.0002	0.0019	0.0026
4.5	0.0244	0.0295	0.0479	0.0233	0.0219	0.0249	0.0256	0.0228	0.029	0.0188	0.0201	0.0218	0.0158	0.0183	0.0162	0.0031	0.0152	0.0062	0.0077	0.0104	0.0143	-0.0019	0.0006	0.0022	-0.001	0.0026	-0.0018	0.0041	0.0007	-0.0029	-0.0002	-0.002	0.0038	0.0094	0.0072	0.0089	0.0085	0.0104	0.0119	0.0028	0.0017	0.0002	-0.0012	0.0011	0.0024	0.005	-0.0007	0.0011	0.0028
4.75	0.0259	0.0321	0.0505	0.0239	0.0199	0.0237	0.0268	0.0227	0.0298	0.02	0.0214	0.022	0.0177	0.0198	0.0171	0.0032	0.0165	0.0064	0.0061	0.0108	0.0147	-0.0012	0.0006	0.0023	-0.0004	0.0026	-0.0021	0.0038	0.0004	-0.0026	0.0001	-0.0024	0.0037	0.0084	0.0082	0.0089	0.0097	0.0108	0.012	0.0029	0.002	-0.0002	-0.0008	0.0012	0.0024	0.0053	-0.0007	0.001	0.002
5	0.0277	0.0343	0.0528	0.025	0.0209	0.0261	0.0256	0.022	0.0305	0.0199	0.022	0.0219	0.0189	0.0209	0.0192	0.0041	0.0168	0.0078	0.0066	0.0118	0.0154	-0.001	0.0005	0.0029	-0.0007	0.0027	-0.0021	0.0041	0.0006	-0.0034	0.001	-0.0028	0.0033	0.0097	0.0097	0.0091	0.0107	0.0116	0.0115	0.0024	0.0015	0.0006	-0.0016	0.0022	0.0027	0.0058	-0.0008	-0.0001	0.0029
5.25	0.0283	0.0366	0.0556	0.027	0.0209	0.0265	0.0258	0.0218	0.031	0.0211	0.0231	0.0222	0.0212	0.0211	0.0203	0.0038	0.0179	0.0078	0.0064	0.0116	0.0158	-0.0012	0.0007	0.0025	-0.0003	0.0028	-0.0014	0.0036	0.0005	-0.0033	0.0002	-0.0029	0.0031	0.0099	0.0105	0.009	0.0117	0.0124	0.0108	0.0028	0.0019	0.0015	-0.0016	0.0016	0.0023	0.0063	-0.0008	0.0007	0.0029
5.5	0.0276	0.0384	0.0572	0.0295	0.0212	0.0292	0.0247	0.0209	0.0326	0.0222	0.0227	0.0224	0.0223	0.0218	0.0213	0.0042	0.0184	0.0102	0.0071	0.0119	0.0153	-0.0013	0.0005	0.0058	-0.0005	0.0027	-0.0016	0.0039	0.0015	-0.003	0.0006	-0.0028	0.0034	0.0111	0.0112	0.0098	0.0116	0.0126	0.0103	0.0026	0.002	0.0012	-0.0016	0.0024	0.0025	0.0056	-0.001	0.0004	0.0026
5.75	0.029	0.0403	0.0607	0.0295	0.0222	0.0284	0.0252	0.0227	0.0343	0.0231	0.0238	0.0234	0.0212	0.0219	0.0228	0.0037	0.0197	0.0099	0.0072	0.0119	0.015	-0.0011	0.0007	0.0028	-0.0003	0.003	-0.0017	0.0034	0.0012	-0.0032	0.0009	-0.0024	0.0035	0.0134	0.0119	0.0096	0.0122	0.0136	0.0084	0.0026	0.0019	0.0017	-0.0009	0.0014	0.0021	0.0057	-0.001	0.0005	0.0027
6	0.0306	0.0414	0.0628	0.0328	0.0251	0.0307	0.0268	0.0237	0.0363	0.0241	0.0248	0.0219	0.0217	0.0225	0.0236	0.0044	0.0204	0.009	0.0078	0.0125	0.0154	-0.0011	0.0009	0.0034	-0.0002	0.0031	-0.0017	0.0031	0.0002	-0.0035	0.0009	-0.0021	0.0042	0.0153	0.0126	0.0098	0.0133	0.0137	0.0092	0.0028	0.0017	0.0021	-0.0022	0.0015	0.0022	0.0054	-0.0012	0.0005	0.0034
6.25	0.0312	0.0426	0.0655	0.0315	0.0248	0.0309	0.0291	0.025	0.0382	0.0243	0.0265	0.0223	0.0219	0.0215	0.0234	0.0055	0.0214	0.0097	0.008	0.0124	0.0145	-0.0015	0.0011	0.0032	-0.0003	0.0033	-0.0013	0.0028	0.0002	-0.0046	0.0009	-0.0024	0.0037	0.0179	0.0142	0.0097	0.012	0.0141	0.0111	0.0029	0.002	0.0023	-0.0016	0.0004	0.002	0.0065	-0.0007	0.0008	0.0029
6.5	0.0315	0.0434	0.0678	0.0335	0.0277	0.0327	0.0297	0.0251	0.0397	0.0246	0.0267	0.0229	0.022	0.0224	0.0228	0.0061	0.0221	0.0109	0.0085	0.0125	0.0139	-0.0015	0.0011	0.0036	-0.0003	0.0034	-0.0015	0.0022	0	-0.0038	0.0014	-0.0023	0.0042	0.0192	0.015	0.0102	0.0124	0.0141	0.0119	0.0024	0.0024	0.0031	-0.0033	0.0003	0.0022	0.0058	-0.0012	0.001	0.003
6.75	0.0331	0.045	0.0675	0.0343	0.0283	0.0329	0.0319	0.0272	0.0417	0.0243	0.0284	0.024	0.0229	0.0236	0.0236	0.0066	0.0234	0.0108	0.0082	0.013	0.0144	-0.0004	0.0012	0.0034	-0.0004	0.0036	-0.0014	0.0024	0.0001	-0.0036	0.001	-0.0017	0.0043	0.02	0.0164	0.0099	0.0115	0.0152	0.0132	0.0023	0.0019	0.0034	-0.0038	0	0.0011	0.0064	-0.0012	0.0004	0.0029
7	0.0343	0.046	0.0679	0.0359	0.0313	0.0344	0.0327	0.0277	0.0428	0.0242	0.028	0.0247	0.0232	0.0246	0.024	0.0066	0.0239	0.0102	0.0089	0.0126	0.0148	-0.001	0.001	0.0035	-0.0004	0.0036	-0.0012	0.0026	0.0001	-0.0037	0.0015	-0.0023	0.0043	0.0221	0.0178	0.0111	0.0095	0.0155	0.0142	0.0023	0.0019	0.0039	-0.0034	-0.0007	0.0013	0.0058	-0.0009	0	0.0034
7.25	0.0349	0.0473	0.0699	0.0353	0.0312	0.035	0.034	0.0294	0.0446	0.0235	0.0295	0.0254	0.0226	0.025	0.0241	0.0063	0.0246	0.0111	0.0095	0.0129	0.0152	-0.0004	0.0012	0.0037	0.0001	0.0038	-0.0012	0.0025	-0.0002	-0.0031	0.0015	-0.0023	0.0042	0.0218	0.0186	0.0103	0.0095	0.0157	0.0141	0.0021	0.0018	0.0039	-0.0044	-0.0004	0.0008	0.0056	-0.0013	-0.0001	0.0036
7.5	0.0358	0.0486	0.0714	0.039	0.0324	0.0355	0.0362	0.03	0.0462	0.025	0.0302	0.0266	0.0225	0.0247	0.0241	0.0074	0.0251	0.0108	0.0098	0.0127	0.0161	-0.001	0.0014	0.0039	-0.0002	0.004	-0.0012	0.0026	-0.0005	0.0033	0.0018	-0.0019	0.0043	0.0224	0.0195	0.0109	0.0116	0.0157	0.0147	0.0018	0.0018	0.0044	-0.0044	-0.0003	0.0007	0.0057	-0.0017	-0.0004	0.0031
7.75	0.0362	0.0496	0.0732	0.0378	0.0334	0.0361	0.0363	0.0316	0.0477	0.0256	0.0308	0.0268	0.0225	0.0237	0.0245	0.007	0.0265	0.0099	0.0104	0.013	0.0163	-0.0006	0.0014	0.0037	0.0001	0.0039	-0.0009	0.0025	-0.0001	-0.0036	0.0017	-0.0021	0.0043	0.0231	0.0209	0.0112	0.01	0.0161	0.0137	0.0018	0.0018	0.0043	-0.0043	-0.0003	0.0008	0.0058	-0.0011	-0.0001	0.0032
8	0.0374	0.0514	0.0738	0.038	0.0348	0.0363	0.0375	0.0327	0.0489	0.0276	0.0307	0.0273	0.0228	0.0239	0.0249	0.0074	0.0264	0.0103	0.0114	0.0133	0.0168	-0.0006	0.0014	0.004	-0.0002	0.0041	-0.0008	0.0029	-0.0001	-0.0039	0.0019	-0.0017	0.0042	0.024	0.0216	0.0112	0.0119	0.016	0.0132	0.0015	0.0017	0.005	-0.0044	-0.0001	0.0004	0.0052	-0.0016	-0.0004	0.0035
8.25	0.0377	0.0527	0.076	0.0382	0.036	0.0358	0.0385	0.0338	0.0506	0.0283	0.031	0.0285	0.0228	0.0237	0.0253	0.0077	0.0276	0.0102	0.0119	0.0127	0.0168	-0.0001	0.0014	0.0044	0	0.0043	-0.0008	0.0029	0.0001	-0.0041	0.002	-0.0016	0.0046	0.0243	0.0224	0.0121	0.0136	0.0162	0.0129	0.0012	0.0014	0.0046	-0.0042	-0.0002	0.0007	0.0048	-0.0016	-0.0002	0.003
8.5	0.0389	0.054	0.0773	0.0379	0.0369	0.0358	0.04	0.0352	0.0524	0.0302	0.0316	0.0294	0.0237	0.0248	0.0258	0.0096	0.0279	0.0108	0.0125	0.0123	0.0169	-0.0006	0.0016	0.0045	0	0.0041	-0.0005	0.0029	-0.0001	-0.0023	0.0017	-0.0012	0.0048	0.0243	0.0235	0.0123	0.016	0.0165	0.0138	0.0014	0.001	0.0049	-0.0046	-0.0001	0.0003	0.005	-0.0014	-0.0002	0.0034
8.75	0.0393	0.0558	0.0793	0.0376	0.0382	0.0352	0.0411	0.0364	0.0537	0.0307	0.0316	0.031	0.0247	0.0253	0.0265	0.008	0.0288	0.0108	0.0133	0.0119	0.0174	-0.0006	0.0017	0.0042	0.0001	0.0041	-0.0005	0.0031	-0.0001	0.0049	0.0018	-0.001	0.0046	0.0258	0.0248	0.0127	0.016	0.017	0.014	0.0014	0.0012	0.0053	-0.0043	-0.0002	0.0006	0.0055	-0.0015	0	0.0032
9	0.0407	0.0566	0.0804	0.0418	0.0399	0.0339	0.0419	0.0379	0.0554	0.0324	0.032	0.0316	0.0252	0.0258	0.0275	0.0089	0.0288	0.0116	0.0135	0.012	0.0181	-0.0005	0.0015	0.0043	0	0.0042	-0.0006	0.0037	-0.0002	-0.0035	0.0022	-0.0005	0.0047	0.0258	0.0252	0.0126	0.016	0.017	0.0148	0.0016	0.0012	0.0056	-0.0047	-0.0004	0.0007	0.0045	-0.002	-0.0003	0.0035
9.25	0.0411	0.0586	0.0818	0.0411	0.0413	0.0332	0.0433	0.0387	0.0567	0.0333	0.0327	0.033	0.0258	0.0261	0.0283	0.0088	0.0291	0.0119	0.0144	0.0117	0.0175	-0.0004	0.0018	0.0043	0.0001	0.0042	-0.0005	0.0033	-0.0001	-0.0032	0.002	-0.0008	0.0051	0.0268	0.0264	0.013	0.015	0.0181	0.0156	0.0017	0.0012	0.0056	-0.0046	0.0003	0.0007	0.0054	-0.0017	-0.0004	0.0039
9.5	0.0428	0.06	0.0828	0.0423	0.0422	0.0324	0.0445	0.0401	0.0589	0.0337	0.0337	0.0335	0.0266	0.0266	0.0292	0.0083	0.0302	0.0125	0.0145	0.0104	0.0175	-0.0005	0.0014	0.0043	0.0003	0.0042	-0.0006	0.0032	-0.0001	-0.0032	0.0026	-0.001	0.0053	0.0277	0.0272	0.0134	0.018	0.0186	0.0158	0.002	0.0011	0.0056	-0.0048	0.0002	0.0008	0.005	-0.0021	-0.0004	0.0039
9.75	0.043	0.0608	0.0838	0.0449	0.0441	0.0316	0.0459	0.0416	0.0606	0.0347	0.0342	0.0345	0.028	0.0276	0.0311	0.0086	0.0305	0.0115	0.0153	0.0099	0.0178	-0.0003	0.0015	0.0044	-0.0005	0.004	-0.0003	0.0038	0.0002	-0.0035	0.0024	-0.0011	0.0052	0.0282	0.0279	0.0135	0.0168	0.0186	0.0167	0.0019	0.0013	0.0062	-0.0048	0.0004	0.001	0.0053	-0.002	0.0006	0.0033
10	0.0444	0.0616	0.0845	0.0457	0.0454	0.0301	0.0473	0.043	0.0618	0.0356	0.0351	0.035	0.0289	0.0281	0.0314	0.0091	0.0309	0.012	0.0156	0.0105	0.018	-0.0003	0.0019	0.0048	-0.0002	0.0042	-0.0003	0.0039	0	-0.003	0.0028	-0.0006	0.0052	0.029	0.029	0.014	0.0188	0.019	0.0172	0.0022	0.0014	0.0063	-0.0048	0.0004	0.0008	0.0046	-0.002	0	0.0037
10.25	0.0449	0.0632	0.0854	0.0471	0.0466	0.0294	0.0484	0.0442	0.0638	0.0365	0.0367	0.0359	0.0298	0.0288	0.0326	0.0094	0.0311	0.0121	0.016	0.0114	0.0185	-0.0005	0.0018	0.0045	-0.0003	0.0042	0	0.0036	0	-0.0035	0.0028	-0.0002	0.0052	0.0295	0.0295	0.0145	0.0169	0.0197	0.0179	0.0021	0.0014	0.0064	-0.0046	0.0003	0.0009	0.0053	-0.0017	0.0005	0.0037
10.5	0.0468	0.0634	0.086	0.0477	0.0475	0.0288	0.0492	0.0454	0.0644	0.0378	0.0373	0.037	0.0302	0.0291	0.0331	0.0103	0.0318	0.0124	0.0166	0.0113	0.0187	-0.0004	0.002	0.0049	0	0.0042	0	0.004	0.0004	-0.0029	0.003	-0.0006	0.0054	0.0303	0.0301	0.0145	0.0202	0.0198	0.0184	0.0021	0.0016	0.0068	-0.0046	0.0004	0.0012	0.0047	-0.0014	-0.0003	0.004
10.75	0.0477	0.0644	0.0868	0.0496	0.0497	0.029	0.0509	0.0468	0.066	0.0385	0.0387	0.0381	0.0312	0.0302	0.0341	0.0109	0.0324	0.0132	0.0168	0.0108	0.0194	0.0003	0.0022	0.005	-0.0003	0.0045	0.0004	0.004	0.0003	-0.0034	0.0029	-0.0006	0.0052	0.0307	0.0307	0.0148	0.0184	0.0193	0.0192	0.0024	0.0017	0.0074	-0.0046	0.0006	0.0015	0.0052	-0.0016	0.0003	0.0036
11	0.0489	0.066	0.0865	0.051	0.0501	0.0295	0.0528	0.0479	0.0672	0.0399	0.0393	0.0392	0.0317	0.0311	0.0348	0.0111	0.0329	0.0137	0.0172	0.012	0.0189	0.0005	0.0021	0.005	0.0001	0.0043	0.0002	0.0046	0.0005	0.0037	0.0032	-0.0001	0.0053	0.0315	0.0313	0.015	0.0217	0.0208	0.0196	0.0026	0.0019	0.0073	-0.0049	0.0028	0.0014	0.0049	-0.0018	0.0004	0.0041
11.25	0.0499	0.0674	0.0879	0.0512	0.0519	0.0303	0.0539	0.0489	0.0689	0.0406	0.0402	0.0399	0.0325	0.0316	0.0359	0.0116	0.0333	0.0135	0.0172	0.0117	0.0194	0.0005	0.0024	0.005	-0.0004	0.0042	0.0001	0.0044	0.0003	-0.0032	0.0034	0.0001	0.0055	0.0319	0.0322	0.0152	0.0199	0.0209	0.0205	0.0022	0.0018	0.0077	-0.0047	0.0008	0.0017	0.0045	-0.0015	0.0006	0.0041
11.5	0.0517	0.0678	0.0877	0.0528	0.053	0.0318	0.0551	0.0499	0.07	0.0413	0.041	0.041	0.0336	0.0327	0.0362	0.0119	0.0339	0.0132	0.0182	0.0123	0.0199	0.0006	0.0025	0.0053	0.0001	0.0044	0.0004	0.0044	0.0006	-0.003	0.0035	0.0003	0.0053	0.0325	0.033	0.0157	0.0227	0.0214	0.0215	0.0026	0.0019	0.0078	-0.0047	0.001	0.0015	0.005	-0.0018	0	0.0039
11.75	0.053	0.0693	0.0888	0.0541	0.054	0.0337	0.0557	0.0506	0.0707	0.0429	0.0422	0.0419	0.0344	0.0335	0.0372	0.0123	0.0342	0.0128	0.0177	0.0124	0.0196	0.0009	0.0025	0.0053	0	0.0042	0.0004	0.0046	0.0008	-0.0033	0.0037	0.0001	0.0054	0.0336	0.0337	0.0158	0.0209	0.0212	0.0218	0.0025	0.002	0.0078	-0.0047	0.0009	0.0017	0.0052	-0.0018	0.0005	0.0043
12	0.0549	0.0711	0.0893	0.0554	0.056	0.0359	0.0575	0.0521	0.0716	0.0434	0.0428	0.042	0.0352	0.0343	0.038	0.0129	0.035	0.0136	0.0184	0.0121	0.0203	0.001	0.0029	0.0054	-0.0001	0.0042	0.0004	0.0046	0.0006	-0.0047	0.004	0.0007	0.0055	0.0339	0.0347	0.0164	0.0235	0.0225	0.0225	0.0026	0.0022	0.008	-0.0048	0.0009	0.0018	0.0045	-0.0016	0.0005	0.0039
12.25	0.0561	0.0718	0.0905	0.0569	0.0565	0.0382	0.0577	0.0541	0.0721	0.0446	0.0435	0.0429	0.0362	0.0346	0.0385	0.0134	0.036	0.0141	0.02	0.0121	0.0204	0.0011	0.0031	0.0059	-0.0002	0.0045	0.0004	0.0047	0.0004	-0.003	0.0037	0.0001	0.0056	0.035	0.035	0.0162	0.0233	0.0222	0.0231	0.0029	0.0021	0.0085	-0.0049	0.0008	0.0021	0.005	-0.0015	0.0006	0.0037
12.5	0.0571	0.0729	0.0915	0.0582	0.0576	0.0393	0.0583	0.0546	0.0723	0.0453	0.0445	0.0436	0.037	0.0353	0.0395	0.0137	0.0364	0.0138	0.0193	0.0125	0.0214	0.0014	0.003	0.0057	-0.0001	0.0046	0.0003	0.0047	0.0009	-0.0037	0.0039	0.0006	0.0058	0.0349	0.0358	0.017	0.0234	0.0235	0.0241	0.0028	0.0026	0.0083	-0.005	0.001	0.002	0.0047	-0.0016	0.0004	0.0039
12.75	0.0583	0.0741	0.0934	0.059	0.0588	0.0421	0.0596	0.0552	0.0722	0.0459	0.045	0.0446	0.0377	0.0362	0.0403	0.0147	0.0369	0.0142	0.0201	0.0124	0.0213	0.0012	0.0033	0.0058	-0.0002	0.0044	0.0006	0.0048	0.001	-0.003	0.0039	0.0004	0.0059	0.036	0.0365	0.0173	0.0234	0.0235	0.0243	0.0031	0.0024	0.0087	-0.0045	0.0013	0.0019	0.005	-0.0015	0.001	0.0038
13	0.0596	0.0759	0.0948	0.0603	0.0602	0.0432	0.0641	0.0561	0.0725	0.0467	0.0468	0.0453	0.0381	0.0367	0.0408	0.0149	0.037	0.0146	0.0202	0.013	0.0217	0.0015	0.0034	0.0062	-0.0002	0.0045	0.0005	0.0048	0.0009	-0.003	0.004	0.0007	0.0059	0.0365	0.0375	0.018	0.0247	0.0241	0.0252	0.003	0.0025	0.009	-0.0048	0.0013	0.0023	0.0046	-0.0016	0.0006	0.0036
13.25	0.0612	0.077	0.0968	0.0609	0.061	0.045	0.0619	0.0573	0.0731	0.048	0.0468	0.0464	0.0392	0.0373	0.0416	0.0156	0.0376	0.0147	0.0211	0.0134	0.0221	0.0015	0.0035	0.0063	0	0.0046	0.0008	0.0048	0.0007	-0.0028	0.004	0.0004	0.0057	0.0373	0.0381	0.0183	0.0252	0.0236	0.0254	0.003	0.0026	0.0089	-0.0048	0.0015	0.0023	0.0052	-0.0018	0.0006	0.0037
13.5	0.0625	0.0782	0.098	0.062	0.0624	0.0461	0.0629	0.0583	0.0734	0.0485	0.049	0.0471	0.0402	0.0379	0.0422	0.0156	0.0387	0.0157	0.021	0.0133	0.0224	0.0018	0.0039	0.0066	0.0001	0.0047	0.0008	0.0049	0.0013	-0.0024	0.0042	0.0004	0.006	0.038	0.0385	0.0188	0.0247	0.0234	0.0265	0.0031	0.0031	0.0092	-0.0049	0.0011	0.0023	0.0047	-0.0017	0.0005	0.0036
13.75	0.0638	0.0795	0.1005	0.0634	0.0639	0.047	0.0635	0.0592	0.0728	0.0497	0.0486	0.0476	0.0409	0.0386	0.0434	0.0168	0.0388	0.0157	0.022	0.0139	0.0229	0.0021	0.0041	0.0067	0.0001	0.0047	0.001	0.0049	0.0011	-0.0028	0.0039	0.0006	0.0062	0.0386	0.0396	0.0188	0.0249	0.0234	0.0265	0.0029	0.0028	0.0096	-0.0049	0.0012	0.0022	0.0047	-0.0017	0.0008	0.0033
14	0.0648	0.081	0.1018	0.0642	0.0653	0.0473	0.0633	0.0605	0.0723	0.0505	0.0498	0.0486	0.0412	0.0391	0.0438	0.0169	0.0394	0.0158	0.0222	0.0144	0.0235	0.0025	0.0041	0.0068	-0.0003	0.005	0.0006	0.0052	0.0009	-0.0024	0.0039	0.0005	0.0061	0.0394	0.0396	0.0195	0.0257	0.0236	0.0276	0.0032	0.0026	0.0099	-0.005	0.0013	0.0024	0.0045	-0.0019	0.0006	0.0038
14.25	0.066	0.0823	0.1034	0.065	0.0663	0.048	0.0653	0.0616	0.0719	0.0516	0.0505	0.049	0.0421	0.0393	0.0445	0.0176	0.0401	0.0163	0.0228	0.0145	0.0239	0.0023	0.0041	0.0069	-0.0003	0.0049	0.001	0.0051	0.0013	-0.0044	0.0042	0	0.006	0.0395	0.041	0.0195	0.0264	0.0241	0.0277	0.0029	0.0031	0.01	-0.0048	0.0014	0.0027	0.0041	-0.0014	0.001	0.0036
14.5	0.0676	0.0832	0.1046	0.0664	0.0676	0.0485	0.0657	0.0632	0.0721	0.052	0.0517	0.0503	0.0424	0.0397	0.0449	0.0183	0.0402	0.0167	0.0242	0.015	0.024	0.0025	0.0044	0.0069	-0.0005	0.0048	0.0011	0.0054	0.0012	-0.0026	0.0042	0.0004	0.006	0.0403	0.0413	0.0202	0.027	0.0254	0.0289	0.0032	0.003	0.01	-0.0049	0.0017	0.0026	0.0042	-0.0018	0.0009	0.0033
14.75	0.0686	0.0844	0.1063	0.0674	0.0689	0.0482	0.0672	0.064	0.0724	0.0533	0.0525	0.0511	0.043	0.0403	0.046	0.0189	0.0408	0.017	0.0238	0.0155	0.0249	0.0024	0.0046	0.0071	-0.0007	0.0047	0.0009	0.0054	0.0017	-0.0022	0.0038	0.0004	0.006	0.0406	0.042	0.0199	0.027	0.0262	0.0294	0.0032	0.0031	0.0106	-0.0049	0.0015	0.0027	0.004	-0.0016	0.0008	0.0033
15	0.0697	0.0857	0.107	0.0682	0.0702	0.049	0.0679	0.0649	0.0721	0.0537	0.0532	0.0519	0.0434	0.0406	0.0467	0.0194	0.0417	0.0172	0.0242	0.0156	0.0253	0.0022	0.0047	0.0074	-0.0001	0.0049	0.0011	0.0055	0.0041	-0.0019	0.0039	0.0002	0.0063	0.0412	0.0427	0.021	0.0278	0.027	0.03	0.0032	0.0035	0.0103	-0.0048	0.0017	0.0027	0.0037	-0.0017	0.0005	0.0032
15.25	0.071	0.0868	0.108	0.0691	0.0711	0.049	0.0675	0.0663	0.0716	0.0545	0.0537	0.0522	0.0442	0.0412	0.0472	0.0205	0.042	0.0176	0.0245	0.0161	0.0261	0.002	0.0047	0.0071	-0.0001	0.005	0.0013	0.0056	0.0022	-0.0038	0.0043	0.0002	0.0061	0.0419	0.0435	0.0211	0.0279	0.0274	0.0308	0.0031	0.0035	0.0104	-0.0048	0.0015	0.0028	0.0041	-0.0019	0.0012	0.0031
15.5	0.072	0.0882	0.1088	0.0705	0.0723	0.0491	0.0703	0.0675	0.071	0.0553	0.0544	0.0532	0.045	0.042	0.0476	0.0206	0.0423	0.0179	0.0246	0.0167	0.0265	0.0023	0.0048	0.0072	0	0.0051	0.0014	0.0058	0.0017	-0.002	0.004	0.0004	0.006	0.0422	0.044	0.0215	0.0289	0.0284	0.0318	0.0034	0.0034	0.0101	-0.0047	0.0015	0.0029	0.0036	-0.002	0.0008	0.0032
15.75	0.0734	0.0897	0.1103	0.0712	0.0737	0.0485	0.0723	0.0682	0.0703	0.0558	0.0558	0.0539	0.046	0.0424	0.0485	0.0221	0.0435	0.0183	0.0253	0.0174	0.0269	0.0023	0.005	0.0076	0.0001	0.005	0.0012	0.0059	0.002	-0.0023	0.0046	0.0007	0.0064	0.0434	0.0448	0.022	0.0292	0.0281	0.0323	0.0034	0.0037	0.0106	-0.0043	0.0019	0.0031	0.0036	-0.0018	0.0011	0.0028
16	0.0748	0.0904	0.1106	0.0722	0.0746	0.0491	0.0774	0.0693	0.0693	0.0566	0.0564	0.0546	0.0466	0.0432	0.0492	0.0225	0.0437	0.0188	0.0259	0.0172	0.0276	0.0021	0.0052	0.0074	-0.0002	0.0051	0.0011	0.0061	0.0023	-0.0016	0.0043	0.0006	0.0061	0.0436	0.0453	0.0224	0.0295	0.0291	0.0322	0.0032	0.004	0.0107	-0.0047	0.0019	0.0032	0.004	-0.0019	0.0007	0.0032
16.25	0.076	0.0921	0.1117	0.0733	0.0763	0.0481	0.0797	0.0701	0.0682	0.0575	0.0574	0.0554	0.0474	0.0436	0.0498	0.0232	0.0442	0.019	0.0262	0.018	0.0277	0.0026	0.0053	0.0076	-0.0002	0.0051	0.0012	0.0061	0.002	-0.0024	0.0055	0.0007	0.0062	0.0442	0.0458	0.0228	0.03	0.0296	0.0327	0.0034	0.0039	0.0111	-0.0048	0.0013	0.0031	0.0036	-0.0018	0.0009	0.0035
16.5	0.0774	0.0928	0.1124	0.0746	0.0769	0.0483	0.0765	0.0708	0.0675	0.0582	0.0579	0.0559	0.048	0.0443	0.0503	0.0234	0.0445	0.0196	0.0269	0.0183	0.0283	0.0024	0.0052	0.0077	-0.0006	0.005	0.0011	0.0063	0.0022	0.0022	0.0048	0.0006	0.0063	0.0449	0.0466	0.0244	0.0308	0.0304	0.0337	0.0035	0.0042	0.0111	-0.0046	0.0025	0.0033	0.0035	-0.0021	0.0006	0.0028
16.75	0.0781	0.0946	0.113	0.0753	0.0786	0.0483	0.0776	0.0723	0.0669	0.0594	0.059	0.0568	0.0484	0.0447	0.0516	0.0247	0.0451	0.0196	0.0274	0.0187	0.0289	0.0024	0.0051	0.0075	-0.0003	0.0052	0.0008	0.0061	0.0018	-0.0019	0.0053	0.0009	0.0064	0.045	0.0467	0.0242	0.0309	0.0306	0.0345	0.0032	0.0041	0.0111	-0.0044	0.0023	0.0035	0.0032	-0.0017	0.0012	0.0029
17	0.0794	0.0956	0.1129	0.0762	0.08	0.0485	0.081	0.0728	0.0658	0.06	0.059	0.0578	0.0491	0.0452	0.0517	0.0253	0.0459	0.0197	0.0276	0.0188	0.029	0.0031	0.0054	0.0078	-0.0001	0.0052	0.001	0.0066	0.0022	-0.0009	0.0052	0.0005	0.0064	0.0458	0.0479	0.025	0.0316	0.0311	0.0347	0.0033	0.0047	0.0114	-0.0042	0.0029	0.0032	0.0034	-0.0017	0.0017	0.0027
17.25	0.0808	0.097	0.114	0.0772	0.0813	0.0488	0.0754	0.0747	0.0662	0.0606	0.0607	0.0591	0.0495	0.0455	0.0522	0.0257	0.0456	0.0203	0.0284	0.0189	0.0294	0.004	0.0054	0.0077	-0.0005	0.0055	0.0011	0.0066	0.0024	-0.0014	0.0055	0.0006	0.0065	0.0466	0.0483	0.0254	0.0319	0.0311	0.0356	0.0034	0.0041	0.0117	-0.003	0.0059	0.0037	0.0033	-0.0018	0.0012	0.0028
17.5	0.0819	0.0979	0.1135	0.0779	0.0823	0.0485	0.0814	0.0751	0.0664	0.0617	0.061	0.0589	0.05	0.0461	0.0529	0.0259	0.0469	0.021	0.0293	0.0194	0.03	0.0037	0.0057	0.0079	-0.0003	0.0055	0.0013	0.0068	0.0023	-0.0005	0.0058	0.0008	0.0065	0.0468	0.0487	0.0258	0.0327	0.0319	0.0361	0.0035	0.0047	0.0115	-0.0035	0.0032	0.0038	0.0035	-0.0013	0.0016	0.0024
17.75	0.0831	0.0996	0.1134	0.0784	0.0832	0.0482	0.0881	0.0758	0.0672	0.062	0.062	0.0603	0.0508	0.0463	0.0538	0.0269	0.0471	0.0216	0.0326	0.0194	0.0309	0.0039	0.006	0.0081	-0.0003	0.0053	0.001	0.0071	0.0024	-0.0014	0.0054	0.0006	0.0063	0.0476	0.0497	0.026	0.0331	0.0323	0.0366	0.0037	0.0047	0.0121	-0.0028	0.007	0.004	0.003	-0.0015	0.0016	0.0024
18	0.0845	0.1005	0.1135	0.0794	0.084	0.0487	0.0801	0.0769	0.0681	0.0621	0.0627	0.0606	0.0511	0.0466	0.0542	0.0271	0.0481	0.0217	0.0297	0.02	0.0311	0.0044	0.006	0.0081	-0.0002	0.0054	0.0014	0.0072	0.0025	0.0001	0.0054	0.0007	0.0067	0.0478	0.0501	0.027	0.0339	0.0328	0.0372	0.0038	0.0048	0.0121	-0.0037	0.0037	0.0041	0.0033	-0.0015	0.0023	0.0022
18.25	0.0856	0.1023	0.1138	0.0807	0.0858	0.0495	0.0852	0.0784	0.0691	0.0635	0.0635	0.0608	0.0519	0.0474	0.0548	0.0281	0.0481	0.022	0.0301	0.0205	0.0316	0.0046	0.0062	0.0084	-0.0004	0.0055	0.0016	0.0073	0.0024	0.0063	0.0066	0.0008	0.0067	0.0486	0.0509	0.0268	0.0343	0.0333	0.0377	0.0038	0.0049	0.0125	-0.0022	0.0032	0.0045	0.0029	-0.0016	0.0019	0.0025
18.5	0.0867	0.1029	0.1137	0.0818	0.0868	0.0505	0.0859	0.0791	0.0704	0.0644	0.0646	0.0617	0.0524	0.048	0.0555	0.0278	0.0486	0.0221	0.031	0.0208	0.0324	0.0052	0.0063	0.0087	-0.0004	0.0058	0.0016	0.0078	0.0049	-0.0001	0.0063	0.0008	0.0068	0.0488	0.0513	0.0279	0.0348	0.0341	0.0383	0.0041	0.0054	0.0126	-0.003	0.0039	0.0042	0.0027	-0.0017	0.0019	0.0022
18.75	0.0881	0.1044	0.1134	0.0827	0.0877	0.0518	0.0884	0.0806	0.0718	0.0652	0.0658	0.0627	0.0532	0.0485	0.0562	0.0286	0.0488	0.0227	0.0311	0.0211	0.0328	0.0056	0.0063	0.0086	-0.0004	0.0057	0.0015	0.008	0.0034	0.0015	0.0063	0.0008	0.0067	0.0492	0.0522	0.0279	0.0347	0.034	0.0384	0.004	0.0055	0.0131	-0.0032	0.0034	0.0046	0.0024	-0.0014	0.0018	0.0021
19	0.0892	0.1054	0.1138	0.0838	0.0888	0.0523	0.0859	0.0813	0.0736	0.0655	0.066	0.0636	0.0539	0.0491	0.0566	0.0287	0.0496	0.0229	0.0322	0.0215	0.0334	0.0051	0.0064	0.0088	0	0.0059	0.0017	0.0083	0.0029	0.0014	0.0062	0.0011	0.007	0.0496	0.0521	0.0286	0.0357	0.0348	0.0395	0.0041	0.0056	0.013	-0.0033	0.0035	0.005	0.0026	-0.0016	0.0019	0.0021
19.25	0.0904	0.1068	0.1145	0.0851	0.0895	0.0535	0.0935	0.0823	0.0754	0.0662	0.0673	0.0649	0.0548	0.0495	0.0577	0.0296	0.0499	0.0232	0.0325	0.022	0.0336	0.0061	0.0067	0.0093	-0.0001	0.0059	0.0017	0.0085	0.003	0.0038	0.0063	0.0009	0.0069	0.0508	0.0532	0.0287	0.0363	0.0349	0.0397	0.0042	0.0057	0.0133	-0.0032	0.0036	0.0048	0.0022	-0.0013	0.0017	0.002
19.5	0.0917	0.1078	0.1148	0.0861	0.0908	0.0545	0.092	0.083	0.0769	0.0667	0.0678	0.0653	0.0554	0.0502	0.058	0.0294	0.0502	0.0235	0.0328	0.0222	0.0345	0.0055	0.0066	0.0094	-0.0004	0.0062	0.0017	0.0085	0.0031	0.0003	0.0071	0.0013	0.0068	0.0514	0.0538	0.0293	0.0364	0.0356	0.04	0.0042	0.0057	0.0134	-0.0031	0.0037	0.0049	0.0023	-0.0015	0.0019	0.0022
19.75	0.0935	0.1089	0.1154	0.0873	0.092	0.0558	0.0941	0.0844	0.0786	0.0679	0.0689	0.0664	0.0562	0.0506	0.0586	0.0303	0.051	0.024	0.0322	0.0226	0.0351	0.0067	0.007	0.0096	-0.0003	0.0062	0.0018	0.0086	0.0033	0.002	0.0074	0.0014	0.0069	0.0518	0.0542	0.0294	0.0364	0.0354	0.0408	0.0042	0.0058	0.0138	-0.0015	0.0057	0.0054	0.0025	-0.0014	0.002	0.0019
20	0.0947	0.11	0.1159	0.089	0.0933	0.057	0.0921	0.0847	0.0805	0.0692	0.0695	0.0672	0.0573	0.0508	0.0593	0.03	0.0514	0.0243	0.0337	0.0234	0.0353	0.0068	0.0071	0.0098	-0.0009	0.0059	0.0017	0.0092	0.0034	0.0009	0.0061	0.001	0.0067	0.052	0.0553	0.0304	0.0372	0.036	0.0413	0.0043	0.006	0.014	-0.0032	0.0039	0.0054	0.0019	-0.0017	0.0019	0.0018
20.25	0.0959	0.1113	0.1166	0.0901	0.0938	0.0585	0.091	0.0858	0.0825	0.07	0.0707	0.0683	0.0584	0.0519	0.0603	0.0306	0.0519	0.0244	0.0354	0.0237	0.0356	0.0059	0.0074	0.0099	-0.0007	0.0063	0.0018	0.0093	0.006	0.0013	0.0068	0.0016	0.0068	0.0525	0.0558	0.0304	0.0375	0.0363	0.0419	0.0042	0.0062	0.0141	-0.0031	0.0032	0.0058	0.0021	-0.0019	0.0019	0.0026
20.5	0.0976	0.1122	0.1175	0.0913	0.0953	0.0599	0.0913	0.0824	0.0835	0.0706	0.0712	0.0691	0.0606	0.053	0.0613	0.0313	0.0525	0.0253	0.0344	0.0228	0.0358	0.0064	0.0076	0.0099	0.0006	0.006	0.0029	0.0095	0.0041	0.0009	0.0064	0.0021	0.0078	0.0531	0.0561	0.0309	0.0375	0.0374	0.0425	0.0043	0.0064	0.0142	-0.0028	0.0035	0.0062	0.0019	-0.0017	0.0018	0.0037
20.75	0.0988	0.1135	0.1186	0.0929	0.0969	0.0622	0.0893	0.0756	0.0819	0.0719	0.0719	0.0697	0.0629	0.0524	0.0616	0.0316	0.0531	0.0253	0.0353	0.0235	0.0375	0.0063	0.0079	0.0103	-0.0022	0.0069	0.0036	0.0095	0.0042	0.0011	0.0071	-0.0017	0.0086	0.0536	0.0564	0.0315	0.0376	0.0404	0.0448	0.0047	0.0066	0.0148	-0.0031	0.0039	0.0057	0.0022	-0.0011	0.0019	-0.0001
21	0.1004	0.1148	0.1193	0.0944	0.0977	0.0633	0.088	0.0672	0.0814	0.0729	0.0726	0.0707	0.0623	0.0521	0.0617	0.0319	0.0536	0.0257	0.0356	0.024	0.0371	0.0065	0.0082	0.0104	-0.0027	0.0061	0.0028	0.0092	0.0044	0.0008	0.0064	-0.0034	0.009	0.0546	0.0572	0.0318	0.0376	0.0411	0.0444	0.0049	0.0068	0.0148	-0.0029	0.0038	0.0059	0.0019	-0.0017	0.0017	-0.0003
21.25	0.1016	0.1164	0.1207	0.096	0.0994	0.0667	0.0897	0.0755	0.0859	0.0742	0.0733	0.0712	0.0641	0.0523	0.0628	0.0326	0.0546	0.0262	0.0359	0.0262	0.0379	0.0068	0.0082	0.0106	-0.0023	0.0065	0.0025	0.0098	0.0044	0.0007	0.0063	-0.0027	0.0087	0.055	0.0574	0.0326	0.0379	0.0406	0.0459	0.0048	0.0071	0.0151	-0.0033	0.0037	0.0054	0.0023	-0.0016	0.0019	-0.0004
21.5	0.1029	0.1171	0.1218	0.097	0.1007	0.0698	0.0912	0.0769	0.0879	0.0759	0.0744	0.0715	0.0689	0.0605	0.0661	0.0327	0.0547	0.0261	0.0367	0.0246	0.0378	0.0067	0.0085	0.0109	-0.0025	0.0066	0.0019	0.0099	0.0043	0.0067	0.0073	-0.0037	0.0081	0.0553	0.058	0.0331	0.0378	0.0417	0.0462	0.0047	0.0073	0.0152	-0.003	0.004	0.0055	0.0016	-0.0014	0.0015	0.0017
21.75	0.1082	0.1203	0.1255	0.0988	0.1021	0.0722	0.0931	0.0782	0.0897	0.0766	0.0749	0.0722	0.0694	0.0603	0.0669	0.0348	0.0566	0.0265	0.0366	0.0251	0.0387	0.0055	0.012	0.0172	-0.0027	0.0073	0.0021	0.01	0.0044	0.0011	0.0069	-0.003	0.0083	0.0587	0.0614	0.0341	0.0385	0.0416	0.0471	0.0061	0.0076	0.0165	-0.003	0.0049	0.0057	0.0022	-0.0018	0.0013	0.0017
22	0.1047	0.1192	0.1228	0.0999	0.1028	0.0746	0.0947	0.0793	0.0922	0.0774	0.0754	0.073	0.0696	0.0606	0.0675	0.0326	0.0542	0.0271	0.0372	0.0251	0.0393	0.0049	0.0084	0.0126	-0.0027	0.0074	0.0023	0.0106	0.0042	0.0012	0.0057	-0.0033	0.0086	0.0564	0.0595	0.0343	0.0387	0.042	0.048	0.0051	0.0077	0.0159	-0.003	0.0042	0.0059	0.0013	-0.0019	0.0014	0.0018
22.25	0.1053	0.1206	0.1244	0.1011	0.1045	0.0776	0.0954	0.0794	0.0936	0.0781	0.0761	0.0738	0.07	0.0613	0.069	0.0322	0.0548	0.0272	0.0374	0.025	0.0399	0.0056	0.0089	0.013	-0.0028	0.0076	0.0019	0.0103	0.0043	0.0012	0.0047	-0.0038	0.009	0.0566	0.0594	0.0347	0.0384	0.0427	0.0484	0.0048	0.0078	0.0165	-0.0031	0.0044	0.0063	0.0014	-0.0016	0.0016	0.0015
22.5	0.1058	0.121	0.1262	0.1024	0.1057	0.0801	0.0962	0.0805	0.0947	0.0786	0.0767	0.0746	0.0712	0.063	0.0702	0.0329	0.0551	0.0277	0.0382	0.0259	0.0408	0.0053	0.0085	0.0134	-0.0025	0.0078	0.0022	0.011	0.0042	0.0013	0.0049	-0.0032	0.0095	0.0572	0.0597	0.0346	0.039	0.0438	0.0493	0.0051	0.0078	0.0161	-0.0028	0.0043	0.0063	0.0014	-0.0016	0.0019	0.0024
22.75	0.1076	0.1222	0.128	0.1033	0.1068	0.0831	0.097	0.0818	0.0964	0.0793	0.0769	0.0748	0.0723	0.064	0.0712	0.0334	0.0561	0.0277	0.0383	0.0264	0.0415	0.0038	0.0093	0.0133	-0.0027	0.0081	0.0025	0.0109	0.0046	0.0012	0.0054	-0.003	0.0092	0.0576	0.0598	0.0351	0.039	0.0443	0.0499	0.0055	0.0083	0.0168	-0.0029	0.0044	0.0062	0.0016	-0.0019	0.0017	0.0024
23	0.1088	0.1233	0.1301	0.1049	0.1081	0.0855	0.0983	0.0833	0.0982	0.0799	0.0778	0.0754	0.0735	0.0639	0.0715	0.0335	0.0561	0.0286	0.0438	0.0263	0.0421	0.0042	0.0093	0.0136	-0.0025	0.008	0.0023	0.0111	0.0045	0.0013	0.0052	-0.0031	0.0097	0.0581	0.0607	0.0355	0.0396	0.0445	0.0503	0.0053	0.0086	0.017	-0.0027	0.0046	0.0065	0.0016	-0.0017	0.0017	0.0027
23.25	0.1102	0.1248	0.1334	0.1059	0.109	0.0885	0.0985	0.0843	0.0998	0.081	0.0783	0.0765	0.0738	0.0646	0.0724	0.0339	0.057	0.0287	0.0392	0.0266	0.0429	0.004	0.0094	0.0138	-0.0019	0.0081	0.0025	0.0112	0.0049	-0.0018	0.0053	-0.0027	0.0094	0.0583	0.0609	0.0365	0.0398	0.0452	0.0509	0.0058	0.0085	0.0168	-0.0028	0.0046	0.0068	0.0018	-0.0014	0.0018	0.0025
23.5	0.1115	0.1246	0.1343	0.1079	0.1102	0.0909	0.0997	0.0859	0.1018	0.0818	0.0791	0.0774	0.0748	0.0652	0.073	0.0331	0.0565	0.0291	0.0397	0.0273	0.0435	0.0046	0.0102	0.0118	-0.0023	0.0084	0.0025	0.0114	0.0049	0.0054	0.0056	-0.0026	0.0101	0.0588	0.0745	0.0365	0.0403	0.0454	0.0514	0.0052	0.0088	0.0163	-0.0027	0.0043	0.0065	0.0018	-0.0019	0.0017	0.0021
23.75	0.1116	0.1267	0.1382	0.1094	0.1115	0.0939	0.1003	0.0867	0.1032	0.083	0.0803	0.0781	0.0752	0.0659	0.0738	0.0342	0.0585	0.0291	0.0427	0.0274	0.0441	0.0053	0.0092	0.0128	-0.0021	0.0084	0.0026	0.0114	0.0069	0.0021	0.0058	-0.0031	0.0102	0.0586	0.0571	0.0366	0.0407	0.0459	0.0517	0.006	0.009	0.016	-0.0015	0.0064	0.0068	0.0019	-0.0016	0.0022	0.0027
24	0.1152	0.1286	0.1421	0.11	0.1121	0.0966	0.1014	0.0879	0.1051	0.0833	0.0808	0.0788	0.0759	0.0667	0.0751	0.0366	0.0605	0.0299	0.041	0.0281	0.0447	0.0075	0.0097	0.0107	-0.0021	0.0086	0.0028	0.0118	0.005	0.0022	0.0058	-0.003	0.0102	0.0592	0.0572	0.038	0.0414	0.0459	0.0525	0.0065	0.0085	0.0156	-0.0023	0.0046	0.007	0.0017	-0.0018	0.0016	0.0026
[truncated: 44 more columns]

## Sheet: E. hormaechei aerobic
Time (hours)	No_carbon									Arginine						Aspartate						Glycine						Isoleucine						Leucine						Lysine						Methionine
	Expt 1			Expt 2			Expt 3			Expt 1			Expt 2			Expt 2			Expt 3			Expt 1			Expt 2			Expt 1			Expt 3			Expt 1	Expt 2		Expt 3			Expt 1			Expt 2			Expt 1			Expt 2
	Rep 1	Rep 2	Rep 3	Rep 1	Rep 2	Rep 3	Rep 1	Rep 2	Rep 3	Rep 1	Rep 2	Rep 3	Rep 1	Rep 2	Rep 3	Rep 1	Rep 2	Rep 3	Rep 1	Rep 2	Rep 3	Rep 1	Rep 2	Rep 3	Rep 1	Rep 2	Rep 3	Rep 1	Rep 2	Rep 3	Rep 1	Rep 2	Rep 3	Rep 1	Rep 2	Rep 3	Rep 1	Rep 2	Rep 3	Rep 1	Rep 2	Rep 3	Rep 1	Rep 2	Rep 3	Rep 1	Rep 2	Rep 3	Rep 1
0	0.0767	0.0767	0.0741	0.0816	0.0838	0.095	0.0833	0.0791	0.0776	0.0703	0.0736	0.0715	0.0761	0.0806	0.0807	0.0809	0.0792	0.0809	0.0854	0.0817	0.0804	0.0736	0.0766	0.0748	0.0833	0.0789	0.0845	0.0731	0.0758	0.0736	0.0774	0.0759	0.0755	0.0761	0.0793	0.079	0.0795	0.076	0.0841	0.0748	0.0818	0.0768	0.0819	0.0799	0.0822	0.0716	0.0791	0.0826	0.0822
0.25	0.0772	0.0782	0.0742	0.0746	0.075	0.0848	0.0808	0.077	0.0734	0.0744	0.0826	0.0742	0.0703	0.0775	0.0744	0.0751	0.0742	0.076	0.0827	0.078	0.0791	0.0751	0.0791	0.0765	0.0786	0.0761	0.0757	0.0755	0.0771	0.0772	0.0764	0.075	0.074	0.0776	0.0757	0.0759	0.0778	0.0741	0.0795	0.0735	0.0816	0.0779	0.0777	0.0761	0.0752	0.0735	0.0817	0.1008	0.0759
0.5	0.0786	0.0796	0.0747	0.0746	0.074	0.0854	0.0804	0.0768	0.0745	0.0769	0.0775	0.0728	0.072	0.0784	0.0768	0.075	0.0746	0.0807	0.082	0.0775	0.0781	0.0725	0.0775	0.0754	0.0782	0.0768	0.0769	0.0734	0.0747	0.0748	0.0758	0.0744	0.0734	0.0747	0.0764	0.0775	0.0767	0.0738	0.0809	0.0757	0.0794	0.0764	0.0771	0.0754	0.0751	0.0725	0.0813	0.0837	0.0748
0.75	0.0829	0.0828	0.0747	0.0753	0.0756	0.0863	0.0809	0.0773	0.0742	0.0775	0.0847	0.0766	0.0733	0.0783	0.0755	0.075	0.0763	0.0798	0.0805	0.0779	0.0805	0.0759	0.0811	0.079	0.0789	0.0762	0.077	0.0771	0.0795	0.0788	0.0768	0.0754	0.0738	0.0788	0.0761	0.077	0.0775	0.0747	0.0801	0.0768	0.0778	0.0788	0.0781	0.0756	0.0741	0.0748	0.0826	0.0842	0.0761
1	0.0841	0.0841	0.0765	0.0754	0.0764	0.083	0.0799	0.0767	0.0746	0.0778	0.0885	0.0837	0.0731	0.0773	0.0739	0.0759	0.077	0.0788	0.0815	0.0777	0.0803	0.0739	0.0799	0.0779	0.0787	0.0771	0.0774	0.076	0.0786	0.0765	0.0766	0.0756	0.0754	0.077	0.077	0.0772	0.0768	0.0749	0.0821	0.0765	0.0768	0.0767	0.0789	0.077	0.0752	0.0749	0.0817	0.0841	0.0764
1.25	0.0835	0.0841	0.0789	0.0761	0.0763	0.0865	0.0789	0.0755	0.0734	0.0831	0.0905	0.0866	0.0741	0.0781	0.0743	0.076	0.0768	0.0783	0.0812	0.0785	0.0785	0.0752	0.0794	0.0805	0.0797	0.0779	0.0829	0.077	0.0793	0.0769	0.0766	0.0755	0.0755	0.0776	0.0769	0.0772	0.0762	0.0738	0.0819	0.0757	0.0779	0.0772	0.0793	0.078	0.076	0.085	0.0825	0.0849	0.0782
1.5	0.0794	0.0824	0.0768	0.0758	0.076	0.079	0.0794	0.0759	0.0747	0.0779	0.0865	0.0824	0.0739	0.0762	0.0731	0.076	0.0769	0.0781	0.0818	0.079	0.0797	0.0779	0.0806	0.0815	0.0775	0.0766	0.0861	0.0791	0.0802	0.0812	0.0778	0.0758	0.0766	0.0785	0.0763	0.0775	0.0774	0.0759	0.0829	0.0763	0.0777	0.0778	0.0791	0.077	0.0748	0.0824	0.0839	0.0938	0.0768
1.75	0.0795	0.0815	0.0754	0.0768	0.0763	0.0876	0.0793	0.0755	0.0743	0.0781	0.0861	0.086	0.078	0.0807	0.0772	0.0775	0.0775	0.0771	0.0829	0.0803	0.0787	0.0772	0.0803	0.0845	0.0803	0.0781	0.079	0.0794	0.0813	0.0787	0.0765	0.0757	0.075	0.0792	0.0782	0.0779	0.0771	0.0761	0.082	0.0772	0.078	0.0775	0.0807	0.0794	0.0763	0.0806	0.0836	0.0853	0.0798
2	0.0801	0.1011	0.0764	0.0771	0.0764	0.0869	0.08	0.0759	0.0748	0.0786	0.0875	0.0799	0.0772	0.0786	0.0754	0.0785	0.0838	0.0777	0.0821	0.0804	0.0789	0.0773	0.0825	0.0815	0.0802	0.0771	0.0786	0.0803	0.0821	0.0802	0.0781	0.0763	0.0753	0.0804	0.0778	0.0777	0.0783	0.0767	0.0834	0.0766	0.0797	0.078	0.0792	0.0778	0.0756	0.0815	0.0849	0.0848	0.0784
2.25	0.0793	0.1066	0.0766	0.0791	0.0761	0.081	0.0785	0.0756	0.0739	0.0791	0.0867	0.0799	0.0749	0.0752	0.0726	0.0777	0.0802	0.0781	0.0814	0.0808	0.079	0.0766	0.0806	0.0789	0.0773	0.0764	0.0783	0.0783	0.081	0.0791	0.0769	0.0755	0.0749	0.0797	0.0849	0.0775	0.0784	0.0755	0.0829	0.0758	0.0779	0.078	0.0796	0.0783	0.076	0.0814	0.0843	0.0858	0.0766
2.5	0.0794	0.1073	0.077	0.0782	0.0775	0.0867	0.0811	0.0759	0.0751	0.0834	0.0871	0.0804	0.0775	0.0797	0.0763	0.0788	0.0794	0.0783	0.0814	0.0828	0.0804	0.078	0.0815	0.0796	0.0808	0.0783	0.0796	0.0796	0.0831	0.0809	0.0784	0.077	0.076	0.0807	0.0788	0.0787	0.0791	0.0758	0.0838	0.0778	0.0777	0.0783	0.0811	0.0792	0.0776	0.0816	0.0851	0.0863	0.0796
2.75	0.0792	0.1072	0.0767	0.0778	0.0766	0.0872	0.0847	0.0772	0.0742	0.082	0.0876	0.0806	0.0771	0.0789	0.0751	0.0786	0.0796	0.079	0.0793	0.0808	0.08	0.0767	0.0816	0.0794	0.0803	0.078	0.0788	0.0822	0.0819	0.0794	0.0769	0.0758	0.0759	0.0801	0.0789	0.0789	0.0782	0.0747	0.0834	0.0785	0.0782	0.0787	0.0822	0.0794	0.0766	0.0814	0.0847	0.0895	0.0795
3	0.0809	0.1034	0.0786	0.0773	0.0773	0.0872	0.0807	0.0764	0.0747	0.0782	0.0857	0.08	0.082	0.0787	0.0805	0.0793	0.0799	0.0792	0.0817	0.0816	0.0856	0.0759	0.0844	0.0784	0.0828	0.078	0.0829	0.0793	0.0827	0.0793	0.0781	0.0766	0.0767	0.0786	0.0785	0.0777	0.0793	0.0766	0.0829	0.0806	0.0781	0.0777	0.0817	0.079	0.0764	0.0817	0.0845	0.0836	0.0804
3.25	0.0793	0.1034	0.0769	0.0777	0.076	0.0881	0.0818	0.0763	0.0748	0.0802	0.0882	0.0802	0.0776	0.0789	0.0742	0.0793	0.0817	0.079	0.0809	0.0826	0.0863	0.0778	0.0814	0.0799	0.0854	0.0786	0.0848	0.0809	0.0887	0.0814	0.0781	0.0779	0.0763	0.082	0.0793	0.079	0.0797	0.0752	0.0835	0.0831	0.0808	0.0796	0.0801	0.08	0.0757	0.0877	0.0846	0.0849	0.0802
3.5	0.0796	0.1079	0.077	0.0775	0.0765	0.0862	0.0804	0.0774	0.0744	0.0801	0.0893	0.0812	0.0793	0.0796	0.0756	0.0797	0.0835	0.0792	0.0817	0.082	0.0853	0.0777	0.0812	0.079	0.0879	0.0796	0.081	0.0813	0.0829	0.0808	0.0781	0.0771	0.0762	0.0796	0.0801	0.0787	0.0793	0.0755	0.0828	0.0787	0.0807	0.0789	0.0829	0.0839	0.0757	0.0819	0.0853	0.0847	0.0827
3.75	0.0804	0.1078	0.0763	0.0781	0.076	0.0873	0.0796	0.0771	0.0737	0.0803	0.0888	0.0819	0.0778	0.0789	0.0749	0.0793	0.0817	0.0785	0.0827	0.0817	0.084	0.0774	0.0823	0.0792	0.0851	0.0783	0.081	0.0809	0.0836	0.0822	0.077	0.0762	0.0757	0.0796	0.0792	0.0776	0.0774	0.0746	0.0839	0.0788	0.0807	0.0796	0.081	0.0792	0.0756	0.0815	0.0848	0.0851	0.0806
4	0.0799	0.1082	0.0772	0.0777	0.0769	0.0878	0.0803	0.0769	0.0734	0.0811	0.0904	0.0829	0.0785	0.0796	0.0755	0.0811	0.0817	0.0801	0.0826	0.0817	0.0858	0.0774	0.0816	0.081	0.082	0.0784	0.0789	0.0833	0.0836	0.0821	0.0775	0.0766	0.0755	0.0804	0.0842	0.079	0.0794	0.0752	0.0834	0.0794	0.079	0.0797	0.0999	0.0797	0.081	0.0832	0.085	0.0856	0.0813
4.25	0.0799	0.1079	0.0766	0.0779	0.0765	0.0867	0.0809	0.0766	0.0739	0.081	0.0902	0.0826	0.0774	0.0787	0.0757	0.081	0.0876	0.0799	0.081	0.0813	0.0865	0.0767	0.0804	0.0819	0.0809	0.0788	0.0802	0.0824	0.0837	0.0812	0.0771	0.0767	0.0757	0.0803	0.0819	0.078	0.0798	0.075	0.084	0.0787	0.0796	0.0791	0.0815	0.0797	0.0776	0.0835	0.0845	0.0853	0.0805
4.5	0.0805	0.1041	0.0778	0.0776	0.0765	0.0869	0.0811	0.0774	0.0734	0.0823	0.0917	0.0836	0.0781	0.0793	0.0761	0.083	0.0888	0.0803	0.0824	0.0816	0.0859	0.0785	0.1009	0.0812	0.0828	0.079	0.0807	0.0832	0.0839	0.0834	0.0771	0.0763	0.0757	0.0826	0.0816	0.0795	0.0801	0.0757	0.0847	0.0785	0.0808	0.0806	0.0854	0.0796	0.0768	0.0837	0.0858	0.0881	0.0811
4.75	0.0802	0.1079	0.0773	0.0788	0.0781	0.0867	0.0801	0.0769	0.0735	0.0811	0.09	0.0821	0.0783	0.0814	0.079	0.0838	0.0922	0.0826	0.0815	0.082	0.0868	0.0776	0.0807	0.0794	0.0814	0.0794	0.0807	0.0825	0.0839	0.083	0.0775	0.0752	0.0757	0.0813	0.082	0.0795	0.0807	0.0758	0.0847	0.0795	0.0792	0.0791	0.0824	0.0807	0.0772	0.0836	0.0849	0.092	0.0806
5	0.0799	0.1077	0.0769	0.0782	0.0773	0.0835	0.0798	0.0775	0.0735	0.0809	0.0952	0.0827	0.0773	0.0809	0.0777	0.0844	0.0834	0.0828	0.0825	0.0818	0.0877	0.0775	0.081	0.079	0.0801	0.079	0.0811	0.0831	0.0844	0.0826	0.0781	0.0764	0.0758	0.0817	0.0819	0.0795	0.081	0.076	0.0858	0.079	0.0789	0.0793	0.0845	0.0798	0.0769	0.0833	0.0855	0.0855	0.0793
5.25	0.08	0.1085	0.0771	0.0791	0.0775	0.0885	0.0808	0.0778	0.0737	0.0817	0.0928	0.0824	0.0783	0.0895	0.0793	0.086	0.0893	0.0843	0.0828	0.0828	0.0882	0.078	0.081	0.0803	0.0817	0.0801	0.0827	0.0836	0.0844	0.084	0.0776	0.077	0.076	0.0828	0.0838	0.0809	0.0818	0.076	0.0857	0.08	0.0794	0.0797	0.0857	0.0814	0.0765	0.0831	0.0861	0.0848	0.0807
5.5	0.0806	0.1113	0.0772	0.0782	0.0773	0.0945	0.0815	0.0775	0.0737	0.0973	0.0898	0.0825	0.0783	0.083	0.0794	0.0874	0.086	0.0842	0.0836	0.0833	0.0886	0.0778	0.0809	0.0804	0.0812	0.0795	0.0822	0.0846	0.0848	0.084	0.0787	0.0768	0.0762	0.0837	0.0841	0.0809	0.0826	0.0756	0.0867	0.079	0.0801	0.08	0.0943	0.0805	0.0773	0.0833	0.0857	0.0847	0.0809
5.75	0.0808	0.1086	0.0772	0.079	0.0775	0.0803	0.0809	0.0778	0.0742	0.0817	0.0911	0.0823	0.0773	0.08	0.0772	0.0893	0.0861	0.0864	0.0837	0.0837	0.0903	0.0777	0.1031	0.0807	0.0794	0.0782	0.0812	0.0844	0.0849	0.0908	0.0782	0.0771	0.0761	0.084	0.084	0.0824	0.0847	0.0765	0.0874	0.0794	0.0796	0.0798	0.0852	0.0816	0.0769	0.0827	0.0859	0.0844	0.0798
6	0.082	0.1092	0.0777	0.0789	0.0777	0.0874	0.0805	0.0774	0.0741	0.0818	0.0937	0.0826	0.0769	0.088	0.0803	0.0934	0.0882	0.0868	0.0851	0.0836	0.0916	0.0785	0.0812	0.0807	0.0831	0.0802	0.0814	0.0847	0.0857	0.0851	0.0783	0.0768	0.0759	0.0845	0.0863	0.0824	0.0839	0.0767	0.0874	0.0798	0.079	0.0797	0.0858	0.0832	0.0785	0.0837	0.0887	0.0846	0.0827
6.25	0.0817	0.1057	0.0782	0.0803	0.0777	0.0875	0.0823	0.0773	0.0739	0.0818	0.0922	0.0827	0.0761	0.084	0.0805	0.0926	0.091	0.0886	0.0851	0.0847	0.0941	0.0796	0.0827	0.0812	0.0822	0.0803	0.0815	0.0864	0.0867	0.0869	0.0785	0.0772	0.0767	0.0872	0.0865	0.0827	0.0861	0.0767	0.0881	0.081	0.0809	0.0808	0.086	0.083	0.0789	0.0854	0.0863	0.0855	0.0823
6.5	0.0803	0.1056	0.0773	0.0799	0.0779	0.0876	0.0826	0.0778	0.0742	0.0812	0.0886	0.0825	0.076	0.0837	0.08	0.0932	0.0899	0.0879	0.086	0.0851	0.0938	0.077	0.0803	0.0784	0.0821	0.0803	0.0902	0.0845	0.0839	0.0831	0.0784	0.0771	0.0765	0.0848	0.0873	0.0832	0.085	0.0769	0.0879	0.0779	0.0793	0.0789	0.0858	0.0831	0.0801	0.0839	0.0857	0.0852	0.0818
6.75	0.0808	0.1089	0.0774	0.0792	0.078	0.0853	0.0816	0.0783	0.0742	0.0824	0.0908	0.0827	0.0759	0.0836	0.0794	0.0954	0.0965	0.0914	0.0864	0.0861	0.0963	0.0779	0.0814	0.0792	0.0818	0.0803	0.0856	0.0854	0.0873	0.0858	0.0795	0.0774	0.0778	0.0854	0.0899	0.0839	0.086	0.077	0.0893	0.0795	0.0798	0.0807	0.0867	0.0847	0.0792	0.0846	0.09	0.0852	0.0805
7	0.0817	0.1099	0.0776	0.0801	0.0782	0.0891	0.0852	0.0791	0.0732	0.0818	0.0952	0.0831	0.0778	0.085	0.0801	0.0948	0.095	0.0906	0.0856	0.0856	0.0959	0.0786	0.0815	0.08	0.0829	0.0799	0.0817	0.0856	0.0873	0.0875	0.078	0.0767	0.0767	0.0865	0.094	0.0847	0.0849	0.0771	0.0887	0.0802	0.0802	0.0807	0.0863	0.0866	0.0795	0.0846	0.0867	0.085	0.0818
7.25	0.0802	0.1064	0.0784	0.0792	0.0777	0.0833	0.0813	0.0773	0.0734	0.0818	0.0885	0.0824	0.0752	0.0837	0.0795	0.0958	0.093	0.0918	0.0862	0.086	0.0975	0.077	0.0802	0.0788	0.081	0.0796	0.081	0.085	0.0853	0.0854	0.078	0.0773	0.0764	0.086	0.0889	0.0851	0.0869	0.0768	0.0903	0.0776	0.0803	0.0789	0.0856	0.0861	0.0805	0.0836	0.0867	0.0847	0.0799
7.5	0.0818	0.1098	0.0775	0.0801	0.0787	0.0893	0.082	0.0777	0.0732	0.0826	0.0918	0.0829	0.0771	0.0856	0.0815	0.0947	0.0946	0.0912	0.0876	0.0867	0.0976	0.0788	0.082	0.0805	0.0828	0.081	0.0818	0.0862	0.0867	0.0881	0.0787	0.0767	0.0764	0.0873	0.0903	0.0859	0.0876	0.0773	0.0908	0.0803	0.0803	0.0813	0.0869	0.0877	0.0807	0.0853	0.0866	0.0849	0.0822
7.75	0.0811	0.1094	0.0774	0.0805	0.0782	0.0885	0.0806	0.0782	0.0735	0.0823	0.0896	0.0824	0.0765	0.0849	0.081	0.1027	0.0925	0.0924	0.0883	0.0879	0.0966	0.0789	0.0821	0.0802	0.0825	0.0801	0.0818	0.0856	0.0869	0.0878	0.0781	0.0774	0.0768	0.0877	0.0905	0.0863	0.0869	0.0774	0.0903	0.0806	0.0789	0.0797	0.0889	0.0869	0.0812	0.0843	0.0864	0.0843	0.0825
8	0.0821	0.1098	0.0783	0.0806	0.0787	0.0884	0.0816	0.0782	0.0738	0.0825	0.0909	0.0833	0.0767	0.0859	0.0807	0.0958	0.0969	0.0937	0.0895	0.0881	0.0964	0.0789	0.0831	0.0824	0.0819	0.0799	0.0819	0.0872	0.0876	0.0885	0.0785	0.0775	0.0768	0.0888	0.0913	0.0875	0.09	0.0772	0.0908	0.0813	0.0806	0.0806	0.0903	0.0874	0.0812	0.0855	0.0868	0.0847	0.0818
8.25	0.0823	0.1099	0.077	0.0804	0.0787	0.083	0.0814	0.0776	0.073	0.082	0.0901	0.0823	0.0763	0.083	0.0803	0.0991	0.0951	0.098	0.0898	0.0879	0.096	0.0792	0.0824	0.0819	0.0809	0.0799	0.0807	0.0901	0.0873	0.0878	0.0783	0.0769	0.0769	0.0879	0.0945	0.0879	0.0877	0.0766	0.0913	0.0821	0.0796	0.0805	0.0913	0.0891	0.0817	0.0848	0.0871	0.0849	0.0811
8.5	0.0828	0.1071	0.0786	0.0793	0.0767	0.0824	0.0821	0.0787	0.0736	0.0896	0.0922	0.0831	0.0769	0.0816	0.08	0.0987	0.098	0.0978	0.0909	0.0897	0.0966	0.0815	0.0839	0.0969	0.0803	0.0785	0.0791	0.0871	0.088	0.0892	0.0794	0.0774	0.0764	0.0913	0.096	0.0878	0.0891	0.0777	0.0913	0.0831	0.0815	0.0826	0.0893	0.0894	0.0831	0.0858	0.0867	0.0861	0.0794
8.75	0.0804	0.1096	0.0773	0.0817	0.0794	0.0924	0.0826	0.0782	0.0742	0.0815	0.0879	0.0819	0.0784	0.0864	0.0825	0.0985	0.1003	0.0976	0.0904	0.0912	0.0985	0.0785	0.0824	0.0909	0.0847	0.082	0.0867	0.0854	0.0876	0.0882	0.0796	0.0779	0.0773	0.088	0.0968	0.0894	0.0896	0.0779	0.0919	0.0854	0.0795	0.0794	0.0869	0.0899	0.0852	0.0845	0.0861	0.0835	0.0843
9	0.0821	0.1105	0.0782	0.0814	0.0797	0.0907	0.0829	0.0789	0.074	0.0826	0.0907	0.0824	0.0761	0.0851	0.0975	0.0973	0.0986	0.0945	0.091	0.0917	0.0996	0.0797	0.0834	0.081	0.0834	0.081	0.0836	0.087	0.088	0.0896	0.0802	0.0782	0.0764	0.0878	0.0939	0.088	0.0891	0.078	0.0933	0.0823	0.0808	0.0839	0.0856	0.0881	0.0834	0.0852	0.0873	0.0853	0.0823
9.25	0.0838	0.1068	0.0799	0.0817	0.0792	0.0909	0.0817	0.078	0.0733	0.0837	0.0927	0.0849	0.0767	0.0863	0.081	0.1025	0.0971	0.0956	0.0917	0.0918	0.0978	0.0802	0.0837	0.0819	0.0829	0.0813	0.0826	0.0881	0.0882	0.0904	0.0791	0.0777	0.0766	0.0896	0.0944	0.0889	0.0894	0.0773	0.092	0.0817	0.0815	0.0835	0.0862	0.0879	0.0833	0.0858	0.0876	0.0888	0.0826
9.5	0.0813	0.1057	0.0784	0.0824	0.0796	0.0917	0.082	0.0781	0.073	0.0863	0.0892	0.0829	0.0771	0.0858	0.0812	0.1003	0.0998	0.0966	0.0924	0.0915	0.0979	0.0785	0.0822	0.0795	0.0844	0.0818	0.0836	0.0864	0.0865	0.0881	0.0796	0.0781	0.0774	0.0876	0.0951	0.0885	0.0924	0.0782	0.0924	0.0803	0.0807	0.0787	0.086	0.0884	0.1135	0.085	0.0871	0.0851	0.0832
9.75	0.0835	0.1116	0.079	0.0823	0.0786	0.0917	0.0824	0.0781	0.0744	0.0834	0.0919	0.0843	0.0766	0.0852	0.0816	0.101	0.0943	0.1	0.093	0.0926	0.0999	0.0801	0.0833	0.0814	0.085	0.0821	0.0835	0.0871	0.0876	0.0903	0.0799	0.0791	0.0779	0.0893	0.0966	0.0896	0.0905	0.0781	0.0933	0.083	0.0816	0.0823	0.087	0.0891	0.0829	0.0853	0.0877	0.0859	0.0851
10	0.0815	0.1019	0.0774	0.0819	0.0796	0.0903	0.0817	0.0786	0.0747	0.0821	0.087	0.082	0.0767	0.0845	0.0812	0.0987	0.0958	0.0981	0.0941	0.093	0.0986	0.0794	0.0823	0.0805	0.0847	0.0817	0.0835	0.0852	0.0873	0.0888	0.0804	0.0788	0.0785	0.0888	0.0965	0.0893	0.0944	0.0794	0.0933	0.089	0.0825	0.0788	0.0868	0.0881	0.083	0.084	0.0848	0.082	0.0844
10.25	0.0832	0.1084	0.0793	0.0822	0.0791	0.091	0.081	0.0784	0.0736	0.0838	0.09	0.0836	0.0768	0.085	0.0816	0.1002	0.0949	0.098	0.0942	0.0932	0.0976	0.0786	0.0839	0.0803	0.0837	0.0828	0.0847	0.0866	0.0871	0.0893	0.0797	0.0792	0.0778	0.0876	0.0993	0.0892	0.0896	0.0785	0.0924	0.0816	0.0811	0.0794	0.087	0.0879	0.0824	0.0855	0.0875	0.0864	0.0849
10.5	0.0836	0.1112	0.0788	0.0823	0.0807	0.0918	0.0808	0.0775	0.0729	0.0834	0.092	0.0842	0.0771	0.0858	0.082	0.1029	0.0973	0.1015	0.0937	0.0921	0.0963	0.0801	0.083	0.0822	0.0848	0.0833	0.0849	0.087	0.088	0.0896	0.0798	0.0789	0.0778	0.0891	0.1091	0.0929	0.0892	0.0789	0.0922	0.083	0.0804	0.0815	0.0881	0.0895	0.0821	0.086	0.0888	0.086	0.086
10.75	0.0844	0.1119	0.0794	0.0833	0.08	0.0941	0.0816	0.0775	0.0741	0.0834	0.0926	0.0839	0.0783	0.0857	0.082	0.1007	0.0947	0.0996	0.0944	0.0926	0.1001	0.082	0.0836	0.0821	0.0867	0.0841	0.0865	0.0875	0.0883	0.0903	0.0806	0.0796	0.0783	0.0884	0.0962	0.0909	0.0911	0.0781	0.0937	0.0839	0.0814	0.0819	0.0893	0.0895	0.0839	0.0856	0.0877	0.0864	0.0866
11	0.0826	0.1013	0.0798	0.0822	0.0793	0.0907	0.0812	0.0779	0.0746	0.0831	0.0871	0.0839	0.0762	0.0834	0.0806	0.1054	0.0993	0.1024	0.0956	0.0931	0.0986	0.0777	0.0826	0.0799	0.0839	0.0829	0.0854	0.0863	0.0883	0.0898	0.08	0.0798	0.0788	0.0887	0.0984	0.0909	0.0905	0.0799	0.0932	0.0801	0.083	0.079	0.0869	0.0894	0.0808	0.0845	0.087	0.0857	0.0837
11.25	0.084	0.1119	0.0802	0.0832	0.081	0.0982	0.0819	0.0782	0.0748	0.0842	0.0926	0.0846	0.0771	0.0849	0.0821	0.1033	0.1045	0.1026	0.0942	0.0936	0.102	0.0812	0.0836	0.0835	0.0854	0.0837	0.0848	0.0876	0.0888	0.0911	0.0818	0.0801	0.0793	0.089	0.0996	0.0923	0.0909	0.0795	0.0931	0.088	0.0854	0.0841	0.0884	0.0886	0.0838	0.0854	0.0872	0.0872	0.0839
11.5	0.0839	0.1125	0.0803	0.0831	0.0804	0.0927	0.0818	0.0786	0.0748	0.0838	0.0925	0.0843	0.0766	0.0852	0.0815	0.1064	0.106	0.1022	0.0964	0.0941	0.1037	0.0806	0.0842	0.0832	0.0846	0.0833	0.0837	0.0873	0.0879	0.0909	0.082	0.0804	0.079	0.0895	0.0979	0.0904	0.0918	0.0795	0.0936	0.0839	0.0811	0.0842	0.0879	0.0887	0.0808	0.0857	0.0926	0.088	0.0816
11.75	0.0835	0.1111	0.0796	0.0841	0.0821	0.0928	0.0813	0.0774	0.0748	0.0833	0.0916	0.0836	0.077	0.0853	0.0823	0.1054	0.1014	0.101	0.0953	0.0944	0.1089	0.0796	0.0828	0.082	0.0853	0.0845	0.0841	0.0871	0.0875	0.0902	0.0815	0.0811	0.0797	0.0881	0.0976	0.0899	0.0919	0.079	0.0942	0.0835	0.081	0.0823	0.0878	0.0886	0.0813	0.0847	0.0869	0.0869	0.0818
12	0.0835	0.1098	0.0806	0.0839	0.0828	0.0922	0.0812	0.0783	0.0742	0.0838	0.0907	0.0842	0.0774	0.085	0.0817	0.1023	0.0998	0.1008	0.0952	0.095	0.1034	0.0803	0.0834	0.0831	0.0848	0.0839	0.0838	0.0866	0.0882	0.0901	0.0823	0.0805	0.0795	0.089	0.0964	0.0899	0.0945	0.0806	0.0937	0.0871	0.0805	0.0815	0.0877	0.0883	0.0805	0.0857	0.0872	0.0848	0.0819
12.25	0.0848	0.112	0.0817	0.085	0.0831	0.0945	0.0815	0.077	0.0744	0.0848	0.0926	0.0848	0.0775	0.0858	0.0831	0.1022	0.1013	0.1013	0.0938	0.0935	0.1035	0.0804	0.0839	0.0838	0.0855	0.085	0.0843	0.0874	0.0882	0.0902	0.0823	0.0808	0.0789	0.0905	0.0985	0.0901	0.0922	0.0787	0.0931	0.0847	0.0836	0.082	0.0882	0.0902	0.0827	0.0855	0.0872	0.0867	0.0821
12.5	0.0844	0.1124	0.0814	0.0841	0.0834	0.0929	0.0842	0.0777	0.0758	0.0844	0.093	0.0848	0.077	0.0856	0.0819	0.102	0.1001	0.1028	0.0956	0.0964	0.1085	0.0812	0.0832	0.0828	0.0854	0.0854	0.0837	0.0874	0.0889	0.0905	0.084	0.0826	0.0802	0.0895	0.0965	0.0891	0.0948	0.0815	0.0947	0.0842	0.0848	0.0822	0.0877	0.089	0.0823	0.0854	0.0876	0.0857	0.082
12.75	0.0849	0.1129	0.081	0.086	0.0839	0.0935	0.0826	0.0782	0.0751	0.0845	0.0932	0.0849	0.0777	0.0855	0.0825	0.1002	0.0973	0.1015	0.0953	0.0959	0.1041	0.0814	0.0845	0.083	0.0859	0.0857	0.0844	0.0881	0.0885	0.0913	0.0833	0.0813	0.0798	0.0905	0.0973	0.09	0.0934	0.0801	0.0937	0.0839	0.0818	0.0833	0.0874	0.0895	0.0824	0.0858	0.0871	0.0863	0.0822
13	0.085	0.114	0.0825	0.085	0.0834	0.0929	0.0822	0.0793	0.0748	0.0849	0.0932	0.0866	0.0768	0.0845	0.0813	0.0998	0.0941	0.1009	0.096	0.0966	0.1067	0.0821	0.0845	0.0832	0.0851	0.0843	0.0841	0.088	0.0885	0.0911	0.0825	0.0813	0.0801	0.0914	0.097	0.0887	0.0948	0.0803	0.0931	0.0841	0.0818	0.0862	0.0866	0.0885	0.0804	0.0861	0.0874	0.0864	0.0813
13.25	0.0848	0.1129	0.0825	0.0838	0.0826	0.0949	0.0811	0.078	0.0738	0.0848	0.0926	0.085	0.0772	0.0846	0.0819	0.0998	0.096	0.1026	0.0961	0.0944	0.1065	0.085	0.0851	0.0828	0.0843	0.084	0.0839	0.0884	0.0888	0.091	0.0815	0.0806	0.079	0.092	0.0966	0.0896	0.0925	0.0795	0.0925	0.0837	0.0815	0.0836	0.0872	0.0884	0.0817	0.086	0.0878	0.086	0.0821
13.5	0.085	0.1132	0.0838	0.084	0.083	0.095	0.0827	0.078	0.0751	0.0844	0.0934	0.0859	0.0772	0.0862	0.082	0.0994	0.0981	0.1013	0.0958	0.0951	0.1147	0.0835	0.0846	0.0833	0.0857	0.0849	0.0847	0.0874	0.0889	0.0915	0.0836	0.0818	0.08	0.0911	0.0991	0.0899	0.0933	0.0818	0.0932	0.0834	0.0817	0.0827	0.088	0.0892	0.081	0.086	0.0874	0.0864	0.0827
13.75	0.0852	0.1133	0.0822	0.0874	0.0828	0.0956	0.0834	0.078	0.074	0.0844	0.093	0.0854	0.0782	0.0861	0.0828	0.0998	0.0984	0.1021	0.096	0.095	0.1108	0.0837	0.0839	0.0828	0.0859	0.0849	0.0848	0.088	0.0886	0.0908	0.0826	0.0814	0.0803	0.0908	0.0977	0.0902	0.0929	0.0806	0.0932	0.0834	0.0814	0.0826	0.0877	0.0895	0.0815	0.0859	0.0878	0.0861	0.0837
14	0.0849	0.11	0.0825	0.0833	0.0823	0.0938	0.0825	0.0796	0.0743	0.0847	0.0914	0.0848	0.0775	0.085	0.0817	0.0991	0.0972	0.1024	0.0966	0.0953	0.1127	0.0803	0.0832	0.0812	0.0864	0.0831	0.0846	0.0882	0.0886	0.0905	0.0822	0.0809	0.0804	0.0893	0.0976	0.0895	0.09	0.0808	0.0929	0.0817	0.0823	0.0811	0.087	0.0891	0.0809	0.0862	0.0882	0.0866	0.0834
14.25	0.0862	0.1129	0.0829	0.0837	0.0827	0.0939	0.083	0.0783	0.0747	0.0855	0.0937	0.0854	0.0778	0.0858	0.0825	0.1012	0.1001	0.1042	0.0979	0.0968	0.1184	0.082	0.0841	0.083	0.0859	0.0833	0.0926	0.0885	0.0895	0.0916	0.0834	0.0822	0.0801	0.0918	0.0957	0.0891	0.0947	0.0811	0.0941	0.0838	0.0825	0.0826	0.0869	0.0893	0.0815	0.0867	0.0875	0.086	0.0832
14.5	0.0856	0.1133	0.0837	0.083	0.083	0.0943	0.0823	0.0785	0.0744	0.0854	0.0943	0.0858	0.0771	0.0847	0.0818	0.102	0.0989	0.1019	0.0957	0.0951	0.112	0.0809	0.0839	0.0824	0.0849	0.0828	0.0844	0.0884	0.0898	0.0918	0.0832	0.0822	0.08	0.0914	0.0963	0.0898	0.0949	0.0808	0.0936	0.0839	0.0826	0.0829	0.0868	0.0889	0.0809	0.0863	0.0876	0.0861	0.0827
14.75	0.0843	0.1036	0.0819	0.0833	0.0826	0.0929	0.0824	0.0791	0.0744	0.0839	0.0885	0.0844	0.0769	0.0851	0.0818	0.1088	0.1085	0.1116	0.0987	0.0957	0.1107	0.0782	0.0829	0.0797	0.0844	0.0831	0.0873	0.0876	0.0895	0.0912	0.083	0.082	0.0808	0.0913	0.0993	0.091	0.0934	0.0806	0.0934	0.0787	0.0838	0.0804	0.087	0.09	0.0798	0.0846	0.0868	0.0853	0.0821
15	0.0851	0.1126	0.0827	0.0831	0.0821	0.0928	0.0838	0.0785	0.0749	0.0856	0.0934	0.0853	0.0768	0.0844	0.0814	0.1064	0.1161	0.1096	0.0966	0.0962	0.1127	0.0804	0.0842	0.083	0.0835	0.0824	0.0844	0.0885	0.0897	0.0919	0.084	0.083	0.0809	0.0926	0.0998	0.0911	0.0959	0.0825	0.0934	0.0833	0.0823	0.0892	0.0864	0.0893	0.0799	0.0864	0.0875	0.0859	0.0825
15.25	0.0855	0.1131	0.0825	0.0842	0.0832	0.0939	0.0834	0.0791	0.074	0.0852	0.0939	0.0852	0.0788	0.0857	0.0827	0.1015	0.1001	0.1043	0.0976	0.0962	0.1112	0.0799	0.0853	0.0823	0.0853	0.0829	0.0876	0.0879	0.0898	0.0912	0.0828	0.0819	0.0808	0.0924	0.1038	0.0899	0.0923	0.0809	0.0924	0.0835	0.0821	0.0828	0.0869	0.0897	0.0857	0.0863	0.0873	0.0855	0.084
15.5	0.0856	0.1132	0.0827	0.0848	0.0839	0.0941	0.0846	0.0794	0.0749	0.0854	0.0935	0.0852	0.079	0.0859	0.0823	0.1034	0.0994	0.1049	0.0963	0.0978	0.111	0.08	0.0839	0.0822	0.0854	0.0833	0.0845	0.0882	0.0897	0.0917	0.0843	0.0828	0.0812	0.0912	0.101	0.0893	0.0951	0.0823	0.0937	0.0835	0.0825	0.0835	0.0873	0.0896	0.0815	0.0864	0.0883	0.086	0.0844
15.75	0.0853	0.1134	0.0826	0.0841	0.0827	0.0919	0.0833	0.079	0.0739	0.085	0.0935	0.0851	0.0777	0.0846	0.0814	0.107	0.104	0.1079	0.0967	0.0957	0.1104	0.0797	0.0834	0.0821	0.085	0.083	0.0843	0.0878	0.0895	0.0906	0.0834	0.0821	0.0808	0.0912	0.1036	0.0895	0.0945	0.0811	0.0925	0.083	0.0823	0.0825	0.0881	0.0897	0.0822	0.0859	0.088	0.0851	0.0839
16	0.0855	0.1129	0.0828	0.0848	0.0838	0.0956	0.0831	0.0792	0.0739	0.085	0.0938	0.0848	0.0809	0.087	0.0836	0.102	0.1015	0.1074	0.0973	0.0958	0.1103	0.0797	0.0834	0.0825	0.0866	0.0852	0.0858	0.0884	0.0895	0.0907	0.0831	0.0819	0.0808	0.0926	0.1007	0.0908	0.0929	0.0814	0.0935	0.0822	0.082	0.0842	0.0881	0.0913	0.0832	0.0858	0.0873	0.085	0.0855
16.25	0.086	0.1133	0.0822	0.0836	0.0832	0.0936	0.0827	0.0789	0.0734	0.0847	0.0936	0.0849	0.0795	0.086	0.0827	0.1057	0.1022	0.108	0.0966	0.0977	0.1147	0.0798	0.0833	0.0822	0.086	0.0837	0.0844	0.0879	0.0894	0.0909	0.0833	0.0819	0.0807	0.0916	0.1032	0.0901	0.0931	0.081	0.0921	0.0829	0.0819	0.0847	0.094	0.0895	0.0819	0.0864	0.0879	0.0852	0.0838
16.5	0.0849	0.1126	0.0825	0.0837	0.0837	0.0954	0.0835	0.0807	0.0748	0.0848	0.0938	0.0852	0.0793	0.0864	0.0831	0.1024	0.102	0.1077	0.0985	0.0979	0.1127	0.0796	0.0834	0.0821	0.0855	0.0834	0.0841	0.0876	0.0895	0.0918	0.0834	0.0821	0.0807	0.0909	0.1033	0.09	0.091	0.0828	0.0937	0.0822	0.0825	0.0857	0.0872	0.0894	0.0818	0.0861	0.0871	0.0853	0.0841
16.75	0.0871	0.113	0.0821	0.0839	0.0836	0.0935	0.0873	0.0807	0.0744	0.085	0.094	0.0855	0.0789	0.086	0.0829	0.1026	0.1023	0.1063	0.0974	0.0973	0.125	0.0806	0.0837	0.0828	0.0858	0.0836	0.0841	0.0881	0.09	0.0915	0.0831	0.0823	0.0815	0.092	0.1036	0.0896	0.0942	0.0817	0.0935	0.083	0.0819	0.0836	0.0878	0.0893	0.0817	0.0863	0.0873	0.0857	0.0842
17	0.0858	0.1131	0.0819	0.0823	0.0833	0.0867	0.0893	0.0829	0.074	0.0849	0.0948	0.0852	0.0786	0.0833	0.082	0.1102	0.1129	0.108	0.0968	0.0964	0.1118	0.08	0.0829	0.082	0.0839	0.0814	0.081	0.0881	0.0902	0.0913	0.0828	0.0823	0.0812	0.0934	0.1158	0.0893	0.091	0.0822	0.0933	0.083	0.0823	0.0834	0.0903	0.0917	0.0838	0.0863	0.0874	0.0854	0.081
17.25	0.0867	0.1131	0.0823	0.0842	0.0843	0.0927	0.0846	0.0793	0.0749	0.0849	0.0935	0.0854	0.0792	0.0855	0.0824	0.1089	0.1087	0.1112	0.0975	0.0982	0.1136	0.0814	0.0834	0.083	0.0845	0.0836	0.0941	0.0886	0.0905	0.0917	0.0852	0.0836	0.0819	0.0935	0.1122	0.0899	0.097	0.0824	0.0939	0.085	0.0826	0.083	0.0885	0.0913	0.0827	0.0867	0.0879	0.086	0.0832
17.5	0.0855	0.1132	0.0818	0.0829	0.0832	0.0951	0.0841	0.0801	0.0738	0.0854	0.0939	0.0853	0.0792	0.0858	0.0827	0.1069	0.1047	0.1078	0.0994	0.0988	0.1085	0.0806	0.084	0.0823	0.0861	0.0823	0.098	0.0883	0.0899	0.0915	0.0839	0.0832	0.0822	0.0922	0.105	0.0894	0.0942	0.0827	0.0936	0.0827	0.0825	0.0838	0.0875	0.0902	0.0817	0.0868	0.0875	0.0857	0.0834
17.75	0.0855	0.1106	0.0814	0.0837	0.0838	0.0943	0.0855	0.0792	0.0755	0.0834	0.0922	0.0851	0.0794	0.0861	0.0825	0.1076	0.1065	0.1085	0.1	0.1007	0.1113	0.0794	0.0831	0.083	0.0857	0.0825	0.0847	0.0878	0.0903	0.0903	0.0855	0.0839	0.0827	0.0939	0.1047	0.0905	0.099	0.0827	0.0939	0.0853	0.0815	0.0842	0.0874	0.0895	0.0822	0.086	0.0869	0.0833	0.0839
18	0.0864	0.1129	0.0818	0.083	0.0834	0.0945	0.0829	0.0802	0.074	0.0843	0.0938	0.0852	0.0782	0.0847	0.0813	0.1108	0.1084	0.1113	0.1	0.0991	0.1139	0.0795	0.0831	0.0826	0.0848	0.0828	0.0829	0.0877	0.0898	0.0908	0.0831	0.0823	0.0814	0.0919	0.1089	0.0895	0.0906	0.0822	0.0927	0.082	0.0816	0.0833	0.0883	0.0904	0.0823	0.0864	0.0871	0.0857	0.0826
18.25	0.0889	0.1129	0.0818	0.0837	0.0832	0.0936	0.0856	0.0792	0.0765	0.085	0.094	0.0857	0.0794	0.0862	0.0825	0.1073	0.1042	0.1089	0.0983	0.1001	0.1136	0.0801	0.0839	0.084	0.0861	0.0836	0.0837	0.0884	0.0906	0.0916	0.0858	0.0848	0.0828	0.0918	0.1073	0.0894	0.1001	0.0826	0.0943	0.0827	0.082	0.0843	0.0881	0.0894	0.0825	0.0871	0.0885	0.0862	0.0842
18.5	0.0911	0.1106	0.0821	0.0836	0.0833	0.0918	0.0837	0.0797	0.0744	0.0857	0.0947	0.0867	0.0785	0.0855	0.0823	0.1111	0.1084	0.1114	0.0997	0.0994	0.1165	0.0817	0.0848	0.0838	0.0861	0.0828	0.0829	0.0884	0.0906	0.0922	0.0842	0.0829	0.0821	0.0953	0.1097	0.0905	0.0941	0.0821	0.0932	0.0834	0.0832	0.0846	0.0891	0.0906	0.0827	0.0876	0.0879	0.0867	0.0829
18.75	0.0899	0.1132	0.0825	0.0837	0.0834	0.0916	0.0841	0.0808	0.0739	0.084	0.0938	0.0847	0.0785	0.0856	0.0819	0.1117	0.1082	0.1127	0.0981	0.0989	0.1099	0.0799	0.0823	0.0823	0.0879	0.0827	0.083	0.0883	0.0903	0.091	0.084	0.083	0.0817	0.0909	0.1082	0.0902	0.0918	0.082	0.0938	0.0827	0.0822	0.0844	0.0881	0.0905	0.0821	0.0869	0.0875	0.0858	0.0822
19	0.087	0.1137	0.0829	0.0834	0.0833	0.0934	0.0845	0.0802	0.0751	0.0851	0.094	0.0852	0.0794	0.0864	0.0825	0.109	0.1055	0.111	0.0999	0.0998	0.1166	0.0807	0.0835	0.0819	0.0863	0.0831	0.083	0.0887	0.0902	0.0916	0.0844	0.0832	0.0821	0.091	0.1071	0.0905	0.0972	0.0829	0.0932	0.0824	0.0826	0.0834	0.0878	0.0895	0.0824	0.0869	0.0876	0.0861	0.084
19.25	0.0877	0.1099	0.0814	0.084	0.0838	0.0949	0.0841	0.081	0.0744	0.0841	0.0919	0.0847	0.0806	0.0866	0.083	0.1095	0.1036	0.1103	0.1008	0.0984	0.1111	0.0788	0.0837	0.08	0.0855	0.0833	0.0841	0.0884	0.0898	0.0896	0.0841	0.0824	0.0821	0.0902	0.1037	0.09	0.0921	0.082	0.0928	0.0801	0.0814	0.0809	0.0887	0.0908	0.0831	0.0857	0.087	0.0854	0.0848
19.5	0.0877	0.1133	0.0822	0.0873	0.0839	0.0946	0.0845	0.0797	0.0744	0.0852	0.0942	0.0855	0.0793	0.0855	0.0823	0.1149	0.1029	0.112	0.1015	0.0989	0.1103	0.0803	0.0887	0.0828	0.0852	0.0831	0.0838	0.0882	0.0902	0.091	0.0838	0.0827	0.0818	0.0918	0.1053	0.0897	0.0937	0.0824	0.0927	0.0821	0.0827	0.0836	0.0878	0.089	0.082	0.0867	0.0867	0.0856	0.084
19.75	0.0875	0.1128	0.0827	0.0827	0.0844	0.0923	0.0835	0.0797	0.0747	0.0849	0.0942	0.0853	0.0783	0.0854	0.0815	0.1192	0.1107	0.1163	0.1024	0.0999	0.1131	0.0807	0.0835	0.082	0.084	0.0822	0.0824	0.0877	0.0906	0.0914	0.084	0.0831	0.0822	0.0923	0.1036	0.0907	0.0971	0.0825	0.093	0.0824	0.082	0.0835	0.0875	0.0901	0.0811	0.0859	0.087	0.0856	0.0829
20	0.0852	0.1135	0.0822	0.084	0.0841	0.0939	0.0844	0.0799	0.0752	0.085	0.094	0.086	0.0792	0.0867	0.083	0.1132	0.1058	0.1108	0.1022	0.0997	0.1177	0.0817	0.0839	0.083	0.086	0.0837	0.0849	0.0886	0.0911	0.0922	0.0843	0.0833	0.0821	0.0916	0.1033	0.0903	0.0937	0.0833	0.0936	0.0825	0.0827	0.0836	0.0878	0.0909	0.0833	0.0871	0.0877	0.0859	0.0846
20.25	0.0851	0.1139	0.0814	0.083	0.0844	0.0921	0.0836	0.0795	0.0743	0.0847	0.0942	0.0853	0.0784	0.0848	0.0824	0.1175	0.1108	0.1123	0.1014	0.1016	0.1201	0.0807	0.0838	0.0821	0.0837	0.0823	0.0836	0.0883	0.092	0.0913	0.0841	0.0826	0.0814	0.0905	0.1051	0.0906	0.0933	0.0829	0.0924	0.0819	0.0816	0.0835	0.0876	0.0909	0.0833	0.0863	0.0907	0.0866	0.0834
20.5	0.0854	0.1118	0.0827	0.0827	0.0833	0.0923	0.0834	0.0792	0.0743	0.0847	0.0928	0.0855	0.0782	0.0852	0.0821	0.1198	0.1112	0.1119	0.1032	0.1022	0.1179	0.08	0.0846	0.082	0.0838	0.083	0.0818	0.0889	0.0914	0.0909	0.0836	0.0824	0.0811	0.0923	0.1047	0.0903	0.0934	0.0826	0.0924	0.0801	0.0832	0.0849	0.0877	0.0901	0.0829	0.0873	0.088	0.0868	0.0832
20.75	0.0853	0.1135	0.0817	0.0831	0.0823	0.0936	0.0838	0.0792	0.0742	0.0848	0.094	0.0854	0.0785	0.0855	0.0826	0.1255	0.1134	0.1137	0.1043	0.1034	0.1105	0.0805	0.0839	0.082	0.0841	0.082	0.0832	0.0882	0.0906	0.0915	0.0837	0.0826	0.0813	0.0915	0.1041	0.0914	0.0951	0.0823	0.0924	0.0823	0.082	0.083	0.0881	0.091	0.082	0.0863	0.0871	0.0853	0.0911
21	0.0853	0.1136	0.0814	0.0837	0.0834	0.0945	0.0847	0.0802	0.0753	0.0841	0.0937	0.0853	0.0788	0.0864	0.0832	0.1161	0.1112	0.1102	0.1056	0.1065	0.1151	0.0805	0.0831	0.0814	0.0853	0.0826	0.0839	0.0876	0.0905	0.0913	0.0852	0.0839	0.0818	0.0897	0.104	0.0901	0.0961	0.083	0.0929	0.082	0.0815	0.0832	0.0881	0.09	0.0828	0.0867	0.088	0.0851	0.0843
21.25	0.0851	0.1096	0.082	0.0833	0.0837	0.0942	0.0842	0.0795	0.0744	0.0837	0.0904	0.0842	0.0792	0.0858	0.0829	0.116	0.1116	0.1118	0.1062	0.1042	0.1164	0.0795	0.083	0.0805	0.0853	0.0828	0.0853	0.088	0.0903	0.0907	0.0836	0.0831	0.0814	0.0909	0.1036	0.0901	0.0928	0.0832	0.0924	0.0827	0.082	0.0805	0.0876	0.0903	0.0823	0.086	0.0866	0.0834	0.084
21.5	0.0857	0.1129	0.0815	0.0832	0.0837	0.0946	0.0841	0.0796	0.0745	0.0848	0.0943	0.0853	0.0789	0.0859	0.0833	0.1202	0.1162	0.119	0.1078	0.1048	0.113	0.0801	0.0836	0.0813	0.0853	0.0832	0.0851	0.0882	0.091	0.0916	0.0845	0.0826	0.0816	0.0912	0.1038	0.0904	0.0944	0.0822	0.0924	0.0823	0.0817	0.0832	0.0884	0.0918	0.0828	0.0872	0.0874	0.086	0.0841
21.75	0.0871	0.1084	0.0813	0.0842	0.0847	0.095	0.0844	0.0808	0.0749	0.0845	0.0936	0.0849	0.0796	0.0869	0.0841	0.1235	0.118	0.1194	0.1074	0.1078	0.1185	0.0809	0.0846	0.0819	0.0858	0.0839	0.0841	0.088	0.0908	0.0915	0.0842	0.0823	0.0817	0.093	0.1045	0.0904	0.0914	0.0824	0.0929	0.086	0.082	0.0834	0.0891	0.0922	0.0841	0.0869	0.0861	0.0849	0.0849
22	0.0853	0.1132	0.0824	0.0844	0.0853	0.0948	0.0837	0.0795	0.0742	0.0844	0.0935	0.0855	0.0799	0.0867	0.0839	0.1216	0.1175	0.118	0.1075	0.1072	0.1176	0.08	0.0839	0.0814	0.0855	0.0838	0.0853	0.0879	0.0905	0.0914	0.0843	0.0822	0.0809	0.0917	0.1036	0.0897	0.0928	0.0825	0.0929	0.0819	0.0811	0.0823	0.0884	0.0919	0.0833	0.0864	0.088	0.0922	0.0854
22.25	0.0871	0.1133	0.0833	0.0835	0.0838	0.0944	0.0845	0.0795	0.0742	0.0851	0.0918	0.0852	0.0801	0.0864	0.0833	0.1159	0.1104	0.1157	0.11	0.1071	0.1156	0.0794	0.083	0.0803	0.086	0.0834	0.0841	0.0886	0.091	0.0914	0.0843	0.083	0.0815	0.0914	0.1022	0.09	0.0922	0.0823	0.0929	0.0795	0.0822	0.0808	0.0887	0.0913	0.0826	0.0863	0.0884	0.0867	0.0884
22.5	0.0874	0.1109	0.0829	0.0832	0.0838	0.093	0.0841	0.0797	0.0751	0.0858	0.0953	0.0876	0.0799	0.0858	0.0828	0.1157	0.1106	0.1182	0.1072	0.108	0.1214	0.0809	0.0846	0.0822	0.0856	0.0831	0.0846	0.089	0.091	0.0919	0.0845	0.083	0.0813	0.0951	0.1032	0.0898	0.0938	0.0833	0.0935	0.0831	0.0825	0.0847	0.0886	0.0904	0.0829	0.0885	0.0883	0.0861	0.0868
22.75	0.0863	0.1133	0.0832	0.0828	0.0838	0.0928	0.0834	0.0793	0.0742	0.0843	0.0937	0.0854	0.0794	0.0863	0.0828	0.1117	0.1081	0.1149	0.1081	0.1097	0.1222	0.0792	0.0833	0.0814	0.0855	0.0831	0.0838	0.0884	0.0904	0.0921	0.0836	0.082	0.0804	0.0913	0.1041	0.0899	0.0935	0.0827	0.0928	0.0819	0.0818	0.0829	0.088	0.0902	0.082	0.0873	0.0871	0.086	0.0929
23	0.0846	0.1108	0.0821	0.084	0.0844	0.0943	0.0839	0.0798	0.0751	0.0848	0.0944	0.0852	0.0798	0.0871	0.0837	0.1147	0.11	0.1244	0.1113	0.1122	0.1325	0.0798	0.0827	0.0809	0.0856	0.0833	0.0842	0.0979	0.091	0.0917	0.0842	0.0829	0.0814	0.0913	0.1045	0.0901	0.0936	0.083	0.093	0.0818	0.0823	0.083	0.0886	0.091	0.0834	0.0872	0.0885	0.086	0.0849
23.25	0.0852	0.1109	0.0818	0.0838	0.084	0.0953	0.0846	0.0794	0.0753	0.0853	0.0948	0.0856	0.0813	0.0878	0.0848	0.1125	0.1058	0.1213	0.1092	0.1108	0.1292	0.0799	0.0831	0.0815	0.0872	0.0837	0.0861	0.0883	0.0904	0.0919	0.0847	0.0836	0.0821	0.0915	0.1023	0.091	0.096	0.0827	0.0933	0.0821	0.0814	0.0833	0.0883	0.0919	0.0836	0.0875	0.087	0.0852	0.0862
23.5	0.0848	0.1108	0.083	0.083	0.0836	0.0917	0.0827	0.0788	0.0744	0.0851	0.0948	0.0858	0.0794	0.086	0.0832	0.1151	0.1058	0.1239	0.1128	0.1127	0.147	0.0812	0.0829	0.0808	0.0851	0.0828	0.0841	0.088	0.0908	0.0917	0.0831	0.082	0.0808	0.0917	0.1045	0.0895	0.0934	0.0824	0.0927	0.082	0.0821	0.0835	0.0874	0.0903	0.0818	0.0873	0.0873	0.0859	0.0847
23.75	0.0848	0.1107	0.0831	0.0832	0.0839	0.0951	0.0879	0.0797	0.0754	0.0851	0.0942	0.0855	0.0812	0.0872	0.0848	0.1131	0.1067	0.1209	0.1143	0.1156	0.1634	0.0801	0.0832	0.0812	0.0868	0.0835	0.085	0.0881	0.0902	0.0914	0.0837	0.0831	0.0813	0.0917	0.1031	0.0914	0.0957	0.0821	0.093	0.0816	0.0819	0.0828	0.0883	0.092	0.0835	0.0873	0.0872	0.0854	0.0865
24	0.0857	0.1131	0.0825	0.0831	0.0839	0.0931	0.0835	0.0787	0.0746	0.0852	0.0943	0.086	0.0795	0.0859	0.083	0.1149	0.1076	0.1223	0.1129	0.112	0.141	0.0798	0.0835	0.0815	0.0851	0.0829	0.0849	0.088	0.0901	0.0916	0.0838	0.0827	0.0817	0.0915	0.1052	0.0901	0.0936	0.0826	0.0924	0.0817	0.0813	0.0826	0.0874	0.0899	0.0825	0.0876	0.0871	0.0855	0.0845
[truncated: 44 more columns]

## Sheet: E. hormaechei anaerobic
Time (hours)	No_carbon									Arginine						Aspartate						Glycine						Isoleucine						Leucine						Lysine						Methionine
	Expt 1			Expt 2			Expt 3			Expt 1		Expt 2		Expt 3		Expt 1		Expt 2		Expt 3		Expt 1		Expt 2		Expt 3		Expt 1		Expt 2		Expt 3		Expt 1		Expt 2		Expt 3		Expt 1		Expt 2		Expt 3		Expt 1		Expt 2
	Rep 1	Rep 2	Rep 3	Rep 1	Rep 2	Rep 3	Rep 1	Rep 2	Rep 3	Rep 1	Rep 2	Rep 1	Rep 2	Rep 1	Rep 2	Rep 1	Rep 2	Rep 1	Rep 2	Rep 1	Rep 2	Rep 1	Rep 2	Rep 1	Rep 2	Rep 1	Rep 2	Rep 1	Rep 2	Rep 1	Rep 2	Rep 1	Rep 2	Rep 1	Rep 2	Rep 1	Rep 2	Rep 1	Rep 2	Rep 1	Rep 2	Rep 1	Rep 2	Rep 1	Rep 2	Rep 1	Rep 2	Rep 1	Rep 2
0	-0.0002	0.0003	-0.0006	-0.0006	0.0002	0.0002	0.001	0.0001	-0.0017	0.0003	0.0016	0.001	0.0002	-0.0012	0.0005	0.0007	0.0008	-0.0002	0.0006	-0.0003	-0.0013	0.0003	-0.0001	0.0003	-0.0006	0.0003	-0.0003	-0.0011	-0.0003	0.0001	-0.0007	-0.0019	-0.0019	0.0006	0.0007	-0.0001	0	-0.0003	-0.0008	-0.0003	0.0008	0.0004	0.0006	-0.0001	-0.0017	0.0004	-0.0005	0.0005	0.0001
0.25	0.0007	0.0026	0.0012	0.0002	0.0006	0.0022	-0.0003	-0.0003	-0.0012	0.0017	0.0044	0.0015	0.0009	0.0013	0.002	0.0003	0.0026	0.001	0.0021	-0.0003	-0.0023	0.0006	0.0007	0.0008	-0.0009	-0.0004	-0.0008	-0.0002	0.0004	0	-0.0013	-0.003	-0.0063	0.0007	0.0015	0.0006	0.0007	-0.0022	-0.0025	0.0002	0.0006	0.0009	0.0001	0.0004	-0.0025	0.0007	0	0.0013	0.0003
0.5	0.0022	0.0038	0.0033	0.0028	0.0022	0.0041	0.0011	0.001	0.0027	0.0025	0.006	0.0037	0.0029	0.002	0.0031	0.0015	0.0037	0.0019	0.0036	0.0019	0	0.002	0.0006	0.0012	-0.0012	0.0007	0	0.0004	0.0007	0.0011	-0.0004	-0.0024	-0.0064	0.002	0.0025	0.0013	0.0005	-0.0008	-0.0003	0.0001	0.0003	0.0013	0.0006	0.0009	-0.0018	0.0018	0.0006	0.0023	0.0016
0.75	0.0038	0.0053	0.0059	0.0295	0.0043	0.0068	0.0016	0.0021	0.007	0.0043	0.0076	0.0022	-0.0003	0.0049	0.005	0.002	0.006	0.0041	0.0053	0.0028	0.0012	0.002	0.0016	0.0022	-0.0005	0.0011	0.001	0.0003	0.0009	0.0024	0.0008	-0.0025	-0.0055	0.0031	0.0037	0.0027	0.0024	0.0005	-0.0004	0	0.0007	0.0016	0.0014	0.0019	-0.0011	0.0017	0.0004	0.0027	0.0024
1	0.0049	0.007	0.0088	0.0065	0.0064	0.0089	0.0029	0.0037	0.0091	0.005	0.0085	0.004	-0.0008	0.0066	0.0057	0.0038	0.0076	0.0054	0.0071	0.0034	0.0024	0.0029	0.002	0.0029	0.0003	0.0015	0.0014	0.0013	0.001	0.0031	0.0008	-0.0024	-0.0067	0.0043	0.0044	0.0041	0.0032	0.0008	0.0005	0.0003	0.0008	0.002	0.0022	0.0022	-0.0006	0.0023	0.0004	0.0035	0.0032
1.25	0.0066	0.0088	0.0106	0.0082	0.0078	0.0107	0.004	0.0046	0.0115	0.0064	0.0081	0.0056	0.003	0.0077	0.0052	0.0049	0.0092	0.0068	0.0089	0.0044	0.0032	0.0031	0.0021	0.0027	0.0003	0.0023	0.0013	0.0017	0.001	0.0026	0.0014	-0.0019	-0.006	0.0048	0.0051	0.0053	0.0048	0.0014	0.0015	0.0008	0.0009	0.0018	0.0026	0.0033	-0.0004	0.0024	-0.0001	0.0033	0.0031
1.5	0.0076	0.0106	0.0126	0.0093	0.0094	0.0126	0.0056	0.0061	0.0136	0.0068	0.008	0.0075	0.004	0.0091	0.0063	0.0058	0.0098	0.007	0.0099	0.0042	0.0044	0.0039	0.0022	0.003	0.0007	0.0021	0.0012	0.0019	0.0026	0.0035	0.0017	-0.0023	-0.006	0.0054	0.0066	0.0053	0.005	0.0018	0.0021	0.0011	0.0008	0.0025	0.0025	0.0035	-0.0002	0.0021	0	0.0033	0.003
1.75	0.0087	0.0124	0.0141	0.0109	0.0103	0.015	0.0071	0.0075	0.0147	0.0082	0.009	0.0095	0.0064	0.011	0.0079	0.0069	0.0108	0.0061	0.0109	0.0045	0.0056	0.0035	0.0027	0.0032	0.0005	0.0025	0.0011	0.0027	0.003	0.0044	0.0018	-0.0027	-0.0053	0.0074	0.0075	0.0072	0.0067	0.0022	0.0027	0.0005	0.0017	0.003	0.0033	0.0048	-0.0003	0.0017	0.0003	0.0031	0.002
2	0.01	0.0136	0.0151	0.0124	0.0128	0.0177	0.0095	0.0087	0.0142	0.0088	0.0104	0.0115	0.0087	0.0122	0.0092	0.0079	0.0109	0.0077	0.0123	0.0042	0.0067	0.0046	0.0034	0.0042	0.0008	0.0025	0.0012	0.0025	0.002	0.006	0.0032	-0.0016	-0.0055	0.0094	0.0084	0.0076	0.008	0.0024	0.0027	0.001	0.0018	0.0037	0.0051	0.0041	-0.0008	0.0021	0.0003	0.0039	0.0021
2.25	0.0112	0.0148	0.0168	0.0192	0.0148	0.02	0.0099	0.009	0.0161	0.0102	0.0117	0.0139	0.0096	0.0134	0.0104	0.0085	0.0113	0.0085	0.0128	0.0047	0.0046	0.005	0.003	0.0042	0.0016	0.0025	0.0006	0.0031	0.0038	0.0067	0.0032	-0.0015	-0.0045	0.0101	0.0086	0.0089	0.0091	0.0031	0.004	0.0011	0.0016	0.0035	0.0055	0.0053	0.0004	0.0015	0.0002	0.004	0.0027
2.5	0.0131	0.0164	0.0183	0.0287	0.0165	0.0221	0.0076	0.0113	0.0172	0.0112	0.0126	0.0166	0.012	0.0149	0.0118	0.0092	0.0125	0.0093	0.0118	0.0061	0.004	0.0041	0.0038	0.0047	0.0019	0.0034	0.0018	0.0026	0.0029	0.007	0.0046	-0.0017	-0.0043	0.0129	0.0098	0.0097	0.0103	0.0038	0.0044	0.0033	0.0022	0.0046	0.0047	0.0053	0.0002	0.002	0.0006	0.0046	0.0032
2.75	0.0144	0.0176	0.0197	0.0184	0.0165	0.0207	0.0066	0.0117	0.0192	0.0113	0.0137	0.0186	0.0144	0.0151	0.0127	0.0103	0.0125	0.01	0.0131	0.0072	0.0045	0.0058	0.0036	0.0047	0.0021	0.0026	0.0024	0.0035	0.0043	0.0076	0.0039	-0.0012	-0.0055	0.0142	0.0102	0.0102	0.0109	0.0046	0.004	0.0007	0.0011	0.0047	0.005	0.0055	0.0014	0.0013	0.0003	0.004	0.003
3	0.0162	0.0186	0.022	0.025	0.0192	0.0252	0.0114	0.0147	0.0208	0.0119	0.0145	0.0206	0.0151	0.0164	0.0134	0.0109	0.0131	0.0099	0.0139	-0.0004	0.0036	0.0049	0.0041	0.0052	0.0027	0.0034	0.0013	0.0038	0.0038	0.0082	0.0054	-0.0014	-0.0059	0.0149	0.0104	0.0108	0.0124	0.0046	0.0063	0.0024	0.0022	0.0046	0.0039	0.0059	0.0012	0.001	0.0008	0.005	0.0034
3.25	0.018	0.0205	0.0234	0.0161	0.0203	0.0232	0.0122	0.0155	0.0216	0.0137	0.016	0.0202	0.0178	0.0179	0.0145	0.0116	0.0126	0.0106	0.0135	0.0025	0.0032	0.0063	0.0041	0.006	0.0032	0.003	0.0012	0.0037	0.0048	0.0086	0.0046	-0.001	-0.0046	0.0164	0.0116	0.0111	0.0123	0.0053	0.0091	0.001	0.0019	0.0049	0.0057	0.006	0.0021	0.0024	0.0003	0.0053	0.0029
3.5	0.0191	0.0219	0.0265	0.0221	0.0214	0.0234	0.0125	0.0155	0.0236	0.0138	0.0167	0.0216	0.0188	0.0195	0.0154	0.0138	0.0127	0.0109	0.0139	0.0002	0.0044	0.0061	0.0048	0.0059	0.0031	0.0035	0.0015	0.0032	0.0045	0.0089	0.0049	-0.0016	-0.0053	0.0171	0.0108	0.0118	0.0137	0.0057	0.0108	0.0023	0.0024	0.005	0.0052	0.0065	0.0023	0.0022	0.0009	0.0052	0.0035
3.75	0.0208	0.0235	0.0285	0.0219	0.0228	0.0272	0.0122	0.0148	0.0252	0.0144	0.018	0.0231	0.0198	0.0206	0.0171	0.0139	0.0121	0.0112	0.0147	0.0012	0.0056	0.0059	0.0043	0.0062	0.0038	0.0041	0.0023	0.0031	0.0056	0.0099	0.0062	-0.0014	-0.0064	0.0182	0.0136	0.0119	0.0147	0.006	0.0111	0.0009	0.0029	0.0051	0.0059	0.0073	0.002	0.0021	0.0011	0.0051	0.0035
4	0.0185	0.0248	0.0304	0.0248	0.0239	0.0292	0.0131	0.013	0.026	0.0146	0.0182	0.0213	0.0179	0.0213	0.0179	0.0142	0.0117	0.0118	0.015	-0.0006	0.0044	0.0068	0.0041	0.0068	0.0039	0.0038	0.0018	0.0037	0.0051	0.0091	0.0044	-0.0026	-0.0055	0.0202	0.0125	0.0125	0.0139	0.007	0.0113	0.0021	0.003	0.0047	0.0057	0.0076	0.0013	0.0026	0.0015	0.0058	0.0039
4.25	0.023	0.0255	0.032	0.0269	0.025	0.0314	0.0124	0.0147	0.0267	0.0155	0.0188	0.0175	0.0139	0.0225	0.0192	0.0156	0.0125	0.0118	0.0155	0.0018	0.0076	0.0061	0.0048	0.0067	0.0042	0.0044	0.0014	0.0041	0.0055	0.0095	0.005	-0.0015	-0.0065	0.0206	0.0133	0.0129	0.0154	0.0095	0.0122	0.0017	0.0025	0.005	0.006	0.0071	0.0015	0.0028	0.0012	0.0058	0.0039
4.5	0.0251	0.0267	0.0337	0.0286	0.0259	0.0341	0.0125	0.0144	0.0254	0.016	0.0198	0.0176	0.0159	0.0234	0.0205	0.0164	0.0132	0.0119	0.0162	0.0042	0.0089	0.0071	0.0049	0.0065	0.004	0.0048	0.0016	0.0042	0.006	0.0089	0.0046	-0.0022	-0.0047	0.0209	0.014	0.0145	0.0154	0.0115	0.0123	0.002	0.0032	0.0054	0.006	0.0078	0.0011	0.0031	0.0017	0.0061	0.004
4.75	0.0265	0.0269	0.035	0.0285	0.026	0.0359	0.0116	0.0139	0.0219	0.0175	0.0207	0.0195	0.0182	0.0241	0.0219	0.0168	0.0137	0.0116	0.0158	0.0083	0.0101	0.0068	0.005	0.0062	0.0037	0.006	0.0019	0.0048	0.0059	0.0094	0.0053	-0.0009	-0.0051	0.0217	0.0133	0.0143	0.0154	0.0167	0.0122	0.0012	0.0029	0.005	0.0059	0.0074	0.0019	0.0026	0.0016	0.0058	0.004
5	0.0273	0.0278	0.0355	0.0282	0.0267	0.0371	0.0123	0.0138	0.0182	0.0191	0.0212	0.0204	0.0185	0.0257	0.0231	0.0166	0.0134	0.0124	0.0156	0.0069	0.0094	0.0069	0.0049	0.007	0.0037	0.0056	0.0016	0.0046	0.0058	0.0098	0.0051	-0.0012	-0.005	0.0218	0.0126	0.0145	0.0153	-0.0044	0.0053	0.0016	0.0035	0.0054	0.0058	0.0072	0.0011	0.0029	0.0014	0.0057	0.0039
5.25	0.0286	0.0282	0.0372	0.0306	0.0267	0.0392	0.0129	0.0157	0.0175	0.0191	0.0216	0.022	0.0193	0.0267	0.0242	0.0164	0.0134	0.0125	0.0155	0.0085	0.0106	0.0066	0.0051	0.0072	0.0046	0.0057	0.0011	0.0051	0.006	0.0103	0.0051	0.0006	-0.0051	0.0223	0.0125	0.0132	0.0146	0.0084	0.002	0.0013	0.0031	0.0056	0.0065	0.0063	0.0006	0.0032	0.0023	0.0053	0.0042
5.5	0.0298	0.0284	0.0385	0.0327	0.0274	0.0411	0.0132	0.016	0.018	0.0203	0.0227	0.0223	0.0197	0.0267	0.0241	0.0152	0.0134	0.0117	0.0148	0.0095	0.0111	0.0068	0.0057	0.0076	0.0043	0.0055	0.0013	0.0051	0.0051	0.0108	0.0055	-0.001	-0.0056	0.0229	0.0117	0.0135	0.0136	0.0154	0.0023	0.001	0.0044	0.005	0.0065	0.0068	0.0014	0.0029	0.0021	0.0043	0.0036
5.75	0.03	0.0288	0.0394	0.034	0.0278	0.0411	0.0139	0.0181	0.0165	0.0212	0.0236	0.0228	0.0202	0.0274	0.0247	0.0147	0.0141	0.01	0.015	0.0082	0.0106	0.0071	0.0053	0.0072	0.0042	0.0053	0.0018	0.0051	0.0053	0.0112	0.0056	-0.0011	-0.0055	0.0225	0.0115	0.0127	0.0134	0.0141	0.0039	0.0012	0.0038	0.0051	0.0062	0.006	0.0017	0.0031	0.0026	0.0038	0.0044
6	0.0308	0.0295	0.0405	0.0347	0.0288	0.0425	0.0148	0.0196	0.0162	0.0221	0.0243	0.0239	0.0214	0.0275	0.0245	0.0144	0.0148	0.0102	0.0142	0.0081	0.0101	0.0072	0.0056	0.0073	0.0043	0.0046	0.0023	0.0051	0.0051	0.0112	0.0061	-0.0019	-0.0051	0.022	0.011	0.0124	0.0127	0.0116	0.0045	0.0014	0.0037	0.0052	0.0076	0.0063	0.0005	0.0037	0.0026	0.0032	0.0044
6.25	0.0316	0.0301	0.0422	0.0355	0.0289	0.0438	0.0156	0.0211	0.0171	0.0237	0.025	0.0248	0.0234	0.0286	0.0235	0.0141	0.0152	0.0089	0.0143	0.0088	0.0107	0.0075	0.0057	0.0078	0.0048	0.0038	0.0015	0.0046	0.0054	0.0107	0.0061	-0.0022	-0.0043	0.0231	0.01	0.0128	0.0131	0.0064	0.0052	0.0012	0.0036	0.0045	0.006	0.0056	0.0008	0.0035	0.0024	0.0035	0.0042
6.5	0.0325	0.0308	0.0425	0.0367	0.0299	0.0455	0.0164	0.022	0.0166	0.0251	0.026	0.0262	0.0235	0.0289	0.021	0.0136	0.0159	0.0087	0.0145	0.0088	0.0117	0.008	0.0061	0.0081	0.005	0.0031	0.0025	0.0048	0.0059	0.0105	0.0059	-0.0015	-0.0051	0.0247	0.0093	0.0123	0.0126	0.0046	0.0051	0.0016	0.0039	0.0054	0.0062	0.0063	0.002	0.0036	0.0033	0.0031	0.0047
6.75	0.0333	0.031	0.0442	0.0372	0.0307	0.0466	0.0172	0.0239	0.0162	0.026	0.0268	0.0268	0.0247	0.0293	0.02	0.0141	0.0161	0.0071	0.0152	0.0118	0.0113	0.008	0.0061	0.0084	0.005	0.0035	0.0018	0.004	0.0059	0.0094	0.0062	-0.0022	-0.005	0.0187	0.0096	0.0129	0.0128	0.0097	0.0069	0.0014	0.0036	0.0049	0.0059	0.0054	0.0018	0.0041	0.0033	0.0029	0.004
7	0.0339	0.0317	0.0445	0.0381	0.0315	0.0481	0.0183	0.0243	0.0151	0.0262	0.0271	0.0279	0.0249	0.0297	0.0214	0.0144	0.0167	0.0068	0.0155	0.0104	0.0117	0.0081	0.0064	0.0081	0.0054	0.0031	0.0025	0.0048	0.0064	0.0093	0.0067	-0.0023	-0.0047	0.0176	0.0097	0.0134	0.0128	0.009	0.007	0.0012	0.0043	0.005	0.0069	0.0053	0.0018	0.0037	0.0037	0.0029	0.0037
7.25	0.035	0.0325	0.0455	0.0378	0.0328	0.0492	0.0195	0.0251	0.0145	0.0262	0.0274	0.0283	0.0257	0.0293	0.0248	0.0149	0.0167	0.0064	0.0159	0.0097	0.0118	0.0083	0.0064	0.0085	0.0052	0.0043	0.0014	0.0034	0.0066	0.0091	0.0072	-0.0025	-0.0051	0.0157	0.0101	0.014	0.0141	0.009	0.0079	0.0017	0.0039	0.005	0.0061	0.0052	0.002	0.0034	0.003	0.003	0.004
7.5	0.0351	0.0334	0.0465	0.0381	0.0343	0.0507	0.0209	0.0257	0.0133	0.0269	0.0288	0.0291	0.0257	0.03	0.026	0.0147	0.0173	0.0071	0.0164	0.0101	0.0116	0.0089	0.0065	0.0085	0.0056	0.0038	0.0015	0.0038	0.0066	0.0094	0.0071	-0.0021	-0.0048	0.0166	0.0099	0.0144	0.0144	0.0091	0.009	0.001	0.0036	0.0053	0.0065	0.0052	0.0031	0.0034	0.0037	0.0033	0.0044
7.75	0.0353	0.0345	0.0477	0.0392	0.0357	0.0519	0.022	0.026	0.0118	0.0265	0.0295	0.0299	0.0268	0.0299	0.0262	0.015	0.0181	0.0077	0.0166	0.0101	0.0123	0.0091	0.007	0.0088	0.006	0.0036	0.002	0.0032	0.007	0.0092	0.0072	-0.0025	-0.0054	0.0186	0.0109	0.0146	0.015	0.0096	0.01	0.0012	0.0034	0.0051	0.0063	0.0058	0.0026	0.0036	0.0032	0.0034	0.0037
8	0.0355	0.0352	0.0486	0.0397	0.0373	0.0532	0.0234	0.0261	0.01	0.0273	0.0302	0.0308	0.0278	0.0305	0.027	0.0151	0.0183	0.0085	0.0171	0.0087	0.0119	0.0092	0.0078	0.0092	0.0058	0.0033	0.002	0.003	0.0073	0.009	0.0078	-0.0025	-0.0051	0.0206	0.012	0.0145	0.0158	0.0101	0.0102	0.0013	0.0037	0.0054	0.0065	0.0062	0.0024	0.0034	0.0031	0.0036	0.0038
8.25	0.0353	0.0364	0.0498	0.0403	0.0382	0.0544	0.0237	0.0268	0.0086	0.0275	0.03	0.0309	0.0288	0.0311	0.0276	0.0154	0.019	0.0093	0.0177	0.0093	0.013	0.0095	0.0076	0.0093	0.0063	0.0035	0.0024	0.0023	0.0076	0.009	0.0077	-0.0025	-0.0051	0.0227	0.0129	0.0148	0.0166	0.0093	0.0096	0.0009	0.0039	0.005	0.0069	0.0055	0.0022	0.0035	0.0034	0.003	0.0036
8.5	0.0355	0.0372	0.0511	0.0411	0.0391	0.0558	0.025	0.0274	0.0067	0.0278	0.0298	0.0322	0.0292	0.0313	0.0291	0.0153	0.0196	0.0101	0.0181	0.0096	0.0134	0.0097	0.0077	0.0097	0.0066	0.0044	0.0023	0.0023	0.0075	0.0091	0.0077	-0.0034	-0.0056	0.0232	0.0138	0.0152	0.0164	0.009	0.0105	0.0011	0.0037	0.0056	0.0064	0.0057	0.0024	0.0033	0.0037	0.0032	0.0036
8.75	0.0366	0.038	0.0522	0.0426	0.0401	0.0563	0.0262	0.0274	0.0056	0.0274	0.0291	0.0324	0.0307	0.0312	0.0301	0.0158	0.0194	0.0103	0.018	0.01	0.0138	0.0099	0.0079	0.0098	0.0065	0.0045	0.0027	0.0022	0.0077	0.009	0.0078	-0.0035	-0.0052	0.0225	0.0145	0.0155	0.0173	0.0089	0.0105	0.0011	0.0035	0.0051	0.0064	0.0057	0.0025	0.0035	0.0033	0.0034	0.0029
9	0.0373	0.0391	0.0536	0.043	0.0416	0.0577	0.0264	0.0279	0.0039	0.0277	0.0284	0.0329	0.0303	0.0307	0.0299	0.0156	0.0198	0.0113	0.0183	0.0093	0.0142	0.0098	0.0083	0.0101	0.0067	0.0041	0.0024	0.0017	0.0076	0.0088	0.008	-0.003	-0.0058	0.0236	0.0146	0.0163	0.0177	0.0099	0.0112	0.0013	0.0034	0.0053	0.0066	0.0059	0.0022	0.0027	0.0036	0.0032	0.0034
9.25	0.0384	0.0401	0.0551	0.0444	0.0429	0.0586	0.0271	0.0275	0.0035	0.0287	0.0289	0.034	0.0313	0.0307	0.0307	0.0161	0.0194	0.0113	0.0184	0.0098	0.0137	0.0102	0.0084	0.0103	0.0071	0.0039	0.0026	0.0017	0.0078	0.0084	0.008	-0.0031	-0.0052	0.0247	0.0152	0.0163	0.0178	0.01	0.0108	0.0012	0.0033	0.0054	0.007	0.0057	0.0026	0.0026	0.0024	0.0024	0.0029
9.5	0.0392	0.0413	0.0559	0.0452	0.0441	0.0596	0.0283	0.0274	0.0039	0.0296	0.0301	0.0347	0.0321	0.0324	0.0316	0.0156	0.0196	0.0116	0.0186	0.0098	0.0142	0.0102	0.0084	0.0107	0.0072	0.0045	0.0023	0.0017	0.0079	0.0093	0.0082	-0.0035	-0.0059	0.0239	0.0152	0.0169	0.0181	0.0104	0.0108	0.0012	0.0037	0.0052	0.007	0.0063	0.0032	0.0026	0.0029	0.0033	0.0029
9.75	0.0406	0.0426	0.057	0.0464	0.045	0.0602	0.0289	0.0274	0.005	0.0315	0.0323	0.0364	0.0336	0.0346	0.0326	0.016	0.0195	0.0118	0.0189	0.0105	0.0145	0.0103	0.0086	0.0107	0.0076	0.0051	0.0026	0.0015	0.008	0.0093	0.0082	-0.003	-0.0061	0.0243	0.0155	0.0173	0.0183	0.011	0.0105	0.0012	0.0034	0.0055	0.0066	0.0065	0.0032	0.0025	0.0036	0.0027	0.0024
10	0.0418	0.044	0.0583	0.0444	0.0461	0.0607	0.0288	0.0274	0.006	0.0313	0.033	0.0365	0.0338	0.0357	0.0331	0.0159	0.0194	0.0121	0.019	0.0103	0.0148	0.0105	0.0092	0.0109	0.0076	0.005	0.0024	0.0009	0.0084	0.0091	0.0081	-0.0031	-0.0065	0.0248	0.0164	0.0176	0.0187	0.0116	0.0133	0.0012	0.0031	0.0054	0.007	0.0063	0.0036	0.0023	0.0033	0.0029	0.0028
10.25	0.0427	0.0449	0.0585	0.0483	0.0475	0.0609	0.0304	0.0286	0.0079	0.0322	0.034	0.0383	0.0353	0.0364	0.0343	0.0163	0.0188	0.012	0.0195	0.0105	0.0155	0.0104	0.009	0.0111	0.0076	0.005	0.0026	0.0008	0.0086	0.0094	0.008	-0.0038	-0.0062	0.0249	0.0169	0.0177	0.0191	0.0118	0.0104	0.0011	0.0033	0.0055	0.0068	0.0061	0.0035	0.0023	0.0035	0.0029	0.0025
10.5	0.044	0.0459	0.0591	0.0493	0.0483	0.0614	0.031	0.0287	0.0104	0.0324	0.0347	0.0388	0.0351	0.0367	0.0344	0.0163	0.0187	0.0124	0.0198	0.0113	0.0158	0.0104	0.0093	0.011	0.0083	0.0053	0.0031	0.0004	0.0085	0.0095	0.0079	-0.0042	-0.0063	0.0251	0.017	0.0184	0.02	0.0114	0.0106	0.0014	0.0033	0.0055	0.0071	0.0062	0.0041	0.002	0.0033	0.0029	0.0022
10.75	0.0455	0.0469	0.0604	0.0506	0.0496	0.0615	0.0321	0.0292	0.0127	0.0336	0.0354	0.0397	0.0371	0.0372	0.0349	0.0163	0.0186	0.0122	0.0199	0.0107	0.0162	0.0103	0.0096	0.0109	0.0081	0.0057	0.003	0.0003	0.0085	0.0095	0.0081	-0.0035	-0.0064	0.0256	0.0179	0.0188	0.0205	0.0109	0.0106	0.0016	0.0033	0.0049	0.0071	0.0063	0.004	0.0022	0.0033	0.0037	0.0019
11	0.0466	0.0483	0.0609	0.0516	0.0504	0.0612	0.0318	0.0307	0.0149	0.034	0.0359	0.0401	0.0376	0.038	0.036	0.0166	0.0184	0.0126	0.0202	0.0104	0.0166	0.0103	0.0096	0.0112	0.0083	0.0051	0.0034	0.0004	0.0083	0.0099	0.0081	-0.0043	-0.0057	0.0258	0.0185	0.0196	0.0215	0.0104	0.0102	0.0015	0.0035	0.0049	0.0075	0.0067	0.004	0.0021	0.0035	0.0025	0.0023
11.25	0.048	0.0494	0.0619	0.0525	0.0514	0.061	0.033	0.0314	0.0163	0.0353	0.037	0.0412	0.0385	0.0396	0.0367	0.0165	0.0189	0.0128	0.0208	0.0096	0.017	0.0103	0.0094	0.0114	0.0085	0.0057	0.0033	-0.0001	0.0085	0.01	0.0078	-0.004	-0.0061	0.0261	0.0189	0.0198	0.0217	0.0097	0.0093	0.0014	0.0029	0.0049	0.0075	0.0063	0.0037	0.0024	0.0024	0.0026	0.002
11.5	0.0493	0.0504	0.0628	0.0532	0.0527	0.0601	0.0328	0.0328	0.0185	0.036	0.0375	0.0421	0.039	0.0401	0.0374	0.0171	0.0186	0.0127	0.021	0.0103	0.0172	0.0106	0.0098	0.0115	0.0087	0.006	0.0032	-0.0007	0.0084	0.0104	0.0076	-0.0039	-0.0054	0.0258	0.0192	0.0205	0.0225	0.0091	0.0091	0.0015	0.0029	0.0049	0.0075	0.0068	0.0038	0.0022	0.0026	0.0023	0.0019
11.75	0.0509	0.0521	0.0643	0.0548	0.0534	0.0599	0.0336	0.0336	0.021	0.0366	0.0393	0.0429	0.039	0.0402	0.0381	0.0175	0.0185	0.0128	0.0219	0.0099	0.0176	0.0109	0.0099	0.0117	0.0086	0.006	0.0038	-0.0002	0.0088	0.0105	0.0075	-0.0037	-0.0057	0.0266	0.02	0.0206	0.0232	0.0084	0.0096	0.0016	0.0028	0.0048	0.0077	0.0069	0.0042	0.002	0.0031	0.0022	0.0013
12	0.0523	0.053	0.0653	0.0561	0.0546	0.0594	0.0341	0.035	0.0224	0.0386	0.0404	0.0437	0.0408	0.041	0.0386	0.0178	0.0192	0.0131	0.0222	0.0106	0.0188	0.011	0.0099	0.0119	0.0091	0.0058	0.004	0.0017	0.0086	0.0099	0.0073	-0.0042	-0.0057	0.0268	0.0205	0.0212	0.0235	0.0082	0.0097	0.0013	0.0033	0.0045	0.0078	0.0068	0.0039	0.0017	0.0026	0.002	0.0016
12.25	0.0533	0.0543	0.0669	0.0577	0.056	0.058	0.0351	0.0355	0.0249	0.0402	0.0413	0.0442	0.0411	0.0416	0.0394	0.018	0.0193	0.0128	0.0225	0.0103	0.0186	0.0109	0.01	0.0119	0.0088	0.0057	0.0041	0.0018	0.0087	0.0099	0.0077	-0.0042	-0.0055	0.0269	0.0212	0.0214	0.0238	0.0068	0.0102	0.0016	0.0027	0.0042	0.0079	0.0067	0.0039	0.0017	0.003	0.0017	0.0014
12.5	0.0545	0.0553	0.0685	0.0564	0.0571	0.0579	0.0361	0.0364	0.0272	0.0409	0.0423	0.0451	0.0423	0.0424	0.0402	0.0182	0.0195	0.0135	0.0234	0.0108	0.0201	0.011	0.0103	0.0122	0.0089	0.0056	0.0041	0.002	0.0087	0.0093	0.0078	-0.0043	-0.006	0.0268	0.0221	0.0218	0.0243	0.0084	0.0115	0.0012	0.0028	0.0044	0.008	0.0067	0.0036	0.0014	0.0026	0.0019	0.0018
12.75	0.0559	0.0565	0.0695	0.0567	0.0579	0.0571	0.037	0.0375	0.0291	0.0412	0.0428	0.0459	0.0426	0.0429	0.0408	0.0185	0.0198	0.0133	0.0234	0.0112	0.0198	0.0114	0.0102	0.0122	0.009	0.0059	0.0044	0.0023	0.0087	0.0096	0.0075	-0.0038	-0.0055	0.0273	0.0221	0.0225	0.0252	0.008	0.0135	0.0014	0.0023	0.0043	0.0077	0.0067	0.004	0.001	0.0027	0.0016	0.0014
13	0.0571	0.0574	0.071	0.0606	0.0591	0.0565	0.0383	0.0386	0.0317	0.0428	0.0439	0.0464	0.0439	0.0437	0.0416	0.0184	0.0198	0.014	0.0243	0.0115	0.0199	0.0115	0.0102	0.0123	0.0095	0.0061	0.0042	0.0022	0.0088	0.0092	0.0074	-0.0045	-0.0053	0.027	0.0225	0.0227	0.0259	0.0094	0.014	0.0013	0.0022	0.0046	0.0079	0.0066	0.004	0.001	0.0028	0.0022	0.0015
13.25	0.0583	0.0588	0.0725	0.061	0.0602	0.0566	0.0388	0.0395	0.0342	0.0426	0.0443	0.0475	0.0446	0.0441	0.042	0.0189	0.0199	0.0136	0.0245	0.0113	0.0207	0.0114	0.0105	0.0123	0.0091	0.006	0.0042	0.0017	0.0086	0.0095	0.0072	-0.0049	-0.005	0.0272	0.0228	0.0233	0.0267	0.01	0.0137	0.0011	0.0022	0.0049	0.0083	0.0063	0.0045	0.0009	0.0027	0.0019	0.0014
13.5	0.0593	0.0602	0.074	0.0592	0.0613	0.0561	0.0399	0.0402	0.0356	0.0426	0.045	0.0478	0.045	0.0446	0.0427	0.0193	0.0203	0.014	0.025	0.0116	0.0211	0.0114	0.0109	0.0124	0.0093	0.0063	0.0044	0.0018	0.0088	0.0091	0.0069	-0.0051	-0.0054	0.0273	0.0236	0.0234	0.0269	0.0114	0.0146	0.0013	0.0024	0.0048	0.0081	0.0062	0.0044	0.0006	0.0026	0.002	0.0017
13.75	0.0606	0.0615	0.0757	0.0622	0.0625	0.0564	0.0408	0.0411	0.0372	0.0438	0.0458	0.0487	0.0462	0.045	0.0432	0.0195	0.0205	0.014	0.0252	0.0108	0.0214	0.0117	0.0108	0.0128	0.0095	0.0066	0.0046	0.0014	0.0096	0.009	0.0067	-0.005	-0.0055	0.0281	0.0237	0.0237	0.0274	0.0114	0.0147	0.0011	0.0019	0.0045	0.0081	0.0062	0.0049	0.0007	0.0027	0.0022	0.0016
14	0.0621	0.0625	0.0766	0.0629	0.0637	0.057	0.0419	0.0414	0.0391	0.0444	0.0465	0.0493	0.046	0.046	0.0443	0.0199	0.0208	0.0148	0.0258	0.0113	0.0217	0.0116	0.0114	0.0128	0.0099	0.0071	0.0049	0.0024	0.0089	0.0094	0.0071	-0.0044	-0.0061	0.0284	0.0247	0.024	0.0285	0.0119	0.0145	0.0015	0.0022	0.005	0.0078	0.0061	0.0053	0.0005	0.0022	0.002	0.0019
14.25	0.0632	0.0636	0.0779	0.0653	0.0647	0.0577	0.0429	0.0421	0.0408	0.0454	0.0469	0.05	0.0468	0.0464	0.0446	0.0203	0.0213	0.0148	0.0264	0.0118	0.022	0.0118	0.0113	0.0129	0.0098	0.0072	0.0049	0.0023	0.0091	0.0092	0.0069	-0.0035	-0.0054	0.0289	0.0255	0.0241	0.0285	0.0116	0.0154	0.0014	0.0023	0.0046	0.0081	0.0069	0.0059	0.0001	0.0021	0.0017	0.0014
14.5	0.0648	0.0649	0.0797	0.0645	0.0663	0.059	0.0443	0.0429	0.0417	0.0471	0.0479	0.0506	0.0477	0.047	0.0456	0.0204	0.0216	0.0151	0.0267	0.0116	0.0221	0.012	0.0115	0.0135	0.0101	0.0073	0.0053	0.0022	0.009	0.0094	0.007	-0.0025	-0.0047	0.0293	0.0258	0.0251	0.0305	0.0125	0.0155	0.0011	0.0018	0.0048	0.0082	0.0065	0.0054	-0.0001	0.002	0.0021	0.0019
14.75	0.0663	0.0662	0.0805	0.0683	0.0673	0.0601	0.0459	0.0433	0.0427	0.0483	0.0489	0.0511	0.0484	0.0472	0.0459	0.0207	0.0218	0.0158	0.0273	0.0124	0.0222	0.0121	0.0113	0.0133	0.0101	0.0071	0.0051	0.0024	0.0092	0.0093	0.0072	-0.0025	-0.0043	0.03	0.026	0.0252	0.03	0.0126	0.0161	0.0008	0.0016	0.0046	0.0085	0.0066	0.0056	-0.0001	0.0022	0.0023	0.0015
15	0.068	0.067	0.0818	0.0677	0.0686	0.0622	0.0471	0.0448	0.0434	0.0488	0.0497	0.0521	0.0488	0.0483	0.0467	0.0207	0.0219	0.0157	0.0277	0.0116	0.0217	0.0119	0.0118	0.0133	0.0102	0.0069	0.0051	0.0025	0.009	0.0095	0.0072	-0.0026	-0.0048	0.0302	0.0265	0.0256	0.0307	0.0139	0.0164	0.0004	0.0013	0.0047	0.0085	0.0067	0.0054	-0.0003	0.0017	0.0019	0.0018
15.25	0.0687	0.0684	0.0832	0.0708	0.0694	0.0631	0.0482	0.0456	0.0454	0.0497	0.051	0.0525	0.0492	0.0489	0.0476	0.021	0.0225	0.0158	0.028	0.0122	0.0213	0.0121	0.0123	0.0133	0.0103	0.0071	0.0057	0.002	0.009	0.0093	0.0074	-0.0024	-0.0039	0.031	0.0271	0.026	0.0308	0.0149	0.0164	0.0006	0.0016	0.0046	0.0085	0.0068	0.0057	-0.0002	0.0018	0.0018	0.0018
15.5	0.0705	0.0691	0.0835	0.0715	0.0709	0.0654	0.0491	0.0466	0.0482	0.0508	0.0521	0.0532	0.05	0.0494	0.0479	0.0216	0.023	0.0159	0.0286	0.0124	0.0201	0.0122	0.0122	0.0135	0.0104	0.0069	0.0057	0.0023	0.0086	0.0096	0.0073	-0.0022	-0.0032	0.0317	0.0278	0.0267	0.0317	0.015	0.0169	0.0008	0.0016	0.0047	0.0083	0.0067	0.0055	0	0.0016	0.0021	0.0018
15.75	0.0707	0.0703	0.0846	0.0737	0.0717	0.0672	0.0499	0.0476	0.0502	0.0504	0.0523	0.0543	0.0506	0.0507	0.049	0.0216	0.0233	0.0164	0.029	0.0129	0.0199	0.0122	0.0121	0.0138	0.0108	0.0071	0.006	0.0027	0.0085	0.0094	0.007	-0.0015	-0.0033	0.0319	0.028	0.0272	0.033	0.0145	0.0168	0.0006	0.0015	0.0051	0.0084	0.0072	0.0059	-0.0001	0.0014	0.0023	0.0019
16	0.071	0.0718	0.0847	0.0749	0.0731	0.0694	0.0514	0.0486	0.0528	0.0517	0.0538	0.0548	0.0511	0.0507	0.0497	0.0217	0.0234	0.0163	0.0295	0.0129	0.0188	0.0123	0.0125	0.0138	0.0107	0.0067	0.0061	0.0024	0.0083	0.0101	0.0074	-0.0014	-0.0038	0.0326	0.0288	0.0276	0.0333	0.0143	0.0177	0.0006	0.0014	0.0053	0.0086	0.0071	0.0059	-0.0002	0.0017	0.0021	0.0013
16.25	0.0725	0.073	0.0849	0.0761	0.074	0.0715	0.0524	0.0496	0.0537	0.0521	0.0537	0.0555	0.0516	0.0514	0.0501	0.0222	0.0239	0.0164	0.0298	0.0135	0.018	0.0127	0.0131	0.0139	0.0106	0.0073	0.0064	0.0024	0.0083	0.0097	0.0072	-0.0012	-0.0035	0.0329	0.0281	0.0284	0.0332	0.0139	0.018	0.0008	0.0012	0.0048	0.0089	0.0076	0.006	-0.0003	0.0016	0.0022	0.0016
16.5	0.0738	0.074	0.0853	0.0776	0.0752	0.0738	0.0532	0.05	0.0557	0.0531	0.0542	0.0558	0.0518	0.0512	0.0509	0.0225	0.0242	0.0167	0.0303	0.0136	0.0171	0.0127	0.0131	0.014	0.0109	0.0075	0.0066	0.0022	0.0084	0.01	0.0074	-0.0012	-0.0038	0.0338	0.0281	0.0286	0.0337	0.0141	0.0182	0.0009	0.0015	0.0049	0.0091	0.007	0.0059	-0.0003	0.0021	0.0022	0.0011
16.75	0.075	0.0755	0.0857	0.0784	0.0767	0.076	0.0542	0.0508	0.0566	0.0533	0.0554	0.0562	0.0529	0.0527	0.0521	0.0226	0.0248	0.0169	0.0308	0.0141	0.0166	0.0129	0.0127	0.014	0.0109	0.008	0.007	0.0022	0.0087	0.0101	0.0076	-0.0008	-0.0039	0.0339	0.0285	0.0293	0.0353	0.0149	0.0186	0.0007	0.0016	0.005	0.0089	0.0072	0.0059	-0.0001	0.0016	0.0026	0.0016
17	0.0755	0.0766	0.0858	0.0803	0.0775	0.0782	0.0541	0.0517	0.0581	0.0542	0.056	0.0565	0.0537	0.0527	0.0523	0.0235	0.0253	0.0172	0.0315	0.0133	0.0158	0.0129	0.0128	0.0139	0.0111	0.0078	0.0067	0.0022	0.0091	0.0101	0.0076	-0.0012	-0.0034	0.0343	0.0292	0.0297	0.035	0.0149	0.0187	0.001	0.0013	0.005	0.0095	0.0073	0.0057	0.0003	0.0018	0.0023	0.0013
17.25	0.0762	0.0777	0.0861	0.0812	0.079	0.0803	0.0551	0.0524	0.0592	0.0545	0.0567	0.0576	0.0547	0.0536	0.0529	0.0238	0.0259	0.0175	0.0319	0.0151	0.0157	0.013	0.0131	0.0138	0.0111	0.0081	0.0071	0.0022	0.0089	0.0104	0.0077	-0.0008	-0.0036	0.0353	0.0297	0.0302	0.0359	0.015	0.0194	0.0011	0.0015	0.0051	0.0095	0.0072	0.0056	0.0003	0.002	0.0026	0.0016
17.5	0.0766	0.0788	0.0868	0.083	0.08	0.0824	0.0549	0.0532	0.0597	0.0551	0.0576	0.0581	0.055	0.0544	0.0535	0.0241	0.0263	0.0175	0.0323	0.0142	0.0157	0.013	0.0138	0.0142	0.0113	0.0087	0.007	0.0016	0.0091	0.0107	0.008	-0.0007	-0.0038	0.035	0.0304	0.0304	0.0365	0.0152	0.0201	0.0009	0.0015	0.0053	0.0093	0.0075	0.0055	0	0.0019	0.0027	0.0019
17.75	0.0773	0.0799	0.0872	0.084	0.0812	0.0848	0.0538	0.0541	0.0611	0.0558	0.058	0.0588	0.0556	0.0548	0.0545	0.0247	0.027	0.0178	0.0328	0.015	0.016	0.0134	0.0133	0.0141	0.0113	0.0089	0.0071	0.0006	0.0091	0.0114	0.0082	-0.0002	-0.0034	0.036	0.0306	0.0311	0.0373	0.0153	0.0201	0.001	0.0015	0.0055	0.0094	0.0074	0.005	0.0002	0.002	0.0028	0.0017
18	0.0777	0.0805	0.088	0.0855	0.0822	0.0868	0.0512	0.0544	0.0623	0.0568	0.0589	0.0593	0.0564	0.0553	0.055	0.0244	0.0271	0.0182	0.0335	0.0142	0.0167	0.0133	0.0132	0.0146	0.0113	0.0093	0.0075	0.0002	0.0092	0.0115	0.0088	-0.0004	-0.0036	0.0363	0.0311	0.0319	0.0398	0.0158	0.021	0.0009	0.0015	0.0059	0.0096	0.0077	0.0051	0.0001	0.0017	0.0027	0.0019
18.25	0.0784	0.0814	0.088	0.0864	0.0836	0.0885	0.0505	0.0548	0.0631	0.0575	0.0593	0.0603	0.0575	0.0561	0.0563	0.0252	0.0273	0.0184	0.0337	0.0162	0.0169	0.0133	0.0134	0.0144	0.0118	0.0096	0.0071	-0.0002	0.0093	0.0117	0.0098	-0.0004	-0.0036	0.0373	0.0317	0.0321	0.0409	0.0158	0.0215	0.0008	0.0016	0.0054	0.0098	0.0073	0.0052	0.0002	0.0017	0.0021	0.0022
18.5	0.0791	0.0821	0.0888	0.0877	0.0845	0.0903	0.0492	0.0552	0.0646	0.0589	0.0608	0.061	0.0579	0.0573	0.0566	0.0253	0.0278	0.0191	0.0346	0.015	0.0175	0.0133	0.0136	0.0147	0.0116	0.0097	0.0071	-0.0012	0.0092	0.0124	0.0102	0.0002	-0.0027	0.0383	0.0324	0.0324	0.0389	0.0166	0.0221	0.0011	0.0016	0.006	0.0098	0.0074	0.0052	0.0004	0.0022	0.002	0.0021
18.75	0.0803	0.0828	0.0892	0.089	0.0858	0.0922	0.0486	0.0558	0.066	0.0591	0.0611	0.062	0.0584	0.0574	0.0572	0.0257	0.0281	0.0188	0.0351	0.0155	0.0184	0.0136	0.0139	0.0149	0.0121	0.0096	0.0071	-0.0008	0.0101	0.0138	0.01	0.0008	-0.0027	0.0384	0.0333	0.0331	0.0407	0.0158	0.0226	0.001	0.0015	0.0055	0.0101	0.0077	0.0053	0.0006	0.0015	0.0026	0.0025
19	0.0811	0.0835	0.0898	0.0902	0.087	0.0942	0.0502	0.0571	0.0674	0.0599	0.062	0.0628	0.059	0.0576	0.0572	0.0262	0.0287	0.0192	0.0356	0.0162	0.019	0.0137	0.0135	0.0152	0.0119	0.0098	0.0073	0.0009	0.0097	0.0153	0.0098	0.0004	-0.0033	0.0395	0.0338	0.0339	0.04	0.0166	0.0233	0.0012	0.0019	0.006	0.0101	0.008	0.0057	0.0012	0.0024	0.0024	0.0027
19.25	0.0822	0.0847	0.0906	0.0914	0.088	0.0959	0.0502	0.0585	0.0687	0.0613	0.0627	0.0634	0.0598	0.0584	0.0583	0.0267	0.0289	0.0193	0.0359	0.0169	0.0198	0.0137	0.0138	0.0151	0.0122	0.0101	0.0077	0.0033	0.0101	0.0159	0.0105	0.0008	-0.0026	0.0403	0.0346	0.0343	0.04	0.0162	0.0238	0.0009	0.0018	0.0057	0.0106	0.0082	0.0057	0.0023	0.0035	0.0025	0.0032
19.5	0.0832	0.0856	0.0906	0.0922	0.089	0.0979	0.0513	0.0596	0.0699	0.0619	0.0639	0.0634	0.0601	0.0588	0.0587	0.0267	0.0294	0.0197	0.0365	0.0167	0.02	0.0136	0.0139	0.0155	0.0124	0.0102	0.0076	0.0029	0.0099	0.0164	0.0107	0.0002	-0.0027	0.0391	0.0351	0.0349	0.0411	0.017	0.0243	0.0013	0.0019	0.0061	0.0103	0.0079	0.0056	0.0029	0.004	0.0025	0.003
19.75	0.0841	0.0868	0.0912	0.0938	0.0898	0.0996	0.0525	0.061	0.0699	0.0612	0.0644	0.065	0.0625	0.0601	0.0599	0.0273	0.0297	0.0205	0.0374	0.0173	0.0203	0.0137	0.014	0.0155	0.0123	0.0104	0.0079	0.0031	0.0097	0.0164	0.0104	0.0003	-0.0032	0.0381	0.0353	0.0357	0.0422	0.0164	0.0247	0.002	0.0018	0.0063	0.011	0.0086	0.0056	0.0032	0.0043	0.0022	0.0029
20	0.0844	0.0875	0.0919	0.0934	0.0904	0.1	0.0554	0.0619	0.0708	0.0622	0.0648	0.0644	0.0618	0.0608	0.0602	0.028	0.0302	0.0198	0.0372	0.0174	0.02	0.0139	0.0137	0.0154	0.0112	0.0106	0.0081	0.0031	0.0097	0.0157	0.0105	0.0009	-0.0026	0.0384	0.0359	0.0359	0.0426	0.0166	0.0254	0.002	0.0015	0.0072	0.0104	0.0088	0.0059	0.0031	0.0043	0.0004	0.0015
20.25	0.085	0.0883	0.0924	0.0914	0.0899	0.0987	0.0598	0.0629	0.0715	0.0619	0.0651	0.0632	0.0612	0.0614	0.0609	0.0281	0.0304	0.0188	0.0364	0.0179	0.0199	0.0139	0.014	0.0147	0.0093	0.0106	0.0082	0.002	0.0099	0.0141	0.0094	0.0002	-0.0027	0.0381	0.0363	0.0354	0.0426	0.0164	0.0256	0.003	0.0021	0.007	0.0103	0.0088	0.0053	0.0033	0.0047	-0.0029	-0.0013
20.5	0.0899	0.0908	0.0924	0.1076	0.0894	0.1001	0.063	0.0641	0.0724	0.0602	0.063	0.0633	0.0611	0.0618	0.0613	0.0273	0.029	0.0184	0.0363	0.0177	0.0199	0.0139	0.0146	0.0144	0.0094	0.0107	0.0082	0.0016	0.0113	0.0136	0.0091	0	-0.003	0.0384	0.0368	0.0358	0.0434	0.0168	0.0259	0.0017	0.0036	0.0069	0.0102	0.0092	0.006	0.0018	0	-0.0029	-0.0015
20.75	0.0872	0.0862	0.0883	0.0953	0.0906	0.1009	0.068	0.0652	0.0734	0.0606	0.0635	0.0644	0.0619	0.0626	0.0625	0.0248	0.0293	0.0182	0.0364	0.018	0.0201	0.014	0.0107	0.0146	0.0087	0.0109	0.0084	0.0015	0.0111	0.0115	0.0092	0.0001	-0.0029	0.0389	0.0353	0.0366	0.0445	0.0168	0.0266	0.0013	0.0031	0.0072	0.01	0.0099	0.0058	0.0013	-0.0055	-0.0036	-0.0019
21	0.0865	0.087	0.0887	0.0951	0.0916	0.1011	0.0705	0.0661	0.0747	0.0619	0.0657	0.0636	0.0614	0.0636	0.0628	0.025	0.0309	0.0176	0.0367	0.0188	0.0203	0.0149	0.0106	0.0148	0.0084	0.0107	0.0087	0.0039	0.0127	0.011	0.0092	0.0003	-0.0034	0.0393	0.0356	0.0366	0.045	0.0177	0.027	0.0025	0.0038	0.0074	0.01	0.0107	0.0059	0.001	-0.0056	-0.005	-0.0031
21.25	0.0866	0.0915	0.087	0.0958	0.0933	0.1024	0.0722	0.0668	0.0767	0.0792	0.0677	0.0648	0.0615	0.0639	0.0632	0.0289	0.0332	0.0179	0.0369	0.0183	0.0208	0.0149	0.0112	0.0153	0.0087	0.0111	0.0088	0.0023	0.0139	0.0101	0.0098	-0.0001	-0.0034	0.0422	0.0394	0.0374	0.0452	0.0184	0.0275	0.007	0.0042	0.0072	0.01	0.0111	0.0061	0.0007	0.0031	-0.0049	-0.0028
21.5	0.0858	0.0916	0.0858	0.0961	0.0946	0.1038	0.0731	0.0678	0.0788	0.0695	0.0649	0.0657	0.0623	0.0643	0.0635	0.0302	0.0337	0.0182	0.0374	0.0183	0.0216	0.0152	0.0117	0.0158	0.0088	0.011	0.0091	0.0037	0.0152	0.0106	0.0094	-0.0004	-0.0038	0.0421	0.0402	0.0376	0.0457	0.0187	0.0283	0.0128	0.0092	0.0072	0.0101	0.0111	0.0062	0.0007	0.0021	-0.0041	-0.0029
21.75	0.0842	0.0914	0.0869	0.0958	0.0956	0.103	0.0735	0.0688	0.0803	0.0696	0.0661	0.0647	0.0623	0.065	0.0645	0.0341	0.035	0.0191	0.0382	0.0184	0.0224	0.0132	0.0139	0.0161	0.0094	0.0114	0.0095	0.0037	0.0176	0.0101	0.0096	-0.0001	-0.0038	0.0427	0.0382	0.037	0.0462	0.0191	0.0285	0.0123	0.0062	0.0075	0.01	0.011	0.007	0.0006	0.0037	-0.0047	-0.0037
22	0.0852	0.0909	0.0871	0.0938	0.0964	0.1038	0.0739	0.0704	0.0817	0.0705	0.0674	0.065	0.0623	0.0654	0.0651	0.0317	0.0344	0.0196	0.0385	0.0184	0.0235	0.0141	0.0134	0.0173	0.0089	0.0113	0.0093	0.0025	0.0165	0.0102	0.0091	-0.0007	-0.0037	0.0423	0.0394	0.0381	0.0465	0.0201	0.0288	0.0124	0.0063	0.0073	0.0098	0.0111	0.0075	0.0009	0.0044	-0.0053	-0.0036
22.25	0.0861	0.0924	0.0875	0.095	0.0972	0.1064	0.0722	0.0711	0.0817	0.0704	0.0677	0.0658	0.0626	0.065	0.0656	0.0333	0.0351	0.0193	0.039	0.0182	0.0224	0.014	0.0136	0.0169	0.0089	0.0109	0.0087	0.0028	0.0166	0.0101	0.0089	-0.001	-0.005	0.043	0.0397	0.0383	0.0471	0.019	0.0298	0.0131	0.0063	0.0076	0.0097	0.0111	0.0061	0.0009	0.0043	-0.0049	-0.0029
22.5	0.0867	0.0926	0.0881	0.0995	0.0983	0.107	0.0737	0.0725	0.0822	0.0705	0.0702	0.0666	0.0651	0.0658	0.0659	0.0319	0.036	0.0208	0.0399	0.0176	0.0229	0.0137	0.0138	0.0172	0.0097	0.0113	0.0081	0.0025	0.017	0.0077	0.009	-0.0007	-0.0049	0.0432	0.0405	0.0394	0.0478	0.0203	0.0305	0.0126	0.0071	0.0078	0.0108	0.0121	0.0072	0.0005	0.0035	-0.0059	-0.0036
22.75	0.0877	0.094	0.0888	0.1002	0.1002	0.1097	0.074	0.0743	0.0837	0.0724	0.0719	0.0706	0.0675	0.0644	0.0661	0.0329	0.0367	0.022	0.041	0.0181	0.025	0.014	0.014	0.0176	0.0102	0.0115	0.0088	0.0025	0.0169	0.0075	0.009	-0.0009	-0.0047	0.0437	0.0405	0.039	0.0489	0.0211	0.0311	0.0131	0.0087	0.0085	0.0111	0.0127	0.0075	0.0002	0.0045	-0.0056	-0.0036
23	0.0889	0.0952	0.0898	0.1007	0.101	0.1115	0.072	0.0729	0.0813	0.0736	0.0723	0.071	0.069	0.0664	0.067	0.0327	0.0365	0.0225	0.0418	0.0178	0.0249	0.0141	0.014	0.0181	0.0101	0.0107	0.0088	0.0027	0.0172	0.0074	0.0081	-0.0027	-0.0042	0.044	0.0415	0.0399	0.0496	0.0227	0.0307	0.0126	0.008	0.0091	0.0117	0.0125	0.0082	0	0.004	-0.0058	-0.0031
23.25	0.0898	0.0962	0.0909	0.1015	0.1016	0.1107	0.0734	0.0725	0.0816	0.0816	0.0729	0.0706	0.0703	0.0676	0.0689	0.0329	0.0372	0.0225	0.0418	0.0176	0.0246	0.0137	0.0141	0.0179	0.0092	0.0108	0.0086	0.0025	0.0176	0.0076	0.0067	-0.0031	-0.0041	0.0445	0.0422	0.0397	0.0498	0.0227	0.0307	0.0126	0.0076	0.009	0.0106	0.0123	0.0081	-0.0001	0.0042	-0.0077	-0.0046
23.5	0.0906	0.0968	0.0919	0.1032	0.1026	0.1137	0.0754	0.0714	0.0824	0.0863	0.0735	0.0722	0.0703	0.0682	0.0699	0.0326	0.0378	0.0231	0.0425	0.0178	0.0248	0.014	0.0145	0.0177	0.0102	0.0109	0.0087	0.0027	0.0188	0.0076	0.0068	-0.0038	-0.0041	0.0445	0.0429	0.0409	0.0503	0.0233	0.0314	0.0122	0.0078	0.0088	0.0109	0.0132	0.0086	0.0003	0.0049	-0.0078	-0.0036
23.75	0.0916	0.0978	0.0927	0.1038	0.1044	0.1151	0.0773	0.0719	0.0835	0.077	0.0738	0.0725	0.0687	0.0697	0.0708	0.0329	0.0377	0.0238	0.0434	0.0194	0.0259	0.0143	0.0142	0.0178	0.01	0.011	0.0089	0.0031	0.018	0.0062	0.0049	-0.0043	-0.0036	0.0452	0.043	0.0418	0.051	0.0237	0.0324	0.0126	0.0079	0.0089	0.0112	0.013	0.0089	0.0004	0.0049	-0.0092	-0.004
24	0.0928	0.0985	0.0936	0.102	0.1055	0.1165	0.0784	0.0721	0.085	0.076	0.075	0.0721	0.0692	0.0696	0.07	0.0331	0.0388	0.0246	0.0441	0.0187	0.0259	0.0147	0.0144	0.0184	0.0104	0.0112	0.009	0.0026	0.0183	0.0055	0.0028	-0.0042	-0.0032	0.046	0.0434	0.0423	0.0518	0.0247	0.0326	0.0128	0.0078	0.0088	0.0109	0.013	0.0099	0.0003	0.0053	-0.0106	-0.0037
[truncated: 44 more columns]
