# Supplementary material for: Antibiotics promote intestinal growth of carbapenem-resistant Enterobacteriaceae by enriching nutrients and depleting microbial metabolites
Source: Nat Commun. 2023 Aug 22;14:5094. doi: 10.1038/s41467-023-40872-z (PMC10444851; doi:10.1038/s41467-023-40872-z)
Supplement: Supplementary file 6 — Source Data File [file 41467_2023_40872_MOESM6_ESM.zip › Source Data/Figure S12.xlsx]

## Sheet: E. coli ST617 aerobic
Time (hours)	No_carbon																								Arabinose						Fructose						Fucose						Galactose						Glucose
	Expt 1			Expt 2			Expt 3			Expt 4			Expt 5			Expt 6			Expt 7			Expt 8			Expt 1			Expt 2			Expt 1			Expt 2			Expt 1			Expt 2			Expt 1			Expt 2			Expt 6
	Rep 1	Rep 2	Rep 3	Rep 1	Rep 2	Rep 3	Rep 1	Rep 2	Rep 3	Rep 1	Rep 2	Rep 3	Rep 1	Rep 2	Rep 3	Rep 1	Rep 2	Rep 3	Rep 1	Rep 2	Rep 3	Rep 1	Rep 2	Rep 3	Rep 1	Rep 2	Rep 3	Rep 1	Rep 2	Rep 3	Rep 1	Rep 2	Rep 3	Rep 1	Rep 2	Rep 3	Rep 1	Rep 2	Rep 3	Rep 1	Rep 2	Rep 3	Rep 1	Rep 2	Rep 3	Rep 1	Rep 2	Rep 3	Rep 1
0	0.1263	0.1073	0.1075	0.0797	0.0803	0.0793	0.0918	0.0935	0.089	0.0857	0.1012	0.0883	0.0914	0.0801	0.081	0.094	0.09	0.0928	0.0933	0.097	0.0854	0.0746	0.0746	0.0745	0.0978	0.0981	0.0943	0.079	0.0816	0.0823	0.1015	0.1098	0.1146	0.0768	0.0791	0.0776	0.1023	0.0959	0.0874	0.0785	0.0782	0.0789	0.1036	0.1021	0.104	0.0791	0.0765	0.0774	0.0795
0.25	0.1104	0.0845	0.0949	0.0784	0.0812	0.0801	0.0904	0.0916	0.1021	0.0846	0.0994	0.0858	0.0905	0.08	0.079	0.0883	0.0851	0.0854	0.0853	0.0938	0.081	0.076	0.0759	0.0764	0.0834	0.0866	0.0839	0.0819	0.0829	0.0823	0.0955	0.0965	0.1018	0.0768	0.0787	0.0767	0.0998	0.0961	0.0853	0.0821	0.0788	0.0802	0.0929	0.0935	0.0936	0.0784	0.0792	0.0797	0.0777
0.5	0.1138	0.0875	0.093	0.0888	0.0929	0.0922	0.0954	0.1031	0.1027	0.0863	0.1033	0.0933	0.0977	0.0869	0.0841	0.0877	0.0849	0.0846	0.0867	0.0955	0.0821	0.0755	0.0767	0.0793	0.0864	0.0887	0.0879	0.0849	0.0859	0.0878	0.0947	0.0958	0.1116	0.0848	0.0883	0.0879	0.1083	0.0951	0.0889	0.0871	0.0844	0.0858	0.093	0.0945	0.0953	0.0871	0.0897	0.0902	0.0797
0.75	0.1223	0.1001	0.1029	0.0919	0.0923	0.0917	0.1006	0.1201	0.1031	0.0995	0.12	0.1198	0.1022	0.0936	0.0917	0.0888	0.0846	0.085	0.0881	0.0978	0.0844	0.0761	0.0824	0.0802	0.096	0.0964	0.0974	0.0888	0.0906	0.0937	0.1051	0.1061	0.1231	0.0915	0.095	0.0951	0.1035	0.0919	0.0902	0.0883	0.0862	0.0874	0.1013	0.1046	0.1071	0.092	0.0962	0.0976	0.0864
1	0.1156	0.0915	0.1075	0.0957	0.1003	0.1012	0.0969	0.1185	0.1048	0.1121	0.1295	0.1229	0.1016	0.0951	0.097	0.0877	0.0869	0.0874	0.0938	0.1054	0.0931	0.0832	0.0829	0.0835	0.0898	0.1013	0.0957	0.0917	0.1049	0.1002	0.1023	0.1119	0.1158	0.1008	0.1133	0.1124	0.0932	0.087	0.0845	0.0889	0.0862	0.0892	0.1061	0.1121	0.1182	0.1025	0.1133	0.1174	0.0972
1.25	0.1145	0.0923	0.1096	0.1111	0.117	0.1165	0.0936	0.1078	0.0977	0.1055	0.1197	0.1176	0.0997	0.0941	0.0934	0.0876	0.0943	0.0945	0.0989	0.1099	0.0957	0.0839	0.0822	0.0837	0.0967	0.103	0.0974	0.1039	0.1024	0.1189	0.1058	0.1188	0.1238	0.1237	0.1389	0.1393	0.0962	0.0894	0.0884	0.0899	0.0899	0.0928	0.1156	0.1359	0.1326	0.1309	0.1508	0.1538	0.1089
1.5	0.1332	0.0932	0.1118	0.1052	0.1122	0.1218	0.0916	0.1048	0.1116	0.1065	0.1235	0.1251	0.0979	0.0922	0.0942	0.088	0.0942	0.0952	0.0935	0.1045	0.0945	0.0842	0.0813	0.0821	0.0981	0.1092	0.1021	0.1017	0.1186	0.12	0.1183	0.1411	0.1365	0.1264	0.128	0.1445	0.0947	0.0881	0.0924	0.0883	0.089	0.0909	0.1379	0.1663	0.1721	0.1378	0.1682	0.1801	0.1142
1.75	0.1175	0.0922	0.111	0.1058	0.1135	0.128	0.0969	0.1134	0.1239	0.1198	0.1214	0.1225	0.0976	0.0932	0.0928	0.0897	0.0936	0.0931	0.0922	0.1063	0.0933	0.0848	0.0813	0.0812	0.0951	0.0992	0.0956	0.1046	0.1111	0.1265	0.1291	0.1212	0.1523	0.1377	0.1369	0.1619	0.0898	0.0884	0.0973	0.0882	0.0873	0.0911	0.1654	0.1491	0.1678	0.1532	0.205	0.2246	0.133
2	0.1181	0.0952	0.1146	0.1048	0.1121	0.1315	0.0943	0.1082	0.128	0.1197	0.1315	0.1339	0.0979	0.0937	0.0919	0.0885	0.0951	0.096	0.0937	0.107	0.0954	0.0838	0.0799	0.0804	0.0967	0.1019	0.1002	0.1074	0.1143	0.1325	0.1257	0.1195	0.1156	0.1381	0.1451	0.1733	0.0914	0.0996	0.0877	0.0881	0.0871	0.0905	0.13	0.1445	0.1717	0.1624	0.2115	0.2413	0.1287
2.25	0.1249	0.09	0.1201	0.1167	0.1271	0.1369	0.0876	0.1086	0.1181	0.1128	0.1321	0.1485	0.0969	0.0975	0.0917	0.0881	0.0923	0.0934	0.0933	0.1057	0.0959	0.084	0.0806	0.0814	0.0975	0.101	0.1044	0.1309	0.1333	0.1715	0.1359	0.1272	0.1241	0.1843	0.1964	0.2135	0.1134	0.0935	0.088	0.0885	0.0855	0.0921	0.1398	0.1814	0.185	0.2214	0.2675	0.2781	0.1348
2.5	0.1156	0.0874	0.1152	0.1185	0.129	0.1449	0.0906	0.1155	0.1241	0.1166	0.1323	0.1434	0.0965	0.0961	0.0908	0.0878	0.0931	0.0933	0.0938	0.1046	0.0966	0.0843	0.0821	0.0833	0.1005	0.1154	0.1025	0.1377	0.1319	0.1727	0.1451	0.1218	0.1455	0.167	0.1951	0.2139	0.095	0.0933	0.0844	0.0884	0.0872	0.0913	0.1712	0.153	0.1983	0.2216	0.273	0.2876	0.14
2.75	0.1172	0.0885	0.1135	0.1263	0.1334	0.1671	0.1029	0.1124	0.1264	0.1172	0.1404	0.1497	0.0961	0.0964	0.091	0.0864	0.0908	0.0914	0.0932	0.1051	0.0975	0.0862	0.081	0.0817	0.0987	0.1086	0.1067	0.1536	0.1405	0.1772	0.138	0.1405	0.1484	0.1947	0.2187	0.2347	0.0958	0.094	0.0852	0.089	0.0878	0.0904	0.1752	0.1557	0.1583	0.2508	0.286	0.3018	0.1742
3	0.1145	0.0907	0.116	0.1254	0.1302	0.1535	0.1001	0.1124	0.1224	0.1177	0.1368	0.1418	0.0938	0.0928	0.0932	0.0862	0.0912	0.0924	0.0929	0.1051	0.0965	0.0848	0.0804	0.081	0.0995	0.1044	0.1095	0.1672	0.1452	0.192	0.1271	0.1259	0.1456	0.1907	0.2173	0.2467	0.0942	0.1026	0.0861	0.0891	0.088	0.0905	0.1788	0.1631	0.1671	0.2578	0.3045	0.3384	0.1871
3.25	0.1154	0.089	0.1095	0.141	0.1457	0.1784	0.0932	0.1018	0.1084	0.123	0.137	0.138	0.095	0.0932	0.0924	0.0856	0.0905	0.0922	0.0927	0.1047	0.096	0.0853	0.0821	0.0828	0.1025	0.1051	0.106	0.1816	0.1646	0.2251	0.1316	0.1364	0.1537	0.2178	0.2644	0.2739	0.0933	0.1071	0.086	0.0913	0.0884	0.095	0.1799	0.1914	0.1901	0.2783	0.3265	0.3451	0.2152
3.5	0.123	0.0953	0.1103	0.1493	0.1454	0.1858	0.0935	0.1076	0.1073	0.12	0.13	0.1288	0.0944	0.0924	0.0904	0.0838	0.0897	0.0901	0.0919	0.1041	0.0948	0.0843	0.0814	0.082	0.117	0.1305	0.1333	0.2155	0.2068	0.2463	0.1743	0.206	0.1829	0.2297	0.2893	0.28	0.0958	0.1043	0.0867	0.0912	0.0896	0.0961	0.2458	0.2462	0.2449	0.3026	0.3539	0.3659	0.2624
3.75	0.1239	0.0935	0.1234	0.148	0.1509	0.19	0.1001	0.0979	0.127	0.1168	0.1278	0.1267	0.0946	0.095	0.0917	0.0844	0.0908	0.091	0.091	0.104	0.0951	0.0864	0.0794	0.0818	0.144	0.1726	0.18	0.2272	0.1942	0.2634	0.1928	0.2191	0.2313	0.236	0.2998	0.3059	0.1016	0.0873	0.0871	0.0913	0.0908	0.0995	0.2631	0.2841	0.2685	0.3215	0.3386	0.3503	0.2603
4	0.1186	0.0892	0.1177	0.1366	0.1354	0.178	0.1148	0.1108	0.1378	0.1142	0.1266	0.1253	0.0921	0.0933	0.0893	0.0837	0.0904	0.091	0.091	0.1039	0.0932	0.084	0.0816	0.0819	0.1098	0.1299	0.1194	0.2222	0.199	0.2531	0.1559	0.1738	0.2011	0.2401	0.2964	0.2997	0.0955	0.0875	0.0865	0.0917	0.0911	0.1007	0.2126	0.2597	0.2381	0.3185	0.3725	0.3501	0.3638
4.25	0.122	0.0912	0.1145	0.1399	0.1336	0.1759	0.1051	0.1089	0.134	0.1173	0.1271	0.1318	0.0945	0.091	0.0917	0.0829	0.0889	0.0894	0.0908	0.1134	0.0941	0.0844	0.0813	0.0824	0.1164	0.1434	0.1257	0.2219	0.1801	0.2605	0.1626	0.1816	0.227	0.242	0.3252	0.3279	0.0955	0.0884	0.0874	0.0913	0.0901	0.1022	0.226	0.2754	0.2536	0.3347	0.3924	0.3694	0.4116
4.5	0.1165	0.0894	0.1165	0.1707	0.164	0.1886	0.1037	0.1093	0.148	0.1242	0.1307	0.1421	0.0944	0.0926	0.0891	0.0826	0.0873	0.0878	0.0903	0.1015	0.0923	0.0879	0.0825	0.0841	0.1163	0.1457	0.1147	0.2871	0.2552	0.308	0.1987	0.2192	0.2577	0.3187	0.3688	0.3689	0.095	0.0884	0.0897	0.0936	0.093	0.1185	0.2558	0.2797	0.2689	0.3459	0.394	0.3713	0.5816
4.75	0.1101	0.0924	0.1197	0.1688	0.161	0.1872	0.1061	0.1099	0.1424	0.1178	0.1345	0.1452	0.0924	0.0929	0.0886	0.0824	0.0889	0.0898	0.0899	0.1009	0.0928	0.0944	0.082	0.0844	0.1264	0.13	0.1442	0.2858	0.2488	0.3184	0.2025	0.2425	0.297	0.3182	0.3755	0.3798	0.0958	0.0877	0.089	0.0949	0.0946	0.1246	0.2803	0.3002	0.2814	0.3539	0.3966	0.3755	0.5627
5	0.1157	0.0915	0.1127	0.138	0.1343	0.1803	0.1045	0.1106	0.16	0.1136	0.1314	0.1468	0.0928	0.0915	0.0915	0.0823	0.0892	0.0899	0.0894	0.1019	0.093	0.093	0.0838	0.0842	0.1293	0.1433	0.1433	0.2498	0.2118	0.2726	0.201	0.2292	0.2676	0.2954	0.3228	0.3442	0.0967	0.088	0.0889	0.0927	0.0925	0.1092	0.2722	0.3004	0.2806	0.3592	0.3587	0.3804	0.6751
5.25	0.1156	0.0894	0.1217	0.19	0.1882	0.2157	0.1008	0.1106	0.1579	0.1175	0.1336	0.1427	0.0921	0.0916	0.09	0.0815	0.0889	0.0891	0.0892	0.1018	0.0926	0.0886	0.0838	0.0837	0.1322	0.1567	0.1444	0.2848	0.2375	0.3411	0.2129	0.1843	0.219	0.3524	0.3832	0.3876	0.0965	0.0885	0.0884	0.0991	0.1009	0.1278	0.2921	0.3223	0.2879	0.3777	0.3916	0.3598	0.7088
5.5	0.1344	0.1059	0.1578	0.1681	0.1548	0.1721	0.1047	0.1087	0.1548	0.1283	0.1325	0.1286	0.0907	0.0932	0.0908	0.0813	0.0884	0.0886	0.09	0.1017	0.0938	0.0935	0.0834	0.0845	0.1985	0.2148	0.2141	0.2583	0.1901	0.2752	0.2519	0.2096	0.2464	0.293	0.2792	0.3132	0.1062	0.0934	0.0951	0.0979	0.0976	0.114	0.3562	0.3642	0.3699	0.3565	0.356	0.3621	0.7311
5.75	0.116	0.0909	0.1232	0.185	0.1774	0.2044	0.1052	0.1084	0.1577	0.1212	0.131	0.1314	0.0927	0.0931	0.0908	0.0807	0.0879	0.0885	0.0901	0.1007	0.0931	0.0953	0.0828	0.0834	0.1312	0.1498	0.1471	0.2854	0.2367	0.3189	0.1597	0.1509	0.1667	0.2916	0.3	0.332	0.0972	0.0896	0.0893	0.1079	0.1095	0.1273	0.2993	0.3232	0.3057	0.4043	0.4008	0.3913	0.8473
6	0.1142	0.0995	0.1299	0.2086	0.1869	0.2037	0.108	0.1076	0.1551	0.1146	0.1322	0.1275	0.0914	0.0928	0.0892	0.0808	0.0881	0.089	0.0894	0.1036	0.0932	0.0977	0.0841	0.0852	0.1481	0.1646	0.1685	0.2622	0.2556	0.3249	0.1754	0.1434	0.1513	0.2604	0.2599	0.3416	0.0971	0.0889	0.0901	0.1114	0.1109	0.1298	0.3039	0.314	0.2882	0.3953	0.3869	0.3966	0.8581
6.25	0.1161	0.0913	0.1177	0.2141	0.2162	0.2173	0.1014	0.1074	0.1586	0.1175	0.1386	0.14	0.0922	0.0927	0.0895	0.0789	0.0876	0.0881	0.0899	0.1001	0.0938	0.0925	0.0836	0.0842	0.1471	0.1702	0.1652	0.2737	0.3037	0.3551	0.1586	0.1471	0.1537	0.3141	0.3136	0.3816	0.0985	0.0893	0.0905	0.1162	0.1151	0.1279	0.3243	0.3438	0.3105	0.3904	0.3999	0.4088	1.0338
6.5	0.1158	0.0917	0.1177	0.196	0.1672	0.1814	0.1202	0.1098	0.157	0.1279	0.1391	0.1415	0.0918	0.0955	0.0901	0.0802	0.0882	0.0884	0.0891	0.1014	0.0923	0.0973	0.0851	0.0862	0.1709	0.187	0.1784	0.2529	0.2715	0.3233	0.1555	0.1561	0.1574	0.2811	0.2967	0.338	0.0995	0.0892	0.0902	0.1075	0.1061	0.1155	0.3236	0.3279	0.3206	0.3968	0.382	0.4186	1.0049
6.75	0.1188	0.0963	0.1224	0.2005	0.1742	0.1994	0.1252	0.1068	0.1412	0.119	0.1412	0.1334	0.0922	0.0939	0.0894	0.0804	0.0883	0.0887	0.0896	0.1	0.094	0.0937	0.0848	0.0848	0.2055	0.2181	0.2195	0.2598	0.2973	0.3311	0.1642	0.1732	0.191	0.3029	0.3492	0.3913	0.1002	0.0898	0.0917	0.1141	0.1114	0.1171	0.3203	0.3489	0.3357	0.3524	0.3686	0.3955	1.0423
7	0.1187	0.0956	0.1195	0.1885	0.1719	0.2065	0.1032	0.0984	0.131	0.1061	0.1311	0.1318	0.0922	0.0933	0.0892	0.0793	0.0872	0.0867	0.0899	0.1013	0.0942	0.0939	0.0845	0.0848	0.2105	0.2407	0.239	0.2518	0.3102	0.3301	0.1837	0.1879	0.2202	0.3208	0.3638	0.4163	0.1035	0.0907	0.0918	0.1114	0.1087	0.1129	0.3424	0.3507	0.3443	0.3575	0.3667	0.4142	1.1759
7.25	0.137	0.1102	0.1367	0.1999	0.202	0.223	0.1165	0.0959	0.1324	0.1082	0.1393	0.1324	0.0929	0.0942	0.089	0.0805	0.0887	0.0893	0.0897	0.1025	0.0943	0.0939	0.0855	0.085	0.3076	0.3689	0.3579	0.3214	0.392	0.419	0.2637	0.3165	0.2856	0.3589	0.4234	0.4541	0.1183	0.0936	0.097	0.1219	0.1144	0.1287	0.4135	0.4231	0.4041	0.3825	0.4041	0.4434	1.1468
7.5	0.1152	0.0965	0.1179	0.1919	0.1839	0.2194	0.1135	0.0952	0.1495	0.1076	0.1376	0.1344	0.0933	0.0927	0.0888	0.0805	0.0895	0.0902	0.0889	0.1037	0.0942	0.0955	0.0854	0.0866	0.1987	0.2515	0.2402	0.3246	0.337	0.3797	0.2283	0.2651	0.2603	0.3894	0.4363	0.4818	0.1028	0.0899	0.0906	0.1182	0.1083	0.1203	0.2659	0.2941	0.2735	0.3685	0.3957	0.4455	1.1106
7.75	0.1155	0.0966	0.1204	0.2007	0.1902	0.2151	0.14	0.1025	0.1651	0.1179	0.1505	0.134	0.0916	0.0923	0.0881	0.0802	0.0875	0.0881	0.0888	0.1008	0.0937	0.0919	0.0847	0.0856	0.2255	0.277	0.2595	0.3726	0.4326	0.4181	0.2813	0.324	0.3501	0.4042	0.4426	0.4646	0.1025	0.0896	0.0915	0.1201	0.1081	0.112	0.2866	0.317	0.2891	0.3156	0.3597	0.3708	1.1234
8	0.1171	0.0946	0.1202	0.2108	0.1954	0.2084	0.1033	0.0953	0.1399	0.1074	0.1427	0.1333	0.0933	0.0936	0.0878	0.0796	0.0872	0.0882	0.0884	0.1004	0.0938	0.0945	0.0867	0.0872	0.2133	0.2452	0.231	0.4546	0.4434	0.4829	0.3397	0.3204	0.3629	0.491	0.5111	0.5428	0.1029	0.09	0.0908	0.1191	0.1087	0.1138	0.2319	0.2947	0.2612	0.3327	0.3698	0.4202	1.1196
8.25	0.1217	0.103	0.1271	0.1959	0.1816	0.2201	0.1002	0.0961	0.1277	0.1102	0.1432	0.1359	0.0913	0.0928	0.0885	0.0793	0.0879	0.0886	0.0881	0.1	0.0939	0.0926	0.0848	0.086	0.2882	0.2881	0.2946	0.4114	0.3963	0.4331	0.3939	0.35	0.4355	0.4746	0.5074	0.561	0.1049	0.0901	0.0913	0.1248	0.1078	0.1139	0.2584	0.3453	0.2578	0.3759	0.4107	0.4723	1.12
8.5	0.1179	0.1045	0.1334	0.2106	0.1906	0.2183	0.1028	0.0952	0.1299	0.1167	0.1375	0.1303	0.0908	0.091	0.0878	0.0784	0.0868	0.0876	0.088	0.1037	0.0933	0.0956	0.0876	0.0899	0.2964	0.3373	0.3395	0.4924	0.4755	0.5372	0.4038	0.3654	0.5016	0.5317	0.5983	0.6398	0.1056	0.0901	0.0917	0.1256	0.1139	0.1171	0.2686	0.3407	0.2948	0.3842	0.4084	0.4637	1.1152
8.75	0.1477	0.1162	0.1603	0.2648	0.2546	0.2647	0.0948	0.0982	0.1204	0.1088	0.1368	0.1349	0.0902	0.092	0.0887	0.0789	0.087	0.0879	0.0893	0.0974	0.0938	0.0899	0.0842	0.0844	0.3321	0.4227	0.3881	0.6219	0.5952	0.6985	0.4897	0.4434	0.4791	0.5478	0.5876	0.6044	0.1226	0.0918	0.0961	0.1788	0.1511	0.1614	0.3387	0.3909	0.3636	0.453	0.501	0.5217	1.1082
9	0.1197	0.1034	0.1379	0.1978	0.1788	0.2038	0.1091	0.0939	0.1203	0.1074	0.1436	0.1366	0.0913	0.0909	0.0885	0.0792	0.0885	0.0886	0.0878	0.0995	0.0926	0.0931	0.0858	0.0862	0.2661	0.3777	0.3748	0.4884	0.462	0.5547	0.5344	0.4679	0.5186	0.6351	0.6588	0.6815	0.109	0.0914	0.0943	0.1216	0.1101	0.1145	0.3037	0.3304	0.3043	0.3647	0.3895	0.4759	1.1033
9.25	0.1242	0.1033	0.1347	0.2587	0.2615	0.2664	0.0957	0.0967	0.1311	0.1081	0.1398	0.1343	0.0935	0.0917	0.0893	0.0788	0.0884	0.0888	0.087	0.0988	0.0922	0.091	0.0851	0.0851	0.2551	0.3572	0.3775	0.6372	0.6791	0.7322	0.553	0.5454	0.557	0.6823	0.73	0.7452	0.1085	0.0914	0.093	0.1808	0.1551	0.1621	0.2936	0.3121	0.2965	0.5159	0.5263	0.5453	1.0854
9.5	0.1242	0.1014	0.131	0.1888	0.1844	0.2041	0.0866	0.0946	0.1091	0.1105	0.1414	0.1335	0.0905	0.0934	0.0877	0.0797	0.089	0.0897	0.0875	0.0982	0.093	0.0984	0.0882	0.0902	0.2824	0.3372	0.3674	0.5565	0.6289	0.6715	0.5988	0.5771	0.6524	0.7092	0.7301	0.7425	0.1085	0.0914	0.0923	0.1143	0.1057	0.1087	0.284	0.2876	0.2885	0.4168	0.4264	0.5239	1.0937
9.75	0.1213	0.1013	0.1419	0.1874	0.1808	0.2161	0.1007	0.1001	0.145	0.1073	0.1374	0.1331	0.0917	0.0922	0.0885	0.0774	0.0869	0.0869	0.0881	0.0991	0.0928	0.0916	0.0861	0.0884	0.2856	0.3819	0.3797	0.5933	0.6747	0.6975	0.663	0.6426	0.6546	0.7289	0.732	0.7444	0.1231	0.0915	0.0916	0.1167	0.108	0.11	0.3185	0.3822	0.3158	0.4332	0.4647	0.5318	1.091
10	0.12	0.1038	0.1436	0.2208	0.2058	0.2306	0.0906	0.0987	0.1291	0.1085	0.1464	0.1421	0.0917	0.093	0.0874	0.0781	0.0876	0.0874	0.0885	0.1031	0.0927	0.093	0.0892	0.0897	0.3303	0.4447	0.4603	0.6592	0.7317	0.7987	0.7298	0.7075	0.6391	0.8398	0.769	0.8216	0.1088	0.0923	0.0911	0.1389	0.1235	0.1269	0.2629	0.3673	0.2836	0.4728	0.5051	0.5704	1.0773
10.25	0.1201	0.1005	0.1368	0.1808	0.1667	0.2011	0.0936	0.0961	0.137	0.1074	0.1372	0.1413	0.091	0.0928	0.0879	0.0782	0.0878	0.0876	0.0876	0.0956	0.0918	0.0915	0.0873	0.0861	0.3422	0.4365	0.4555	0.6564	0.7388	0.8048	0.6855	0.724	0.6878	0.8672	0.7954	0.7294	0.1261	0.0917	0.0922	0.109	0.1069	0.1099	0.312	0.3751	0.3128	0.4184	0.4358	0.553	1.0799
10.5	0.1249	0.1124	0.155	0.222	0.1962	0.2305	0.0874	0.0946	0.1202	0.1094	0.1407	0.1286	0.0903	0.0938	0.0884	0.0779	0.087	0.0878	0.0881	0.1019	0.0923	0.09	0.0869	0.0864	0.4993	0.5605	0.598	0.7623	0.8384	0.8534	0.7977	0.7374	0.7187	0.8926	0.8063	0.8566	0.1288	0.0939	0.0927	0.1239	0.1198	0.1214	0.3074	0.3952	0.2753	0.4741	0.5064	0.6093	1.0766
10.75	0.1219	0.1132	0.147	0.1799	0.1591	0.2056	0.0862	0.0956	0.1281	0.1054	0.1385	0.1331	0.0914	0.0922	0.0885	0.0783	0.0869	0.0877	0.0865	0.0971	0.0912	0.0911	0.0924	0.0894	0.5243	0.594	0.6192	0.748	0.8352	0.8554	0.8283	0.757	0.8039	0.8819	0.8465	0.88	0.1134	0.0938	0.0922	0.105	0.1053	0.1058	0.2928	0.3444	0.3007	0.4953	0.5079	0.5763	1.0823
11	0.1183	0.1074	0.1371	0.164	0.1542	0.1803	0.0859	0.0939	0.1199	0.1045	0.1372	0.136	0.0913	0.0924	0.0884	0.0775	0.0861	0.0865	0.0867	0.0948	0.0911	0.0914	0.0886	0.0894	0.4839	0.5551	0.5972	0.8169	0.7684	0.8872	0.8406	0.7493	0.8359	0.9252	0.8922	0.9114	0.1282	0.0941	0.0935	0.1048	0.1058	0.1067	0.3363	0.3896	0.3381	0.4968	0.4996	0.5662	1.0669
11.25	0.1188	0.1091	0.1426	0.2261	0.1969	0.2373	0.087	0.0952	0.122	0.108	0.1359	0.1373	0.0912	0.0933	0.0885	0.0772	0.0849	0.0864	0.0848	0.0989	0.0892	0.0942	0.0904	0.0922	0.5148	0.5258	0.7117	0.8381	0.8598	0.9084	0.8543	0.8405	0.8882	0.9714	0.9418	0.9762	0.1026	0.0935	0.0929	0.1246	0.1195	0.1151	0.3477	0.413	0.3498	0.5671	0.5963	0.6516	1.086
11.5	0.1203	0.1079	0.1326	0.1816	0.1576	0.1955	0.1036	0.0981	0.1343	0.1047	0.1315	0.1375	0.0906	0.0921	0.0877	0.0762	0.0861	0.0865	0.0858	0.0977	0.0903	0.0926	0.0915	0.0928	0.634	0.6018	0.7143	0.8697	0.9261	0.9482	0.84	0.8776	0.9129	0.9614	0.9507	0.9711	0.1041	0.0935	0.0931	0.1081	0.1017	0.1022	0.3315	0.3804	0.3439	0.5545	0.5748	0.6315	1.0396
11.75	0.1215	0.1077	0.1372	0.1725	0.1503	0.1739	0.093	0.0938	0.1314	0.1133	0.1387	0.1381	0.0904	0.0942	0.0887	0.0759	0.0853	0.0859	0.0855	0.0965	0.0902	0.0918	0.0911	0.0913	0.6416	0.6677	0.681	0.8903	0.9577	0.9439	0.9094	0.92	0.9305	0.9824	0.9704	0.9919	0.1018	0.0948	0.0945	0.103	0.0992	0.102	0.3947	0.4378	0.3912	0.4943	0.5144	0.6122	1.0641
12	0.1202	0.1056	0.1321	0.1781	0.1556	0.1742	0.0862	0.0937	0.1142	0.1056	0.138	0.1299	0.0922	0.0933	0.0885	0.0761	0.0845	0.0856	0.0855	0.0952	0.0899	0.0942	0.0918	0.0923	0.7009	0.7169	0.7524	0.9412	0.9882	0.992	0.9321	0.9395	0.9322	1.0308	1.0155	1.0507	0.0993	0.094	0.0946	0.1044	0.101	0.1036	0.3807	0.4183	0.3771	0.5612	0.5736	0.6776	1.0775
12.25	0.1239	0.1065	0.1278	0.2026	0.1683	0.1967	0.0905	0.0922	0.1209	0.1099	0.1413	0.1363	0.0905	0.0923	0.0881	0.0762	0.0855	0.0866	0.0859	0.0971	0.0892	0.0889	0.0882	0.0885	0.6829	0.7336	0.7981	0.9717	1.0177	1.0341	0.9509	0.9526	0.9594	1.0486	1.0347	1.0652	0.0964	0.0928	0.095	0.1122	0.1072	0.1094	0.3856	0.4004	0.3551	0.5928	0.6115	0.6876	1.0677
12.5	0.1295	0.1067	0.1298	0.1942	0.1698	0.2051	0.0877	0.0888	0.1167	0.1145	0.1431	0.1326	0.0916	0.0929	0.0888	0.0771	0.0858	0.0865	0.0842	0.0951	0.0887	0.0952	0.0937	0.0935	0.8212	0.7756	0.87	1.0132	1.0432	1.0556	0.9595	0.9647	0.9643	1.073	1.0484	1.0733	0.0983	0.0939	0.0967	0.1143	0.1101	0.1137	0.4248	0.4653	0.407	0.6309	0.6792	0.718	1.072
12.75	0.1318	0.1161	0.135	0.1752	0.1611	0.2077	0.0899	0.091	0.12	0.1108	0.1393	0.1306	0.0909	0.0913	0.0881	0.0756	0.0846	0.0858	0.0852	0.0951	0.0883	0.0883	0.0866	0.0886	0.7317	0.8767	0.8854	1.0443	1.0126	1.082	1.0001	0.9653	0.9913	1.0892	1.0625	1.0884	0.1269	0.0947	0.1	0.1139	0.1112	0.1139	0.3769	0.4118	0.3846	0.6633	0.7104	0.76	1.0704
13	0.1102	0.0988	0.1175	0.1812	0.1535	0.2119	0.0899	0.0903	0.1197	0.1175	0.1395	0.1253	0.0909	0.0902	0.0879	0.0752	0.0839	0.0846	0.084	0.0976	0.088	0.0933	0.0921	0.092	0.6657	0.7777	0.8496	0.9712	1.0625	1.0869	0.9862	0.9577	0.9856	1.089	1.0599	1.0858	0.0986	0.0945	0.097	0.1187	0.1103	0.1096	0.4057	0.3963	0.3914	0.6231	0.6532	0.7279	1.0618
13.25	0.1385	0.1204	0.1596	0.159	0.1379	0.1751	0.0884	0.0929	0.113	0.1148	0.1358	0.1297	0.0909	0.0909	0.0871	0.0751	0.0829	0.0836	0.0849	0.0965	0.0868	0.0916	0.0896	0.0887	0.8553	0.8402	0.9417	1.0116	1.0806	1.1178	1.0359	0.9973	1.0146	1.0689	1.0366	1.0601	0.1125	0.1014	0.1056	0.1128	0.1074	0.1101	0.5399	0.5258	0.545	0.6728	0.6844	0.7858	1.0637
13.5	0.1254	0.1109	0.1299	0.248	0.2131	0.2614	0.0911	0.0928	0.1185	0.113	0.1387	0.1322	0.0955	0.0897	0.0881	0.0752	0.0838	0.0841	0.0841	0.0925	0.0875	0.0967	0.0912	0.0977	0.8924	0.9186	0.9686	1.1145	1.0873	1.1461	1.027	0.9757	1.0165	1.1019	1.0943	1.0994	0.1054	0.098	0.1011	0.2204	0.1992	0.2016	0.4979	0.469	0.3983	0.7791	0.8121	0.7534	1.0729
13.75	0.1238	0.1088	0.1292	0.1672	0.1384	0.1727	0.091	0.0905	0.1165	0.1175	0.1474	0.1395	0.0885	0.0903	0.0886	0.0742	0.0829	0.0838	0.084	0.0939	0.0861	0.0981	0.0971	0.0964	0.9398	0.8712	0.9756	1.1343	1.1155	1.1327	1.0037	0.9577	1.025	1.0773	1.0398	1.0469	0.1064	0.0992	0.1021	0.1103	0.107	0.1103	0.4736	0.5115	0.4954	0.7101	0.7184	0.7865	1.0673
14	0.1348	0.1158	0.1385	0.1637	0.1369	0.1669	0.0877	0.0933	0.1121	0.1096	0.1347	0.133	0.0932	0.0902	0.0873	0.0737	0.0835	0.0843	0.0836	0.0936	0.0867	0.0955	0.0914	0.0937	0.9716	0.8933	0.9884	1.1181	1.1146	1.1275	1.0329	0.9906	1.0291	1.0734	1.046	1.029	0.1146	0.0997	0.1062	0.1103	0.1084	0.1117	0.6073	0.5691	0.6031	0.687	0.7196	0.7557	1.0762
14.25	0.1193	0.1022	0.119	0.1987	0.1629	0.19	0.0863	0.0919	0.107	0.1139	0.1344	0.1287	0.0915	0.0901	0.0879	0.0739	0.0832	0.0847	0.0834	0.0977	0.0854	0.092	0.0906	0.0914	0.9571	0.8687	1.0143	1.0487	1.0652	1.0922	1.0427	1.022	1.0068	1.079	1.0552	1.0632	0.1084	0.0981	0.1037	0.1452	0.1324	0.1335	0.5767	0.5475	0.5669	0.7321	0.768	0.7907	1.076
14.5	0.1253	0.1076	0.1294	0.1986	0.1621	0.1822	0.0885	0.0898	0.1135	0.1166	0.1393	0.1242	0.091	0.0908	0.0882	0.0738	0.0838	0.0854	0.083	0.0925	0.0852	0.0933	0.0911	0.092	0.9774	0.8785	1.0062	1.0774	1.0517	1.1088	1.0268	1.0277	1.0037	1.0751	1.0601	1.057	0.1121	0.1015	0.1058	0.1326	0.1202	0.1252	0.5986	0.5919	0.6267	0.7401	0.8254	0.7956	1.0718
14.75	0.1386	0.1124	0.1536	0.2183	0.1858	0.2242	0.0944	0.0915	0.115	0.1162	0.1424	0.1275	0.0917	0.0912	0.0889	0.0741	0.0842	0.0868	0.0828	0.0931	0.0841	0.0918	0.0905	0.0896	1.0176	0.8943	1.0346	1.1249	1.041	1.1565	1.0575	1.0285	1.0022	1.1021	1.0994	1.1113	0.1284	0.1052	0.1134	0.1904	0.17	0.1736	0.712	0.7161	0.7039	0.7958	0.8664	0.8535	1.0401
15	0.1255	0.109	0.1348	0.1561	0.1412	0.1806	0.088	0.0921	0.107	0.1124	0.1355	0.1213	0.0907	0.0905	0.088	0.0738	0.0836	0.0858	0.0829	0.0936	0.0853	0.0937	0.0933	0.0936	1.0041	0.9265	1.0328	1.0976	1.048	1.1186	1.0468	1.0604	0.9698	1.0808	1.065	1.0771	0.1162	0.1018	0.1057	0.1272	0.1165	0.1185	0.6529	0.5794	0.6652	0.7853	0.8288	0.8415	1.0766
15.25	0.1236	0.1052	0.1362	0.175	0.1619	0.186	0.1026	0.091	0.1208	0.117	0.1288	0.118	0.091	0.0911	0.0882	0.0734	0.0834	0.0855	0.0826	0.0914	0.0842	0.0969	0.0946	0.0956	1.0014	0.9418	1.0242	1.0745	1.0141	1.1464	1.0437	1.033	1.012	1.0825	1.07	1.0934	0.117	0.1047	0.1058	0.1506	0.1275	0.1337	0.6793	0.6593	0.7513	0.8048	0.8748	0.8845	1.0919
15.5	0.1198	0.0997	0.129	0.1648	0.1431	0.1827	0.0829	0.0928	0.1061	0.1181	0.1426	0.1177	0.0926	0.093	0.0893	0.0738	0.084	0.0857	0.0826	0.0921	0.0834	0.0937	0.0922	0.0942	0.9541	0.9843	1.0498	1.1405	1.0612	1.1422	1.0432	1.055	1.0165	1.0914	1.0705	1.0935	0.1206	0.1056	0.1083	0.1395	0.12	0.1263	0.6593	0.6923	0.7526	0.8205	0.8794	0.8748	1.0454
15.75	0.138	0.1099	0.15	0.1779	0.151	0.1933	0.0889	0.0905	0.1075	0.1172	0.1363	0.124	0.0908	0.0907	0.0877	0.0736	0.084	0.0852	0.0824	0.0914	0.0826	0.0919	0.0906	0.0915	1.0318	0.9054	1.03	1.1031	1.0792	1.1578	1.0875	1.0536	1.0442	1.1068	1.0939	1.1073	0.1807	0.127	0.1309	0.1503	0.1265	0.1322	0.7199	0.8092	0.8499	0.881	0.9366	0.9521	1.0723
16	0.1303	0.1057	0.1388	0.152	0.1372	0.1738	0.0899	0.0936	0.1072	0.1157	0.1381	0.1209	0.0933	0.0906	0.0885	0.0735	0.083	0.0847	0.0819	0.0902	0.0833	0.0903	0.0903	0.0927	1.0308	0.9211	1.0248	1.0777	1.0361	1.0764	1.0744	1.024	1.0404	1.1114	1.0669	1.1	0.1453	0.1134	0.1186	0.1374	0.1221	0.1275	0.6853	0.8171	0.8188	0.8778	0.9404	0.9498	1.1032
16.25	0.1171	0.0999	0.1275	0.2102	0.176	0.2302	0.0949	0.0922	0.1141	0.1186	0.129	0.1235	0.0906	0.0903	0.0881	0.0729	0.0848	0.086	0.0821	0.0927	0.0827	0.0927	0.0935	0.092	0.9924	0.9927	1.0657	1.0824	1.0556	1.1102	1.0515	1.0312	1.0401	1.1169	1.1084	1.1212	0.132	0.1089	0.1105	0.2047	0.172	0.1731	0.7406	0.8179	0.774	0.8756	0.952	0.9414	1.0764
16.5	0.1176	0.0973	0.1176	0.1687	0.1413	0.1882	0.0905	0.0931	0.1088	0.1242	0.1264	0.1211	0.0902	0.0901	0.088	0.0727	0.0845	0.0857	0.0818	0.0916	0.0834	0.0907	0.0913	0.0937	0.977	0.9573	1.0921	1.0713	0.9931	1.0943	1.0639	1.0403	1.0221	1.0933	1.0822	1.0912	0.1264	0.1078	0.1116	0.1458	0.1224	0.1279	0.7765	0.85	0.8438	0.8648	0.8933	0.922	1.087
16.75	0.1211	0.1023	0.128	0.1748	0.1534	0.1863	0.0926	0.0913	0.1145	0.1297	0.1288	0.1357	0.0913	0.0902	0.0879	0.0714	0.0835	0.0851	0.0818	0.0919	0.0819	0.0974	0.0975	0.095	1.028	0.9302	1.0306	1.0864	1.0345	1.137	1.0656	1.0101	1.0315	1.0962	1.089	1.0997	0.1288	0.1091	0.1147	0.145	0.1218	0.1271	0.7837	0.8762	0.868	0.8776	0.9165	0.9243	1.0862
17	0.1226	0.1	0.1319	0.1501	0.1346	0.1706	0.0937	0.0913	0.1126	0.1255	0.13	0.1162	0.092	0.0903	0.0881	0.0727	0.0844	0.086	0.0818	0.0876	0.0827	0.0967	0.0964	0.0974	1.0933	1.0416	1.0368	1.0876	1.0146	1.0925	1.0642	1.0481	1.0249	1.1037	1.0942	1.1026	0.1267	0.1115	0.1161	0.1382	0.1217	0.13	0.8216	0.8806	0.9511	0.8982	0.9454	0.9365	1.0667
17.25	0.1214	0.1019	0.1334	0.1402	0.1292	0.166	0.0885	0.0924	0.1075	0.1209	0.1452	0.1258	0.0914	0.0899	0.0872	0.0723	0.0838	0.0855	0.081	0.0887	0.0816	0.0993	0.0981	0.0989	1.0556	0.9658	1.0237	1.0239	1.0556	1.0443	1.0722	1.0212	1.039	1.0928	1.0743	1.1084	0.127	0.1131	0.1186	0.1356	0.118	0.1252	0.8553	0.8882	0.9482	0.9271	0.9696	0.9894	1.0923
17.5	0.1323	0.104	0.1406	0.1505	0.1352	0.1716	0.0918	0.0907	0.1091	0.1218	0.1424	0.1285	0.0922	0.0909	0.0876	0.0724	0.0847	0.0867	0.0815	0.1065	0.0819	0.0958	0.0945	0.0958	1.0123	0.9718	1.0158	1.0616	0.9842	1.0866	1.0792	1.0751	1.0625	1.093	1.0708	1.0909	0.163	0.1331	0.1427	0.1337	0.1215	0.1321	0.8756	0.9165	0.9028	0.9217	0.9494	0.9698	1.0463
17.75	0.1335	0.1108	0.1599	0.1557	0.1406	0.1905	0.0898	0.0889	0.1133	0.1185	0.1343	0.123	0.0927	0.0906	0.0875	0.0713	0.085	0.0867	0.0807	0.0921	0.0797	0.0928	0.0907	0.0902	1.0904	1.0644	1.0846	1.0896	1.0077	1.1193	1.1004	1.0742	1.0715	1.0977	1.101	1.0937	0.1718	0.142	0.1483	0.1449	0.126	0.1317	0.8828	0.9608	0.9242	0.9134	0.9892	0.9739	1.067
18	0.1193	0.0997	0.1353	0.1752	0.1547	0.2057	0.088	0.0891	0.107	0.1395	0.1124	0.1299	0.0919	0.09	0.0877	0.072	0.0837	0.0866	0.0803	0.0926	0.0804	0.0963	0.0931	0.096	0.997	1.0277	1.0102	1.1084	1.0155	1.1291	1.0782	1.048	1.049	1.101	1.1147	1.1086	0.1416	0.1285	0.135	0.1821	0.1628	0.162	0.8491	0.9397	0.9654	0.9548	1.0032	1.0221	1.0581
18.25	0.142	0.1148	0.1556	0.1649	0.1489	0.1764	0.0902	0.0899	0.1036	0.1187	0.1452	0.13	0.0918	0.09	0.0878	0.0706	0.0841	0.086	0.081	0.0907	0.0815	0.0948	0.0937	0.095	1.0636	1.0557	1.0438	1.0981	1.0173	1.0986	1.1118	1.1086	1.0977	1.1072	1.1099	1.1194	0.2081	0.193	0.1834	0.1467	0.1288	0.1386	0.9113	0.9985	0.9794	0.9613	1.0133	1.0182	1.0607
18.5	0.1217	0.0981	0.1514	0.187	0.1662	0.2072	0.092	0.0893	0.105	0.1264	0.1379	0.1302	0.0913	0.0898	0.0874	0.0708	0.0822	0.0845	0.0807	0.152	0.0807	0.1014	0.0945	0.0953	1.0387	1.043	1.0033	1.1394	1.0486	1.1739	1.0796	1.0601	1.0728	1.1302	1.1353	1.1422	0.1365	0.1373	0.137	0.1803	0.1498	0.1533	0.9176	1.0008	0.9976	1.0128	1.0982	1.0493	1.1123
18.75	0.119	0.0964	0.1371	0.1524	0.142	0.1747	0.0881	0.0921	0.1	0.1224	0.1469	0.128	0.0916	0.0898	0.0885	0.071	0.0824	0.0843	0.0808	0.0887	0.0802	0.0902	0.0886	0.0898	1.0541	1.0816	1.0732	1.144	1.0481	1.1501	1.0853	1.0533	1.0648	1.1369	1.1496	1.1429	0.1414	0.1391	0.1367	0.159	0.1262	0.1405	0.9422	1.0237	1.0312	0.9892	1.0518	1.0333	1.077
19	0.1197	0.0985	0.1348	0.1806	0.1695	0.2029	0.0879	0.0923	0.0987	0.1167	0.1292	0.1296	0.0921	0.0912	0.0878	0.0712	0.0806	0.0817	0.08	0.0901	0.0801	0.0936	0.0953	0.0961	1.0449	1.0113	1.0628	1.1203	1.0245	1.1652	1.0981	1.0694	1.0806	1.1688	1.1741	1.1586	0.1605	0.1517	0.1492	0.1784	0.1428	0.1576	0.9334	0.995	1.045	1.0059	1.0723	1.0546	1.0778
19.25	0.1207	0.1026	0.1336	0.1385	0.1308	0.151	0.0875	0.0902	0.0971	0.1226	0.1191	0.1314	0.0918	0.0898	0.0875	0.071	0.0812	0.0833	0.0793	0.0895	0.0796	0.0982	0.095	0.0979	1.0228	1.0392	1.0848	1.0803	1.0655	1.1344	1.0891	1.0536	1.0955	1.1276	1.1229	1.1204	0.1666	0.1493	0.1613	0.1276	0.1127	0.1218	0.9492	1.0147	1.0384	1.0402	1.0854	1.0806	1.09
19.5	0.1032	0.0985	0.1323	0.1659	0.1508	0.183	0.0858	0.0931	0.095	0.1153	0.1235	0.1281	0.0924	0.0899	0.0878	0.07	0.0807	0.0844	0.0806	0.0925	0.0807	0.0926	0.0921	0.0942	1.0478	1.0817	1.1413	1.1264	1.1082	1.1514	1.1052	1.0422	1.1135	1.1421	1.1461	1.1391	0.1473	0.1437	0.1519	0.1807	0.1417	0.1555	0.9894	1.0235	1.0424	1.044	1.1113	1.1041	1.0761
19.75	0.1315	0.1033	0.137	0.1476	0.1372	0.1617	0.0904	0.0931	0.1026	0.1262	0.1306	0.1323	0.0938	0.0906	0.0869	0.0707	0.0813	0.084	0.0799	0.0874	0.079	0.0999	0.096	0.0981	1.0616	1.0714	1.0917	1.1271	1.0912	1.1575	1.1425	1.1208	1.1165	1.1369	1.1206	1.1336	0.2135	0.1918	0.1961	0.1769	0.1293	0.1588	1.0088	1.0102	1.0404	1.0543	1.1121	1.082	1.1042
20	0.1199	0.0984	0.1286	0.1652	0.1488	0.1723	0.0927	0.0887	0.1011	0.1259	0.1362	0.1256	0.0921	0.0905	0.0871	0.0704	0.0816	0.0841	0.0799	0.0859	0.0808	0.0938	0.0957	0.0978	1.0242	1.0791	1.1136	1.1476	1.0919	1.1554	1.1336	1.1174	1.1185	1.1425	1.1432	1.1484	0.1796	0.1638	0.1733	0.1924	0.1469	0.1718	1.0399	1.0232	1.0492	1.0767	1.1341	1.1063	1.0876
20.25	0.1071	0.0939	0.1152	0.158	0.1451	0.161	0.0885	0.0908	0.094	0.1196	0.1361	0.1239	0.0947	0.0907	0.0878	0.0711	0.0822	0.0855	0.0798	0.0905	0.0804	0.0937	0.0963	0.0978	0.9932	1.0544	1.0462	1.1247	1.0998	1.161	1.1204	1.0695	1.1137	1.1587	1.1627	1.1648	0.1682	0.1524	0.1582	0.1841	0.1337	0.1539	1.0231	0.9843	1.0219	1.0782	1.1437	1.1065	1.1035
20.5	0.1207	0.1014	0.1324	0.1831	0.175	0.2113	0.0873	0.0921	0.0952	0.1271	0.1371	0.1182	0.0918	0.0899	0.0868	0.0702	0.0823	0.0858	0.0807	0.0843	0.0812	0.09	0.0915	0.0927	1.0049	1.0671	1.0172	1.1784	1.0896	1.1853	1.1492	1.1095	1.1488	1.1725	1.1785	1.1839	0.2097	0.1921	0.1832	0.2648	0.1896	0.2219	1.0597	1.0114	1	1.1162	1.1885	1.1642	1.0668
20.75	0.1181	0.0978	0.1222	0.1721	0.1554	0.1836	0.0918	0.0895	0.1003	0.1231	0.1323	0.1262	0.0927	0.0903	0.0877	0.0718	0.0818	0.0852	0.0792	0.0868	0.0803	0.0942	0.0949	0.0975	1.0163	1.0942	1.0694	1.1072	1.048	1.1727	1.1499	1.1295	1.1377	1.1625	1.2058	1.1742	0.1861	0.1855	0.1803	0.2653	0.1696	0.2121	1.0676	1.0074	0.9804	1.0975	1.1479	1.1062	1.1011
21	0.1055	0.0939	0.1131	0.153	0.1391	0.1721	0.0894	0.0917	0.094	0.1094	0.1349	0.1329	0.0923	0.0907	0.0872	0.0707	0.0815	0.0856	0.0792	0.1295	0.0792	0.0951	0.0964	0.0973	1.1047	1.0499	1.0751	1.132	1.1037	1.1547	1.1538	1.1088	1.1459	1.1696	1.1857	1.1677	0.2068	0.1627	0.1591	0.2235	0.1473	0.1923	1.091	1.0067	1.017	1.0921	1.1285	1.1515	1.1066
21.25	0.1159	0.0962	0.1189	0.1574	0.1446	0.1888	0.0958	0.0871	0.1026	0.1461	0.1459	0.1307	0.093	0.0912	0.0875	0.071	0.0826	0.0856	0.0794	0.087	0.0805	0.0947	0.0968	0.0977	0.9858	1.0272	1.0612	1.1006	1.0563	1.142	1.1502	1.1401	1.165	1.1915	1.1955	1.189	0.2272	0.199	0.1872	0.2299	0.1483	0.1963	1.0739	1.0226	1.0104	1.1551	1.1958	1.2021	1.1467
21.5	0.1194	0.1003	0.1293	0.1508	0.1448	0.178	0.0947	0.0891	0.0994	0.1264	0.1379	0.1299	0.0928	0.0909	0.0871	0.069	0.0804	0.0847	0.078	0.0863	0.0792	0.0962	0.0969	0.0988	0.971	1.0463	1.111	1.1386	1.0286	1.1789	1.1697	1.1469	1.2071	1.1812	1.1887	1.2039	0.2631	0.2129	0.1894	0.247	0.1519	0.2031	1.0777	1.0215	1.0168	1.1614	1.2098	1.2071	1.1563
21.75	0.1067	0.0925	0.1126	0.1544	0.1415	0.1794	0.0892	0.0907	0.0971	0.1237	0.1398	0.1282	0.0944	0.0913	0.088	0.0694	0.0812	0.0858	0.0801	0.0895	0.0806	0.1002	0.0978	0.0981	0.9387	1.0593	1.0637	1.151	1.0851	1.1574	1.1913	1.1231	1.1787	1.1903	1.1979	1.2013	0.217	0.1686	0.1592	0.2641	0.1567	0.2164	1.074	1.032	1.0238	1.16	1.2117	1.2004	1.1651
22	0.1169	0.0933	0.1175	0.1862	0.1709	0.2147	0.0888	0.0916	0.0894	0.1119	0.1379	0.1333	0.0915	0.0916	0.0871	0.0687	0.0812	0.0852	0.0785	0.086	0.0794	0.0937	0.0968	0.0966	1.0249	1.0653	1.0753	1.0987	1.0669	1.1233	1.2112	1.1671	1.206	1.2338	1.2392	1.2302	0.2527	0.2074	0.1733	0.3068	0.1904	0.2496	1.0311	1.0248	1.023	1.1705	1.217	1.2191	1.1188
22.25	0.1187	0.0966	0.1323	0.1483	0.1395	0.1765	0.09	0.0874	0.0933	0.1062	0.1395	0.1366	0.093	0.0913	0.0877	0.07	0.0826	0.0868	0.0788	0.098	0.0784	0.097	0.0993	0.1004	1.0472	1.0915	1.1212	1.0712	1.0317	1.124	1.2074	1.1847	1.2166	1.2463	1.2345	1.2286	0.1988	0.1863	0.1781	0.2812	0.1525	0.2113	1.0451	1.0348	1.0471	1.1617	1.2238	1.1888	1.0993
22.5	0.1065	0.096	0.1258	0.1434	0.134	0.1694	0.0885	0.0911	0.0937	0.1077	0.1499	0.1362	0.0935	0.0919	0.0878	0.0686	0.0811	0.0853	0.0776	0.0888	0.0784	0.094	0.0959	0.097	1.0348	1.0594	1.09	1.105	1.0776	1.145	1.2093	1.1679	1.2272	1.245	1.2402	1.2189	0.1555	0.1715	0.1528	0.2875	0.1569	0.2265	1.0834	1.0274	1.0569	1.1867	1.2346	1.2088	1.1438
22.75	0.1153	0.0961	0.1266	0.1476	0.1349	0.1595	0.0918	0.0876	0.0944	0.1103	0.1456	0.1268	0.0936	0.0915	0.0874	0.0692	0.0805	0.085	0.0782	0.0889	0.0776	0.0945	0.0994	0.0992	1.0625	1.0789	1.1252	1.1075	1.0923	1.0981	1.2449	1.227	1.2488	1.2447	1.2451	1.2311	0.1693	0.2288	0.1902	0.2725	0.1427	0.2175	1.0457	1.0188	1.0474	1.1663	1.2187	1.1931	1.1404
23	0.1301	0.1068	0.1587	0.1998	0.1738	0.2261	0.0939	0.0878	0.097	0.116	0.1439	0.1341	0.0942	0.0918	0.088	0.069	0.0816	0.0859	0.0777	0.0918	0.0769	0.0971	0.098	0.0999	1.0333	1.1354	1.1614	1.147	1.1267	1.1634	1.2644	1.2725	1.2907	1.2696	1.2779	1.2678	0.3111	0.286	0.2565	0.3786	0.219	0.3244	1.0647	1.0544	1.0521	1.1717	1.2675	1.2095	1.1562
23.25	0.1158	0.0963	0.1289	0.1209	0.1143	0.141	0.086	0.0919	0.092	0.1282	0.1506	0.137	0.0915	0.0917	0.0863	0.0692	0.0808	0.0857	0.0782	0.0887	0.076	0.0961	0.0966	0.0985	0.9703	1.0726	1.119	1.1504	1.0837	1.1477	1.2433	1.2378	1.2823	1.2546	1.2447	1.2455	0.1916	0.1695	0.1662	0.2681	0.132	0.2098	1.0582	1.0456	1.0617	1.176	1.2324	1.1893	1.149
23.5	0.1158	0.0967	0.1257	0.1489	0.134	0.1652	0.0883	0.0896	0.0928	0.1258	0.1505	0.1292	0.0937	0.0917	0.0873	0.0686	0.0811	0.0867	0.0784	0.1053	0.0775	0.0942	0.0937	0.0957	1.0171	1.0972	1.1002	1.1676	1.1076	1.1187	1.2531	1.242	1.2746	1.2776	1.2779	1.2553	0.175	0.1884	0.1628	0.3352	0.1731	0.2842	1.0364	1.0438	1.0554	1.1841	1.264	1.196	1.1495
23.75	0.1173	0.0966	0.1277	0.1543	0.1395	0.1815	0.0873	0.0924	0.0924	0.1383	0.145	0.1268	0.0954	0.0903	0.0871	0.0684	0.0809	0.0857	0.0787	0.0888	0.0771	0.098	0.0955	0.0981	1.0315	1.0659	1.1119	1.1202	1.0445	1.1255	1.2665	1.2547	1.301	1.2629	1.2604	1.2578	0.1665	0.1859	0.1665	0.362	0.1731	0.3102	1.0586	1.0353	1.0705	1.185	1.2896	1.2226	1.1462
24	0.1199	0.1013	0.1324	0.1391	0.1244	0.1601	0.0942	0.0867	0.0946	0.1291	0.1504	0.1276	0.0942	0.0906	0.0873	0.0685	0.082	0.0867	0.0772	0.0864	0.0769	0.1038	0.0986	0.0983	1.0617	1.1154	1.1372	1.1127	1.045	1.1138	1.2677	1.2587	1.2939	1.2904	1.2825	1.2734	0.2005	0.175	0.17	0.37	0.1743	0.3185	1.0513	1.0475	1.0841	1.1781	1.2558	1.198	1.1614
[truncated: 149 more columns]

## Sheet: E. coli ST617 anaerobic
Time (hours)	No_carbon									Arabinose						Fructose						Fucose						Galactose						Glucose						Mannose						Ribose
	Expt 1			Expt 2			Expt 3			Expt 2			Expt 3			Expt 2			Expt 3			Expt 1			Expt 3			Expt 1			Expt 2			Expt 1			Expt 3			Expt 2			Expt 3			Expt 1			Expt 3
	Rep 1	Rep 2	Rep 3	Rep 1	Rep 2	Rep 3	Rep 1	Rep 2	Rep 3	Rep 1	Rep 2	Rep 3	Rep 1	Rep 2	Rep 3	Rep 1	Rep 2	Rep 3	Rep 1	Rep 2	Rep 3	Rep 1	Rep 2	Rep 3	Rep 1	Rep 2	Rep 3	Rep 1	Rep 2	Rep 3	Rep 1	Rep 2	Rep 3	Rep 1	Rep 2	Rep 3	Rep 1	Rep 2	Rep 3	Rep 1	Rep 2	Rep 3	Rep 1	Rep 2	Rep 3	Rep 1	Rep 2	Rep 3	Rep 1
0	-0.0009	0.0003	-0.0012	-0.0039	-0.0055	-0.0055	0.0002	-0.0004	-0.0007	-0.0077	-0.0068	-0.009	0.0004	0	0	-0.0061	-0.0045	-0.0017	-0.0008	0	0.001	-0.0029	-0.0024	-0.0039	-0.0006	-0.0006	-0.0014	-0.0014	-0.0005	-0.0061	-0.0049	-0.0008	-0.0071	0.003	0.0004	-0.0001	-0.0004	-0.0003	-0.0001	-0.0041	-0.0036	-0.0031	0.0002	0.0003	0.0001	-0.0122	-0.0088	-0.0079	-0.0015
0.25	0.001	0.0024	0.0007	-0.0086	-0.0078	-0.009	0.0006	0.0005	0.0019	-0.012	-0.0112	-0.0176	-0.0012	-0.0007	-0.0013	-0.0088	-0.0075	-0.0034	-0.0015	-0.001	-0.0002	-0.0075	-0.0097	-0.0129	-0.0017	-0.0044	-0.0021	-0.0034	-0.0019	-0.0073	-0.0092	-0.0042	-0.0156	0.0038	0.0033	0.0041	0.0015	0.001	0.0018	-0.0062	-0.0033	-0.0055	0.0028	0.001	-0.0021	0.0009	-0.0279	-0.0287	-0.0017
0.5	0.0014	0.0038	0.0013	-0.0091	-0.0078	-0.0079	0	0.003	0.0048	-0.0122	-0.0109	-0.0177	0.0003	0.0008	0.0016	-0.0102	-0.0057	-0.0019	0.003	0.0017	0.0026	-0.0083	-0.0108	-0.0143	-0.0001	-0.0018	-0.0009	-0.0027	-0.0019	-0.0072	-0.0109	-0.0043	-0.0168	0.0055	0.0052	0.0055	0.0049	0.0025	0.0064	-0.005	-0.0024	-0.0048	0.0033	0.0033	0.0017	0.0095	-0.0341	-0.0351	-0.0012
0.75	-0.0011	0.0047	0.0008	-0.0063	-0.0058	-0.0077	0.0029	0.0041	0.0081	-0.0111	-0.0092	-0.0149	0.0028	0.0036	0.0035	-0.0092	-0.0039	-0.0018	0.0038	0.0038	0.0046	-0.0101	-0.0103	-0.0132	0.0014	0.0003	0	-0.0004	0.0013	-0.0061	-0.0099	-0.0025	-0.0162	0.0064	0.0045	0.006	0.0093	0.0052	0.0095	-0.0057	-0.0013	-0.0025	0.0076	0.0052	0.0017	0.0212	-0.0373	-0.0376	0
1	-0.0033	0.0053	0.0023	-0.0054	-0.0048	-0.0072	0.0015	0.0069	0.0091	-0.009	-0.0074	-0.0141	0.0024	0.0049	0.0049	-0.0078	-0.0049	-0.0004	0.0078	0.0047	0.0068	-0.007	-0.0096	-0.0135	0.0023	0.0048	0.0009	0.0009	0.0021	-0.0046	-0.0098	-0.0015	-0.014	0.0075	0.0071	0.0097	0.0112	0.0046	0.0127	-0.0042	-0.0005	-0.0023	0.0067	0.0068	0.0056	-0.0125	-0.0391	-0.0391	0
1.25	-0.0061	0.0044	0.002	-0.0046	-0.0037	-0.0066	0.0063	0.008	0.0123	-0.0078	-0.0046	-0.0124	0.0069	0.0074	0.0073	-0.0058	-0.0022	0.0009	0.0085	0.0068	0.0081	-0.0059	-0.0101	-0.0133	0.0044	0.0078	0.0019	0.0027	0.004	-0.0031	-0.0072	-0.0001	-0.0133	0.0098	0.0087	0.0098	0.0139	0.0072	0.0145	-0.0027	0.0011	-0.0014	0.0106	0.0082	0.0049	-0.0081	-0.0404	-0.0398	0.0007
1.5	-0.0057	0.0063	0.0015	-0.0053	-0.0034	-0.007	0.0094	0.0086	0.0145	-0.0076	-0.0024	-0.0103	0.0099	0.0098	0.0099	-0.0045	-0.0005	0.0019	0.0083	0.0078	0.0081	-0.0042	-0.0085	-0.0141	0.0043	0.0079	0.0011	0.0043	0.0055	-0.001	-0.0079	-0.0004	-0.0134	0.0105	0.0067	0.0136	0.0159	0.008	0.0153	-0.0005	0.0012	-0.0003	0.0112	0.0086	0.0059	-0.0071	-0.0396	-0.039	0.0002
1.75	-0.0057	0.0083	0.0018	-0.0039	-0.0041	-0.0068	0.011	0.009	0.016	-0.0064	-0.0003	-0.0095	0.0119	0.0109	0.0115	-0.004	0.0022	0.0031	0.0118	0.0098	0.0086	-0.0045	-0.0092	-0.0135	0.0035	0.0086	0.0013	0.0056	0.0075	0.0009	-0.0083	-0.0002	-0.0156	0.0117	0.0081	0.014	0.0182	0.0103	0.0171	-0.0011	0.0027	0.0007	0.0106	0.0093	0.0059	0.0029	-0.0395	-0.0392	-0.0001
2	-0.0069	0.0087	0.0034	-0.0037	-0.0048	-0.006	0.0126	0.0095	0.0178	-0.0067	0	-0.0075	0.0146	0.0124	0.0124	-0.0024	0.0024	0.0029	0.0124	0.0097	0.01	-0.0031	-0.0114	-0.0131	0.0031	0.0099	0.001	0.0086	0.0095	0.0025	-0.0082	-0.0037	-0.0128	0.0133	0.0125	0.016	0.0189	0.0073	0.0191	0.0009	0.0034	0.0008	0.0105	0.0097	0.008	-0.0039	-0.0395	-0.0389	0.0002
2.25	-0.0089	0.0106	0.0031	-0.0009	-0.0046	-0.0046	0.0155	0.0114	0.021	-0.0057	0.0013	-0.0057	0.0183	0.0146	0.0146	-0.0022	0.003	0.0024	0.0136	0.0116	0.0106	-0.0016	-0.0123	-0.0148	0.0058	0.0074	0.0026	0.0061	0.0071	-0.0004	-0.008	-0.0041	-0.0153	0.0145	0.0163	0.019	0.0206	0.011	0.0192	0.002	0.0039	0.003	0.0134	0.0112	0.0078	-0.0103	-0.0393	-0.0381	0.0012
2.5	-0.0106	0.0115	0.0027	-0.0005	-0.0046	-0.0031	0.0184	0.0121	0.0221	-0.0053	-0.0032	-0.0041	0.0214	0.0161	0.0153	-0.0027	0.0061	0.0037	0.0163	0.013	0.012	-0.0005	-0.0107	-0.0155	0.0067	0.0082	0.0022	0.0057	0.0045	-0.0005	-0.0063	-0.0011	-0.0174	0.0177	0.0166	0.0207	0.0213	0.0069	0.0201	0.0017	0.0043	-0.0019	0.0127	0.0133	0.0104	-0.0041	-0.0385	-0.0368	0.0015
2.75	-0.0117	0.0136	0.0006	-0.0012	-0.0032	-0.0032	0.02	0.0132	0.0246	-0.006	-0.0009	-0.008	0.0241	0.018	0.0167	-0.002	0.0041	0.005	0.0164	0.0146	0.0136	-0.0005	-0.0099	-0.0156	0.0072	0.0091	0.0033	0.0072	0.0084	0.0013	-0.0044	-0.0016	-0.0187	0.0189	0.0177	0.0215	0.0185	0.0108	0.0171	0.0024	0.0043	0.0015	0.014	0.0137	0.0108	-0.0211	-0.0383	-0.0407	0.0013
3	-0.0119	0.0147	-0.0011	-0.0014	-0.0018	-0.0041	0.0226	0.0144	0.0263	-0.0048	-0.0004	-0.0078	0.027	0.018	0.0173	-0.0019	0.0038	0.0049	0.0203	0.0162	0.0146	0.0012	-0.0096	-0.0154	0.0074	0.0104	0.0042	0.008	0.0084	0.0016	-0.0034	-0.0019	-0.018	0.0192	0.0194	0.024	0.0179	-0.0016	0.0171	0.0025	0.0035	0.002	0.0166	0.0138	0.0134	-0.0249	-0.0378	-0.0381	0.0009
3.25	-0.0131	0.0138	-0.0033	-0.0004	-0.0007	-0.0035	0.0242	0.0152	0.028	-0.0043	0.0016	-0.0077	0.0252	0.0204	0.0172	-0.0011	0.0045	0.0052	0.0131	0.0172	0.0151	0.0011	-0.0108	-0.0159	0.0083	0.0107	0.0051	0.0078	0.0122	0.0042	-0.0029	0.0009	-0.0161	0.0215	0.0225	0.0263	0.0203	0.0003	0.0174	0.0003	0.0013	0.0042	0.0159	0.0154	0.0118	-0.0274	-0.04	-0.0406	0.002
3.5	-0.0168	0.0157	-0.005	-0.0025	-0.0016	-0.0043	0.0255	0.0165	0.0304	-0.0036	0.0042	-0.0052	0.0286	0.0188	0.0228	0.0005	0.0039	0.0074	0.0164	0.0142	0.0133	-0.0003	-0.01	-0.0155	0.0098	0.0098	0.0059	0.0082	0.0104	0.0047	-0.0023	-0.0002	-0.0159	0.0241	0.0246	0.0282	0.0213	-0.002	0.0215	0.0019	0.003	0.002	0.0133	0.0194	0.0171	-0.0396	-0.0412	-0.0391	0.0019
3.75	-0.0155	0.0163	-0.0081	-0.0004	-0.0016	-0.0055	0.0267	0.0181	0.0295	-0.0038	0.0053	-0.0051	0.0268	0.0198	0.0278	0.0015	0.0066	0.0076	0.0159	0.0124	0.0083	-0.0001	-0.0108	-0.0163	0.0102	0.0104	0.0074	0.0106	0.0116	0.0072	-0.0023	0.002	-0.0139	0.0273	0.0279	0.0312	0.0237	0.0019	0.0223	0.0033	0.003	0.0062	0.0151	0.0164	0.0137	-0.0348	-0.0385	-0.0435	0.003
4	-0.0173	0.017	-0.0119	-0.0016	-0.0013	-0.0051	0.0272	0.0178	0.0302	-0.0031	0.0059	-0.0052	0.0295	0.0214	0.0316	0.0025	0.0106	0.0107	0.0166	0.0103	0.0071	0.0008	-0.0103	-0.0162	0.0136	0.0118	0.0073	0.0084	0.0109	0.0067	0.0009	0.0026	-0.0115	0.0288	0.0304	0.0351	0.0252	0.001	0.0259	0.0032	0.0021	0.003	0.0134	0.0191	0.0123	-0.0366	-0.0444	-0.0407	0.003
4.25	-0.0186	0.0183	-0.0135	-0.0031	-0.0016	-0.0079	0.0296	0.0167	0.0285	-0.0037	0.0078	-0.0033	0.0311	0.0208	0.0302	0.0045	0.012	0.0117	0.0181	0.0078	0.012	-0.0001	-0.011	-0.0165	0.011	0.0102	0.0068	0.011	0.0125	0.0078	-0.0019	0.0022	-0.0093	0.0337	0.0352	0.0387	0.0308	0.0105	0.0283	0.0039	0.0036	0.0078	0.0148	0.0152	0.0149	-0.0363	-0.0413	-0.0439	0.0044
4.5	-0.0191	0.0185	-0.0175	-0.0033	-0.0028	-0.0104	0.0297	0.0133	0.032	-0.0043	0.0087	-0.0028	0.0329	0.023	0.0323	0.0042	0.012	0.0117	0.0231	0.0091	0.0109	-0.0002	-0.0104	-0.016	0.0073	0.0094	0.0054	0.0097	0.0127	0.0079	-0.0004	0.0035	-0.0096	0.0382	0.0405	0.0438	0.0337	0.0082	0.0341	0.0059	0.0066	0.0065	0.018	0.0176	0.015	-0.0344	-0.0442	-0.049	0.0032
4.75	-0.0193	0.0192	-0.0203	-0.003	-0.0022	-0.0098	0.0302	0.014	0.0311	-0.0048	0.0111	-0.0029	0.0363	0.0258	0.033	0.0042	0.0153	0.0132	0.0196	0.0118	0.014	-0.0014	-0.0101	-0.0157	0.0077	0.0083	0.007	0.0106	0.0144	0.008	-0.0001	0.0018	-0.0096	0.0445	0.0468	0.0488	0.0355	0.0131	0.0347	0.0062	0.0088	0.0111	0.0177	0.017	0.0132	-0.0351	-0.0477	-0.0463	0.0042
5	-0.0202	0.0194	-0.0233	-0.0022	-0.0015	-0.0109	0.0308	0.0168	0.0322	-0.0047	0.0154	-0.0018	0.0376	0.0286	0.038	0.0085	0.0231	0.0173	0.0258	0.0192	0.0222	-0.0003	-0.0096	-0.0153	0.0052	0.009	0.006	0.0113	0.0134	0.0077	0.0043	0.0019	-0.0088	0.05	0.0529	0.0592	0.0394	0.0147	0.0424	0.0084	0.009	0.0124	0.021	0.0216	0.0136	-0.0292	-0.0449	-0.044	0.0036
5.25	-0.0206	0.0197	-0.0263	-0.0014	-0.002	-0.0098	0.0339	0.0193	0.0319	-0.0032	0.0178	-0.0008	0.0387	0.0316	0.0383	0.0121	0.0335	0.023	0.0304	0.0233	0.0255	-0.0013	-0.0098	-0.015	0.0088	0.0081	0.0066	0.0101	0.0171	0.0086	-0.0039	0.0038	-0.007	0.0583	0.0605	0.0669	0.0455	0.0261	0.0472	0.01	0.0144	0.0158	0.0246	0.0225	0.0174	-0.0314	-0.045	-0.0429	0.0051
5.5	-0.0207	0.0197	-0.0288	-0.0022	-0.0034	-0.0123	0.0338	0.0208	0.0339	-0.0026	0.0184	0.002	0.0416	0.031	0.04	0.0177	0.0391	0.0302	0.0382	0.0283	0.0292	0.0004	-0.0086	-0.0136	0.0087	0.0049	0.0069	0.011	0.0165	0.0101	-0.0015	0.0042	-0.0072	0.0662	0.0737	0.0775	0.0531	0.0295	0.0537	0.0122	0.0127	0.0195	0.0262	0.0257	0.0217	-0.033	-0.0444	-0.0458	0.0036
5.75	-0.0211	0.0209	-0.0305	-0.0026	-0.0045	-0.0142	0.0294	0.0232	0.0362	-0.0014	0.0189	0.0037	0.043	0.0325	0.0387	0.0236	0.0556	0.0359	0.0401	0.0446	0.0398	-0.0014	-0.0098	-0.0156	0.0095	0.0052	0.0054	0.0106	0.0189	0.0112	0.0001	0.0016	-0.0085	0.075	0.0835	0.0916	0.0592	0.0386	0.0589	0.014	0.0152	0.0263	0.027	0.0304	0.0259	-0.0294	-0.0464	-0.0455	0.0034
6	-0.0212	0.0218	-0.0323	-0.002	-0.0036	-0.0156	0.0322	0.0237	0.0385	-0.0005	0.0186	0.005	0.0439	0.0327	0.0354	0.0285	0.0812	0.0517	0.0493	0.0491	0.047	-0.0023	-0.0093	-0.0142	0.0094	0.0061	0.0039	0.0112	0.0193	0.0126	0.002	0.0059	-0.0072	0.0912	0.0963	0.1007	0.0671	0.0449	0.0693	0.016	0.0208	0.0303	0.0314	0.0332	0.0306	-0.0376	-0.0458	-0.0444	0.0027
6.25	-0.0209	0.0226	-0.0339	-0.0012	-0.0033	-0.0167	0.0345	0.0248	0.0384	-0.0016	0.0175	0.0068	0.0458	0.0352	0.0334	0.0358	0.086	0.0658	0.0557	0.0561	0.0546	-0.0028	-0.0091	-0.0147	0.0107	0.0058	0.0026	0.0108	0.0201	0.0167	0.0041	0.0055	-0.0051	0.1061	0.1155	0.1167	0.0758	0.0544	0.0776	0.0218	0.0244	0.0328	0.0366	0.0392	0.0336	-0.0293	-0.0461	-0.0466	0.0028
6.5	-0.0209	0.0237	-0.0352	-0.0018	-0.0033	-0.0184	0.0384	0.0249	0.0395	-0.0031	0.0237	0.0078	0.0466	0.0355	0.0424	0.0503	0.1004	0.0851	0.0657	0.0645	0.063	-0.0026	-0.0092	-0.0149	0.0113	0.0058	0.0026	0.0127	0.0205	0.0167	0.006	0.0051	-0.0001	0.1196	0.1282	0.1323	0.0845	0.0627	0.0902	0.0287	0.0306	0.0428	0.0431	0.0445	0.0406	-0.0382	-0.0466	-0.0461	0.0025
6.75	-0.0207	0.0249	-0.0364	-0.0006	-0.0035	-0.0192	0.0369	0.0256	0.0407	-0.0015	0.0388	0.0094	0.0467	0.037	0.0418	0.0784	0.1224	0.0942	0.0738	0.0721	0.0687	-0.0039	-0.0087	-0.0143	0.0113	0.0054	0.0021	0.0143	0.0234	0.0204	0.0069	0.0104	-0.0017	0.1345	0.1399	0.1361	0.0989	0.0774	0.1027	0.0368	0.0317	0.0486	0.05	0.0516	0.0458	-0.0254	-0.0461	-0.0437	0.0024
7	-0.02	0.0258	-0.0355	-0.0012	-0.0037	-0.0193	0.0362	0.0254	0.0415	0.0004	0.0412	0.0123	0.0478	0.0377	0.0449	0.1006	0.1393	0.1089	0.0846	0.0838	0.0789	-0.0034	-0.0089	-0.0155	0.0123	0.0045	0.0014	0.0176	0.0267	0.0207	0.0142	0.0123	0.0045	0.165	0.1555	0.1554	0.1143	0.0912	0.1202	0.0445	0.034	0.0578	0.059	0.0567	0.054	-0.0386	-0.0471	-0.0438	0.002
7.25	-0.0199	0.0266	-0.0358	-0.0017	-0.0038	-0.0209	0.0375	0.026	0.0414	0.004	0.0326	0.0137	0.0495	0.0385	0.0459	0.1147	0.1582	0.1254	0.0973	0.0952	0.0935	-0.004	-0.0092	-0.0139	0.0118	0.0034	0.0019	0.0196	0.0292	0.0232	0.026	0.0133	0.0023	0.1758	0.168	0.1878	0.133	0.1116	0.1299	0.0452	0.0417	0.0685	0.0662	0.0664	0.0605	-0.0307	-0.0503	-0.0463	0.0021
7.5	-0.0188	0.027	-0.0356	-0.0016	-0.0047	-0.0216	0.0377	0.0266	0.0428	0.0071	0.0377	0.0166	0.0497	0.0404	0.0469	0.1359	0.1757	0.1446	0.1144	0.1072	0.1053	-0.0036	-0.0096	-0.0151	0.0128	0.0033	0.0012	0.0251	0.0334	0.0258	0.0268	0.0142	0.0029	0.1944	0.1939	0.2175	0.1467	0.1168	0.1437	0.0446	0.051	0.0765	0.0764	0.0696	0.0651	-0.042	-0.0509	-0.0461	0.0021
7.75	-0.018	0.0275	-0.0342	-0.0002	-0.0048	-0.022	0.0387	0.0276	0.0439	0.0092	0.0415	0.0163	0.0513	0.0417	0.0466	0.1588	0.1891	0.1638	0.1302	0.1183	0.1194	-0.0026	-0.0094	-0.0151	0.0172	0.0028	0.0008	0.0281	0.0394	0.0297	0.0316	0.0181	0.0069	0.2136	0.2284	0.2297	0.1544	0.1457	0.1641	0.0566	0.0531	0.0838	0.0843	0.0755	0.0747	-0.0474	-0.0519	-0.0433	0.002
8	-0.0171	0.0279	-0.0325	0.001	-0.0041	-0.0237	0.0395	0.0281	0.0451	0.0101	0.0527	0.0195	0.0533	0.0427	0.0468	0.1778	0.2081	0.1882	0.1444	0.1382	0.1347	-0.0032	-0.0086	-0.0145	0.0139	0.0025	0.0012	0.0337	0.0416	0.0312	0.032	0.0184	0.0054	0.2409	0.2439	0.255	0.1869	0.1649	0.1987	0.0606	0.0593	0.0946	0.0993	0.085	0.0813	-0.0327	-0.0503	-0.0436	0.002
8.25	-0.0152	0.0277	-0.0318	0.0006	-0.0048	-0.0229	0.0405	0.029	0.0455	0.0119	0.0617	0.023	0.0542	0.0457	0.0501	0.2035	0.2224	0.2012	0.1609	0.1583	0.1539	-0.0027	-0.0089	-0.0138	0.014	0.0024	0.0015	0.0404	0.0462	0.0339	0.037	0.0208	0.0044	0.2539	0.2686	0.2707	0.2126	0.1965	0.2197	0.0786	0.0686	0.103	0.1081	0.1011	0.0921	-0.042	-0.0478	-0.0432	0.0018
8.5	-0.0132	0.0278	-0.0303	0.0008	-0.0051	-0.0228	0.0412	0.0298	0.046	0.0148	0.0683	0.0303	0.0553	0.0469	0.051	0.2138	0.2519	0.2244	0.1931	0.1681	0.1702	-0.001	-0.0096	-0.0142	0.0127	0.0021	0.0008	0.0418	0.0473	0.0376	0.0397	0.0253	0.0075	0.2622	0.2733	0.2912	0.2466	0.221	0.269	0.0853	0.0839	0.1152	0.1152	0.1113	0.1072	-0.0251	-0.0488	-0.0419	0.0016
8.75	-0.0118	0.0274	-0.0294	0.0009	-0.0047	-0.0235	0.0415	0.0306	0.0457	0.0194	0.0768	0.0272	0.0574	0.0497	0.0536	0.2381	0.2652	0.2478	0.2002	0.1787	0.1923	-0.002	-0.0098	-0.0139	0.0141	0.0017	0.0018	0.0475	0.0509	0.0385	0.0408	0.0242	0.0109	0.2871	0.303	0.3039	0.2732	0.2578	0.296	0.1012	0.0967	0.1313	0.1225	0.1265	0.1126	-0.0218	-0.0455	-0.0434	0.0012
9	-0.01	0.0279	-0.0266	0.0009	-0.0054	-0.0238	0.0416	0.0314	0.0459	0.022	0.0863	0.0327	0.0591	0.0517	0.0546	0.2527	0.2792	0.2668	0.2153	0.2043	0.201	-0.001	-0.0098	-0.0132	0.0141	0.0016	0.001	0.0506	0.0556	0.0448	0.0433	0.0262	0.0087	0.2817	0.3133	0.3269	0.2839	0.2755	0.3141	0.1088	0.1007	0.1423	0.1475	0.1395	0.1374	-0.032	-0.0496	-0.0429	0.0013
9.25	-0.0084	0.0274	-0.0246	0.0016	-0.0052	-0.0229	0.043	0.0317	0.0458	0.022	0.0965	0.0397	0.0608	0.0539	0.0525	0.2653	0.3017	0.2919	0.252	0.2264	0.2326	-0.0002	-0.0106	-0.0138	0.0138	0.002	0.0009	0.0558	0.0573	0.0461	0.0471	0.0302	0.0132	0.2922	0.3235	0.3355	0.3106	0.2936	0.3414	0.1154	0.1139	0.1681	0.1635	0.1585	0.1427	-0.0373	-0.0462	-0.0442	0.0012
9.5	-0.0061	0.0279	-0.0225	0.0007	-0.0051	-0.0234	0.0433	0.0326	0.0453	0.0259	0.1096	0.0453	0.0629	0.0564	0.0565	0.2855	0.3088	0.2929	0.2685	0.2669	0.2504	-0.0001	-0.01	-0.0131	0.0282	0.0023	0.0011	0.0593	0.0633	0.0491	0.0539	0.0292	0.0138	0.3075	0.3353	0.3502	0.3167	0.2998	0.3776	0.1373	0.1295	0.1831	0.1808	0.1818	0.1685	-0.0405	-0.0489	-0.0433	0.0007
9.75	-0.0041	0.0281	-0.021	0.0014	-0.0042	-0.0228	0.044	0.0335	0.0455	0.0315	0.1293	0.0433	0.0655	0.0594	0.0601	0.3235	0.2991	0.311	0.2865	0.2905	0.2695	-0.0005	-0.01	-0.0142	0.0151	0.0021	0.0021	0.0682	0.0664	0.055	0.0575	0.0292	0.0185	0.3171	0.3426	0.3545	0.3212	0.2905	0.3838	0.1505	0.144	0.1919	0.1967	0.2	0.1809	-0.0419	-0.0434	-0.045	0.0005
10	-0.0023	0.0282	-0.0188	0.0018	-0.0032	-0.0214	0.0446	0.0346	0.0456	0.0406	0.1304	0.0497	0.0672	0.0623	0.0631	0.3286	0.3145	0.3139	0.2979	0.3003	0.2933	-0.0009	-0.0096	-0.0135	0.0202	0.0019	0.0015	0.0724	0.0732	0.065	0.0618	0.0298	0.0176	0.3284	0.3619	0.3585	0.3421	0.3244	0.3629	0.1641	0.1572	0.2036	0.2101	0.2271	0.2039	-0.0449	-0.0457	-0.0434	-0.0001
10.25	-0.0007	0.0287	-0.0177	0.0018	-0.0023	-0.0218	0.0454	0.0355	0.0466	0.0452	0.1465	0.0561	0.071	0.0652	0.0637	0.3261	0.3097	0.3313	0.315	0.3086	0.3182	-0.0028	-0.0102	-0.0135	0.0202	0.002	0.0019	0.0767	0.0803	0.0737	0.0692	0.0332	0.0207	0.3331	0.365	0.3645	0.3534	0.3544	0.3771	0.1763	0.1637	0.2163	0.2363	0.2457	0.2167	-0.0445	-0.0472	-0.045	0.0005
10.5	0.0013	0.029	-0.0168	0.0022	-0.0027	-0.022	0.0463	0.0361	0.0464	0.0539	0.1609	0.0648	0.0734	0.0687	0.0653	0.3171	0.3091	0.3411	0.3212	0.3042	0.3299	-0.0032	-0.0094	-0.0142	0.0177	0.0021	0.0006	0.0867	0.0857	0.0824	0.0796	0.0367	0.026	0.3357	0.3569	0.3675	0.3619	0.3679	0.3999	0.1958	0.1787	0.2291	0.2416	0.2748	0.2357	-0.047	-0.0483	-0.0446	0.0005
10.75	0.0033	0.0294	-0.0149	0.0021	-0.0028	-0.0215	0.0472	0.0374	0.0469	0.0604	0.174	0.0749	0.0769	0.0733	0.0627	0.3268	0.3085	0.3323	0.3278	0.3081	0.324	-0.004	-0.0101	-0.0137	0.0159	0.0025	0.0011	0.0914	0.0979	0.0909	0.0951	0.0381	0.0278	0.3352	0.3583	0.3713	0.3715	0.3819	0.4084	0.2238	0.1939	0.2336	0.2687	0.2898	0.2567	-0.0459	-0.0528	-0.0456	0.0004
11	0.0053	0.0302	-0.0143	0.0025	-0.0021	-0.0211	0.0479	0.0381	0.0469	0.0718	0.1875	0.085	0.0813	0.0778	0.0674	0.3295	0.3061	0.3297	0.3287	0.3067	0.3198	-0.004	-0.0101	-0.0142	0.0174	0.0023	0.0019	0.1037	0.1064	0.105	0.1046	0.04	0.031	0.3363	0.3829	0.3898	0.3771	0.3877	0.4208	0.2211	0.1989	0.2486	0.2737	0.3016	0.28	-0.0436	-0.0487	-0.0465	0.0005
11.25	0.007	0.0304	-0.0146	0.0025	-0.0016	-0.0204	0.0489	0.0394	0.0471	0.0784	0.2019	0.0951	0.0859	0.0841	0.0742	0.3346	0.3032	0.3311	0.3322	0.3327	0.3207	-0.003	-0.01	-0.0152	0.0157	0.0032	0.0022	0.1152	0.1205	0.1123	0.1112	0.0432	0.0333	0.3594	0.3679	0.3802	0.3772	0.394	0.4344	0.2351	0.2215	0.2581	0.2811	0.3246	0.2913	-0.0436	-0.0497	-0.0452	0.0006
11.5	0.0093	0.0315	-0.0149	0.0028	0.0001	-0.0182	0.0491	0.0401	0.0469	0.0905	0.2092	0.1085	0.0909	0.0884	0.076	0.3373	0.2979	0.3329	0.34	0.3224	0.3327	-0.0026	-0.011	-0.0156	0.0149	0.003	0.0023	0.1266	0.1269	0.127	0.1258	0.0483	0.0328	0.3564	0.371	0.3714	0.3816	0.4124	0.4565	0.254	0.2489	0.275	0.3039	0.3323	0.3101	-0.0418	-0.049	-0.0457	0.0011
11.75	0.011	0.032	-0.0154	0.0025	0.0009	-0.0175	0.0499	0.0413	0.0469	0.1019	0.2183	0.12	0.0949	0.0945	0.0863	0.3363	0.2964	0.3279	0.3383	0.3218	0.324	-0.0018	-0.011	-0.0162	0.0206	0.0041	0.0022	0.148	0.1433	0.1424	0.132	0.0518	0.0429	0.3469	0.3683	0.3697	0.3982	0.42	0.4693	0.2622	0.2557	0.2818	0.323	0.351	0.315	-0.0436	-0.0492	-0.0459	0.001
12	0.0129	0.0332	-0.016	0.0022	0.0015	-0.0174	0.0508	0.0424	0.0467	0.1161	0.2247	0.135	0.1013	0.1007	0.0859	0.3349	0.2959	0.3214	0.35	0.3238	0.3313	-0.0005	-0.012	-0.0164	0.0173	0.0043	0.0021	0.1514	0.1616	0.1627	0.1444	0.0584	0.0492	0.35	0.3668	0.3699	0.4008	0.4139	0.4526	0.273	0.2704	0.2978	0.3239	0.3575	0.3256	-0.0434	-0.0502	-0.0459	0.0006
12.25	0.0144	0.0339	-0.0163	0.0026	0.0018	-0.016	0.0517	0.0429	0.0459	0.1236	0.2371	0.1466	0.1061	0.1085	0.0977	0.3296	0.2975	0.322	0.3446	0.3174	0.3294	-0.0009	-0.0121	-0.0169	0.0189	0.0041	0.0027	0.1596	0.1713	0.1716	0.1672	0.0618	0.0486	0.3428	0.3637	0.368	0.3965	0.4137	0.4541	0.2833	0.2758	0.2975	0.3406	0.3623	0.3399	-0.0449	-0.0515	-0.0461	0.0009
12.5	0.0164	0.0345	-0.0174	0.0022	0.002	-0.0152	0.052	0.0439	0.0456	0.1439	0.2459	0.1592	0.1116	0.1138	0.1097	0.3303	0.3035	0.3211	0.3344	0.3032	0.3257	0.0013	-0.0137	-0.0164	0.0158	0.0042	0.0022	0.1865	0.1767	0.1907	0.1813	0.0684	0.0577	0.3389	0.3682	0.365	0.3895	0.4148	0.4465	0.2906	0.2825	0.2983	0.3461	0.3737	0.3498	-0.043	-0.0514	-0.0466	0.0009
12.75	0.0189	0.0352	-0.0172	0.0023	0.0024	-0.014	0.0527	0.0446	0.0453	0.1487	0.2503	0.1686	0.1191	0.126	0.1135	0.3306	0.3128	0.3241	0.3361	0.2998	0.3225	0.002	-0.0137	-0.0164	0.028	0.0045	0.0026	0.1869	0.1871	0.2063	0.1966	0.0761	0.0656	0.3409	0.3688	0.3699	0.3944	0.4158	0.4481	0.3008	0.2855	0.2932	0.3504	0.3761	0.3497	-0.0425	-0.0524	-0.0473	0.0009
13	0.0202	0.0363	-0.0188	0.003	0.0036	-0.0119	0.053	0.0456	0.0452	0.1618	0.2499	0.179	0.1269	0.1292	0.1177	0.3354	0.3262	0.3319	0.3289	0.2954	0.3142	0.0036	-0.0156	-0.0161	0.0165	0.0043	0.0021	0.2048	0.1832	0.2123	0.2069	0.0795	0.0763	0.3396	0.3797	0.3763	0.3949	0.4096	0.4459	0.3026	0.2965	0.3057	0.345	0.3712	0.3585	-0.0408	-0.0534	-0.0469	0.0008
13.25	0.0222	0.0371	-0.0198	0.0037	0.0035	-0.0112	0.054	0.0465	0.0445	0.1695	0.2495	0.1892	0.1346	0.1421	0.1279	0.3408	0.3416	0.3438	0.3289	0.2968	0.3153	0.005	-0.016	-0.0158	0.0169	0.0042	0.0026	0.1999	0.1935	0.2151	0.2134	0.0893	0.0872	0.3424	0.3907	0.3876	0.3917	0.4086	0.445	0.3031	0.2993	0.2987	0.3493	0.3677	0.3516	-0.0391	-0.0529	-0.0469	0.0013
13.5	0.024	0.0377	-0.0213	0.004	0.0038	-0.0101	0.0544	0.0471	0.044	0.1874	0.2483	0.1884	0.1456	0.1426	0.1391	0.3438	0.3474	0.3651	0.3299	0.2942	0.3167	0.0068	-0.0161	-0.0176	0.0169	0.0028	0.0036	0.2099	0.2161	0.2285	0.2225	0.0966	0.1117	0.3553	0.3994	0.402	0.3905	0.4152	0.4451	0.3019	0.3067	0.2948	0.3476	0.3618	0.3469	-0.0405	-0.0531	-0.0474	0.0007
13.75	0.0259	0.0386	-0.0233	0.0039	0.0025	-0.008	0.0559	0.0483	0.0437	0.1871	0.2507	0.1965	0.1543	0.1534	0.1494	0.3492	0.352	0.378	0.3274	0.2891	0.315	0.0081	-0.0156	-0.011	0.0251	0.0024	0.0038	0.2163	0.2182	0.2308	0.2295	0.1061	0.114	0.3677	0.4086	0.408	0.3927	0.417	0.4442	0.3146	0.3101	0.2983	0.3395	0.3582	0.3389	-0.0388	-0.0527	-0.0472	0.001
14	0.028	0.0395	-0.0244	0.0042	0.0028	-0.0068	0.0557	0.0492	0.0434	0.2043	0.251	0.2112	0.1654	0.1681	0.1589	0.3533	0.3618	0.3961	0.3279	0.2881	0.3191	0.0097	-0.0149	-0.0121	0.0177	0.0009	0.0037	0.2286	0.2164	0.2333	0.2641	0.1135	0.1283	0.3777	0.42	0.4161	0.3954	0.4246	0.4451	0.3096	0.3135	0.2989	0.3368	0.3528	0.3374	-0.0379	-0.0515	-0.0469	0
14.25	0.0293	0.0408	-0.0261	0.0052	0.0027	-0.0053	0.0561	0.0499	0.0436	0.2096	0.2571	0.2157	0.1723	0.1714	0.1753	0.3678	0.3677	0.4027	0.3325	0.2868	0.3269	0.0113	-0.0136	-0.0126	0.025	0.0006	0.0038	0.2251	0.2198	0.24	0.2472	0.1183	0.1462	0.3839	0.4261	0.4221	0.3974	0.4321	0.4501	0.3171	0.3054	0.3011	0.3355	0.3494	0.3341	-0.0384	-0.0511	-0.0471	0
14.5	0.0309	0.0414	-0.0277	0.0058	0.0035	-0.0038	0.0568	0.0507	0.0433	0.2135	0.2615	0.2247	0.1838	0.1848	0.1786	0.3822	0.3734	0.4088	0.337	0.2877	0.3388	0.0122	-0.0125	-0.0099	0.0187	-0.0004	0.002	0.2212	0.2333	0.248	0.2553	0.1393	0.1415	0.3896	0.4292	0.4296	0.4031	0.4333	0.4483	0.3178	0.3121	0.31	0.3343	0.3485	0.3313	-0.0364	-0.0499	-0.0467	-0.0006
14.75	0.032	0.0425	-0.0292	0.0061	0.004	-0.0039	0.0573	0.0519	0.0429	0.2173	0.2635	0.2311	0.1955	0.2013	0.1982	0.3946	0.377	0.4185	0.3456	0.2933	0.3549	0.0134	-0.0109	-0.0094	0.0342	-0.0003	0	0.2224	0.2436	0.2471	0.2698	0.1514	0.159	0.3934	0.4333	0.4347	0.4087	0.4405	0.4553	0.3197	0.3153	0.3223	0.3372	0.3507	0.3375	-0.0375	-0.0501	-0.0469	-0.0002
15	0.0341	0.0432	-0.0307	0.0066	0.0051	-0.0026	0.0577	0.0523	0.0422	0.2135	0.2633	0.224	0.2109	0.1961	0.1976	0.4089	0.3835	0.4247	0.3535	0.2995	0.3715	0.0143	-0.0103	-0.0083	0.02	-0.0002	0.0006	0.2322	0.2316	0.2449	0.2946	0.1642	0.1722	0.396	0.4342	0.4361	0.4169	0.4482	0.4594	0.3264	0.3202	0.3329	0.3392	0.3485	0.3332	-0.0363	-0.0497	-0.0478	0.0001
15.25	0.0348	0.0439	-0.0327	0.0075	0.0057	-0.0019	0.0579	0.0532	0.0416	0.2153	0.2589	0.2267	0.2192	0.2134	0.2245	0.4213	0.3875	0.4295	0.3664	0.3153	0.3863	0.0158	-0.0088	-0.0067	0.0221	-0.0005	0.0003	0.2498	0.2626	0.2486	0.2811	0.1813	0.1873	0.3977	0.4391	0.4444	0.4207	0.4494	0.4657	0.3343	0.3308	0.3465	0.3486	0.3467	0.335	-0.0353	-0.0504	-0.0455	-0.0005
15.5	0.0363	0.0447	-0.0343	0.0085	0.0062	-0.0019	0.0577	0.0542	0.0413	0.2242	0.252	0.2308	0.2357	0.2274	0.2256	0.4262	0.3935	0.4313	0.3775	0.3314	0.4013	0.0177	-0.008	-0.005	0.0203	-0.0001	0.001	0.287	0.2671	0.2619	0.2793	0.1878	0.2114	0.3993	0.4401	0.4461	0.4256	0.4551	0.4703	0.3462	0.3431	0.3558	0.3563	0.3528	0.3375	-0.035	-0.0498	-0.0474	-0.0008
15.75	0.0372	0.0455	-0.0352	0.0081	0.0069	-0.0016	0.0584	0.0552	0.0406	0.2278	0.2493	0.2326	0.2446	0.2492	0.2236	0.4317	0.3954	0.4314	0.3898	0.3487	0.4117	0.0195	-0.0067	-0.0036	0.0249	-0.0005	0.0012	0.2911	0.2734	0.2723	0.2832	0.1969	0.2125	0.4007	0.4421	0.4492	0.4295	0.4569	0.4748	0.3596	0.3517	0.3673	0.3713	0.3587	0.3468	-0.0356	-0.0496	-0.0464	-0.0009
16	0.0377	0.0463	-0.0359	0.0083	0.007	-0.0015	0.0588	0.0561	0.0394	0.2284	0.2475	0.2381	0.2466	0.2616	0.2283	0.4381	0.3992	0.436	0.3982	0.3604	0.4202	0.0222	-0.0057	-0.0028	0.0231	0.0002	0.0019	0.3093	0.2848	0.2782	0.2863	0.2135	0.2046	0.4044	0.443	0.4518	0.4318	0.459	0.4794	0.3752	0.3641	0.3741	0.3833	0.3638	0.3495	-0.0347	-0.0484	-0.0465	-0.0016
16.25	0.0392	0.0469	-0.0362	0.009	0.0079	-0.0003	0.059	0.0569	0.0387	0.229	0.2447	0.242	0.263	0.2471	0.251	0.4416	0.4045	0.4357	0.4076	0.3718	0.4287	0.0239	-0.0035	0.0003	0.0368	-0.0004	0.0022	0.3201	0.2994	0.2858	0.2956	0.2209	0.2168	0.4071	0.4474	0.4551	0.4349	0.4626	0.4876	0.3873	0.3747	0.3782	0.4014	0.3728	0.3573	-0.0342	-0.0489	-0.0465	-0.0013
16.5	0.0402	0.0475	-0.0366	0.0099	0.0087	0.0012	0.059	0.0578	0.0375	0.23	0.2445	0.2458	0.2598	0.2539	0.2572	0.4473	0.4061	0.4363	0.4155	0.382	0.4359	0.0273	-0.0013	0.0016	0.0238	0.0008	0.0035	0.3361	0.3042	0.3	0.31	0.2257	0.2396	0.4077	0.4511	0.457	0.44	0.4637	0.4915	0.3977	0.3838	0.3844	0.4134	0.3832	0.3643	-0.0346	-0.0481	-0.0459	-0.0017
16.75	0.0407	0.0484	-0.0364	0.0104	0.0093	0.0024	0.0593	0.0583	0.0371	0.2298	0.2472	0.2445	0.2657	0.2471	0.2542	0.4505	0.4088	0.4367	0.4206	0.3873	0.438	0.0299	0.0017	0.0049	0.0431	0.0007	0.0045	0.3562	0.3097	0.3121	0.3304	0.2349	0.2382	0.4113	0.4537	0.4591	0.4435	0.4686	0.4976	0.4044	0.3911	0.3899	0.4247	0.3899	0.3749	-0.0372	-0.0472	-0.0471	-0.0016
17	0.0411	0.049	-0.0362	0.0103	0.0103	0.0035	0.0589	0.0594	0.0358	0.2414	0.2563	0.242	0.2612	0.2519	0.259	0.455	0.4106	0.4397	0.4252	0.3941	0.4397	0.0318	0.0065	0.0052	0.026	0.0022	0.0051	0.3599	0.3208	0.3243	0.3473	0.2423	0.2479	0.4173	0.4572	0.4625	0.4492	0.4707	0.5026	0.4135	0.3946	0.3909	0.4316	0.3976	0.3847	-0.0374	-0.046	-0.0462	-0.0016
17.25	0.0419	0.0499	-0.0355	0.0115	0.0106	0.0051	0.0599	0.0601	0.0348	0.2519	0.2553	0.2428	0.2613	0.2595	0.2702	0.4579	0.4147	0.4411	0.43	0.3969	0.4438	0.0322	0.0079	0.0055	0.0267	0.0037	0.0051	0.3682	0.3265	0.3359	0.3632	0.2456	0.2441	0.4219	0.4575	0.465	0.4528	0.4723	0.507	0.4174	0.4006	0.3953	0.4392	0.4021	0.3972	-0.0367	-0.045	-0.0472	-0.0022
17.5	0.042	0.0507	-0.0348	0.0112	0.0115	0.0058	0.0602	0.0608	0.033	0.249	0.2692	0.2466	0.2702	0.2579	0.2584	0.463	0.418	0.4409	0.4365	0.4017	0.4461	0.0333	0.0151	0.0073	0.0276	0.0057	0.0062	0.3767	0.3376	0.3473	0.3758	0.25	0.2579	0.4233	0.4608	0.4608	0.4554	0.4772	0.5106	0.4206	0.4047	0.3985	0.4434	0.4109	0.4076	-0.0364	-0.0439	-0.046	-0.0033
17.75	0.0423	0.0516	-0.034	0.0118	0.0117	0.0074	0.061	0.062	0.0316	0.2413	0.2755	0.2403	0.2704	0.2584	0.2676	0.462	0.4198	0.4396	0.4405	0.404	0.4477	0.0328	0.0205	0.0055	0.0281	0.0078	0.0066	0.3856	0.3493	0.3574	0.387	0.2531	0.276	0.4259	0.4583	0.4629	0.4587	0.4765	0.5157	0.4222	0.4111	0.4016	0.4488	0.4128	0.4162	-0.0354	-0.0464	-0.0469	-0.0032
18	0.0423	0.0523	-0.033	0.0125	0.0127	0.0081	0.0617	0.0629	0.0304	0.2414	0.2826	0.2433	0.2706	0.2607	0.2645	0.4627	0.4193	0.4384	0.4461	0.4059	0.4522	0.0346	0.0262	0.0083	0.0305	0.0098	0.0076	0.3921	0.3576	0.366	0.3952	0.2591	0.2841	0.4313	0.4625	0.4621	0.4656	0.4817	0.5192	0.4236	0.4142	0.4022	0.4524	0.4145	0.4215	-0.0347	-0.0461	-0.0449	-0.0027
18.25	0.043	0.0533	-0.0316	0.0132	0.0128	0.0092	0.0625	0.0635	0.0286	0.2378	0.2958	0.2399	0.2746	0.2634	0.2669	0.4629	0.4214	0.4378	0.4543	0.4092	0.4558	0.0345	0.0199	0.0068	0.0304	0.01	0.0085	0.4005	0.3671	0.3746	0.4053	0.2681	0.2935	0.4355	0.4631	0.4653	0.4705	0.4831	0.5211	0.4258	0.4151	0.4019	0.4526	0.4198	0.4267	-0.0347	-0.0477	-0.0459	-0.0022
18.5	0.0425	0.0544	-0.0308	0.0132	0.0134	0.0101	0.0634	0.0638	0.0262	0.2414	0.307	0.2332	0.2744	0.2693	0.2711	0.4626	0.4203	0.4379	0.4593	0.4119	0.4575	0.0366	0.0191	0.0091	0.032	0.0128	0.0102	0.4072	0.375	0.386	0.412	0.2818	0.2971	0.4372	0.4687	0.4697	0.4739	0.4884	0.5272	0.4256	0.4165	0.402	0.4544	0.4207	0.4319	-0.0377	-0.0477	-0.0446	-0.0027
18.75	0.0425	0.0553	-0.0293	0.0137	0.0128	0.0108	0.0644	0.065	0.0244	0.2368	0.3164	0.2319	0.2744	0.2682	0.2733	0.4637	0.4198	0.4388	0.4602	0.4153	0.4603	0.0357	0.0214	0.0088	0.047	0.0138	0.0131	0.4119	0.3822	0.3941	0.4173	0.2902	0.3054	0.4421	0.4727	0.4721	0.4785	0.493	0.5315	0.4271	0.4164	0.402	0.4557	0.4224	0.4347	-0.037	-0.0476	-0.0452	-0.003
19	0.0422	0.0561	-0.0279	0.0146	0.0134	0.0115	0.0652	0.0661	0.0225	0.24	0.3275	0.2336	0.2764	0.2672	0.2764	0.4646	0.4187	0.4388	0.4664	0.419	0.4639	0.0375	0.0254	0.0123	0.0334	0.0157	0.0168	0.4183	0.387	0.3997	0.421	0.305	0.3208	0.4454	0.4782	0.4795	0.485	0.4978	0.5352	0.4253	0.4133	0.4024	0.4558	0.4216	0.4388	-0.0368	-0.047	-0.0444	-0.002
19.25	0.0422	0.0571	-0.0257	0.0145	0.0134	0.0121	0.066	0.0669	0.0196	0.2418	0.3358	0.2355	0.2725	0.2623	0.2689	0.4636	0.4188	0.4377	0.4707	0.4224	0.4678	0.0386	0.0243	0.0115	0.0358	0.0154	0.0201	0.4225	0.3944	0.4058	0.4221	0.3194	0.3296	0.4502	0.4811	0.4841	0.4886	0.5034	0.5407	0.4232	0.4129	0.4002	0.4558	0.4215	0.4404	-0.0322	-0.0473	-0.0448	-0.0024
19.5	0.0419	0.0581	-0.0242	0.0153	0.0137	0.0131	0.0671	0.0676	0.017	0.2425	0.3411	0.2411	0.2803	0.2587	0.2768	0.4641	0.4206	0.439	0.4756	0.4267	0.4702	0.041	0.0281	0.0142	0.0488	0.0152	0.0217	0.4242	0.4013	0.409	0.4261	0.3311	0.3372	0.4547	0.4888	0.4905	0.494	0.5119	0.5475	0.4237	0.4121	0.3988	0.4574	0.419	0.4413	-0.032	-0.0488	-0.0431	-0.0025
19.75	0.0416	0.0591	-0.0225	0.0157	0.0142	0.0136	0.0684	0.0686	0.0148	0.243	0.3401	0.2455	0.2787	0.2568	0.274	0.4629	0.4205	0.4399	0.4787	0.4332	0.4734	0.041	0.0297	0.0144	0.0436	0.0161	0.024	0.4285	0.4039	0.4143	0.4298	0.3434	0.3467	0.4572	0.4906	0.4956	0.5009	0.5184	0.5522	0.4215	0.4113	0.3965	0.459	0.4174	0.4428	-0.0324	-0.0496	-0.0436	-0.0033
20	0.0413	0.0602	-0.0208	0.016	0.0147	0.0152	0.0698	0.0697	0.0125	0.2501	0.3463	0.2566	0.2841	0.257	0.2761	0.4632	0.4225	0.4422	0.4846	0.4402	0.4767	0.0419	0.0297	0.0155	0.0471	0.0185	0.0246	0.4338	0.4076	0.4165	0.4358	0.3534	0.3563	0.4605	0.4936	0.4992	0.5055	0.5269	0.5575	0.4228	0.4093	0.3951	0.4589	0.4164	0.4412	-0.0325	-0.0475	-0.0412	-0.003
20.25	0.0415	0.0612	-0.0191	0.0162	0.0152	0.015	0.0704	0.0705	0.0103	0.253	0.3466	0.2667	0.2812	0.2534	0.2742	0.462	0.4242	0.443	0.4888	0.4479	0.4825	0.0433	0.0305	0.0176	0.042	0.021	0.0262	0.4332	0.4106	0.4192	0.4366	0.3583	0.3698	0.461	0.4917	0.4995	0.5096	0.5365	0.562	0.4203	0.4057	0.3941	0.4598	0.4143	0.4414	-0.0335	-0.0466	-0.0432	-0.0036
20.5	0.0416	0.0619	-0.0173	0.0173	0.0163	0.0152	0.0714	0.0712	0.0078	0.2584	0.3488	0.2756	0.2872	0.2517	0.2666	0.4623	0.4296	0.4457	0.495	0.4544	0.4892	0.0451	0.0326	0.0163	0.0409	0.0226	0.0289	0.4321	0.4097	0.4222	0.4392	0.3692	0.3755	0.4612	0.493	0.5014	0.5143	0.5418	0.5709	0.4194	0.4028	0.3924	0.4621	0.4138	0.4403	-0.0325	-0.0448	-0.0413	-0.0034
20.75	0.041	0.0627	-0.0156	0.0175	0.0169	0.0144	0.0728	0.0719	0.0058	0.2627	0.3468	0.2885	0.2906	0.2505	0.2666	0.4631	0.4344	0.4494	0.5015	0.465	0.4978	0.0459	0.0349	0.0183	0.0469	0.0252	0.0318	0.4327	0.4115	0.4201	0.442	0.3781	0.3827	0.46	0.4888	0.502	0.5181	0.5444	0.5796	0.418	0.3999	0.3907	0.4633	0.4123	0.4381	-0.032	-0.0447	-0.0415	-0.0046
21	0.0409	0.0637	-0.0136	0.018	0.018	0.0147	0.0739	0.0734	0.004	0.2649	0.3496	0.2984	0.2978	0.2519	0.2642	0.4641	0.4384	0.4548	0.5074	0.4729	0.5085	0.0464	0.0334	0.0179	0.0442	0.0271	0.0326	0.4326	0.4114	0.4226	0.4393	0.3806	0.3871	0.4588	0.4878	0.4997	0.5222	0.5449	0.5837	0.4162	0.3952	0.3886	0.4639	0.4118	0.4343	-0.0363	-0.0435	-0.0395	-0.0049
21.25	0.0405	0.0646	-0.0118	0.0183	0.0182	0.0154	0.0747	0.0739	0.0022	0.2702	0.351	0.3033	0.2929	0.2498	0.2593	0.4667	0.4431	0.4611	0.5147	0.4776	0.5167	0.0452	0.0337	0.017	0.0498	0.0307	0.0356	0.4337	0.4124	0.4258	0.438	0.3846	0.3928	0.4577	0.4827	0.4988	0.5227	0.5443	0.5804	0.4138	0.3928	0.3874	0.4676	0.4151	0.4339	-0.0376	-0.0442	-0.0402	-0.0046
21.5	0.0406	0.0653	-0.0098	0.0186	0.0192	0.0157	0.0757	0.075	0.0007	0.2896	0.3563	0.318	0.2877	0.2543	0.2535	0.4702	0.4489	0.4675	0.5183	0.4785	0.5179	0.0467	0.0356	0.0176	0.049	0.0292	0.0355	0.4347	0.4127	0.4288	0.4412	0.3908	0.3991	0.4541	0.4826	0.4939	0.5243	0.5411	0.577	0.414	0.3894	0.3849	0.4686	0.4238	0.4322	-0.038	-0.0426	-0.0392	-0.005
21.75	0.0402	0.0661	-0.0083	0.0192	0.0199	0.016	0.0769	0.0761	0.0001	0.2992	0.3571	0.3213	0.2845	0.2538	0.2465	0.4756	0.4507	0.4761	0.5178	0.4773	0.5155	0.0443	0.0398	0.0194	0.0578	0.028	0.036	0.436	0.4136	0.4336	0.4377	0.3955	0.4027	0.4545	0.4843	0.4907	0.5232	0.5368	0.5748	0.4091	0.3868	0.3832	0.4735	0.4334	0.4326	-0.0345	-0.0419	-0.0391	-0.0048
22	0.0399	0.0671	-0.0062	0.0198	0.0204	0.0182	0.078	0.0772	-0.0008	0.3013	0.3589	0.3318	0.2863	0.2503	0.2451	0.4793	0.4503	0.4783	0.5163	0.4765	0.5154	0.0394	0.0416	0.0207	0.0482	0.0282	0.0402	0.4375	0.4135	0.4342	0.4395	0.3986	0.4096	0.4564	0.4812	0.4895	0.5211	0.535	0.5732	0.4086	0.3837	0.3835	0.4756	0.4472	0.4371	-0.0363	-0.0413	-0.0389	-0.0053
22.25	0.0402	0.0681	-0.0042	0.0204	0.021	0.0191	0.0788	0.0779	-0.0014	0.3163	0.3637	0.3392	0.2917	0.2519	0.2418	0.4839	0.4486	0.478	0.5147	0.474	0.5131	0.0384	0.0395	0.0193	0.0515	0.0261	0.0416	0.4405	0.4134	0.439	0.4361	0.4005	0.4117	0.4545	0.4799	0.4888	0.518	0.532	0.5702	0.4063	0.3822	0.3835	0.4777	0.4488	0.443	-0.0372	-0.0423	-0.038	-0.005
22.5	0.0398	0.0689	-0.0022	0.0211	0.0214	0.0205	0.0797	0.0784	-0.0015	0.3351	0.3713	0.3432	0.292	0.2539	0.2366	0.4868	0.4474	0.4776	0.5144	0.4736	0.512	0.0408	0.0414	0.0216	0.055	0.028	0.0417	0.4387	0.4135	0.4421	0.4329	0.4042	0.4159	0.4585	0.4804	0.487	0.5175	0.5337	0.5689	0.4072	0.381	0.3858	0.4831	0.4481	0.4555	-0.0309	-0.0425	-0.038	-0.005
22.75	0.0398	0.0697	-0.0003	0.0214	0.0216	0.0208	0.0806	0.0797	-0.0012	0.3432	0.3749	0.3537	0.2954	0.2612	0.2306	0.4901	0.4452	0.4746	0.5116	0.4714	0.5109	0.0411	0.039	0.0226	0.0624	0.0294	0.0494	0.4406	0.4183	0.4444	0.4329	0.4057	0.4189	0.4585	0.4806	0.4873	0.5151	0.5324	0.5675	0.406	0.3813	0.3905	0.482	0.4481	0.4682	-0.032	-0.0411	-0.0358	-0.0043
23	0.0409	0.0708	0.0021	0.0212	0.0222	0.0217	0.0816	0.0806	-0.0002	0.3485	0.3763	0.3566	0.3028	0.2691	0.2281	0.4879	0.4445	0.4742	0.5112	0.4709	0.5097	0.0406	0.0401	0.0243	0.061	0.0323	0.0518	0.4483	0.4203	0.4484	0.431	0.41	0.4257	0.4626	0.4854	0.4906	0.5141	0.532	0.5671	0.4076	0.3844	0.3947	0.4792	0.4463	0.471	-0.0327	-0.0404	-0.0357	-0.0049
23.25	0.0416	0.0715	0.0037	0.0216	0.0227	0.0224	0.0831	0.0815	0.0007	0.3481	0.3826	0.3666	0.3001	0.2807	0.2385	0.4861	0.4434	0.4732	0.5089	0.4694	0.5073	0.0721	0.0394	0.0244	0.0608	0.0352	0.0522	0.4472	0.4217	0.4545	0.431	0.4108	0.4297	0.4637	0.4862	0.4944	0.5133	0.5306	0.5661	0.4091	0.3874	0.4018	0.4789	0.4455	0.4706	-0.025	-0.0402	-0.0357	-0.0047
23.5	0.0419	0.0727	0.006	0.0219	0.0228	0.0239	0.0839	0.0826	0.0022	0.3475	0.3905	0.3576	0.3038	0.2946	0.244	0.4854	0.4437	0.4715	0.5087	0.4698	0.5074	0.0705	0.0403	0.0251	0.0647	0.0348	0.0507	0.4441	0.4259	0.4548	0.43	0.4127	0.4326	0.4699	0.4912	0.4954	0.5124	0.5299	0.5664	0.4103	0.3912	0.4078	0.478	0.4448	0.4689	-0.0277	-0.0396	-0.034	-0.0043
23.75	0.0429	0.0736	0.0076	0.0236	0.0234	0.0243	0.0848	0.0835	0.0035	0.3482	0.399	0.3552	0.3061	0.3011	0.2503	0.4825	0.4434	0.4703	0.5067	0.4686	0.5038	0.0592	0.0386	0.027	0.0682	0.0358	0.0488	0.4399	0.4291	0.4577	0.4323	0.4148	0.4355	0.4737	0.4958	0.4974	0.5111	0.5316	0.5649	0.4129	0.3963	0.4099	0.4774	0.4439	0.4676	-0.0256	-0.0389	-0.0366	-0.0048
24	0.0419	0.0722	0.006	0.0236	0.0235	0.0259	0.0855	0.0841	0.0051	0.3449	0.4035	0.3601	0.3167	0.3139	0.258	0.4806	0.4425	0.4694	0.5051	0.4679	0.5047	0.0705	0.0403	0.0251	0.0834	0.0373	0.0477	0.4441	0.4259	0.4548	0.433	0.4145	0.437	0.4697	0.4912	0.4954	0.5115	0.5293	0.5645	0.4134	0.4084	0.4084	0.4755	0.4435	0.4671	-0.0277	-0.0396	-0.034	-0.0057
[truncated: 134 more columns]

## Sheet: E. coli ST167 aerobic
Time (hours)	No_carbon															Arabinose						Fructose						Fucose						Galactose						Glucose						Mannose
	Expt 1			Expt 2			Expt 3			Expt 4			Expt 5			Expt 4			Expt 5			Expt 1			Expt 3			Expt 1			Expt 2			Expt 2			Expt 3			Expt 4			Expt 5			Expt 2			Expt 3
	Rep 1	Rep 2	Rep 3	Rep 1	Rep 2	Rep 3	Rep 1	Rep 2	Rep 3	Rep 1	Rep 2	Rep 3	Rep 1	Rep 2	Rep 3	Rep 1	Rep 2	Rep 3	Rep 1	Rep 2	Rep 3	Rep 1	Rep 2	Rep 3	Rep 1	Rep 2	Rep 3	Rep 1	Rep 2	Rep 3	Rep 1	Rep 2	Rep 3	Rep 1	Rep 2	Rep 3	Rep 1	Rep 2	Rep 3	Rep 1	Rep 2	Rep 3	Rep 1	Rep 2	Rep 3	Rep 1	Rep 2	Rep 3	Rep 1
0	0.0632	0.0649	0.065	0.0633	0.0633	0.0597	0.0604	0.0598	0.0652	0.0627	0.0605	0.0599	0.0652	0.0655	0.0641	0.0591	0.0619	0.0598	0.0661	0.064	0.0704	0.0615	0.0599	0.0622	0.0594	0.059	0.0607	0.066	0.0669	0.0675	0.0602	0.0624	0.0609	0.0574	0.0607	0.0674	0.0615	0.0608	0.0603	0.0591	0.0598	0.0597	0.0656	0.0651	0.0636	0.061	0.0615	0.0581	0.0586
0.25	0.063	0.0636	0.0646	0.0639	0.0635	0.0598	0.0606	0.0611	0.0728	0.0631	0.06	0.0602	0.0661	0.067	0.0654	0.0588	0.061	0.0593	0.0669	0.0651	0.0721	0.0621	0.0601	0.0623	0.0604	0.0601	0.0615	0.0657	0.0645	0.0654	0.0601	0.0629	0.0626	0.0581	0.0611	0.0674	0.061	0.0608	0.0605	0.0585	0.0597	0.0596	0.0673	0.0658	0.0644	0.063	0.0619	0.059	0.0599
0.5	0.0626	0.0641	0.0646	0.0649	0.0638	0.0598	0.0612	0.0605	0.0673	0.0646	0.0605	0.0603	0.0699	0.0696	0.0659	0.06	0.0629	0.0599	0.0805	0.0669	0.0759	0.0631	0.0621	0.0641	0.0622	0.0614	0.0623	0.0906	0.0642	0.065	0.06	0.0629	0.063	0.0587	0.0609	0.0675	0.0621	0.0629	0.0619	0.0597	0.0607	0.064	0.0705	0.07	0.066	0.0642	0.0631	0.0597	0.0687
0.75	0.0671	0.0682	0.0664	0.064	0.0648	0.0606	0.06	0.0597	0.0777	0.0652	0.062	0.0614	0.0756	0.0741	0.0692	0.0618	0.0665	0.0626	0.0734	0.0706	0.0788	0.0667	0.065	0.0672	0.0641	0.0622	0.063	0.0647	0.0652	0.0657	0.0595	0.0624	0.0622	0.0596	0.0625	0.0683	0.0628	0.0705	0.0614	0.0626	0.0616	0.0647	0.0747	0.0757	0.0693	0.0622	0.0649	0.0621	0.0605
1	0.0781	0.0725	0.071	0.0665	0.0673	0.0638	0.0603	0.0624	0.1033	0.0658	0.0624	0.0635	0.0962	0.0875	0.0809	0.0626	0.0686	0.0657	0.0967	0.0812	0.091	0.0688	0.0659	0.069	0.0655	0.064	0.0647	0.0742	0.0637	0.0648	0.0603	0.064	0.0638	0.0631	0.0641	0.0715	0.0645	0.065	0.0658	0.063	0.0632	0.0654	0.0788	0.0817	0.0771	0.0647	0.0669	0.0651	0.0648
1.25	0.0701	0.0736	0.0707	0.0681	0.068	0.0641	0.0603	0.0623	0.0796	0.0661	0.0629	0.0638	0.077	0.0768	0.0721	0.0637	0.0701	0.0679	0.0785	0.0758	0.0814	0.0708	0.0691	0.0716	0.0683	0.0671	0.0678	0.0646	0.064	0.066	0.0608	0.0648	0.0642	0.0644	0.0692	0.0741	0.065	0.0665	0.0682	0.0641	0.0637	0.0698	0.0807	0.0839	0.0831	0.0692	0.0679	0.0655	0.064
1.5	0.0745	0.0746	0.0731	0.0682	0.0678	0.0634	0.0612	0.0625	0.0951	0.0704	0.066	0.0668	0.1057	0.0904	0.0843	0.067	0.0753	0.074	0.0802	0.0817	0.094	0.0798	0.0865	0.0867	0.0714	0.0705	0.0702	0.0695	0.0659	0.0671	0.0598	0.0639	0.0654	0.0656	0.0684	0.0747	0.0669	0.0677	0.0721	0.067	0.0675	0.0773	0.0818	0.0901	0.0845	0.0695	0.0683	0.0676	0.076
1.75	0.0694	0.0701	0.0709	0.0664	0.068	0.0634	0.0617	0.0631	0.0828	0.0659	0.0623	0.0662	0.116	0.093	0.0831	0.0657	0.0745	0.0719	0.0787	0.084	0.0975	0.0829	0.0826	0.083	0.0759	0.0762	0.077	0.0652	0.0658	0.0672	0.06	0.0651	0.0653	0.0649	0.0698	0.0767	0.0699	0.0894	0.0767	0.0691	0.0685	0.081	0.0883	0.0888	0.09	0.0678	0.0724	0.0681	0.071
2	0.0692	0.0716	0.0717	0.0667	0.0676	0.0634	0.0616	0.0623	0.0972	0.0671	0.0653	0.0674	0.1195	0.089	0.0876	0.0685	0.077	0.076	0.0997	0.0918	0.1106	0.0943	0.0974	0.0934	0.0785	0.0779	0.0774	0.067	0.0665	0.0679	0.0603	0.0651	0.0638	0.0668	0.0697	0.0768	0.0703	0.0728	0.0762	0.0716	0.0728	0.0843	0.0967	0.0948	0.0997	0.0685	0.0737	0.0719	0.0843
2.25	0.0684	0.0752	0.0718	0.068	0.068	0.0645	0.0624	0.0625	0.0833	0.071	0.0673	0.0684	0.1254	0.1049	0.1036	0.0725	0.0824	0.0813	0.0849	0.1012	0.1214	0.1045	0.1018	0.1029	0.0872	0.0882	0.0845	0.0753	0.0665	0.0686	0.061	0.0661	0.0645	0.0704	0.0727	0.0815	0.0734	0.0845	0.0796	0.0775	0.0769	0.0957	0.1032	0.1044	0.1222	0.0748	0.0799	0.0739	0.0859
2.5	0.0716	0.0849	0.074	0.0674	0.0682	0.065	0.0613	0.0625	0.0833	0.066	0.0621	0.0625	0.0982	0.0735	0.0762	0.0709	0.0839	0.0798	0.084	0.0885	0.1045	0.1172	0.1092	0.1173	0.0979	0.0983	0.0975	0.0646	0.0663	0.0684	0.0624	0.0657	0.0644	0.0719	0.0757	0.0796	0.0769	0.0816	0.0856	0.081	0.081	0.1083	0.107	0.1092	0.1168	0.0782	0.088	0.0818	0.0975
2.75	0.0727	0.0729	0.0726	0.0684	0.0682	0.0645	0.0618	0.0618	0.083	0.0708	0.07	0.0713	0.1063	0.0888	0.0946	0.0817	0.0942	0.0936	0.0891	0.1019	0.1143	0.1276	0.1264	0.1303	0.1072	0.1083	0.1096	0.0714	0.0672	0.0691	0.062	0.0661	0.0646	0.073	0.0768	0.0842	0.0801	0.0796	0.0879	0.1105	0.0928	0.1496	0.1225	0.1244	0.1371	0.0816	0.0945	0.0891	0.0967
3	0.0746	0.0772	0.0729	0.0669	0.0672	0.0653	0.0622	0.0629	0.1046	0.0666	0.065	0.0641	0.1003	0.0767	0.079	0.0822	0.0985	0.0996	0.0949	0.099	0.1197	0.1431	0.1359	0.146	0.1134	0.1168	0.1195	0.0891	0.0675	0.0696	0.0619	0.0662	0.0656	0.076	0.0785	0.0873	0.083	0.0833	0.0903	0.0998	0.1022	0.1545	0.1291	0.1324	0.1404	0.0896	0.0971	0.0997	0.098
3.25	0.0751	0.0739	0.0736	0.0688	0.0684	0.0646	0.062	0.0616	0.1048	0.0662	0.0617	0.0616	0.0975	0.0834	0.0788	0.0862	0.1042	0.1098	0.101	0.1093	0.1224	0.1534	0.1455	0.1628	0.1255	0.1239	0.1309	0.0684	0.0683	0.0763	0.0659	0.0685	0.0663	0.0792	0.0872	0.0897	0.0853	0.0844	0.094	0.11	0.1152	0.1821	0.1453	0.1434	0.1568	0.1023	0.1057	0.114	0.1039
3.5	0.0675	0.0758	0.0708	0.071	0.0698	0.0651	0.0629	0.0628	0.104	0.0684	0.0617	0.0616	0.0922	0.0838	0.0903	0.097	0.115	0.1245	0.1132	0.117	0.1318	0.1694	0.147	0.1554	0.1424	0.1419	0.1513	0.0674	0.0709	0.0705	0.065	0.0667	0.0671	0.0819	0.0864	0.0951	0.0934	0.0888	0.1022	0.126	0.1261	0.1872	0.1661	0.1664	0.1869	0.0969	0.1092	0.1077	0.1122
3.75	0.0701	0.073	0.0734	0.0676	0.0684	0.0651	0.0619	0.0631	0.0849	0.067	0.0613	0.0623	0.0883	0.0773	0.0927	0.1038	0.126	0.1399	0.1276	0.1323	0.1515	0.1902	0.1614	0.1668	0.1704	0.1585	0.1853	0.0719	0.0688	0.071	0.0652	0.0677	0.0671	0.0851	0.0892	0.1008	0.1032	0.1002	0.1092	0.1464	0.1444	0.215	0.2104	0.199	0.2438	0.1044	0.1199	0.1142	0.1326
4	0.0731	0.0746	0.0774	0.0689	0.0683	0.0654	0.0614	0.0643	0.0869	0.0693	0.0691	0.0705	0.0788	0.0771	0.0923	0.1179	0.1364	0.1501	0.1385	0.1421	0.1668	0.2076	0.1758	0.1889	0.1868	0.1618	0.1883	0.069	0.0691	0.0737	0.0649	0.0686	0.0675	0.0887	0.0953	0.1059	0.1095	0.1111	0.1206	0.1742	0.1623	0.247	0.2161	0.2312	0.2961	0.1172	0.1309	0.1237	0.1407
4.25	0.0691	0.0735	0.0759	0.0685	0.0683	0.0651	0.0633	0.0641	0.0892	0.0698	0.0689	0.0707	0.0952	0.0815	0.0917	0.1668	0.1994	0.2215	0.1632	0.1694	0.2233	0.2201	0.201	0.2138	0.1983	0.1848	0.1979	0.0966	0.0696	0.0735	0.0658	0.0684	0.0672	0.0941	0.097	0.1111	0.1181	0.106	0.1293	0.2828	0.2247	0.3274	0.3386	0.3605	0.4234	0.1263	0.1402	0.1323	0.1503
4.5	0.0683	0.0727	0.0778	0.0677	0.0673	0.0655	0.0627	0.0638	0.0882	0.0659	0.0621	0.062	0.1112	0.0884	0.1021	0.1471	0.1825	0.1865	0.2074	0.2046	0.2984	0.2561	0.2455	0.2477	0.2023	0.2032	0.2098	0.0948	0.0704	0.0752	0.0667	0.0709	0.0694	0.0973	0.1019	0.1154	0.1239	0.1227	0.1371	0.2977	0.2259	0.34	0.5083	0.4713	0.5353	0.1326	0.1547	0.1479	0.167
4.75	0.0706	0.0755	0.075	0.0695	0.0687	0.0672	0.0626	0.0633	0.0876	0.0664	0.0666	0.0685	0.0908	0.0754	0.0856	0.1919	0.2403	0.236	0.1999	0.2047	0.2855	0.2907	0.274	0.3036	0.2199	0.2349	0.2491	0.0745	0.0704	0.0749	0.0695	0.0722	0.0714	0.1063	0.1113	0.1278	0.133	0.1324	0.1502	0.3786	0.2975	0.4478	0.4492	0.4416	0.5498	0.156	0.1894	0.1855	0.1834
5	0.08	0.0737	0.0764	0.0674	0.0668	0.0652	0.0629	0.0626	0.1098	0.066	0.064	0.0643	0.0815	0.0908	0.092	0.2498	0.2424	0.2785	0.2331	0.2371	0.3191	0.3249	0.3226	0.3466	0.2505	0.2433	0.244	0.0735	0.0714	0.0738	0.068	0.0715	0.0717	0.1106	0.113	0.1231	0.1304	0.1245	0.1529	0.4309	0.3775	0.4991	0.548	0.5155	0.6452	0.1589	0.2065	0.2013	0.1859
5.25	0.0704	0.073	0.0747	0.0666	0.067	0.0652	0.0619	0.0626	0.1208	0.0656	0.0657	0.0705	0.0899	0.0733	0.0768	0.2384	0.2488	0.2682	0.2794	0.2699	0.3601	0.39	0.3511	0.4053	0.2887	0.2907	0.2778	0.0915	0.073	0.0774	0.0688	0.073	0.0699	0.1231	0.119	0.1339	0.1399	0.127	0.1665	0.4131	0.4093	0.5265	0.6737	0.6364	0.7244	0.1713	0.2032	0.2108	0.2236
5.5	0.0716	0.0784	0.0809	0.0682	0.0679	0.0661	0.0624	0.063	0.0887	0.0656	0.0625	0.0629	0.0949	0.0741	0.0715	0.3133	0.2916	0.3056	0.3291	0.336	0.4052	0.464	0.4283	0.5053	0.3443	0.3306	0.3468	0.0746	0.0734	0.0807	0.0705	0.0733	0.0715	0.128	0.121	0.1393	0.1594	0.1531	0.1745	0.582	0.5892	0.696	0.7856	0.7284	0.8315	0.2061	0.2831	0.2717	0.2725
5.75	0.0726	0.0717	0.076	0.0684	0.0697	0.0663	0.0637	0.0633	0.0898	0.066	0.0618	0.0628	0.0893	0.0716	0.0695	0.2738	0.3044	0.2977	0.4648	0.3662	0.4031	0.4945	0.4694	0.5739	0.3868	0.372	0.386	0.0737	0.0743	0.0777	0.0714	0.0753	0.0733	0.1299	0.1315	0.1494	0.1692	0.178	0.1783	0.599	0.6562	0.757	0.8625	0.7808	0.8686	0.2038	0.2891	0.3097	0.3033
6	0.0726	0.0727	0.0778	0.068	0.0682	0.0662	0.0632	0.063	0.0796	0.0669	0.0628	0.063	0.0896	0.0752	0.0725	0.2946	0.3098	0.3544	0.5707	0.5176	0.6017	0.5476	0.5144	0.622	0.4566	0.4354	0.4856	0.0846	0.0777	0.0781	0.073	0.0769	0.074	0.1436	0.135	0.1669	0.1925	0.1888	0.2026	0.7106	0.7223	0.8253	0.9602	0.8862	0.9504	0.2643	0.326	0.3541	0.3388
6.25	0.071	0.0742	0.0785	0.0676	0.0686	0.0659	0.0642	0.063	0.1133	0.0665	0.0625	0.0623	0.0963	0.0697	0.0686	0.3239	0.3567	0.3856	0.4813	0.4455	0.4866	0.6038	0.5524	0.6604	0.459	0.4484	0.4707	0.0816	0.0753	0.0784	0.0729	0.0764	0.0749	0.1543	0.1435	0.175	0.1855	0.1967	0.2011	0.7549	0.7966	0.8653	0.9448	0.8364	0.9259	0.3011	0.3684	0.393	0.3461
6.5	0.0713	0.0745	0.0753	0.0664	0.0676	0.0662	0.063	0.0636	0.0902	0.0659	0.0627	0.0631	0.0907	0.0717	0.0707	0.361	0.4229	0.4446	0.5996	0.5798	0.6127	0.6298	0.5821	0.6686	0.5124	0.508	0.5078	0.0848	0.0769	0.0801	0.0744	0.0775	0.0759	0.1666	0.1554	0.1964	0.2227	0.2296	0.2203	0.8481	0.8552	0.9207	0.9537	0.9053	0.9649	0.332	0.4014	0.4331	0.4221
6.75	0.0716	0.0741	0.0755	0.0659	0.0677	0.0652	0.0635	0.0639	0.0918	0.0653	0.0631	0.0643	0.0802	0.0725	0.0706	0.4084	0.5055	0.4759	0.649	0.626	0.6481	0.6943	0.638	0.723	0.5661	0.548	0.5858	0.0871	0.0782	0.081	0.0741	0.0779	0.0765	0.19	0.1639	0.2023	0.2329	0.2593	0.2187	0.9003	0.9236	0.9423	0.9855	0.9649	0.9923	0.3513	0.4325	0.4652	0.4701
7	0.0738	0.074	0.0775	0.0705	0.0655	0.0636	0.0639	0.0634	0.0924	0.0657	0.0628	0.0646	0.081	0.0838	0.0709	0.4812	0.6139	0.5485	0.6751	0.6876	0.7055	0.725	0.6832	0.7348	0.6355	0.5838	0.5737	0.0795	0.0787	0.0828	0.0762	0.0786	0.0765	0.2223	0.1761	0.2161	0.2631	0.2414	0.2297	0.9185	0.9415	0.939	1.0271	1.0128	1.0237	0.4535	0.5146	0.5433	0.4972
7.25	0.0732	0.0727	0.0769	0.0676	0.0679	0.0645	0.0638	0.063	0.0919	0.0679	0.0625	0.064	0.0784	0.0824	0.0714	0.5783	0.6525	0.608	0.7464	0.7509	0.7991	0.7228	0.6998	0.7542	0.6455	0.5899	0.6281	0.0737	0.0799	0.0817	0.0781	0.0839	0.0776	0.2436	0.19	0.2559	0.2817	0.2671	0.2408	0.9694	1.0013	1.0019	1.0283	1.0456	1.0383	0.4756	0.5433	0.6118	0.5375
7.5	0.0705	0.0712	0.0756	0.0676	0.0682	0.0644	0.0644	0.0631	0.1192	0.0676	0.0631	0.0629	0.0796	0.0783	0.0705	0.5447	0.6539	0.6255	0.698	0.696	0.7275	0.748	0.7233	0.7588	0.6629	0.6078	0.6332	0.0826	0.0797	0.0816	0.0814	0.0831	0.0816	0.2489	0.192	0.2554	0.2698	0.2668	0.2484	0.9587	0.9815	0.9723	0.9917	1.0385	1.0419	0.5626	0.6151	0.6619	0.5592
7.75	0.0704	0.071	0.0765	0.0686	0.068	0.065	0.0643	0.0641	0.1201	0.0664	0.0633	0.0627	0.0807	0.0765	0.0708	0.6276	0.6696	0.7019	0.7358	0.7721	0.7979	0.7447	0.7124	0.7689	0.6331	0.577	0.6217	0.0967	0.0808	0.081	0.0837	0.0866	0.0832	0.2957	0.2341	0.266	0.2835	0.2722	0.2634	0.952	0.9727	1.0197	0.9864	1.0503	1.0327	0.6154	0.6902	0.7278	0.6038
8	0.071	0.0715	0.0761	0.0678	0.0679	0.0648	0.0637	0.0707	0.0919	0.0652	0.0618	0.0631	0.084	0.0743	0.0714	0.7318	0.7312	0.7849	0.7035	0.76	0.7675	0.7427	0.7639	0.7848	0.69	0.6707	0.6894	0.0756	0.0809	0.0813	0.0829	0.0853	0.0847	0.2989	0.2476	0.2795	0.3317	0.3169	0.2925	0.9542	0.9892	1.0469	0.9451	1.0399	1.0322	0.6238	0.7361	0.7522	0.6977
8.25	0.0692	0.0687	0.0759	0.0663	0.0682	0.0638	0.0648	0.0639	0.121	0.0702	0.0623	0.0621	0.0838	0.0789	0.085	0.7344	0.733	0.7825	0.7515	0.7761	0.8219	0.7397	0.7661	0.7953	0.6635	0.6692	0.6586	0.077	0.0817	0.0823	0.0824	0.0861	0.0835	0.2848	0.2425	0.3023	0.3205	0.3013	0.3088	0.9649	0.9654	1.0393	0.9469	1.0272	1.0194	0.6839	0.7704	0.7927	0.7241
8.5	0.0701	0.0701	0.0741	0.0662	0.0676	0.064	0.0642	0.0656	0.0944	0.0666	0.0627	0.0624	0.0831	0.0917	0.0705	0.7591	0.7384	0.8014	0.7223	0.7599	0.8076	0.7791	0.7906	0.8262	0.7487	0.7407	0.7359	0.0857	0.0861	0.0879	0.0846	0.0882	0.0852	0.3066	0.2526	0.3147	0.3502	0.3562	0.3405	0.9596	0.9603	1.0034	0.9205	1.0326	1.024	0.7265	0.7743	0.8113	0.7926
8.75	0.0704	0.0706	0.0755	0.067	0.0673	0.0642	0.0649	0.0648	0.1208	0.0655	0.0615	0.0613	0.0834	0.0758	0.0714	0.8134	0.7882	0.8397	0.7428	0.7701	0.818	0.8211	0.8274	0.8499	0.7296	0.7734	0.7531	0.0757	0.0865	0.092	0.0873	0.0961	0.088	0.3401	0.2787	0.3241	0.3342	0.3398	0.353	0.9574	0.9781	0.9895	0.9407	1.0557	1.0253	0.7993	0.8057	0.8623	0.7698
9	0.0689	0.0709	0.074	0.0671	0.0672	0.0645	0.0647	0.0641	0.122	0.0658	0.0621	0.0623	0.0849	0.0769	0.0718	0.8326	0.8219	0.8489	0.7677	0.7867	0.8522	0.8566	0.8801	0.8909	0.8004	0.8234	0.777	0.0824	0.0867	0.0935	0.0919	0.0993	0.0904	0.3914	0.3271	0.4022	0.3497	0.3569	0.3598	0.9611	0.9758	1.0113	0.9364	1.0517	1.003	0.823	0.8057	0.862	0.766
9.25	0.0701	0.0709	0.0751	0.0684	0.0674	0.0649	0.0636	0.0636	0.0935	0.0661	0.0626	0.062	0.0842	0.0767	0.071	0.843	0.829	0.8625	0.7538	0.778	0.8515	0.8754	0.8808	0.8808	0.868	0.8599	0.8395	0.0865	0.0938	0.1027	0.0904	0.0951	0.0909	0.3909	0.3506	0.446	0.3951	0.4047	0.4241	0.9295	0.9569	0.9887	0.96	1.0574	0.9936	0.8485	0.8254	0.8559	0.8638
9.5	0.0706	0.0707	0.0736	0.0694	0.0682	0.0647	0.065	0.0645	0.0938	0.0677	0.0627	0.0623	0.0863	0.0783	0.0742	0.8248	0.8337	0.8577	0.7366	0.7637	0.8693	0.8924	0.8775	0.8851	0.8701	0.8698	0.8464	0.0863	0.0898	0.0923	0.0899	0.0962	0.0904	0.3939	0.3648	0.4625	0.4232	0.4493	0.4552	0.9197	0.9658	0.9932	0.9735	1.0509	0.9976	0.8565	0.8004	0.8373	0.9363
9.75	0.0793	0.0759	0.0774	0.0712	0.0671	0.0641	0.0651	0.0652	0.0954	0.0705	0.0633	0.0648	0.0859	0.0728	0.0731	0.8739	0.8415	0.848	0.7365	0.7786	0.8397	0.9396	0.9086	0.9225	0.8982	0.8843	0.8867	0.117	0.1313	0.1183	0.097	0.0997	0.095	0.4205	0.4158	0.4997	0.417	0.4428	0.5006	0.9492	0.9622	0.9689	0.9542	1.0208	0.9935	0.8803	0.8365	0.8598	0.9542
10	0.0705	0.07	0.0749	0.0696	0.067	0.0646	0.0643	0.0652	0.0965	0.0693	0.0623	0.0636	0.0866	0.0725	0.073	0.8672	0.8202	0.8553	0.7633	0.8076	0.8664	0.8815	0.9014	0.8878	0.9238	0.9019	0.8956	0.1365	0.0947	0.0995	0.0969	0.0985	0.0948	0.4419	0.4596	0.4982	0.4256	0.4532	0.5355	0.9577	0.9525	0.9419	0.9593	1.026	0.9865	0.8775	0.8642	0.8672	0.9521
10.25	0.071	0.0692	0.0737	0.0695	0.068	0.0645	0.0639	0.0637	0.1408	0.0684	0.0624	0.0639	0.0884	0.0714	0.0721	0.8438	0.8058	0.8356	0.7839	0.8278	0.8852	0.8933	0.8868	0.8931	0.8995	0.9114	0.8695	0.0985	0.1058	0.1059	0.1055	0.1015	0.0974	0.4764	0.4963	0.537	0.4001	0.4539	0.5179	0.9438	0.9296	0.9397	0.9483	1.0219	0.9858	0.8786	0.8946	0.9065	0.9441
10.5	0.0679	0.0685	0.0714	0.0685	0.0679	0.0643	0.0636	0.0643	0.0944	0.0669	0.0622	0.0626	0.0893	0.0753	0.081	0.8408	0.8461	0.8479	0.7916	0.8451	0.8586	0.8529	0.8543	0.858	0.9081	0.8775	0.8788	0.0811	0.1153	0.0973	0.1036	0.1046	0.101	0.4905	0.4853	0.5701	0.4354	0.4769	0.5775	0.9263	0.9318	0.9605	0.9861	1.0141	0.9686	0.9271	0.9294	0.9233	0.942
10.75	0.0698	0.0693	0.0727	0.0682	0.0673	0.0641	0.0653	0.0644	0.1254	0.0688	0.0635	0.0642	0.0899	0.0722	0.0732	0.8232	0.8312	0.8706	0.7945	0.8398	0.884	0.8745	0.8593	0.8769	0.902	0.8877	0.8689	0.0962	0.1031	0.1292	0.1045	0.1218	0.1063	0.4899	0.4913	0.5691	0.4426	0.4757	0.5788	0.928	0.9156	0.96	0.9633	1.0132	0.9871	0.9343	0.9184	0.9298	0.9244
11	0.0699	0.0697	0.0745	0.0692	0.0669	0.0643	0.0646	0.0652	0.0958	0.0681	0.0634	0.0632	0.0913	0.0728	0.0728	0.84	0.8445	0.8725	0.8228	0.8628	0.8963	0.8828	0.8665	0.8851	0.9393	0.9078	0.9054	0.0904	0.1028	0.1066	0.1107	0.1176	0.1109	0.5262	0.5004	0.5762	0.491	0.5135	0.6304	0.9289	0.9285	0.966	0.9743	1.0159	0.9891	0.9551	0.9287	0.9475	0.9527
11.25	0.068	0.0681	0.0728	0.0704	0.0665	0.0631	0.0639	0.065	0.0958	0.0684	0.0619	0.0645	0.0885	0.0728	0.0738	0.8145	0.8411	0.8787	0.8327	0.8668	0.8829	0.8755	0.8678	0.8703	0.9583	0.9421	0.9347	0.0912	0.0988	0.1087	0.1111	0.135	0.1146	0.5299	0.5049	0.5846	0.4931	0.5406	0.625	0.9204	0.9196	0.9549	0.9652	0.9986	0.9838	0.9432	0.9255	0.9398	0.9705
11.5	0.0704	0.0689	0.0731	0.0692	0.0675	0.0636	0.0635	0.0645	0.0939	0.0701	0.0632	0.0667	0.0889	0.0738	0.0747	0.8134	0.8437	0.8825	0.8468	0.8595	0.8803	0.8894	0.8736	0.8896	0.9474	0.9301	0.9272	0.1195	0.1009	0.1198	0.1157	0.1197	0.1177	0.5718	0.5134	0.6169	0.5046	0.5391	0.6029	0.9335	0.9133	0.9462	0.9771	1.0045	0.9866	0.9303	0.9238	0.9566	0.9509
11.75	0.0732	0.0695	0.0772	0.0678	0.0674	0.0633	0.0649	0.0654	0.0955	0.0692	0.0636	0.0692	0.0899	0.0729	0.074	0.854	0.8758	0.9004	0.8518	0.8752	0.8755	0.8817	0.868	0.88	0.9286	0.926	0.9032	0.1082	0.1387	0.1129	0.1186	0.1297	0.118	0.5929	0.5253	0.6438	0.5407	0.5486	0.6479	0.9649	0.9149	0.9486	0.9654	0.9864	0.9768	0.9112	0.9031	0.9241	0.9508
12	0.0697	0.0699	0.0739	0.0705	0.0677	0.0646	0.0662	0.0656	0.125	0.0702	0.063	0.0638	0.0894	0.0726	0.0721	0.812	0.8775	0.891	0.8322	0.8597	0.8686	0.8869	0.8751	0.886	0.9108	0.8882	0.902	0.1549	0.1144	0.1231	0.1335	0.1396	0.1268	0.6498	0.576	0.6616	0.5643	0.5759	0.6571	0.9296	0.9117	0.955	0.9742	0.9999	0.9915	0.9098	0.9114	0.94	0.9416
12.25	0.0691	0.0698	0.0744	0.0697	0.0672	0.063	0.0649	0.0654	0.0958	0.0686	0.0636	0.0645	0.0882	0.0732	0.0724	0.806	0.8864	0.8964	0.8541	0.8768	0.8615	0.9088	0.8835	0.8918	0.935	0.9179	0.9272	0.1148	0.1252	0.1369	0.1331	0.1498	0.1356	0.6485	0.576	0.6291	0.6436	0.6542	0.7295	0.9204	0.9127	0.945	0.965	1.0034	0.9817	0.9159	0.9172	0.9433	0.9513
12.5	0.0703	0.0694	0.0725	0.0714	0.0679	0.0639	0.0652	0.0645	0.1221	0.0704	0.0635	0.0638	0.0847	0.0727	0.0761	0.8151	0.8976	0.9036	0.8402	0.8405	0.8784	0.8979	0.8772	0.8949	0.9227	0.9132	0.908	0.1279	0.1354	0.1287	0.1429	0.1559	0.1484	0.6724	0.617	0.6388	0.6336	0.6385	0.7401	0.9445	0.9089	0.9646	0.9924	1.0025	0.9732	0.9021	0.9085	0.9225	0.9256
12.75	0.0718	0.0718	0.0741	0.0718	0.0671	0.0639	0.0654	0.0668	0.083	0.0715	0.0681	0.0672	0.0832	0.0725	0.072	0.8838	0.9209	0.9125	0.8415	0.8359	0.8809	0.9021	0.8762	0.8977	0.9612	0.9599	0.955	0.1213	0.143	0.1539	0.1599	0.1851	0.1634	0.7112	0.6432	0.6616	0.725	0.7424	0.8307	0.997	0.9084	0.9581	0.9769	1.0126	0.9779	0.9255	0.9431	0.935	0.9762
13	0.0695	0.0695	0.0736	0.0676	0.0674	0.0635	0.0651	0.066	0.0956	0.0733	0.0657	0.0685	0.0827	0.078	0.0741	0.8305	0.9016	0.9054	0.8423	0.8486	0.8805	0.8805	0.8725	0.8817	0.9349	0.9067	0.887	0.1234	0.1547	0.1702	0.1453	0.1476	0.1477	0.6873	0.6107	0.6876	0.6629	0.6942	0.7741	0.9522	0.91	0.9512	0.9961	0.9651	0.9772	0.8882	0.8959	0.9217	0.9696
13.25	0.068	0.0696	0.074	0.0679	0.0675	0.0628	0.0653	0.0658	0.0952	0.0703	0.0655	0.0651	0.0793	0.0738	0.0745	0.7964	0.8847	0.9136	0.8429	0.8396	0.8758	0.8939	0.8698	0.8862	0.9662	0.9218	0.935	0.1139	0.1451	0.1681	0.1632	0.146	0.1512	0.7319	0.6439	0.7508	0.7435	0.7422	0.8129	0.9579	0.9212	0.9722	0.9621	0.9497	0.9753	0.8963	0.8935	0.9281	0.9707
13.5	0.0713	0.0768	0.0756	0.0704	0.0675	0.0635	0.0655	0.0665	0.0953	0.0711	0.066	0.0664	0.0816	0.0749	0.0733	0.8433	0.9028	0.9179	0.8429	0.8538	0.8664	0.8917	0.8857	0.8869	0.9504	0.9239	0.9264	0.1397	0.1558	0.1967	0.1663	0.1512	0.1636	0.773	0.7196	0.7979	0.8452	0.8311	0.9136	0.9576	0.9136	0.9899	0.9461	0.9205	0.979	0.9001	0.9123	0.9327	0.9706
13.75	0.0679	0.0694	0.073	0.071	0.0694	0.0646	0.0654	0.0656	0.0936	0.0723	0.0698	0.069	0.0776	0.0734	0.0743	0.8213	0.8737	0.9034	0.8404	0.8367	0.8559	0.9027	0.8667	0.8929	0.9679	0.9436	0.9393	0.1529	0.1757	0.1634	0.186	0.1788	0.1624	0.8623	0.7746	0.8495	0.8764	0.8896	0.9146	0.9594	0.9237	0.977	0.9584	0.955	0.9747	0.9055	0.9124	0.9431	0.9725
14	0.0706	0.0692	0.0732	0.0676	0.0678	0.0631	0.0655	0.0661	0.0945	0.0712	0.071	0.0667	0.0775	0.0735	0.0734	0.8717	0.9019	0.9053	0.8458	0.8394	0.859	0.8577	0.8594	0.8651	0.9726	0.9371	0.9451	0.1671	0.1501	0.1642	0.1722	0.1637	0.1574	0.8795	0.8021	0.8785	0.8415	0.8714	0.9279	0.9923	0.9282	0.9696	0.9811	0.9396	0.9815	0.901	0.8783	0.9348	0.9916
14.25	0.0695	0.0686	0.0728	0.0705	0.0684	0.0636	0.0658	0.0664	0.0965	0.071	0.0702	0.067	0.0766	0.0731	0.0735	0.8642	0.8962	0.9187	0.8436	0.8459	0.8613	0.9012	0.8981	0.9013	0.9795	0.9499	0.9491	0.1935	0.1725	0.1837	0.2024	0.1968	0.1956	0.9126	0.8442	0.8815	0.9064	0.9443	0.9543	0.9877	0.9209	0.969	0.9795	0.9454	0.9786	0.9261	0.9198	0.9518	0.9936
14.5	0.0688	0.0696	0.0728	0.0699	0.0683	0.0646	0.0656	0.0663	0.0973	0.0754	0.0651	0.0657	0.0771	0.0742	0.0736	0.8537	0.8911	0.9065	0.8533	0.8366	0.8756	0.8888	0.8853	0.8979	0.9715	0.9497	0.958	0.2602	0.1769	0.1819	0.2112	0.2128	0.1893	0.9335	0.8662	0.9106	0.9082	0.9898	0.965	0.985	0.9127	0.9693	0.9691	0.9445	0.9717	0.9202	0.921	0.9545	0.9766
14.75	0.0719	0.07	0.0731	0.0712	0.0687	0.065	0.0644	0.0676	0.0736	0.0699	0.0663	0.0672	0.078	0.0749	0.0744	0.8774	0.9233	0.9139	0.8615	0.8364	0.8584	0.9042	0.8892	0.9009	1.0031	1.0026	1.0216	0.2605	0.2341	0.1958	0.2204	0.2232	0.2089	0.9563	0.9006	0.9329	1.0067	1.0374	1.0722	1.0061	0.9121	0.9671	0.9797	0.9436	0.9761	0.931	0.9253	0.9545	1.0176
15	0.0695	0.0694	0.0723	0.0681	0.0686	0.0638	0.0665	0.0668	0.0974	0.0769	0.0658	0.0661	0.0797	0.0763	0.075	0.8525	0.9063	0.9117	0.8649	0.8343	0.8691	0.8833	0.8765	0.8827	0.9697	0.9578	0.9479	0.2837	0.2084	0.1979	0.2405	0.2028	0.2088	0.971	0.9626	0.9689	0.9261	1.0018	1.0313	0.9679	0.9184	0.9662	0.9934	0.9495	0.9755	0.908	0.9026	0.9507	0.9879
15.25	0.0726	0.0708	0.0737	0.0705	0.0685	0.0641	0.0658	0.0666	0.096	0.0694	0.0654	0.0658	0.0802	0.0758	0.0784	0.8567	0.9179	0.9365	0.8607	0.8429	0.8357	0.9102	0.8981	0.9078	0.9698	0.9423	0.9551	0.295	0.2329	0.2328	0.2401	0.2228	0.225	0.9675	0.9398	0.9693	0.9122	0.9909	1.0186	1.0035	0.9332	0.9632	0.9768	0.9449	0.9701	0.9206	0.9195	0.9657	0.9869
15.5	0.0726	0.0716	0.0742	0.07	0.0685	0.0638	0.0671	0.0661	0.1269	0.0712	0.0657	0.0666	0.0798	0.0753	0.0746	0.8521	0.9123	0.9155	0.877	0.8171	0.8523	0.9453	0.9185	0.9417	0.9692	0.9583	0.944	0.3189	0.2697	0.2826	0.2452	0.2772	0.2448	0.9857	0.964	0.9801	0.9438	0.9889	1.0426	0.9792	0.9195	0.9523	0.9679	0.9453	0.9678	0.9214	0.9261	0.9689	0.9745
15.75	0.0693	0.0703	0.0726	0.0721	0.0693	0.0647	0.0652	0.0667	0.0995	0.0713	0.0668	0.0682	0.0765	0.0753	0.0753	0.8353	0.9233	0.9012	0.8542	0.8278	0.8601	0.9336	0.9344	0.9329	0.989	0.9799	0.975	0.278	0.2701	0.2606	0.2551	0.3041	0.2582	0.9888	0.9767	0.9823	1.0005	1.0255	1.0648	0.9812	0.9218	0.9817	1.0204	0.957	0.988	0.9253	0.9442	0.9781	1.0194
16	0.0701	0.0693	0.0717	0.0721	0.0688	0.0641	0.0661	0.0675	0.0986	0.0731	0.0679	0.0677	0.0805	0.076	0.104	0.8458	0.9168	0.9019	0.8922	0.8143	0.8634	0.9375	0.9291	0.9198	0.998	0.99	0.9908	0.2878	0.2901	0.2804	0.258	0.3121	0.2521	1.0242	0.9918	1.0113	0.9961	1.0219	1.0681	0.9983	0.9241	0.9776	1.0042	0.979	0.9899	0.9339	0.9381	0.9908	1.0259
16.25	0.0712	0.0698	0.0735	0.0714	0.0681	0.0642	0.0661	0.0658	0.1284	0.0719	0.0673	0.0681	0.0782	0.0758	0.0753	0.8421	0.9404	0.8965	0.8759	0.8276	0.8242	0.9439	0.9176	0.923	0.9591	0.9181	0.931	0.3242	0.3059	0.2738	0.2773	0.3144	0.272	1.0048	1.0006	1.0043	0.9192	0.984	1.0299	1.0134	0.9299	0.9853	0.9974	0.9554	0.9831	0.9237	0.9271	0.9812	1.0104
16.5	0.0716	0.0705	0.0733	0.069	0.0696	0.0642	0.0647	0.0672	0.0995	0.0722	0.0682	0.0687	0.0821	0.0771	0.0775	0.8547	0.9287	0.9113	0.8876	0.8283	0.867	0.9463	0.9228	0.9273	0.9918	0.9799	0.9904	0.3647	0.3031	0.2833	0.2834	0.3059	0.2425	0.9929	0.9944	0.9967	0.9944	1.0374	1.0727	1.0235	0.9381	0.9867	1.0027	0.9636	0.9763	0.9061	0.9163	0.9807	1.0356
16.75	0.073	0.0709	0.0733	0.0741	0.0684	0.0644	0.0652	0.0689	0.0777	0.0732	0.0671	0.0675	0.0793	0.0779	0.0768	0.8417	0.9362	0.8967	0.8893	0.8383	0.8692	0.948	0.9117	0.9155	1.0487	1.0372	1.0585	0.363	0.3385	0.3011	0.3552	0.3563	0.2818	1.0176	1.0204	1.0359	1.0539	1.0533	1.1115	0.9979	0.9252	0.9754	1.0061	0.9602	0.9722	0.9549	0.9667	1.0084	1.073
17	0.0696	0.0699	0.0723	0.0716	0.0688	0.0635	0.0667	0.0666	0.0969	0.0747	0.0667	0.068	0.079	0.0777	0.0765	0.8517	0.9496	0.9036	0.8866	0.8301	0.8795	0.9533	0.9244	0.9319	0.9941	0.9795	0.9799	0.3241	0.3235	0.2981	0.3277	0.2983	0.2704	1.0128	0.9928	0.9934	1.0055	1.0317	1.0636	1.0291	0.9416	0.9892	1.0095	0.9862	0.9691	0.9401	0.9493	0.9941	1.0299
17.25	0.0762	0.0726	0.0736	0.0706	0.0686	0.0641	0.0665	0.0677	0.097	0.0794	0.0684	0.0696	0.0795	0.0784	0.0771	0.8668	0.952	0.9002	0.8908	0.8365	0.8487	0.9614	0.9366	0.9327	0.9829	0.9713	0.9822	0.3039	0.3741	0.3123	0.2902	0.3312	0.2592	1.0098	0.9867	1.0153	1.006	1.0323	1.0748	1.0256	0.9484	0.9937	1.0262	0.9733	0.966	0.9416	0.935	0.9745	1.033
17.5	0.0698	0.0701	0.0715	0.0718	0.0698	0.0654	0.0661	0.0678	0.0968	0.0735	0.0686	0.0693	0.0784	0.0775	0.0796	0.8493	0.9436	0.8671	0.8834	0.8043	0.7801	0.9334	0.9148	0.9129	0.9957	0.9782	0.9797	0.2384	0.3195	0.3061	0.3701	0.3703	0.3183	1.0224	1.0087	1.0286	0.9989	1.0519	1.0783	1.025	0.9479	1.0008	1.0201	0.9803	0.9704	0.9532	0.968	0.9974	1.0432
17.75	0.0699	0.0707	0.0723	0.0713	0.0688	0.0654	0.067	0.0687	0.0987	0.0737	0.0693	0.0703	0.0827	0.0806	0.0813	0.8519	0.9512	0.8699	0.9461	0.8772	0.9298	0.9337	0.9187	0.9285	0.9797	0.9565	0.9647	0.2349	0.36	0.2695	0.3589	0.3803	0.3359	1.0365	1.0202	1.0108	0.9855	1.0504	1.0749	1.0191	0.9434	1.0045	1.0188	0.9813	0.9643	0.9481	0.9588	0.994	1.052
18	0.0709	0.0708	0.0727	0.0726	0.0696	0.0647	0.0673	0.0682	0.0984	0.0728	0.0686	0.0689	0.0802	0.08	0.0813	0.8877	0.9354	0.8895	0.9231	0.8728	0.8281	0.964	0.9352	0.9423	0.9728	0.9586	0.9592	0.287	0.3891	0.286	0.3703	0.3872	0.3265	1.0162	0.999	0.9959	0.9818	1.0405	1.0738	1.062	0.9613	1.0022	1.0183	0.9824	0.9829	0.9557	0.9506	0.9896	1.0453
18.25	0.073	0.0721	0.0746	0.0719	0.0687	0.0648	0.0658	0.0677	0.1	0.0737	0.0705	0.0714	0.0799	0.0787	0.0791	0.8826	0.938	0.8865	0.9324	0.8408	0.8551	1.0038	0.9726	0.9932	0.9926	0.9864	0.9884	0.4348	0.5062	0.4005	0.3676	0.4173	0.3319	1.0213	1.0052	1.0216	1.0064	1.0368	1.0872	1.0467	0.9562	0.9968	1.015	0.9726	0.968	0.9346	0.9484	0.9875	1.0635
18.5	0.0717	0.0708	0.0724	0.0747	0.0694	0.0648	0.0669	0.0684	0.0968	0.0721	0.0687	0.0687	0.0797	0.0795	0.0791	0.8879	0.9359	0.874	0.9472	0.855	0.8547	0.9713	0.9441	0.9388	1.0055	0.9767	0.9792	0.3853	0.4683	0.375	0.401	0.4236	0.3653	1.0281	1.0183	1.0043	0.9967	1.0524	1.0814	1.0503	0.9599	1.0003	1.0049	0.9783	0.9717	0.9581	0.972	0.9962	1.0488
18.75	0.0714	0.0714	0.0731	0.0735	0.069	0.0644	0.0676	0.0676	0.1296	0.0735	0.0695	0.0685	0.0968	0.0808	0.0808	0.886	0.9001	0.852	0.9597	0.8893	0.8808	0.977	0.9484	0.9334	0.9873	0.9734	0.9658	0.413	0.4694	0.3704	0.4181	0.4411	0.3233	1.047	1.0206	0.9693	0.9997	1.041	1.0653	1.0465	0.9678	1.0083	1.0093	0.9879	0.9738	0.954	0.9709	0.9771	1.0295
19	0.0716	0.0705	0.073	0.0729	0.0695	0.0655	0.0678	0.069	0.0976	0.073	0.0694	0.0694	0.082	0.0816	0.0829	0.8803	0.9124	0.8646	0.9069	0.8508	0.8034	0.9943	0.9654	0.9593	1.012	1.0034	1.007	0.4186	0.4845	0.4033	0.4789	0.4405	0.3777	1.0471	1.0263	0.9757	1.0125	1.0397	1.0827	1.0408	0.9545	1.0002	0.9965	1.0122	0.9842	0.9405	0.9888	1.0001	1.0438
19.25	0.0719	0.071	0.0736	0.0713	0.0703	0.0664	0.0676	0.0691	0.0975	0.0733	0.0699	0.0711	0.0898	0.0818	0.0796	0.8732	0.8665	0.8626	0.9591	0.8313	0.7523	0.9859	0.9524	0.9549	1.0049	0.9762	0.9673	0.3921	0.5033	0.4242	0.4868	0.4522	0.3682	1.0446	1.0316	1.0045	1.0045	1.0618	1.1037	1.0696	0.9601	1.0157	1.0058	1.0213	0.9808	0.9806	0.9939	1.01	1.0618
19.5	0.0723	0.072	0.0732	0.0724	0.0694	0.0652	0.0682	0.0695	0.0977	0.0748	0.0702	0.0712	0.0804	0.0822	0.0918	0.8744	0.8856	0.8577	0.9337	0.8755	0.8038	0.9661	0.9339	0.9488	1.009	0.9736	0.9738	0.3899	0.5121	0.4379	0.5153	0.4696	0.4256	1.0418	1.028	1.0175	1.0131	1.0613	1.0893	1.0611	0.9689	1.0222	0.9974	1.0544	0.9699	0.9899	1.0047	0.9988	1.0524
19.75	0.0712	0.0719	0.0733	0.07	0.0683	0.0643	0.0668	0.0702	0.0847	0.0755	0.0721	0.0755	0.0822	0.0816	0.0798	0.8541	0.8694	0.8387	0.933	0.8655	0.8226	0.9882	0.9513	0.9719	1.0431	1.0342	1.0321	0.4206	0.5301	0.4651	0.4786	0.4401	0.3963	1.0451	1.0138	0.9891	1.0424	1.0535	1.1112	1.0448	0.9633	0.9984	1.0134	1.0471	0.9736	0.9726	0.9902	0.9878	1.0734
20	0.0715	0.0714	0.0729	0.0741	0.0706	0.0659	0.0686	0.0684	0.1278	0.0754	0.0773	0.0707	0.0828	0.0825	0.0819	0.8663	0.8929	0.8617	0.9352	0.876	0.7669	0.9564	0.9379	0.9465	0.9839	0.9545	0.9504	0.4377	0.5067	0.4262	0.5283	0.4573	0.4429	1.0664	1.0298	1.0114	1.0156	1.0492	1.0796	1.0633	0.9852	1.0279	1.0112	1.0487	0.9773	0.9918	1.0275	1.021	1.0339
20.25	0.0726	0.0719	0.074	0.0731	0.0699	0.0652	0.0669	0.0697	0.0982	0.0745	0.078	0.0717	0.0856	0.0845	0.0844	0.8396	0.7971	0.7749	0.9355	0.8729	0.8536	0.9868	0.9405	0.9733	1.0276	0.993	0.9995	0.4951	0.5679	0.4858	0.5754	0.4761	0.4806	1.0522	1.0241	0.9696	1.0374	1.0628	1.0947	1.0817	0.988	1.0128	1.0096	1.0402	0.971	0.9941	1.0159	1.0128	1.0571
20.5	0.0716	0.0703	0.0731	0.0734	0.0699	0.0654	0.0678	0.0688	0.0965	0.0743	0.0805	0.0721	0.0835	0.0831	0.0824	0.8544	0.8362	0.8372	0.9353	0.8822	0.8159	0.9979	0.9574	0.9869	1.0162	0.9919	0.9988	0.5375	0.5643	0.5176	0.5822	0.5123	0.4967	1.0374	1.0283	0.9958	1.0395	1.0589	1.0768	1.0845	0.9923	1.0275	1.0133	1.0394	0.9661	0.9955	1.0093	1.0069	1.0443
20.75	0.0722	0.0724	0.0748	0.0735	0.07	0.0655	0.0679	0.0696	0.0966	0.0784	0.0775	0.0759	0.0873	0.084	0.0839	0.8629	0.8561	0.8317	0.9245	0.8726	0.8321	0.9918	0.9585	1.0023	1.0259	1.0008	1.0001	0.5773	0.6056	0.5711	0.6225	0.5238	0.5048	1.0575	1.0405	1.0091	1.0411	1.0589	1.0935	1.0928	0.9962	1.038	1.0169	1.014	0.976	0.9936	1.0242	1.0175	1.0429
21	0.0726	0.0712	0.073	0.0741	0.0702	0.0662	0.0664	0.0691	0.0987	0.0775	0.0787	0.08	0.0876	0.0842	0.0892	0.8493	0.8478	0.8358	0.9354	0.8795	0.8192	0.9758	0.9313	0.9239	1.0435	1.0302	1.0236	0.5372	0.5878	0.5078	0.6174	0.5363	0.5359	1.032	1.0193	1.0082	1.0514	1.0816	1.1088	1.0508	0.9841	1.0286	1.0387	0.9904	0.9819	0.9936	1.0007	1.0064	1.0689
21.25	0.0736	0.0713	0.0727	0.0745	0.0714	0.0654	0.0677	0.0694	0.0941	0.0764	0.071	0.0746	0.0889	0.0846	0.0855	0.854	0.8381	0.8556	0.9328	0.8952	0.8242	1.005	0.9497	0.9868	1.0358	1.0112	0.9994	0.5946	0.6195	0.5528	0.6493	0.5618	0.5582	1.0331	1.0298	1.0487	1.0381	1.08	1.1051	1.0513	0.9897	1.0203	1.0187	0.9758	0.9906	1.0056	1.0042	1.0081	1.0677
21.5	0.0736	0.072	0.074	0.0735	0.0704	0.0654	0.068	0.0687	0.0963	0.0768	0.073	0.0738	0.0885	0.0852	0.0841	0.8783	0.8539	0.84	0.9156	0.8796	0.7749	0.996	0.9465	0.9999	1.0487	1.0285	1.0168	0.5983	0.6267	0.5605	0.6596	0.556	0.547	1.0371	1.0414	1.0104	1.0547	1.089	1.1073	1.0556	0.9977	1.0231	1.0197	1.0205	0.9991	0.9986	1.0062	1.023	1.0493
21.75	0.0734	0.0721	0.0739	0.0736	0.071	0.0661	0.0689	0.0704	0.0982	0.0775	0.0728	0.0731	0.0893	0.0849	0.0877	0.8903	0.831	0.8095	0.8993	0.9102	0.8071	1.0039	0.9615	1.0237	1.0485	1.0289	1.0332	0.6031	0.6515	0.5945	0.6667	0.5712	0.5875	1.0459	1.0316	1.0011	1.0497	1.0759	1.0978	1.0782	1.0119	1.038	1.053	1.0517	0.9859	1.0185	1.0109	1.0209	1.0651
22	0.0712	0.0724	0.0734	0.0725	0.0711	0.0669	0.0679	0.0699	0.1025	0.0863	0.0757	0.0809	0.0927	0.0851	0.0897	0.8872	0.7869	0.8193	0.9373	0.916	0.8981	1.0138	0.9537	0.9981	1.0342	1.0219	1.0205	0.5889	0.6738	0.6197	0.6903	0.6097	0.5421	1.0478	1.0326	1.0406	1.0435	1.0792	1.1036	1.0595	1.0141	1.0454	1.0495	1.0587	1.0036	1.0086	1.0247	1.0226	1.0821
22.25	0.0726	0.0722	0.0727	0.0732	0.0716	0.0663	0.0686	0.0705	0.0998	0.0799	0.0737	0.0763	0.0891	0.0843	0.0888	0.8767	0.8189	0.8133	0.8966	0.8729	0.7737	1.0223	0.9713	0.9981	1.0423	1.0102	1.0044	0.5768	0.6806	0.6243	0.6975	0.5993	0.5986	1.0623	1.0398	1.0296	1.0492	1.0875	1.1131	1.0627	1.0187	1.0241	1.04	1.0588	1.0126	1.0224	1.031	1.0174	1.0757
22.5	0.0735	0.072	0.0733	0.0753	0.0712	0.0664	0.0687	0.07	0.0997	0.0809	0.0722	0.0739	0.0952	0.0849	0.089	0.8866	0.8442	0.7995	0.8727	0.8878	0.8795	1.014	0.9622	0.9982	1.0537	1.0335	1.0182	0.5995	0.6988	0.6224	0.7196	0.607	0.6345	1.0712	1.0579	1.0203	1.0412	1.0833	1.1114	1.0725	1.024	1.0253	1.0473	1.0518	1.0164	1.0402	1.0475	1.0428	1.0789
22.75	0.0723	0.0715	0.0734	0.074	0.0708	0.0664	0.0687	0.0702	0.0998	0.0775	0.0741	0.0756	0.0953	0.0861	0.0812	0.8768	0.8373	0.7808	0.8563	0.9062	0.8829	1.0173	0.9567	1.0043	1.0713	1.0512	1.0527	0.6426	0.705	0.6387	0.7187	0.5901	0.6347	1.0555	1.0301	0.9876	1.0512	1.0841	1.1108	1.0915	1.0402	1.0552	1.052	1.0557	1.0279	1.0152	1.014	1.0143	1.0836
23	0.0726	0.0735	0.074	0.0755	0.0714	0.0656	0.0688	0.0705	0.098	0.0791	0.0748	0.075	0.0958	0.0863	0.0806	0.8915	0.8351	0.8324	0.9063	0.9094	0.8697	1.0244	0.9648	0.9976	1.0385	1.0033	0.9774	0.6725	0.7169	0.6437	0.7405	0.6264	0.6694	1.0698	1.0507	1.0238	1.0477	1.101	1.1202	1.1016	1.0357	1.0496	1.0615	1.0651	1.0402	1.0222	1.0342	1.0311	1.0749
23.25	0.072	0.0721	0.0732	0.0743	0.0709	0.0668	0.0702	0.071	0.1295	0.0771	0.0742	0.0738	0.0932	0.0873	0.0808	0.8622	0.8142	0.813	0.8605	0.873	0.8768	1.0118	0.963	1.0178	1.0314	0.986	0.9551	0.7192	0.724	0.6604	0.7932	0.7258	0.7695	1.0448	1.077	1.0503	1.0395	1.0902	1.1041	1.0882	1.0512	1.0676	1.0489	1.0689	1.0315	1.0124	1.0803	1.0708	1.073
23.5	0.0733	0.073	0.074	0.0748	0.0713	0.0656	0.0702	0.0707	0.1267	0.0793	0.075	0.075	0.1004	0.0874	0.0817	0.8784	0.8376	0.7853	0.9354	0.8643	0.8757	1.0173	0.9695	1.0209	1.0141	0.9978	0.9357	0.7278	0.7285	0.6545	0.7325	0.622	0.6761	1.084	1.0741	1.0261	1.0413	1.0937	1.0747	1.1236	1.06	1.0893	1.0597	1.0694	1.0284	1.0453	1.0509	1.0384	1.0754
23.75	0.073	0.0725	0.0732	0.0725	0.0704	0.0647	0.0687	0.0709	0.0973	0.0804	0.0752	0.0761	0.1011	0.0883	0.0796	0.8694	0.8334	0.8372	0.8571	0.7706	0.8291	1.0041	0.9771	1.0027	1.0612	1.0315	0.9982	0.6708	0.7234	0.6202	0.7511	0.612	0.6696	1.0674	1.034	0.9973	1.0627	1.109	1.1253	1.1142	1.0642	1.0842	1.052	1.0705	1.0382	1.0222	1.0302	1.0193	1.1012
24	0.0728	0.0727	0.0738	0.075	0.0714	0.0662	0.0692	0.0707	0.0977	0.0811	0.0756	0.0752	0.1037	0.0895	0.0811	0.8964	0.8133	0.8225	0.8408	0.8092	0.8504	1.0234	0.9854	1.0301	1.0908	1.0803	1.063	0.7425	0.7552	0.6762	0.7961	0.6635	0.7263	1.0436	1.0246	1.0099	1.0655	1.0966	1.1116	1.1315	1.0598	1.0926	1.086	1.0788	1.0707	1.0428	1.0544	1.0351	1.0992
[truncated: 140 more columns]

## Sheet: E. coli ST167 anaerobic
Time (hours)	No_carbon												Arabinose						Fructose						Fucose						Galactose						Glucose						Mannose						Ribose
	Expt 1			Expt 2			Expt 3			Expt 4			Expt 3			Expt 4			Expt 1			Expt 2			Expt 1			Expt 2			Expt 1			Expt 2			Expt 3			Expt 4			Expt 1			Expt 2			Expt 3
	Rep 1	Rep 2	Rep 3	Rep 1	Rep 2	Rep 3	Rep 1	Rep 2	Rep 3	Rep 1	Rep 2	Rep 3	Rep 1	Rep 2	Rep 3	Rep 1	Rep 2	Rep 3	Rep 1	Rep 2	Rep 3	Rep 1	Rep 2	Rep 3	Rep 1	Rep 2	Rep 3	Rep 1	Rep 2	Rep 3	Rep 1	Rep 2	Rep 3	Rep 1	Rep 2	Rep 3	Rep 1	Rep 2	Rep 3	Rep 1	Rep 2	Rep 3	Rep 1	Rep 2	Rep 3	Rep 1	Rep 2	Rep 3	Rep 1
0	0.0011	0.0011	0.0021	0.0034	0.0023	0.0029	0.0013	0.0013	0.0007	0.0016	0.0011	0	-0.0004	0	0.0012	-0.0002	-0.0001	0.0005	0.0006	-0.0005	0.0007	0.0011	0.0011	0.0017	0.0008	0	0.0007	0.0015	0.0008	0.0013	0.0004	0.0004	0.0004	0.0007	0.0006	0.0007	0.0002	-0.0003	0.0011	0.0006	0	0.0003	0.0014	0.0005	-0.0003	0.0013	0.0007	0.0009	0.0008
0.25	0.0032	0.0028	0.0051	0.0073	0.0047	0.0048	0.0031	0.003	0.0031	0.0028	0.0013	0.0015	-0.0001	0.0004	0.0014	-0.0012	-0.0021	0.0001	0.0007	-0.0001	0.001	0.0019	0.0016	0.0023	0.0011	0.0003	0.0004	0.0023	0.0014	0.001	-0.0001	0	0.0008	0.0016	0.0005	0.0009	0.0027	0.0019	0.0026	0.0024	0.0003	0.0002	0.0018	0.0004	-0.0005	0.0017	0.0011	0.001	0.0009
0.5	0.0045	0.004	0.007	0.009	0.0062	0.0058	0.0051	0.0057	0.0059	0.0037	0.0025	0.0024	0.0014	0.0019	0.0041	-0.0008	-0.0011	0.0009	0.0015	0.0009	0.0019	0.0033	0.0028	0.0036	0.002	0.0004	0.0005	0.0032	0.0017	0.0014	0.0014	0.0013	0.0012	0.0022	0.0019	0.0023	0.0056	0.0052	0.0044	0.0035	0.0021	0.0011	0.0031	0.002	0.0008	0.0021	0.0022	0.0018	0.0016
0.75	0.0058	0.0053	0.0085	0.0108	0.0077	0.0077	0.0075	0.0066	0.0078	0.0038	0.004	0.0038	0.0022	0.0027	0.0058	0.0004	0.0002	0.0024	0.0024	0.0015	0.0024	0.0046	0.0037	0.0044	0.0025	0.0008	0.0007	0.0041	0.0024	0.0018	0.0026	0.0021	0.0022	0.0028	0.003	0.0036	0.008	0.0066	0.0065	0.0053	0.0033	0.0023	0.0039	0.0025	0.0016	0.0027	0.0027	0.0034	0.0024
1	0.0068	0.0061	0.0105	0.0125	0.0089	0.0089	0.0085	0.0078	0.01	0.0032	0.0054	0.0049	0.0033	0.003	0.0077	0.0021	0.0017	0.0039	0.0031	0.0018	0.0039	0.0052	0.0045	0.0052	0.0029	0.0011	-0.0005	0.0052	0.0027	0.0022	0.0035	0.003	0.0027	0.0035	0.0038	0.0056	0.0096	0.0088	0.008	0.0068	0.0036	0.0032	0.0046	0.0031	0.002	0.0038	0.0038	0.0032	0.0021
1.25	0.0071	0.0067	0.0117	0.0136	0.0101	0.0105	0.0108	0.0088	0.0117	0.001	0.006	0.0051	0.0043	0.0042	0.0097	0.0039	0.0033	0.005	0.0033	0.0023	0.0039	0.006	0.0051	0.006	0.0019	0.0013	-0.0013	0.0063	0.0029	0.0022	0.0039	0.0033	0.0034	0.0043	0.0048	0.0065	0.0111	0.0095	0.011	0.0083	0.0054	0.0057	0.0053	0.0036	0.0021	0.004	0.004	0.0034	0.0027
1.5	0.0083	0.0077	0.0122	0.0148	0.0112	0.0109	0.0124	0.0094	0.0133	-0.0019	0.0078	0.0066	0.0052	0.0049	0.0115	0.0058	0.0044	0.0082	0.0037	0.0023	0.0048	0.0072	0.0058	0.0064	0.0039	0.0017	-0.0019	0.0073	0.0035	0.0021	0.0047	0.0037	0.0036	0.0044	0.0057	0.0077	0.0137	0.0113	0.0124	0.0102	0.0079	0.0071	0.0054	0.0035	0.0029	0.0042	0.0037	0.0039	0.0023
1.75	0.0092	0.0088	0.0127	0.016	0.0121	0.012	0.0113	0.0083	0.0154	-0.0054	0.0083	0.0067	0.0052	0.0044	0.0127	0.0085	0.0068	0.0099	0.0044	0.0032	0.0048	0.0075	0.0059	0.0066	0.0037	0.002	-0.0006	0.0084	0.0032	0.0017	0.0053	0.0042	0.0048	0.0051	0.0061	0.0086	0.0137	0.0139	0.0157	0.012	0.0095	0.0073	0.0065	0.0041	0.0029	0.0045	0.0048	0.0039	0.0017
2	0.0099	0.0093	0.0141	0.0171	0.0129	0.0127	0.0125	0.0104	0.0165	-0.0068	0.01	0.0082	0.0065	0.0062	0.016	0.0104	0.0101	0.0113	0.005	0.0037	0.0048	0.008	0.0067	0.0069	0.0045	0.0025	0.0013	0.0101	0.0038	0.0024	0.0057	0.0047	0.0051	0.0054	0.0062	0.0093	0.0167	0.0156	0.0185	0.0132	0.0114	0.0111	0.0067	0.0046	0.0031	0.0043	0.0051	0.0043	0.0021
2.25	0.0116	0.0108	0.0143	0.0369	0.0304	0.0271	0.0129	0.0124	0.0178	-0.011	0.01	0.0091	0.0081	0.0076	0.0189	0.0115	0.0124	0.0147	0.0056	0.0044	0.0061	0.0201	0.0235	0.0237	0.005	0.0024	-0.0009	0.0196	0.0238	0.0126	0.0057	0.005	0.0056	0.0183	0.0192	0.032	0.0158	0.0189	0.0212	0.0127	0.0116	0.0136	0.0073	0.0052	0.0037	0.0205	0.0228	0.0165	0.0027
2.5	0.0112	0.011	0.0138	0.0382	0.0324	0.0282	0.014	0.0148	0.0185	-0.0163	0.0096	0.0095	0.011	0.0109	0.0222	0.0136	0.0128	0.0173	0.0066	0.0055	0.007	0.0217	0.024	0.0256	0.0038	0.0013	0.018	0.0218	0.0256	0.0133	0.0089	0.0069	0.0066	0.0193	0.02	0.0328	0.0201	0.0209	0.0249	0.0139	0.0137	0.015	0.0079	0.0055	0.0061	0.0212	0.0245	0.0186	0.0037
2.75	0.0113	0.012	0.014	0.0398	0.033	0.03	0.0156	0.0164	0.0195	-0.015	0.0099	0.01	0.0146	0.0134	0.025	0.016	0.014	0.0183	0.0082	0.0065	0.0077	0.0222	0.0248	0.0257	0.0042	0.0015	-0.0002	0.0223	0.0261	0.0143	0.0101	0.0083	0.0075	0.0198	0.0201	0.0334	0.0222	0.0256	0.0289	0.0171	0.0167	0.0173	0.0078	0.0066	0.007	0.0217	0.0248	0.0177	0.0046
3	0.0134	0.0124	0.0139	0.0412	0.0339	0.0313	0.0147	0.0175	0.0201	-0.0127	0.0097	0.0117	0.017	0.016	0.0273	0.0185	0.016	0.0194	0.0082	0.007	0.0087	0.0228	0.0255	0.0261	0.0049	0.0011	0.0014	0.0223	0.0263	0.0143	0.0109	0.0074	0.0069	0.0213	0.0215	0.0349	0.0196	0.0202	0.0241	0.0209	0.0191	0.0185	0.0117	0.0085	0.0074	0.0222	0.0251	0.0198	0.0061
3.25	0.0141	0.012	0.0119	0.0421	0.0349	0.0326	0.0169	0.0194	0.0207	-0.017	0.0086	0.012	0.0184	0.0195	0.0307	0.0199	0.0176	0.0195	0.0087	0.0067	0.0115	0.024	0.0263	0.0273	0.0053	0.0029	-0.0005	0.0241	0.0271	0.0144	0.0088	0.0095	0.0061	0.0213	0.0218	0.036	0.0217	0.0266	0.0351	0.0243	0.0213	0.0209	0.0096	0.0089	0.0081	0.0236	0.0268	0.0199	0.008
3.5	0.0176	0.0136	0.0122	0.0433	0.0357	0.0336	0.0155	0.0187	0.0205	-0.0114	0.0091	0.0121	0.0206	0.0229	0.0323	0.0221	0.0184	0.0206	0.0092	0.0077	0.0115	0.0257	0.0274	0.0284	0.0061	0.0026	0.0101	0.0241	0.0274	0.015	0.0097	0.0105	0.0077	0.0225	0.0225	0.0371	0.0266	0.0298	0.0341	0.0282	0.0248	0.0226	0.0139	0.0121	0.008	0.0236	0.0277	0.0197	0.0092
3.75	0.0184	0.0145	0.0094	0.0448	0.0366	0.0344	0.0135	0.0209	0.0218	-0.0157	0.007	0.0145	0.0249	0.0213	0.0286	0.0242	0.0188	0.0225	0.0111	0.0091	0.0151	0.0266	0.0286	0.0289	0.0064	0.0028	-0.0008	0.0248	0.028	0.0152	0.0105	0.0122	0.0076	0.0226	0.0231	0.0383	0.0315	0.0321	0.0393	0.0312	0.0283	0.0252	0.0172	0.0146	0.0113	0.0251	0.0298	0.0201	0.0099
4	0.02	0.0162	0.0121	0.0462	0.0375	0.0353	0.0116	0.0222	0.0233	-0.0126	0.0069	0.0158	0.0225	0.0242	0.0429	0.0272	0.0238	0.0277	0.0129	0.0114	0.0155	0.0278	0.0294	0.03	0.0075	0.0034	0.011	0.0268	0.0281	0.0157	0.0122	0.0108	0.0096	0.0234	0.024	0.0393	0.0382	0.0383	0.0449	0.0351	0.032	0.0294	0.0233	0.0107	0.0119	0.0255	0.0324	0.0211	0.0095
4.25	0.0207	0.0172	0.0111	0.0476	0.0382	0.0361	0.0109	0.0194	0.0229	-0.0112	0.0055	0.017	0.0213	0.024	0.0413	0.032	0.027	0.0318	0.014	0.0129	0.0118	0.029	0.031	0.0308	0.0076	0.0035	0.0138	0.0267	0.0286	0.0157	0.0131	0.0114	0.0102	0.0238	0.0246	0.04	0.0494	0.0534	0.0541	0.0395	0.0353	0.0367	0.0156	0.0109	0.0149	0.0262	0.0352	0.0215	0.0102
4.5	0.0205	0.0182	0.0114	0.0489	0.0399	0.0366	0.0093	0.0195	0.0251	-0.0083	0.005	0.0185	0.0214	0.0226	0.0476	0.0362	0.0365	0.0434	0.0117	0.0113	0.0151	0.0321	0.0314	0.0338	0.008	0.0042	0.0132	0.029	0.03	0.017	0.0139	0.0124	0.0106	0.0242	0.0256	0.0413	0.052	0.0574	0.0706	0.0429	0.0413	0.0447	0.0217	0.0168	0.0102	0.0289	0.0367	0.0241	0.0087
4.75	0.0203	0.0182	0.0155	0.0495	0.0399	0.0364	0.0089	0.019	0.0273	-0.0049	0.0053	0.0198	0.0237	0.0275	0.0515	0.0392	0.0447	0.0466	0.0141	0.0171	0.0188	0.0333	0.0329	0.0344	0.0081	0.0034	0.0082	0.0289	0.0299	0.0164	0.0153	0.0137	0.0112	0.0243	0.0255	0.042	0.063	0.0682	0.0828	0.0491	0.0525	0.0561	0.0247	0.0216	0.009	0.0295	0.0392	0.0236	0.0158
5	0.0205	0.0184	0.0193	0.0514	0.041	0.0375	0.0089	0.0192	0.0303	-0.0031	0.0038	0.0218	0.0272	0.0342	0.0666	0.046	0.0463	0.0539	0.0161	0.0194	0.022	0.0365	0.0348	0.0364	0.0093	0.0033	0.0068	0.0308	0.0298	0.0169	0.016	0.0143	0.0121	0.0248	0.0264	0.0434	0.0746	0.0835	0.0973	0.0601	0.0718	0.0741	0.0326	0.0216	0.0108	0.0311	0.0415	0.0267	0.0179
5.25	0.0198	0.0177	0.018	0.0529	0.0421	0.0382	0.0131	0.0203	0.0326	-0.0067	0.003	0.024	0.0321	0.0349	0.0778	0.0528	0.0544	0.0667	0.0193	0.021	0.0219	0.0391	0.0365	0.0381	0.0098	0.001	0.0006	0.0312	0.0307	0.0174	0.0165	0.0153	0.015	0.0255	0.0276	0.0449	0.0921	0.1032	0.1025	0.0736	0.0811	0.0877	0.0393	0.023	0.0161	0.0334	0.0435	0.0287	0.0189
5.5	0.0207	0.0186	0.0217	0.0545	0.0429	0.039	0.0161	0.0199	0.0329	-0.0028	0.0039	0.0239	0.0411	0.0411	0.0834	0.0634	0.0659	0.0785	0.021	0.0247	0.0258	0.0412	0.0393	0.0404	0.0098	0.001	0.0145	0.0322	0.031	0.0183	0.0148	0.0163	0.0155	0.0265	0.0287	0.0466	0.1013	0.1182	0.1243	0.0941	0.1036	0.1174	0.0427	0.0266	0.0215	0.0356	0.0435	0.0304	0.0203
5.75	0.0231	0.0178	0.0251	0.0558	0.0438	0.0394	0.0216	0.0219	0.0337	-0.003	0.0042	0.0239	0.0486	0.0477	0.0758	0.0701	0.074	0.0885	0.0228	0.0292	0.0302	0.0442	0.0412	0.0421	0.0095	0.0008	0.0032	0.0327	0.0318	0.0183	0.0151	0.0162	0.0153	0.0272	0.0293	0.0478	0.1101	0.1413	0.1478	0.1187	0.1315	0.139	0.0467	0.0316	0.022	0.0374	0.0326	0.0316	0.0216
6	0.0258	0.0192	0.0301	0.057	0.0447	0.0397	0.025	0.0234	0.0328	0.0006	0.0069	0.0238	0.0505	0.0547	0.0847	0.0741	0.0854	0.1016	0.0269	0.0346	0.0353	0.0429	0.0397	0.0438	0.0104	0.0009	0.0104	0.0344	0.0316	0.0185	0.016	0.0151	0.0141	0.0275	0.0296	0.0493	0.1234	0.1571	0.1866	0.1322	0.1546	0.1626	0.0503	0.0341	0.0244	0.0352	0.0351	0.0307	0.0234
6.25	0.0294	0.0226	0.0333	0.0581	0.0452	0.0394	0.0303	0.0261	0.0353	0.0023	0.0087	0.0237	0.0546	0.0655	0.1023	0.0784	0.1058	0.1117	0.0312	0.0424	0.0399	0.0454	0.0381	0.0451	0.0105	0.0009	0.0047	0.0344	0.0319	0.0183	0.0176	0.0146	0.0134	0.0279	0.0301	0.0503	0.1581	0.1928	0.2174	0.1588	0.1766	0.188	0.054	0.0418	0.0253	0.0345	0.0433	0.0261	0.0244
6.5	0.0332	0.0221	0.0358	0.0597	0.0457	0.0392	0.0364	0.0285	0.0373	0.0062	0.0106	0.0246	0.0677	0.0833	0.1174	0.0907	0.1079	0.1335	0.0369	0.0487	0.0505	0.0446	0.0398	0.0438	0.0113	0.0012	0.0063	0.035	0.0315	0.0184	0.019	0.0159	0.0144	0.0284	0.0316	0.0521	0.1929	0.2331	0.2372	0.188	0.2131	0.2113	0.0603	0.0464	0.0299	0.0324	0.0423	0.0249	0.0251
6.75	0.0344	0.0243	0.0431	0.0607	0.0464	0.039	0.0383	0.0308	0.0396	0.0081	0.0133	0.0262	0.0857	0.0839	0.1392	0.119	0.1339	0.1576	0.0418	0.0582	0.0584	0.0488	0.054	0.0463	0.012	0.0026	0.0096	0.0354	0.0314	0.0179	0.0198	0.0179	0.0147	0.0288	0.0318	0.0538	0.2079	0.256	0.2595	0.2148	0.2472	0.2689	0.0714	0.0535	0.0366	0.0316	0.0455	0.0278	0.0252
7	0.0368	0.0269	0.042	0.0622	0.0473	0.0389	0.0419	0.0326	0.0426	0.0104	0.0158	0.0278	0.1087	0.1198	0.1584	0.1436	0.1573	0.1719	0.0515	0.0692	0.0696	0.063	0.0597	0.0458	0.0117	0.0014	0.0029	0.0359	0.0315	0.0182	0.0207	0.0185	0.0172	0.0299	0.0328	0.0556	0.2423	0.3117	0.2922	0.2482	0.2676	0.3458	0.0812	0.0608	0.0368	0.0356	0.0516	0.0298	0.0245
7.25	0.0385	0.0289	0.045	0.0636	0.048	0.0389	0.0413	0.0347	0.0449	0.0126	0.0189	0.0291	0.1106	0.1391	0.1705	0.162	0.1785	0.1711	0.0597	0.0778	0.0807	0.0701	0.0564	0.0462	0.0126	0.002	0.0149	0.0359	0.0312	0.0179	0.0224	0.0199	0.0187	0.0303	0.0341	0.0573	0.2839	0.3272	0.324	0.2663	0.3158	0.3546	0.0971	0.0685	0.0411	0.0384	0.0572	0.033	0.0253
7.5	0.0401	0.0318	0.0467	0.0649	0.0488	0.0387	0.0441	0.0371	0.0484	0.016	0.0218	0.0303	0.1402	0.1633	0.1776	0.188	0.1937	0.1979	0.0738	0.0918	0.093	0.0717	0.0571	0.0489	0.0132	0.0027	0.0103	0.0377	0.0315	0.018	0.0235	0.0229	0.0189	0.031	0.0349	0.0599	0.2987	0.341	0.3453	0.3143	0.3505	0.3658	0.1078	0.0772	0.0473	0.0418	0.0623	0.0349	0.0251
7.75	0.0415	0.0343	0.049	0.0663	0.0495	0.0387	0.0443	0.0382	0.0513	0.0175	0.0215	0.0328	0.1908	0.1814	0.2028	0.2083	0.2135	0.2236	0.0794	0.1036	0.1053	0.0783	0.0669	0.0569	0.0134	0.004	0.0146	0.038	0.0316	0.0184	0.0247	0.0234	0.0206	0.0316	0.0363	0.0607	0.3453	0.3893	0.383	0.3471	0.3932	0.3898	0.1235	0.0869	0.0531	0.0439	0.0699	0.0374	0.027
8	0.0428	0.037	0.0514	0.0678	0.0505	0.0386	0.0477	0.0403	0.0552	0.0193	0.023	0.0353	0.2245	0.2129	0.2231	0.2364	0.2446	0.2248	0.0921	0.1168	0.1199	0.0856	0.0717	0.0642	0.0141	0.0047	0.0024	0.0382	0.0321	0.0182	0.0264	0.0244	0.0226	0.0331	0.0377	0.0632	0.3684	0.4009	0.4092	0.3758	0.4053	0.4063	0.1388	0.093	0.0664	0.0501	0.0799	0.0413	0.0297
8.25	0.0443	0.0398	0.054	0.0709	0.0545	0.0398	0.0471	0.041	0.0562	0.0217	0.0254	0.0366	0.2572	0.2342	0.2578	0.254	0.2577	0.2543	0.1045	0.1315	0.1339	0.1008	0.0852	0.074	0.0145	0.005	0	0.0403	0.0339	0.0205	0.027	0.0261	0.0245	0.0371	0.0424	0.0666	0.3942	0.4209	0.4211	0.4136	0.4421	0.4295	0.1534	0.1029	0.072	0.0574	0.0883	0.051	0.0327
8.5	0.0458	0.0419	0.0559	0.073	0.0556	0.0406	0.0476	0.0422	0.058	0.0246	0.0255	0.038	0.2489	0.25	0.2759	0.2541	0.2814	0.2764	0.1173	0.1487	0.152	0.1053	0.089	0.0787	0.0151	0.0048	-0.0006	0.0422	0.0352	0.0207	0.0274	0.0275	0.0268	0.039	0.0438	0.0698	0.4206	0.4797	0.4645	0.4115	0.4628	0.4626	0.1682	0.1151	0.0833	0.0614	0.0932	0.0585	0.0369
8.75	0.0471	0.0438	0.0578	0.0745	0.0564	0.0402	0.0481	0.043	0.0592	0.0261	0.0306	0.0393	0.2602	0.2854	0.2865	0.2874	0.2961	0.2917	0.132	0.1651	0.1642	0.1123	0.0907	0.0833	0.0158	0.0051	-0.0018	0.0423	0.0356	0.0212	0.0289	0.0296	0.0275	0.0408	0.044	0.0705	0.4585	0.4885	0.4953	0.4175	0.4488	0.4622	0.1861	0.1293	0.0959	0.0686	0.1189	0.0629	0.0426
9	0.0496	0.0455	0.0598	0.0756	0.0577	0.04	0.0503	0.0437	0.0614	0.0279	0.0315	0.0402	0.2743	0.2903	0.3193	0.3034	0.3168	0.3151	0.1465	0.1811	0.1828	0.1321	0.1179	0.0882	0.0162	0.0048	0.0111	0.044	0.0365	0.0217	0.0309	0.0314	0.0271	0.042	0.0453	0.0708	0.4754	0.5097	0.5106	0.4388	0.4758	0.4923	0.2033	0.1401	0.1064	0.0733	0.1307	0.0654	0.0574
9.25	0.0519	0.0472	0.061	0.077	0.0586	0.0398	0.0518	0.0446	0.0625	0.03	0.0345	0.0413	0.2875	0.2948	0.3367	0.3177	0.3221	0.3256	0.164	0.2001	0.1989	0.1529	0.1282	0.0946	0.0169	0.0048	0.0097	0.0452	0.0368	0.022	0.0332	0.0333	0.0288	0.0408	0.0452	0.0744	0.4879	0.5287	0.5258	0.4535	0.49	0.5161	0.2171	0.1519	0.1199	0.0761	0.1418	0.0703	0.0661
9.5	0.0535	0.0486	0.0625	0.0792	0.0598	0.0399	0.053	0.0457	0.0637	0.0317	0.0365	0.0419	0.3131	0.3206	0.3536	0.3123	0.338	0.3447	0.18	0.2179	0.2199	0.1746	0.1434	0.1014	0.0173	0.0043	0.0095	0.0472	0.0373	0.0222	0.035	0.0346	0.0302	0.042	0.0434	0.0772	0.5006	0.5393	0.5364	0.4711	0.5058	0.525	0.2357	0.158	0.1341	0.0818	0.156	0.0736	0.0784
9.75	0.0551	0.0502	0.0632	0.0802	0.0609	0.0399	0.0536	0.0469	0.0643	0.033	0.0391	0.0436	0.3301	0.3252	0.3585	0.321	0.3282	0.3521	0.1981	0.2456	0.2388	0.191	0.1688	0.1212	0.0177	0.0044	0.0121	0.0467	0.0372	0.0225	0.0376	0.0369	0.0311	0.0417	0.0434	0.0767	0.5122	0.5457	0.5362	0.4893	0.5136	0.5293	0.2512	0.1693	0.149	0.0879	0.1737	0.0858	0.0856
10	0.0568	0.0519	0.0645	0.0816	0.0616	0.0403	0.0558	0.0478	0.0659	0.0344	0.0415	0.0448	0.3596	0.3348	0.3659	0.3308	0.3377	0.3463	0.2182	0.2645	0.2557	0.2095	0.1959	0.1328	0.0183	0.0047	0.0089	0.0446	0.0379	0.0226	0.0396	0.0383	0.0331	0.0426	0.0442	0.0768	0.5183	0.543	0.5376	0.4974	0.5074	0.5272	0.2628	0.1889	0.1611	0.0962	0.191	0.093	0.087
10.25	0.0582	0.0533	0.0652	0.0825	0.0623	0.04	0.0576	0.0487	0.0671	0.0356	0.0437	0.0462	0.3422	0.3502	0.3848	0.3401	0.3427	0.3681	0.2429	0.2766	0.2776	0.2319	0.2228	0.1516	0.0185	0.005	-0.0013	0.0455	0.0378	0.0225	0.0415	0.0401	0.0342	0.045	0.0457	0.078	0.5337	0.534	0.5303	0.4956	0.5102	0.5183	0.2809	0.2031	0.1816	0.1104	0.207	0.1045	0.0893
10.5	0.0594	0.0546	0.0658	0.0832	0.063	0.0405	0.0596	0.0494	0.0689	0.0372	0.046	0.0474	0.3428	0.3697	0.3899	0.3496	0.3468	0.3663	0.2743	0.2857	0.2864	0.2536	0.2448	0.1679	0.0184	0.005	0.0124	0.0466	0.0382	0.023	0.0427	0.0419	0.036	0.0448	0.0471	0.0779	0.5522	0.5519	0.5266	0.485	0.5184	0.5137	0.2862	0.2112	0.1957	0.1197	0.2186	0.1162	0.0934
10.75	0.0609	0.0567	0.0666	0.084	0.0637	0.0405	0.0609	0.0506	0.0695	0.0382	0.0474	0.049	0.3432	0.369	0.3923	0.3589	0.3519	0.3649	0.2926	0.306	0.3141	0.2707	0.2661	0.1853	0.0189	0.005	-0.0004	0.0479	0.0383	0.0232	0.0453	0.0433	0.0377	0.0477	0.0483	0.0784	0.5339	0.5491	0.5201	0.4939	0.522	0.5067	0.3048	0.2294	0.2106	0.1332	0.231	0.1291	0.0917
11	0.0621	0.0584	0.0677	0.0853	0.0647	0.0402	0.0627	0.0514	0.0709	0.0394	0.0491	0.0502	0.3411	0.3825	0.3936	0.3613	0.3546	0.3688	0.3108	0.3131	0.315	0.2862	0.2854	0.2062	0.0194	0.0054	0.0077	0.0473	0.0385	0.0228	0.0495	0.0458	0.0398	0.0483	0.0492	0.0819	0.5248	0.5397	0.5169	0.5177	0.5236	0.4991	0.3152	0.253	0.2232	0.1494	0.2475	0.1484	0.0976
11.25	0.0631	0.0597	0.0681	0.087	0.0661	0.0402	0.0643	0.0525	0.0722	0.0406	0.0506	0.0523	0.349	0.3718	0.4132	0.3619	0.3598	0.3765	0.3166	0.3377	0.3135	0.3001	0.2962	0.2216	0.0194	0.0053	0.0127	0.0486	0.0385	0.0233	0.0541	0.0489	0.0418	0.0485	0.0512	0.0863	0.5139	0.5382	0.5111	0.5026	0.5205	0.493	0.3356	0.2817	0.2302	0.1609	0.2552	0.1669	0.1021
11.5	0.064	0.0613	0.0689	0.0877	0.0671	0.0396	0.0658	0.0536	0.074	0.0413	0.0523	0.0534	0.3574	0.3757	0.4131	0.3582	0.3616	0.3776	0.3088	0.3378	0.3213	0.3078	0.3049	0.2435	0.0198	0.0056	0.0172	0.05	0.0386	0.0237	0.0585	0.0488	0.0437	0.0495	0.0532	0.0929	0.5063	0.5208	0.5056	0.4942	0.5048	0.4844	0.3387	0.2844	0.2437	0.1714	0.261	0.1793	0.1089
11.75	0.0647	0.0624	0.0694	0.0883	0.0679	0.0396	0.0675	0.0545	0.0756	0.0426	0.0539	0.0548	0.3594	0.3787	0.3961	0.3568	0.3655	0.3755	0.3042	0.3361	0.3217	0.3194	0.3115	0.2546	0.0201	0.0059	0.0137	0.0513	0.0389	0.0235	0.0612	0.0517	0.0456	0.051	0.0553	0.0918	0.4983	0.5157	0.5011	0.4854	0.4983	0.479	0.3522	0.3171	0.2549	0.1883	0.2804	0.1895	0.1197
12	0.0654	0.0636	0.0696	0.0897	0.0686	0.039	0.0688	0.0555	0.077	0.0435	0.0552	0.056	0.354	0.3725	0.4074	0.3801	0.3652	0.3624	0.3214	0.327	0.3097	0.3178	0.3145	0.2706	0.0203	0.0057	0.0125	0.0522	0.0386	0.0237	0.0658	0.0537	0.0474	0.0521	0.0578	0.0946	0.4954	0.5043	0.4969	0.4864	0.4972	0.4745	0.361	0.3172	0.2525	0.2057	0.2984	0.1995	0.1324
12.25	0.0662	0.065	0.0699	0.0905	0.0694	0.0388	0.0701	0.0571	0.0783	0.0444	0.0563	0.0573	0.3534	0.3738	0.4071	0.3837	0.3668	0.3565	0.3215	0.348	0.3251	0.3192	0.3178	0.2754	0.0203	0.0063	0.011	0.0522	0.0389	0.024	0.0716	0.0558	0.0502	0.0535	0.0608	0.0988	0.492	0.5026	0.487	0.4724	0.485	0.4689	0.3709	0.3204	0.2802	0.2204	0.2979	0.2101	0.1413
12.5	0.0668	0.0664	0.07	0.0913	0.07	0.0384	0.0713	0.0582	0.0802	0.0456	0.0579	0.0584	0.3861	0.3705	0.4055	0.3555	0.3569	0.3508	0.3212	0.368	0.3421	0.3179	0.3293	0.2897	0.0206	0.0061	0.0095	0.0525	0.039	0.0241	0.0768	0.0567	0.0519	0.0557	0.0622	0.1076	0.4821	0.4963	0.4857	0.4689	0.479	0.4649	0.3758	0.3395	0.2814	0.2305	0.3046	0.2232	0.1517
12.75	0.0673	0.0673	0.0697	0.0924	0.0707	0.0382	0.0725	0.0597	0.082	0.0464	0.0587	0.0602	0.3844	0.3619	0.4031	0.3491	0.3502	0.348	0.3114	0.3714	0.349	0.3113	0.3227	0.2989	0.0209	0.0067	0.009	0.0533	0.0395	0.024	0.0819	0.0603	0.0545	0.0567	0.0667	0.1069	0.4805	0.4896	0.4817	0.4635	0.4733	0.4575	0.3711	0.3517	0.2919	0.2376	0.3184	0.2364	0.1632
13	0.068	0.0685	0.0699	0.0934	0.0712	0.0381	0.0737	0.0612	0.0833	0.0475	0.0601	0.0616	0.3788	0.3566	0.3912	0.3426	0.3518	0.3439	0.3156	0.3817	0.3515	0.3103	0.319	0.3091	0.0212	0.0064	0.0085	0.0532	0.0392	0.024	0.0861	0.0626	0.0565	0.0585	0.066	0.1167	0.4781	0.4889	0.4793	0.4638	0.4676	0.4539	0.3749	0.3673	0.2833	0.2528	0.3274	0.2439	0.1755
13.25	0.0688	0.0695	0.0692	0.0947	0.0724	0.0381	0.0748	0.0633	0.0846	0.0483	0.0614	0.0628	0.3675	0.3589	0.3977	0.3496	0.348	0.3349	0.3209	0.3862	0.3591	0.3083	0.3116	0.3045	0.0215	0.0066	0.0083	0.0541	0.0399	0.0247	0.0929	0.0671	0.0582	0.0606	0.0679	0.1187	0.4726	0.4858	0.4779	0.4567	0.4612	0.4496	0.3719	0.3745	0.3178	0.2669	0.3389	0.2549	0.1855
13.5	0.0698	0.071	0.0689	0.0959	0.0731	0.0377	0.076	0.0646	0.0863	0.0496	0.0626	0.0641	0.3658	0.3502	0.3847	0.3501	0.345	0.3328	0.3233	0.3726	0.3643	0.2988	0.3132	0.3038	0.022	0.0066	0.0081	0.0542	0.0401	0.0248	0.0954	0.0717	0.0612	0.0631	0.0706	0.1283	0.4686	0.4836	0.4762	0.4467	0.461	0.448	0.3678	0.3698	0.3231	0.2627	0.3459	0.2652	0.1946
13.75	0.0707	0.0721	0.0688	0.0971	0.074	0.0374	0.0774	0.0667	0.088	0.0504	0.0635	0.065	0.3625	0.3448	0.374	0.3433	0.344	0.3308	0.3209	0.3733	0.3624	0.3019	0.312	0.3002	0.0218	0.0064	0.008	0.0548	0.04	0.0249	0.1038	0.0755	0.0649	0.0654	0.0728	0.1334	0.4678	0.4804	0.4767	0.4391	0.4559	0.4448	0.3631	0.3718	0.325	0.2783	0.3551	0.2679	0.1982
14	0.0718	0.0734	0.0686	0.0986	0.0747	0.0368	0.0788	0.0681	0.0896	0.0515	0.0647	0.0663	0.3505	0.3389	0.3711	0.3401	0.341	0.3291	0.3256	0.3719	0.356	0.3041	0.3085	0.3014	0.0222	0.0068	0.0079	0.0551	0.0398	0.0249	0.1076	0.078	0.0682	0.0675	0.0771	0.1387	0.4601	0.4738	0.4733	0.4329	0.4544	0.4436	0.363	0.3691	0.326	0.2955	0.3587	0.2803	0.208
14.25	0.0731	0.0745	0.0683	0.1002	0.0758	0.0367	0.0799	0.0695	0.0909	0.0528	0.0662	0.0678	0.3494	0.3359	0.3703	0.3378	0.3322	0.3234	0.3482	0.3699	0.3572	0.3137	0.3105	0.3007	0.0224	0.0065	0.008	0.0557	0.0399	0.0252	0.1126	0.0848	0.0704	0.0704	0.0793	0.1456	0.4659	0.4745	0.4773	0.4261	0.4549	0.446	0.3602	0.3778	0.3381	0.3133	0.3595	0.2846	0.2117
14.5	0.0741	0.0758	0.0687	0.1016	0.0764	0.0355	0.0809	0.071	0.092	0.0539	0.0671	0.0685	0.3461	0.3325	0.3676	0.3294	0.3294	0.322	0.3354	0.3691	0.3564	0.3171	0.3106	0.3026	0.0226	0.0065	0.008	0.0562	0.0402	0.0255	0.1203	0.0901	0.074	0.0721	0.0837	0.1535	0.4586	0.4766	0.4794	0.4214	0.4576	0.4496	0.358	0.3634	0.3375	0.3083	0.3565	0.2882	0.2251
14.75	0.0751	0.0766	0.0681	0.1031	0.0773	0.0349	0.0822	0.0727	0.0936	0.0549	0.0679	0.0696	0.3458	0.3298	0.3679	0.3285	0.3258	0.3205	0.3387	0.3678	0.3597	0.3064	0.3119	0.2938	0.0229	0.0064	0.0078	0.0573	0.0403	0.0256	0.1224	0.0963	0.0765	0.0745	0.0885	0.1604	0.4542	0.4794	0.4798	0.4128	0.4648	0.4564	0.3554	0.358	0.337	0.3133	0.3608	0.2914	0.2161
15	0.0765	0.0781	0.0689	0.1045	0.0781	0.0336	0.0834	0.0743	0.0953	0.0557	0.069	0.0706	0.3444	0.3288	0.3663	0.3294	0.322	0.3161	0.3366	0.3656	0.3584	0.3087	0.3103	0.2985	0.0233	0.0064	0.0083	0.0577	0.0402	0.0257	0.1321	0.1049	0.0808	0.0779	0.0937	0.1694	0.4485	0.4805	0.4825	0.41	0.4778	0.4653	0.3513	0.355	0.3377	0.3201	0.3484	0.2857	0.2199
15.25	0.0778	0.0792	0.0682	0.1055	0.0792	0.0329	0.0842	0.0758	0.0965	0.0564	0.07	0.0719	0.3431	0.3266	0.3627	0.3276	0.3201	0.317	0.341	0.3661	0.3587	0.3107	0.3098	0.3017	0.0233	0.0063	0.0085	0.0581	0.0404	0.0259	0.1385	0.1106	0.0876	0.0819	0.0994	0.1755	0.4444	0.4837	0.49	0.4013	0.4874	0.4763	0.3474	0.3484	0.3408	0.3305	0.3408	0.2975	0.2235
15.5	0.0791	0.0804	0.0684	0.1074	0.0803	0.0323	0.0854	0.0767	0.098	0.0577	0.0707	0.0726	0.3394	0.3255	0.3596	0.329	0.3198	0.3132	0.3312	0.366	0.3627	0.3089	0.3054	0.301	0.0237	0.0062	0.0081	0.0587	0.0407	0.0261	0.1567	0.1188	0.0914	0.0875	0.1053	0.1904	0.4388	0.4903	0.4951	0.4034	0.5024	0.4855	0.3468	0.3492	0.3373	0.3292	0.3423	0.2988	0.2357
15.75	0.0802	0.0813	0.068	0.1083	0.0807	0.0319	0.0861	0.0782	0.0993	0.0584	0.0719	0.0739	0.3355	0.3235	0.3576	0.3283	0.317	0.309	0.3274	0.3634	0.3697	0.3083	0.3031	0.3037	0.024	0.0062	0.0087	0.0593	0.0408	0.0261	0.1677	0.1263	0.0945	0.0903	0.1102	0.1986	0.4353	0.4983	0.5018	0.4003	0.5142	0.492	0.3467	0.3457	0.3307	0.3257	0.3414	0.2991	0.2305
16	0.0817	0.0826	0.0675	0.1098	0.0819	0.0315	0.0866	0.0796	0.1002	0.0595	0.073	0.0749	0.3347	0.3205	0.3536	0.3277	0.3157	0.3048	0.335	0.3675	0.3776	0.3106	0.3005	0.3037	0.0242	0.0063	0.0086	0.0596	0.041	0.0265	0.1785	0.1319	0.0973	0.0969	0.1162	0.2089	0.4336	0.5089	0.5094	0.4116	0.5224	0.5007	0.3447	0.3446	0.3297	0.3274	0.3341	0.313	0.2354
16.25	0.0829	0.084	0.0671	0.1105	0.0827	0.0314	0.0873	0.0812	0.1016	0.0605	0.0739	0.0761	0.3305	0.3192	0.3478	0.3291	0.3104	0.3046	0.3299	0.3709	0.3868	0.315	0.2975	0.3018	0.0248	0.006	0.0091	0.0603	0.0412	0.0266	0.1918	0.1361	0.1082	0.1026	0.1222	0.2165	0.4368	0.5172	0.5186	0.4271	0.534	0.5094	0.3472	0.3416	0.3251	0.3386	0.3304	0.3022	0.2405
16.5	0.0839	0.0851	0.0668	0.1115	0.0833	0.0315	0.088	0.0823	0.103	0.0611	0.075	0.0773	0.3282	0.3194	0.3467	0.3253	0.3091	0.3031	0.3323	0.3803	0.4035	0.3188	0.2971	0.2967	0.0249	0.0063	0.0089	0.0604	0.0411	0.0267	0.2041	0.1413	0.1162	0.1092	0.1312	0.2267	0.4427	0.5291	0.5282	0.4369	0.5415	0.5201	0.353	0.3403	0.323	0.3245	0.328	0.3045	0.2501
16.75	0.0852	0.0863	0.0664	0.1131	0.0845	0.0314	0.0882	0.0837	0.1039	0.0625	0.0761	0.0781	0.3263	0.3157	0.3449	0.3275	0.3078	0.3028	0.3364	0.3904	0.419	0.3229	0.2992	0.2947	0.0254	0.0063	0.0089	0.061	0.0417	0.0272	0.2143	0.1456	0.1284	0.115	0.1366	0.2379	0.4557	0.5414	0.5396	0.4542	0.5516	0.531	0.3587	0.3374	0.3191	0.3236	0.3244	0.2988	0.256
17	0.0863	0.0875	0.0662	0.1141	0.0853	0.0308	0.0888	0.0847	0.105	0.063	0.0764	0.0791	0.3233	0.3177	0.3444	0.325	0.3077	0.3032	0.3446	0.4015	0.4339	0.3284	0.305	0.2952	0.0256	0.0062	0.0094	0.0614	0.0418	0.0273	0.2266	0.1535	0.138	0.1249	0.1454	0.2512	0.4726	0.5594	0.5484	0.47	0.5617	0.5427	0.368	0.3359	0.3226	0.3169	0.3192	0.2931	0.2499
17.25	0.0879	0.0889	0.0663	0.1156	0.0865	0.0302	0.0895	0.0862	0.1063	0.0637	0.0772	0.0801	0.3203	0.3155	0.3414	0.3266	0.308	0.3065	0.3537	0.4162	0.4506	0.3399	0.3111	0.2981	0.026	0.0063	0.0096	0.062	0.0419	0.0272	0.2382	0.1587	0.1377	0.1312	0.1519	0.2568	0.4888	0.5722	0.5562	0.4862	0.5725	0.5538	0.3779	0.3346	0.3269	0.3115	0.3205	0.2872	0.2487
17.5	0.0886	0.0897	0.0658	0.1165	0.0872	0.0292	0.09	0.0873	0.1076	0.0645	0.0783	0.0814	0.3153	0.3113	0.3442	0.3305	0.3118	0.3169	0.3726	0.4277	0.4593	0.3483	0.323	0.3012	0.0265	0.0063	0.0096	0.0622	0.042	0.0276	0.2399	0.1706	0.148	0.1422	0.1573	0.2721	0.5061	0.5839	0.565	0.4946	0.5805	0.5605	0.3866	0.3363	0.324	0.3071	0.3201	0.2836	0.252
17.75	0.0901	0.0911	0.0661	0.1178	0.0883	0.0285	0.0907	0.0888	0.1088	0.0656	0.0795	0.0821	0.311	0.3106	0.3434	0.3347	0.3187	0.3294	0.3878	0.4388	0.4703	0.3613	0.3395	0.3076	0.0268	0.0063	0.0098	0.0631	0.0423	0.0279	0.2487	0.1844	0.1699	0.1565	0.1672	0.2756	0.5212	0.5973	0.5723	0.5107	0.5906	0.5676	0.397	0.3411	0.3256	0.3053	0.3194	0.288	0.2477
18	0.0913	0.0923	0.0667	0.1191	0.0893	0.0275	0.0912	0.0899	0.11	0.0664	0.0804	0.0833	0.3111	0.3142	0.3484	0.3415	0.3302	0.344	0.4135	0.4534	0.4828	0.3721	0.3591	0.3184	0.0272	0.0067	0.0098	0.0635	0.0428	0.0281	0.2659	0.1924	0.1805	0.1716	0.1762	0.2886	0.5312	0.6091	0.5821	0.5248	0.5989	0.5741	0.4045	0.3436	0.3276	0.3013	0.3227	0.2837	0.2478
18.25	0.0927	0.0934	0.0668	0.1197	0.09	0.0263	0.0916	0.0912	0.1112	0.0669	0.0813	0.084	0.3106	0.3211	0.3525	0.356	0.3453	0.3611	0.43	0.4649	0.4899	0.3883	0.3772	0.3325	0.0274	0.0065	0.0101	0.0638	0.0429	0.0281	0.2515	0.1929	0.2027	0.1709	0.1801	0.2879	0.5441	0.6237	0.5887	0.5319	0.6061	0.5829	0.414	0.3501	0.3321	0.2992	0.3266	0.2847	0.2433
18.5	0.094	0.0946	0.0675	0.1209	0.0911	0.0253	0.0924	0.0925	0.1125	0.0681	0.0821	0.0855	0.3118	0.3302	0.3625	0.3694	0.364	0.3781	0.4478	0.4766	0.4992	0.3999	0.3891	0.3478	0.0281	0.0062	0.01	0.0642	0.0432	0.0285	0.2592	0.2052	0.1953	0.1742	0.1908	0.2904	0.5509	0.632	0.5996	0.5458	0.6141	0.5891	0.4208	0.3564	0.3377	0.2978	0.3302	0.2842	0.24
18.75	0.095	0.0956	0.0684	0.1217	0.092	0.0239	0.093	0.0936	0.1137	0.069	0.083	0.0865	0.3186	0.3407	0.3739	0.3838	0.3786	0.3922	0.4564	0.4875	0.5041	0.4075	0.4001	0.365	0.0285	0.0065	0.0101	0.0647	0.0432	0.0286	0.255	0.2147	0.2051	0.1813	0.2006	0.2963	0.5639	0.6416	0.6075	0.5576	0.6172	0.5963	0.4281	0.3658	0.3463	0.298	0.339	0.2818	0.2441
19	0.096	0.0969	0.0691	0.1224	0.0931	0.0227	0.0942	0.0948	0.1147	0.0696	0.0837	0.0876	0.3301	0.3564	0.3864	0.3986	0.3952	0.4066	0.473	0.4952	0.51	0.4176	0.41	0.3786	0.0287	0.0061	0.0103	0.065	0.0436	0.029	0.269	0.2329	0.2162	0.1805	0.1999	0.3008	0.572	0.6479	0.615	0.5671	0.6214	0.6013	0.4341	0.3779	0.3567	0.2957	0.3454	0.2857	0.2398
19.25	0.0973	0.0983	0.0703	0.1232	0.094	0.0214	0.0952	0.0961	0.116	0.0703	0.0845	0.0884	0.3438	0.3688	0.4002	0.4116	0.4093	0.4172	0.4799	0.5064	0.516	0.4314	0.4152	0.3935	0.0294	0.0061	0.0104	0.0655	0.0441	0.0289	0.2609	0.2308	0.2221	0.184	0.211	0.3019	0.5828	0.6549	0.6238	0.5745	0.6255	0.6048	0.4382	0.388	0.3647	0.302	0.3559	0.2884	0.2409
19.5	0.0982	0.0994	0.071	0.1238	0.095	0.0202	0.0965	0.0973	0.1175	0.0713	0.0854	0.0891	0.3585	0.3812	0.4134	0.4228	0.4212	0.4304	0.4893	0.5105	0.523	0.4436	0.4229	0.4078	0.0295	0.0058	0.0109	0.0659	0.0443	0.0294	0.264	0.2352	0.2342	0.2005	0.2173	0.3067	0.5922	0.6632	0.6286	0.5804	0.628	0.6069	0.4425	0.399	0.3764	0.3099	0.3656	0.2938	0.2401
19.75	0.0996	0.1008	0.0725	0.1243	0.0957	0.0186	0.0977	0.0984	0.1188	0.0722	0.0865	0.0907	0.3788	0.3942	0.4289	0.4385	0.431	0.4393	0.4953	0.5209	0.5268	0.4544	0.4294	0.4156	0.03	0.0057	0.0109	0.0663	0.0444	0.0292	0.2623	0.2373	0.2311	0.2101	0.2271	0.2991	0.5988	0.6688	0.6367	0.584	0.6292	0.608	0.4444	0.4062	0.3867	0.3219	0.3787	0.3015	0.241
20	0.1006	0.1021	0.0739	0.1248	0.0971	0.0181	0.0993	0.1	0.1202	0.0734	0.0871	0.0916	0.3947	0.4059	0.4419	0.4479	0.4431	0.4496	0.5027	0.5289	0.5319	0.4617	0.4345	0.4264	0.0304	0.0056	0.0114	0.0667	0.0449	0.0295	0.2585	0.2374	0.2391	0.2148	0.2444	0.2985	0.6058	0.6733	0.6419	0.5915	0.6298	0.6071	0.4499	0.413	0.3959	0.338	0.3874	0.3117	0.2389
20.25	0.1012	0.1032	0.0748	0.1253	0.0976	0.017	0.0997	0.1007	0.1215	0.0743	0.0883	0.0924	0.4102	0.418	0.4563	0.4605	0.4559	0.4597	0.5081	0.5344	0.5366	0.469	0.4404	0.4339	0.0306	0.0056	0.0112	0.0674	0.0451	0.0297	0.2634	0.2441	0.2538	0.21	0.2512	0.3037	0.6152	0.675	0.6451	0.5967	0.6298	0.6067	0.4554	0.417	0.4031	0.3532	0.3954	0.3212	0.2418
20.5	0.1023	0.1046	0.0762	0.1259	0.0988	0.0162	0.101	0.1018	0.1227	0.0752	0.0893	0.0934	0.4269	0.4247	0.4698	0.4705	0.4669	0.4693	0.5123	0.5412	0.5405	0.4758	0.4462	0.4419	0.0313	0.0055	0.0116	0.0676	0.0454	0.0298	0.2916	0.2406	0.2572	0.2194	0.2559	0.3042	0.6237	0.6745	0.6458	0.6009	0.6283	0.6092	0.4608	0.4206	0.4097	0.3649	0.402	0.3328	0.2423
20.75	0.1033	0.1057	0.0775	0.1253	0.0993	0.0154	0.1021	0.103	0.1238	0.0758	0.0901	0.0943	0.4417	0.4375	0.482	0.4778	0.4744	0.4788	0.5158	0.5458	0.5438	0.4807	0.4518	0.4474	0.0314	0.0053	0.0114	0.0682	0.0455	0.0302	0.2781	0.2404	0.2629	0.2222	0.2574	0.3021	0.6256	0.673	0.6485	0.6028	0.6261	0.6073	0.4632	0.4258	0.4148	0.3777	0.408	0.3417	0.2455
21	0.1044	0.1074	0.0789	0.1249	0.1003	0.015	0.1031	0.1042	0.1253	0.0766	0.0908	0.0952	0.4567	0.4473	0.4965	0.488	0.4827	0.4883	0.5167	0.5522	0.5478	0.4896	0.457	0.4514	0.0321	0.0053	0.0117	0.0686	0.0459	0.0305	0.2777	0.2399	0.262	0.2303	0.2564	0.2968	0.6328	0.6703	0.6466	0.6046	0.6247	0.6081	0.4674	0.4276	0.4197	0.3858	0.4147	0.3516	0.2496
21.25	0.1052	0.1088	0.0804	0.1246	0.1011	0.0152	0.1041	0.1054	0.1266	0.0774	0.0917	0.0964	0.4708	0.4547	0.5037	0.4947	0.4906	0.4922	0.5219	0.5562	0.5525	0.4932	0.4603	0.4576	0.0325	0.0051	0.0115	0.0692	0.046	0.0307	0.2776	0.2481	0.2529	0.2433	0.2533	0.2998	0.6381	0.672	0.6492	0.6025	0.6215	0.6061	0.4717	0.4334	0.4238	0.395	0.4191	0.3611	0.2547
21.5	0.106	0.1101	0.0819	0.1234	0.1023	0.015	0.1057	0.1072	0.1279	0.0778	0.0922	0.0972	0.4781	0.4652	0.5104	0.5032	0.4981	0.4973	0.5273	0.5616	0.5569	0.5013	0.4684	0.4628	0.0326	0.005	0.0117	0.0695	0.0461	0.0307	0.2741	0.2448	0.2586	0.2467	0.258	0.2987	0.6417	0.6706	0.6486	0.6019	0.6199	0.6068	0.4755	0.4361	0.4263	0.4016	0.4229	0.3683	0.2589
21.75	0.107	0.1113	0.0839	0.122	0.103	0.0147	0.1066	0.1082	0.1294	0.0786	0.0932	0.0982	0.4902	0.4731	0.5138	0.5075	0.5049	0.4975	0.5276	0.5655	0.5609	0.5045	0.4749	0.4677	0.0332	0.0052	0.012	0.0702	0.0466	0.0305	0.2731	0.2515	0.2526	0.2514	0.2597	0.299	0.6408	0.6681	0.6496	0.5992	0.6174	0.6046	0.4797	0.4408	0.4312	0.4092	0.4277	0.3753	0.2683
22	0.108	0.1127	0.0856	0.1209	0.1038	0.015	0.1076	0.1093	0.1307	0.0793	0.0942	0.0994	0.4984	0.4788	0.5181	0.513	0.5084	0.5001	0.5314	0.5708	0.5636	0.5111	0.4791	0.4748	0.0337	0.0049	0.0116	0.0707	0.0469	0.0309	0.2722	0.2739	0.2609	0.2454	0.2497	0.3011	0.6433	0.6674	0.6482	0.5991	0.6169	0.6041	0.4858	0.4428	0.4346	0.4154	0.433	0.3813	0.278
22.25	0.1089	0.1138	0.0875	0.1188	0.1048	0.0152	0.1088	0.1107	0.1319	0.0798	0.0949	0.1005	0.506	0.4856	0.5235	0.515	0.5116	0.5016	0.5364	0.577	0.571	0.5145	0.4838	0.477	0.0342	0.0049	0.0114	0.0708	0.0465	0.0313	0.2722	0.2495	0.2686	0.2514	0.2481	0.2914	0.642	0.6683	0.6483	0.598	0.6145	0.6051	0.4899	0.4471	0.439	0.4187	0.4351	0.3858	0.2851
22.5	0.1099	0.1152	0.0897	0.1169	0.1058	0.0149	0.1099	0.1117	0.133	0.0807	0.0959	0.1013	0.5079	0.4879	0.5241	0.5158	0.514	0.5011	0.539	0.5801	0.5746	0.5189	0.4922	0.4834	0.0346	0.0048	0.0108	0.0715	0.047	0.0317	0.2722	0.2521	0.2566	0.2459	0.252	0.2959	0.6371	0.6698	0.6471	0.5934	0.6124	0.6044	0.492	0.452	0.4435	0.422	0.4397	0.3894	0.296
22.75	0.1108	0.1164	0.0918	0.1158	0.1068	0.0152	0.1112	0.113	0.1343	0.0811	0.0966	0.1022	0.5098	0.4917	0.5248	0.5188	0.5158	0.5024	0.5434	0.5877	0.5811	0.5231	0.4993	0.4885	0.0354	0.0055	0.0103	0.0719	0.0473	0.0316	0.2655	0.2534	0.2595	0.244	0.2471	0.2835	0.6354	0.6745	0.6463	0.5909	0.6122	0.6049	0.4996	0.4574	0.4443	0.4248	0.4423	0.3937	0.3073
23	0.1112	0.1175	0.0933	0.1142	0.1076	0.0152	0.1124	0.1145	0.1353	0.0823	0.0975	0.1033	0.5094	0.4915	0.5276	0.5193	0.5143	0.5003	0.5495	0.5931	0.585	0.5282	0.5044	0.4944	0.0352	0.0047	0.0106	0.0723	0.0477	0.0318	0.2623	0.2512	0.2579	0.2561	0.2387	0.2868	0.6315	0.661	0.6456	0.5873	0.6103	0.6038	0.5062	0.4617	0.4508	0.4266	0.4472	0.3981	0.3128
23.25	0.1109	0.1176	0.0947	0.1128	0.1086	0.0151	0.1135	0.1154	0.1368	0.0827	0.0981	0.1044	0.5104	0.4954	0.5282	0.5169	0.5124	0.5008	0.5541	0.5991	0.5909	0.5337	0.5115	0.5	0.0348	0.0033	0.0082	0.0728	0.0476	0.032	0.2627	0.248	0.2557	0.2542	0.2485	0.2849	0.6293	0.6624	0.6447	0.5836	0.6056	0.6017	0.5157	0.4707	0.456	0.4299	0.4526	0.4026	0.3254
23.5	0.112	0.1187	0.0966	0.1117	0.1098	0.0153	0.1147	0.1169	0.1382	0.0836	0.0988	0.1051	0.5131	0.4983	0.5307	0.5164	0.5131	0.5001	0.5578	0.6017	0.594	0.5391	0.5174	0.5044	0.0357	0.003	0.0087	0.073	0.048	0.0324	0.2619	0.2437	0.2563	0.2412	0.243	0.282	0.629	0.6587	0.6436	0.582	0.6069	0.6029	0.5162	0.4759	0.4614	0.4342	0.4584	0.4075	0.3328
23.75	0.113	0.12	0.0984	0.1106	0.1106	0.0144	0.1162	0.1181	0.1396	0.0843	0.0999	0.1062	0.514	0.4976	0.5308	0.5151	0.5107	0.4984	0.5619	0.605	0.5927	0.5448	0.5235	0.5118	0.036	0.003	0.009	0.0732	0.0479	0.0322	0.261	0.2423	0.2582	0.2442	0.2524	0.2843	0.6275	0.657	0.6436	0.5809	0.6038	0.6017	0.5142	0.4827	0.466	0.4377	0.4663	0.4129	0.3386
24	0.1137	0.1209	0.1005	0.1089	0.1112	0.0154	0.1173	0.1194	0.1408	0.0848	0.1009	0.1068	0.5147	0.4989	0.5332	0.512	0.5077	0.4987	0.5668	0.6075	0.5901	0.55	0.5265	0.5176	0.0367	0.0028	0.0092	0.0742	0.0484	0.0322	0.2647	0.2412	0.2497	0.2441	0.2537	0.2862	0.6232	0.6544	0.6425	0.585	0.6037	0.5991	0.5124	0.4916	0.4734	0.4389	0.4715	0.417	0.3438
[truncated: 137 more columns]
