# Supplementary material for: Antibiotics promote intestinal growth of carbapenem-resistant Enterobacteriaceae by enriching nutrients and depleting microbial metabolites
Source: Nat Commun. 2023 Aug 22;14:5094. doi: 10.1038/s41467-023-40872-z (PMC10444851; doi:10.1038/s41467-023-40872-z)
Supplement: Supplementary file 6 — Source Data File [file 41467_2023_40872_MOESM6_ESM.zip › Source Data/Figure S13.xlsx]

## Sheet: Figure S13
Bacteria	Atmosphere	Nutrient	Functional Difference	Lower 95% Confidence Interval	Upper 95% Confidence Interval
E. coli ST617	Aerobic	No carbon	0.038	0.007	0.07
E. coli ST617	Aerobic	Arabinose	6.675	6.397	6.952
E. coli ST617	Aerobic	Fructose	7.206	6.96	7.452
E. coli ST617	Aerobic	Fucose	0.412	0.384	0.441
E. coli ST617	Aerobic	Galactose	5.94	5.638	6.243
E. coli ST617	Aerobic	Glucose	8.844	8.552	9.136
E. coli ST617	Aerobic	Mannose	6.559	6.236	6.881
E. coli ST617	Aerobic	Ribose	2.279	2.088	2.471
E. coli ST617	Aerobic	Xylose	1.765	1.589	1.941
E. coli ST617	Aerobic	N-acetylglucosamine	8.992	8.792	9.192
E. coli ST617	Aerobic	Maltose	5.315	5.047	5.583
E. coli ST617	Aerobic	Sucrose	6.508	6.18	6.835
E. coli ST617	Aerobic	Trehalose	5.154	4.969	5.338
E. coli ST617	Aerobic	Alanine	2.094	1.907	2.281
E. coli ST617	Aerobic	Arginine	0.077	0.046	0.108
E. coli ST617	Aerobic	Aspartate	0.058	0.026	0.09
E. coli ST617	Aerobic	Glutamate	0.147	0.093	0.201
E. coli ST617	Aerobic	Glycine	0.201	0.129	0.274
E. coli ST617	Aerobic	Isoleucine	0.072	0.038	0.106
E. coli ST617	Aerobic	Leucine	0.018	0.005	0.03
E. coli ST617	Aerobic	Lysine	-0.097	-0.046	-0.148
E. coli ST617	Aerobic	Methionine	-0.134	-0.083	-0.185
E. coli ST617	Aerobic	Phenylalanine	0.027	0.016	0.039
E. coli ST617	Aerobic	Proline	0.052	0.032	0.071
E. coli ST617	Aerobic	Threonine	0.04	0.016	0.064
E. coli ST617	Aerobic	Tryptophan	0.043	0.015	0.072
E. coli ST617	Aerobic	Tyrosine	0.058	0.018	0.098
E. coli ST617	Aerobic	Valine	0.038	0.008	0.068
E. coli ST617	Aerobic	Uracil	-0.108	-0.053	-0.162
E. coli ST617	Aerobic	Succinate	0.247	0.184	0.309
E. coli ST617	Anaerobic	No carbon	0.039	0.006	0.072
E. coli ST617	Anaerobic	Arabinose	1.556	1.397	1.715
E. coli ST617	Anaerobic	Fructose	2.976	2.789	3.162
E. coli ST617	Anaerobic	Fucose	-0.132	-0.062	-0.202
E. coli ST617	Anaerobic	Galactose	2.228	2.07	2.386
E. coli ST617	Anaerobic	Glucose	3.275	3.104	3.446
E. coli ST617	Anaerobic	Mannose	2.621	2.493	2.748
E. coli ST617	Anaerobic	Ribose	-0.352	-0.273	-0.432
E. coli ST617	Anaerobic	Xylose	0.595	0.497	0.693
E. coli ST617	Anaerobic	N-acetylglucosamine	3.083	2.911	3.256
E. coli ST617	Anaerobic	Maltose	0.295	0.278	0.312
E. coli ST617	Anaerobic	Sucrose	-0.176	-0.128	-0.223
E. coli ST617	Anaerobic	Trehalose	2.138	1.96	2.316
E. coli ST617	Anaerobic	Alanine	0.087	0.036	0.137
E. coli ST617	Anaerobic	Arginine	0.218	0.155	0.282
E. coli ST617	Anaerobic	Aspartate	-0.171	-0.117	-0.225
E. coli ST617	Anaerobic	Glutamate	-0.112	-0.061	-0.163
E. coli ST617	Anaerobic	Glycine	-0.196	-0.148	-0.243
E. coli ST617	Anaerobic	Isoleucine	-0.246	-0.184	-0.307
E. coli ST617	Anaerobic	Leucine	-0.166	-0.115	-0.218
E. coli ST617	Anaerobic	Lysine	-0.235	-0.174	-0.297
E. coli ST617	Anaerobic	Methionine	-0.334	-0.286	-0.382
E. coli ST617	Anaerobic	Phenylalanine	-0.113	-0.058	-0.167
E. coli ST617	Anaerobic	Proline	-0.061	-0.041	-0.08
E. coli ST617	Anaerobic	Threonine	-0.22	-0.169	-0.27
E. coli ST617	Anaerobic	Tryptophan	-0.127	-0.071	-0.182
E. coli ST617	Anaerobic	Tyrosine	-0.155	-0.115	-0.195
E. coli ST617	Anaerobic	Valine	0.178	0.109	0.247
E. coli ST617	Anaerobic	Uracil	0.188	0.128	0.249
E. coli ST617	Anaerobic	Succinate	-0.098	-0.053	-0.143
E. coli ST167	Aerobic	No carbon	0.021	0.003	0.04
E. coli ST167	Aerobic	Arabinose	6.487	6.235	6.738
E. coli ST167	Aerobic	Fructose	7.121	6.866	7.375
E. coli ST167	Aerobic	Fucose	2.647	2.55	2.744
E. coli ST167	Aerobic	Galactose	6.597	6.399	6.795
E. coli ST167	Aerobic	Glucose	7.964	7.663	8.266
E. coli ST167	Aerobic	Mannose	7.43	7.196	7.665
E. coli ST167	Aerobic	Ribose	5.203	5.022	5.384
E. coli ST167	Aerobic	Xylose	5.195	4.946	5.443
E. coli ST167	Aerobic	N-acetylglucosamine	7.621	7.387	7.856
E. coli ST167	Aerobic	Maltose	7.413	7.203	7.623
E. coli ST167	Aerobic	Sucrose	3.358	3.255	3.461
E. coli ST167	Aerobic	Trehalose	7.362	7.064	7.66
E. coli ST167	Aerobic	Alanine	1.914	1.732	2.096
E. coli ST167	Aerobic	Arginine	-0.017	-0.006	-0.029
E. coli ST167	Aerobic	Aspartate	0.137	0.106	0.168
E. coli ST167	Aerobic	Glutamate	0.127	0.09	0.164
E. coli ST167	Aerobic	Glycine	0.025	0.014	0.035
E. coli ST167	Aerobic	Isoleucine	0.066	0.044	0.088
E. coli ST167	Aerobic	Leucine	0.024	0.008	0.039
E. coli ST167	Aerobic	Lysine	0.037	0.023	0.05
E. coli ST167	Aerobic	Methionine	0.003	0.001	0.005
E. coli ST167	Aerobic	Phenylalanine	-0.023	-0.015	-0.031
E. coli ST167	Aerobic	Proline	0.025	0.01	0.039
E. coli ST167	Aerobic	Threonine	-0.027	-0.009	-0.046
E. coli ST167	Aerobic	Tryptophan	0.026	0.008	0.044
E. coli ST167	Aerobic	Tyrosine	-0.052	-0.039	-0.064
E. coli ST167	Aerobic	Valine	-0.035	-0.02	-0.049
E. coli ST167	Aerobic	Uracil	-0.013	-0.005	-0.021
E. coli ST167	Aerobic	Succinate	0.759	0.696	0.823
E. coli ST167	Anaerobic	No carbon	0.027	0.001	0.052
E. coli ST167	Anaerobic	Arabinose	2.534	2.414	2.653
E. coli ST167	Anaerobic	Fructose	2.514	2.337	2.692
E. coli ST167	Anaerobic	Fucose	-0.367	-0.294	-0.439
E. coli ST167	Anaerobic	Galactose	0.898	0.799	0.998
E. coli ST167	Anaerobic	Glucose	3.833	3.704	3.962
E. coli ST167	Anaerobic	Mannose	2.096	1.916	2.277
E. coli ST167	Anaerobic	Ribose	1.093	0.997	1.19
E. coli ST167	Anaerobic	Xylose	1.531	1.366	1.695
E. coli ST167	Anaerobic	N-acetylglucosamine	3.258	3.078	3.438
E. coli ST167	Anaerobic	Maltose	0.632	0.575	0.688
E. coli ST167	Anaerobic	Sucrose	1.121	1.034	1.209
E. coli ST167	Anaerobic	Trehalose	1.951	1.7	2.202
E. coli ST167	Anaerobic	Alanine	0.093	0.065	0.122
E. coli ST167	Anaerobic	Arginine	0.076	0.043	0.109
E. coli ST167	Anaerobic	Aspartate	-0.143	-0.07	-0.215
E. coli ST167	Anaerobic	Glutamate	-0.207	-0.114	-0.3
E. coli ST167	Anaerobic	Glycine	-0.404	-0.321	-0.486
E. coli ST167	Anaerobic	Isoleucine	-0.254	-0.171	-0.336
E. coli ST167	Anaerobic	Leucine	-0.068	-0.02	-0.115
E. coli ST167	Anaerobic	Lysine	-0.345	-0.256	-0.435
E. coli ST167	Anaerobic	Methionine	-0.341	-0.249	-0.432
E. coli ST167	Anaerobic	Phenylalanine	-0.495	-0.38	-0.609
E. coli ST167	Anaerobic	Proline	-0.215	-0.142	-0.288
E. coli ST167	Anaerobic	Threonine	-0.358	-0.28	-0.435
E. coli ST167	Anaerobic	Tryptophan	-0.239	-0.154	-0.325
E. coli ST167	Anaerobic	Tyrosine	0.032	0.007	0.057
E. coli ST167	Anaerobic	Valine	0.092	0.057	0.127
E. coli ST167	Anaerobic	Uracil	0.382	0.292	0.471
E. coli ST167	Anaerobic	Succinate	-0.192	-0.112	-0.271
