# Supplementary material for: Antibiotics promote intestinal growth of carbapenem-resistant Enterobacteriaceae by enriching nutrients and depleting microbial metabolites
Source: Nat Commun. 2023 Aug 22;14:5094. doi: 10.1038/s41467-023-40872-z (PMC10444851; doi:10.1038/s41467-023-40872-z)
Supplement: Supplementary file 6 — Source Data File [file 41467_2023_40872_MOESM6_ESM.zip › Source Data/Figure S15.xlsx]

## Sheet: E. coli ST617 aerobic
Time (hours)	No_nitrogen														Alanine						Arginine						Aspartate						Glutamate						Glycine						Isoleucine
	Expt 1			Expt 2		Expt 3			Expt 4			Expt 5			Expt 2			Expt 3			Expt 2			Expt 3			Expt 4			Expt 5			Expt 1			Expt 3			Expt 2			Expt 3			Expt 1			Expt 3
	Rep 1	Rep 2	Rep 3	Rep 1	Rep 2	Rep 1	Rep 2	Rep 3	Rep 1	Rep 2	Rep 3	Rep 1	Rep 2	Rep 3	Rep 1	Rep 2	Rep 3	Rep 1	Rep 2	Rep 3	Rep 1	Rep 2	Rep 3	Rep 1	Rep 2	Rep 3	Rep 1	Rep 2	Rep 3	Rep 1	Rep 2	Rep 3	Rep 1	Rep 2	Rep 3	Rep 1	Rep 2	Rep 3	Rep 1	Rep 2	Rep 3	Rep 1	Rep 2	Rep 3	Rep 1	Rep 2	Rep 3	Rep 1	Rep 2
0	0.0949	0.0941	0.0973	0.0829	0.0803	0.086	0.0854	0.0884	0.0587	0.0606	0.0618	0.0693	0.0689	0.0678	0.0818	0.0832	0.0803	0.0843	0.0861	0.1001	0.0856	0.0819	0.078	0.0847	0.0869	0.0838	0.0608	0.0606	0.0624	0.0691	0.0688	0.0689	0.0948	0.0942	0.0952	0.0833	0.081	0.0829	0.083	0.0807	0.082	0.0869	0.0846	0.0875	0.0955	0.0984	0.0964	0.0804	0.0794
0.25	0.0955	0.0935	0.0955	0.0877	0.0824	0.0865	0.0841	0.086	0.0593	0.0613	0.0621	0.0701	0.0691	0.0682	0.0847	0.0865	0.0868	0.0853	0.085	0.1002	0.0896	0.0889	0.0881	0.084	0.0881	0.0857	0.0608	0.0607	0.0613	0.069	0.0689	0.069	0.0933	0.0928	0.0935	0.0828	0.0781	0.0806	0.092	0.0857	0.0928	0.085	0.0827	0.0875	0.0935	0.0972	0.096	0.0828	0.0816
0.5	0.1041	0.0952	0.0967	0.0882	0.0872	0.0925	0.089	0.0912	0.0613	0.0627	0.0649	0.0732	0.0726	0.0706	0.0893	0.0925	0.0897	0.0882	0.0901	0.1046	0.0935	0.0952	0.0987	0.094	0.0979	0.097	0.0641	0.0643	0.0639	0.0716	0.0728	0.0721	0.0952	0.0945	0.0943	0.0889	0.0858	0.0867	0.0999	0.0883	0.0953	0.0937	0.0892	0.0969	0.0946	0.0985	0.0971	0.0935	0.0934
0.75	0.1	0.0958	0.0985	0.0876	0.0897	0.0929	0.0893	0.095	0.0631	0.0637	0.0672	0.0779	0.0753	0.0737	0.0948	0.0966	0.0944	0.0943	0.0996	0.1096	0.096	0.0985	0.1084	0.1065	0.1092	0.1107	0.0649	0.0666	0.0657	0.0754	0.0751	0.076	0.0962	0.096	0.0965	0.0953	0.093	0.0924	0.1069	0.0943	0.1041	0.1004	0.0951	0.1074	0.0978	0.1011	0.0983	0.1076	0.1034
1	0.1018	0.0985	0.0996	0.091	0.0916	0.0922	0.0899	0.0975	0.0652	0.0662	0.0722	0.0824	0.0812	0.0786	0.0933	0.1021	0.097	0.0946	0.1031	0.1176	0.0963	0.1018	0.1185	0.1077	0.1139	0.1207	0.0666	0.0751	0.0716	0.0795	0.08	0.0864	0.0992	0.0993	0.1003	0.1028	0.101	0.0992	0.1123	0.0941	0.1036	0.1097	0.1026	0.1244	0.0995	0.1036	0.1019	0.1243	0.1106
1.25	0.1027	0.1019	0.1029	0.0869	0.0923	0.0939	0.0917	0.1009	0.0657	0.0674	0.0741	0.076	0.0758	0.0747	0.0958	0.1001	0.0989	0.0952	0.1054	0.1236	0.0987	0.1007	0.121	0.1101	0.1197	0.1272	0.0697	0.0795	0.0779	0.0821	0.0851	0.0922	0.104	0.1039	0.1052	0.1091	0.1079	0.1024	0.1185	0.0958	0.1267	0.1122	0.1135	0.127	0.1034	0.1062	0.1032	0.1252	0.1164
1.5	0.1052	0.1054	0.108	0.0877	0.0942	0.0946	0.0995	0.1037	0.07	0.0704	0.0778	0.0797	0.0819	0.0793	0.0996	0.1044	0.1062	0.1029	0.109	0.1271	0.1059	0.1073	0.1282	0.1208	0.1299	0.1398	0.071	0.0845	0.0811	0.086	0.0907	0.1019	0.1094	0.1107	0.1115	0.1185	0.1108	0.1084	0.1177	0.0966	0.1205	0.1195	0.1182	0.1338	0.1077	0.1114	0.1053	0.1375	0.1327
1.75	0.1122	0.1092	0.1115	0.0903	0.0967	0.107	0.1164	0.1167	0.0772	0.0773	0.0855	0.0778	0.0764	0.0752	0.1032	0.1097	0.1142	0.111	0.1226	0.1359	0.1107	0.1152	0.1443	0.1302	0.139	0.1335	0.0748	0.0873	0.0834	0.0917	0.0957	0.1101	0.1168	0.1165	0.1157	0.1219	0.1156	0.1167	0.1275	0.0974	0.1367	0.1236	0.1149	0.1287	0.114	0.1164	0.108	0.1296	0.1249
2	0.1196	0.1118	0.1154	0.088	0.0929	0.1059	0.1189	0.1219	0.0727	0.0712	0.0779	0.0799	0.0801	0.0768	0.1032	0.1051	0.1111	0.1131	0.1256	0.1548	0.1041	0.11	0.1398	0.1484	0.1565	0.146	0.0817	0.0954	0.0922	0.0968	0.1026	0.1201	0.1212	0.1199	0.122	0.1393	0.1252	0.1237	0.1229	0.0959	0.1312	0.1258	0.129	0.1613	0.1163	0.1182	0.1135	0.1585	0.1503
2.25	0.128	0.1153	0.1202	0.0899	0.0968	0.1075	0.1273	0.1345	0.0697	0.0717	0.0762	0.0972	0.0938	0.0924	0.1106	0.1149	0.1207	0.1204	0.1384	0.1701	0.1173	0.1272	0.1656	0.1544	0.165	0.1518	0.0841	0.0974	0.0939	0.1448	0.1477	0.1602	0.1274	0.126	0.1272	0.1499	0.1354	0.1363	0.1304	0.0998	0.1455	0.1394	0.1359	0.1602	0.1207	0.1177	0.1137	0.1605	0.1646
2.5	0.1278	0.1148	0.1184	0.0903	0.0982	0.0976	0.1129	0.1166	0.0756	0.0734	0.0797	0.0886	0.0862	0.0833	0.1198	0.1263	0.1287	0.119	0.1273	0.1595	0.1219	0.1231	0.1707	0.1486	0.1649	0.1541	0.0944	0.1323	0.1213	0.1255	0.1362	0.1679	0.1328	0.1325	0.1332	0.15	0.1268	0.1287	0.1346	0.1034	0.156	0.1341	0.1323	0.1602	0.126	0.1186	0.1063	0.1587	0.1648
2.75	0.131	0.1224	0.1221	0.0924	0.0999	0.0997	0.126	0.1257	0.0781	0.0762	0.083	0.0889	0.0956	0.0913	0.1416	0.153	0.162	0.1167	0.1321	0.1723	0.1558	0.1649	0.2336	0.1613	0.1824	0.1589	0.1041	0.151	0.142	0.1251	0.1432	0.1695	0.1413	0.1398	0.1368	0.1605	0.1354	0.1307	0.1573	0.111	0.1855	0.1433	0.1341	0.1671	0.1276	0.1179	0.1092	0.1694	0.1599
3	0.1285	0.1246	0.1202	0.0901	0.1034	0.0959	0.1051	0.1109	0.1001	0.081	0.0949	0.0874	0.0908	0.0885	0.1494	0.1505	0.1529	0.1295	0.1324	0.1544	0.1356	0.1384	0.2007	0.1528	0.1866	0.1613	0.1239	0.1999	0.2153	0.1191	0.1303	0.1528	0.1492	0.1425	0.1427	0.1481	0.1277	0.1214	0.1487	0.1058	0.1585	0.1507	0.1332	0.1664	0.133	0.1216	0.1092	0.1689	0.1672
3.25	0.1231	0.13	0.123	0.0888	0.0947	0.097	0.1051	0.1118	0.0872	0.0799	0.0885	0.0897	0.0868	0.0897	0.1704	0.1776	0.1819	0.136	0.1488	0.1763	0.1523	0.1688	0.2276	0.1668	0.2005	0.1705	0.1229	0.1643	0.1654	0.1518	0.1677	0.221	0.1598	0.1519	0.1503	0.1653	0.1397	0.1365	0.17	0.1116	0.2026	0.1585	0.1381	0.1834	0.1281	0.1183	0.1119	0.1928	0.1881
3.5	0.1204	0.1312	0.1232	0.0882	0.0969	0.0956	0.1051	0.1109	0.0799	0.0769	0.0848	0.0906	0.0896	0.0907	0.1607	0.1675	0.1695	0.1487	0.158	0.1926	0.1505	0.1428	0.2019	0.1604	0.2073	0.1871	0.1376	0.18	0.1901	0.1642	0.195	0.2269	0.1571	0.1589	0.1597	0.1904	0.1602	0.1433	0.1615	0.1087	0.1596	0.1686	0.1538	0.2155	0.1296	0.1257	0.1137	0.2173	0.1972
3.75	0.1166	0.1258	0.1212	0.0908	0.0978	0.0947	0.101	0.1077	0.0827	0.078	0.0872	0.0921	0.0881	0.093	0.1692	0.1731	0.1862	0.1552	0.1595	0.1904	0.1534	0.1533	0.2364	0.1668	0.2003	0.1843	0.1453	0.2037	0.2286	0.1789	0.2031	0.2354	0.1652	0.1698	0.17	0.1732	0.1532	0.145	0.1705	0.1118	0.1633	0.1654	0.155	0.1873	0.1463	0.1417	0.1194	0.2022	0.1888
4	0.1167	0.1225	0.1198	0.0923	0.0984	0.0977	0.1041	0.109	0.0839	0.079	0.0899	0.0959	0.0865	0.0926	0.179	0.1984	0.1936	0.1725	0.1791	0.2001	0.1627	0.1519	0.2129	0.1837	0.2311	0.1939	0.1875	0.2293	0.232	0.1931	0.2302	0.2948	0.1716	0.1761	0.1807	0.1807	0.1631	0.1555	0.1639	0.1114	0.1414	0.1666	0.1613	0.2022	0.1583	0.1465	0.1169	0.2281	0.2219
4.25	0.1236	0.1255	0.1246	0.1008	0.1047	0.0956	0.1048	0.1101	0.0838	0.0795	0.0911	0.1024	0.0923	0.1014	0.2102	0.2162	0.2279	0.1614	0.1745	0.198	0.1832	0.163	0.2669	0.169	0.2065	0.2061	0.2024	0.26	0.269	0.2341	0.258	0.301	0.1876	0.186	0.1932	0.1777	0.1614	0.1484	0.1988	0.1161	0.167	0.1687	0.1515	0.2039	0.1631	0.1436	0.1177	0.201	0.2032
4.5	0.1199	0.1218	0.1207	0.0982	0.1016	0.0971	0.1107	0.1156	0.0844	0.0812	0.0919	0.1034	0.0935	0.1043	0.2047	0.212	0.2165	0.1775	0.1896	0.2145	0.1664	0.1556	0.248	0.1788	0.2243	0.212	0.2226	0.27	0.3242	0.262	0.2838	0.3402	0.1927	0.1916	0.2002	0.1786	0.1644	0.1581	0.1843	0.1155	0.172	0.1689	0.164	0.213	0.1886	0.163	0.1257	0.211	0.1928
4.75	0.1218	0.122	0.1194	0.1247	0.1056	0.0992	0.1043	0.1101	0.0886	0.0839	0.0949	0.1007	0.0899	0.0991	0.2514	0.2542	0.2582	0.1863	0.1968	0.2154	0.2016	0.1874	0.2667	0.1788	0.2151	0.1964	0.2406	0.3361	0.337	0.2446	0.2667	0.3349	0.2	0.1968	0.2127	0.1683	0.1584	0.155	0.2187	0.1225	0.1999	0.1682	0.1605	0.1914	0.2016	0.1732	0.1291	0.2032	0.2081
5	0.1197	0.1162	0.1134	0.1139	0.1045	0.0935	0.0992	0.1048	0.0934	0.0833	0.0977	0.0996	0.0918	0.1046	0.243	0.2511	0.264	0.1804	0.1898	0.2079	0.1943	0.1788	0.263	0.1593	0.195	0.1928	0.3728	0.3171	0.3479	0.2831	0.3194	0.3966	0.2057	0.1957	0.2174	0.1579	0.1414	0.1404	0.2007	0.1184	0.1843	0.1487	0.1429	0.1895	0.2129	0.1927	0.1287	0.1879	0.1936
5.25	0.1316	0.1222	0.1198	0.1176	0.1079	0.0961	0.1015	0.1053	0.0889	0.0831	0.0971	0.1082	0.0936	0.1118	0.2899	0.2767	0.2917	0.2028	0.2115	0.227	0.2115	0.2168	0.2838	0.1722	0.1982	0.2049	0.4071	0.4449	0.4375	0.3301	0.3347	0.3884	0.2208	0.2141	0.238	0.158	0.15	0.1491	0.2154	0.1217	0.202	0.1723	0.152	0.1877	0.2175	0.1832	0.1289	0.1983	0.2067
5.5	0.1197	0.1161	0.1175	0.109	0.1017	0.1011	0.1056	0.1077	0.09	0.0855	0.0989	0.1171	0.093	0.1086	0.2552	0.2644	0.2742	0.2238	0.2361	0.2367	0.1789	0.1712	0.2476	0.1845	0.2168	0.2123	0.4403	0.4719	0.487	0.3146	0.3402	0.3792	0.207	0.2104	0.2281	0.1918	0.1759	0.1652	0.1912	0.1216	0.1866	0.1989	0.1703	0.2058	0.2505	0.2204	0.1386	0.2264	0.2209
5.75	0.119	0.1151	0.1156	0.1105	0.1045	0.1008	0.1036	0.106	0.0932	0.0856	0.104	0.1119	0.095	0.1132	0.2841	0.2823	0.2904	0.2468	0.2492	0.2645	0.2182	0.187	0.2803	0.1919	0.2167	0.2202	0.4742	0.4916	0.509	0.42	0.469	0.5059	0.2132	0.2159	0.2353	0.17	0.1603	0.1744	0.2183	0.1285	0.2069	0.2026	0.1723	0.2073	0.256	0.2298	0.1428	0.2428	0.2309
6	0.1208	0.114	0.1124	0.1158	0.1096	0.105	0.1041	0.1164	0.0898	0.0893	0.1013	0.1192	0.1009	0.1142	0.2969	0.2823	0.3163	0.2549	0.2635	0.2761	0.2067	0.1977	0.2662	0.2222	0.2465	0.2488	0.5	0.4763	0.513	0.4298	0.5023	0.5423	0.2239	0.2134	0.2393	0.2052	0.2047	0.1857	0.2245	0.1333	0.2028	0.2151	0.1862	0.2442	0.2525	0.2351	0.1416	0.2552	0.2516
6.25	0.1181	0.1149	0.1163	0.1176	0.11	0.0992	0.1041	0.1077	0.0881	0.0883	0.1033	0.1319	0.1007	0.1154	0.3481	0.3288	0.3647	0.2515	0.268	0.2758	0.2522	0.243	0.3162	0.1952	0.2403	0.2532	0.5736	0.5514	0.5758	0.44	0.4854	0.5118	0.222	0.2261	0.2499	0.183	0.1673	0.1727	0.2458	0.1407	0.2491	0.2106	0.1737	0.2222	0.2648	0.2505	0.1627	0.2368	0.2162
6.5	0.1239	0.1179	0.1178	0.1104	0.1053	0.0954	0.1016	0.1054	0.0913	0.0908	0.1124	0.126	0.0976	0.1204	0.3318	0.3005	0.3528	0.259	0.2702	0.2715	0.2335	0.2123	0.2948	0.1921	0.2172	0.2201	0.7191	0.6697	0.6731	0.5593	0.541	0.5528	0.2369	0.2316	0.2555	0.1931	0.1685	0.1648	0.2393	0.1502	0.2464	0.1916	0.176	0.2055	0.2659	0.2503	0.1573	0.2137	0.2097
6.75	0.1391	0.1243	0.1205	0.1203	0.1076	0.0996	0.1049	0.1051	0.0948	0.0939	0.1146	0.1384	0.1093	0.1227	0.3522	0.3117	0.3441	0.2829	0.2943	0.3019	0.2378	0.2112	0.271	0.1914	0.2117	0.2288	0.7394	0.6716	0.7021	0.6095	0.5758	0.5955	0.2474	0.2508	0.2634	0.1898	0.1701	0.1795	0.2483	0.1591	0.2213	0.2235	0.1764	0.2507	0.2774	0.2492	0.156	0.2354	0.2198
7	0.135	0.1177	0.1206	0.1302	0.104	0.0965	0.0979	0.1036	0.0925	0.0961	0.1169	0.1411	0.1138	0.1173	0.3775	0.3519	0.3662	0.2934	0.306	0.3059	0.2525	0.2216	0.2739	0.2166	0.2402	0.2451	0.7583	0.7489	0.7643	0.5852	0.6073	0.6457	0.2457	0.2409	0.2696	0.2128	0.1708	0.1728	0.2176	0.1657	0.249	0.2222	0.185	0.2388	0.2909	0.2633	0.1782	0.239	0.2161
7.25	0.1388	0.1175	0.1208	0.1224	0.1104	0.0966	0.097	0.1138	0.0963	0.1068	0.1224	0.1505	0.1158	0.1281	0.43	0.3703	0.4184	0.3046	0.3096	0.3045	0.2808	0.2422	0.3068	0.1915	0.2262	0.232	0.7778	0.7694	0.7845	0.6289	0.6334	0.6907	0.2494	0.2446	0.274	0.2027	0.1858	0.1742	0.2309	0.1825	0.2868	0.2195	0.1909	0.231	0.2856	0.2829	0.1915	0.2352	0.2232
7.5	0.1402	0.1163	0.1225	0.1199	0.1038	0.0981	0.0997	0.1038	0.0978	0.0983	0.1184	0.128	0.1043	0.1144	0.3944	0.3539	0.4024	0.3074	0.3075	0.3087	0.261	0.2395	0.2949	0.2054	0.2132	0.2218	0.8052	0.7894	0.7897	0.5771	0.5814	0.68	0.2527	0.2494	0.2838	0.2143	0.1876	0.1665	0.2199	0.1888	0.2646	0.2451	0.1899	0.2413	0.2942	0.265	0.1679	0.2105	0.2061
7.75	0.1371	0.116	0.1236	0.123	0.108	0.0985	0.1055	0.1189	0.1016	0.1147	0.1285	0.1484	0.1092	0.1257	0.4524	0.4124	0.4377	0.3169	0.3325	0.3246	0.2932	0.2626	0.2915	0.2205	0.2392	0.2311	0.8804	0.8077	0.8151	0.6295	0.6537	0.6909	0.262	0.2583	0.2883	0.2024	0.2096	0.18	0.2478	0.2138	0.281	0.2653	0.1999	0.2668	0.3238	0.2972	0.1713	0.2723	0.2353
8	0.1356	0.1161	0.1224	0.1242	0.107	0.0956	0.0977	0.1026	0.096	0.0971	0.1309	0.1353	0.1111	0.1315	0.437	0.4105	0.4487	0.3491	0.3317	0.3212	0.2896	0.2553	0.3016	0.1977	0.2034	0.2101	0.9132	0.913	0.8803	0.7324	0.7412	0.6763	0.2648	0.2563	0.2918	0.2111	0.1817	0.1888	0.272	0.2241	0.3192	0.2383	0.1945	0.2561	0.3166	0.3055	0.1647	0.216	0.2097
8.25	0.136	0.1213	0.1228	0.1116	0.1032	0.1074	0.1114	0.1209	0.0966	0.1051	0.1239	0.1288	0.1137	0.1264	0.4211	0.3991	0.4365	0.3817	0.4003	0.3988	0.2575	0.2577	0.2985	0.2305	0.2553	0.2654	0.902	0.8994	0.9009	0.7812	0.7945	0.7857	0.2691	0.2602	0.2936	0.2711	0.2361	0.242	0.2643	0.2323	0.3034	0.3312	0.2342	0.3153	0.3246	0.3163	0.1792	0.2758	0.2854
8.5	0.1381	0.1232	0.1236	0.1169	0.1055	0.0965	0.1068	0.1064	0.1054	0.1074	0.124	0.1165	0.1137	0.1357	0.4531	0.4287	0.478	0.3257	0.3435	0.3472	0.2917	0.2808	0.312	0.2164	0.2182	0.2575	0.9092	0.9541	0.8965	0.8235	0.8302	0.7985	0.2791	0.2727	0.3022	0.1955	0.1973	0.1892	0.2538	0.2559	0.3021	0.2456	0.2173	0.2615	0.3442	0.3391	0.2369	0.2197	0.2063
8.75	0.1273	0.1188	0.1206	0.119	0.1028	0.0941	0.0966	0.1179	0.1039	0.0969	0.1226	0.1258	0.113	0.1427	0.4227	0.4397	0.4894	0.4015	0.3816	0.3789	0.2787	0.2768	0.3237	0.2338	0.2395	0.2411	0.9094	0.9172	0.9308	0.8447	0.8719	0.8288	0.2695	0.2685	0.2966	0.2441	0.2238	0.2025	0.2726	0.2492	0.2873	0.3068	0.2239	0.3124	0.3397	0.3323	0.2497	0.2474	0.2639
9	0.1444	0.127	0.1282	0.1164	0.106	0.0933	0.0932	0.102	0.0985	0.0961	0.1336	0.1206	0.1182	0.1411	0.4764	0.4687	0.492	0.3953	0.4069	0.386	0.3044	0.2804	0.3278	0.2305	0.2294	0.2436	0.8804	0.9301	0.9405	0.8542	0.8927	0.8799	0.2868	0.2685	0.3163	0.2072	0.2005	0.2075	0.3046	0.2655	0.2929	0.2507	0.2149	0.245	0.3417	0.2816	0.2018	0.2473	0.2216
9.25	0.1421	0.1233	0.1289	0.1232	0.1041	0.0964	0.0987	0.1193	0.1005	0.0971	0.1267	0.1249	0.1203	0.1392	0.4801	0.4883	0.4913	0.4251	0.4223	0.4026	0.3294	0.2857	0.3251	0.2382	0.2525	0.2543	0.8692	0.9591	0.936	0.8777	0.8937	0.8795	0.2874	0.2827	0.3206	0.2484	0.2272	0.2041	0.3365	0.2834	0.3399	0.2973	0.2471	0.3347	0.3271	0.3085	0.1976	0.2584	0.2314
9.5	0.1264	0.1168	0.1265	0.1182	0.1036	0.0976	0.1011	0.1035	0.1073	0.1119	0.1254	0.1204	0.1203	0.1318	0.5242	0.5125	0.5414	0.4661	0.4806	0.4598	0.3501	0.3054	0.3934	0.2647	0.287	0.2863	0.8936	0.9558	0.9679	0.8704	0.8782	0.8841	0.2895	0.2915	0.3265	0.2759	0.2691	0.2287	0.3429	0.3222	0.3825	0.3681	0.279	0.3178	0.2704	0.2752	0.2219	0.3233	0.2788
9.75	0.1384	0.1199	0.1309	0.1186	0.1061	0.092	0.1082	0.0967	0.1006	0.1	0.1236	0.12	0.1263	0.1269	0.5316	0.5277	0.5603	0.4089	0.4292	0.4277	0.3354	0.2979	0.3438	0.2534	0.2434	0.2877	0.8919	0.9501	0.9462	0.8898	0.9121	0.9173	0.3004	0.2994	0.3294	0.2344	0.2099	0.2187	0.3191	0.322	0.3835	0.3537	0.2542	0.3327	0.2706	0.27	0.2036	0.2656	0.2339
10	0.1259	0.114	0.1254	0.1243	0.1063	0.0993	0.0982	0.0985	0.1138	0.1165	0.1332	0.1172	0.1241	0.1119	0.5354	0.5415	0.5641	0.5021	0.4788	0.4467	0.3594	0.3122	0.3695	0.2639	0.2654	0.2971	0.9141	0.9588	0.9421	0.9032	0.9194	0.928	0.2946	0.3177	0.3281	0.2707	0.2649	0.2513	0.3405	0.3255	0.4082	0.3558	0.2589	0.3365	0.2796	0.3035	0.215	0.2864	0.2546
10.25	0.1232	0.113	0.1262	0.124	0.1064	0.0931	0.0943	0.1019	0.0996	0.0992	0.1142	0.1204	0.1201	0.1159	0.5048	0.5036	0.5449	0.4575	0.5003	0.4678	0.3586	0.3359	0.3916	0.2803	0.2765	0.2901	0.8847	0.9465	0.9619	0.9154	0.923	0.923	0.296	0.3189	0.3334	0.2479	0.2669	0.2139	0.329	0.3374	0.4344	0.3624	0.282	0.3107	0.2713	0.3076	0.1982	0.3116	0.2426
10.5	0.1194	0.1121	0.1255	0.1151	0.1048	0.0997	0.0959	0.0997	0.11	0.1149	0.1289	0.1159	0.1175	0.1104	0.5523	0.5046	0.5862	0.5316	0.5177	0.4868	0.3493	0.3327	0.3754	0.2813	0.2761	0.2922	0.9264	0.985	0.9733	0.9411	0.9407	0.9363	0.3049	0.3236	0.3385	0.2752	0.2144	0.272	0.33	0.3507	0.4075	0.3607	0.2858	0.3471	0.2878	0.3235	0.2149	0.2956	0.2721
10.75	0.1208	0.11	0.1247	0.1139	0.1034	0.0947	0.0923	0.0972	0.1046	0.1034	0.1194	0.1131	0.1201	0.1096	0.5954	0.5488	0.5926	0.5781	0.5606	0.5069	0.3747	0.3318	0.3498	0.2537	0.2813	0.2986	0.9302	0.9703	0.9652	0.9188	0.9232	0.9278	0.3068	0.3223	0.3508	0.2828	0.2275	0.2462	0.3573	0.3878	0.4287	0.3928	0.3101	0.3679	0.2899	0.3375	0.2154	0.3099	0.2428
11	0.1185	0.1108	0.1245	0.1204	0.1064	0.0932	0.0928	0.1065	0.1062	0.1152	0.117	0.1069	0.113	0.1078	0.6115	0.5803	0.6073	0.5968	0.5788	0.5123	0.4288	0.3674	0.3824	0.2824	0.2674	0.3	0.9389	0.9748	0.9793	0.9426	0.939	0.9443	0.3084	0.3252	0.3438	0.2828	0.2792	0.2417	0.4011	0.4364	0.4609	0.4225	0.3108	0.3937	0.3353	0.304	0.2063	0.2946	0.2604
11.25	0.143	0.1177	0.1373	0.1143	0.1093	0.1044	0.1021	0.1089	0.0984	0.0949	0.1036	0.1095	0.111	0.1091	0.6098	0.5826	0.6429	0.6537	0.6103	0.5214	0.439	0.3636	0.4322	0.3478	0.332	0.3339	0.9569	0.9831	0.9737	0.9539	0.9504	0.957	0.3197	0.3261	0.3092	0.2926	0.3111	0.3061	0.426	0.4483	0.4888	0.465	0.357	0.4316	0.3051	0.3017	0.1862	0.3779	0.3053
11.5	0.1228	0.1084	0.1296	0.1131	0.1043	0.0934	0.0919	0.0996	0.1018	0.1047	0.1162	0.1052	0.1143	0.1028	0.5963	0.5533	0.6833	0.5934	0.5758	0.5135	0.4375	0.394	0.4316	0.317	0.3243	0.3037	0.9551	0.9923	0.9683	0.9569	0.9471	0.9534	0.3054	0.3308	0.3666	0.2411	0.2475	0.2426	0.4111	0.4082	0.4916	0.4218	0.3375	0.4081	0.3314	0.3194	0.2166	0.3055	0.2472
11.75	0.1189	0.1093	0.128	0.1077	0.0985	0.1045	0.0951	0.1013	0.1104	0.1063	0.1104	0.1038	0.1103	0.101	0.5535	0.4908	0.6862	0.6218	0.6271	0.537	0.4322	0.3613	0.4269	0.3313	0.3184	0.3428	0.9378	0.9837	0.9782	0.963	0.9591	0.9688	0.3083	0.3381	0.3767	0.2995	0.2776	0.2586	0.3544	0.3677	0.4377	0.474	0.3776	0.4271	0.3155	0.2766	0.2201	0.333	0.2981
12	0.1239	0.1115	0.1281	0.1013	0.0977	0.1026	0.1014	0.1542	0.1366	0.1185	0.1274	0.0979	0.1009	0.0949	0.5898	0.5422	0.6811	0.6855	0.7126	0.5976	0.4631	0.3908	0.4452	0.4121	0.4017	0.3773	0.964	0.9979	0.9997	0.9488	0.9513	0.9608	0.3173	0.3408	0.3772	0.3595	0.3361	0.3498	0.4313	0.472	0.4574	0.5101	0.4051	0.513	0.327	0.2888	0.2118	0.4171	0.2884
12.25	0.1334	0.1135	0.1315	0.1097	0.0993	0.0953	0.094	0.1152	0.1064	0.0953	0.106	0.099	0.102	0.0951	0.6108	0.6447	0.7279	0.6717	0.6275	0.5517	0.4671	0.4231	0.4504	0.3526	0.3744	0.3563	0.9689	1.0005	0.9881	0.9519	0.9602	0.9721	0.3247	0.3348	0.3747	0.2808	0.2748	0.2843	0.5094	0.5389	0.5503	0.4416	0.4141	0.4485	0.3126	0.2864	0.2131	0.3567	0.3077
12.5	0.1245	0.1067	0.1235	0.1375	0.1042	0.0942	0.091	0.099	0.1033	0.097	0.1123	0.097	0.1067	0.0975	0.673	0.6908	0.7663	0.6522	0.6391	0.5954	0.539	0.4671	0.4914	0.3776	0.3583	0.3807	0.9556	0.999	1.0004	0.97	0.9661	0.9687	0.3281	0.3477	0.375	0.2804	0.2539	0.2726	0.5772	0.6193	0.6395	0.5158	0.4392	0.4992	0.3326	0.2829	0.2043	0.3353	0.3005
12.75	0.1369	0.1087	0.1309	0.1048	0.1018	0.0912	0.0912	0.0959	0.1057	0.0982	0.1083	0.0939	0.1119	0.0977	0.647	0.6801	0.6964	0.5481	0.5309	0.5241	0.4598	0.4249	0.4639	0.3706	0.3189	0.3527	0.9977	1.01	0.996	0.9611	0.9596	0.9842	0.338	0.3459	0.371	0.2513	0.2293	0.2368	0.623	0.6459	0.6929	0.4616	0.4232	0.4399	0.3325	0.2649	0.1926	0.2775	0.2703
13	0.1359	0.1067	0.1292	0.1188	0.1009	0.0948	0.094	0.0978	0.1327	0.1127	0.12	0.0962	0.1181	0.098	0.663	0.6744	0.7321	0.6116	0.5927	0.5698	0.4685	0.4102	0.4658	0.3879	0.3843	0.3733	1.013	1.0431	1.0254	0.9749	0.9589	0.9667	0.3375	0.343	0.3691	0.2689	0.2802	0.2741	0.6675	0.659	0.7289	0.466	0.4372	0.4877	0.2758	0.2702	0.2069	0.3354	0.3169
13.25	0.1314	0.1041	0.1274	0.1187	0.1008	0.0951	0.1054	0.1078	0.1234	0.1289	0.1436	0.0937	0.1061	0.0942	0.6655	0.7015	0.7488	0.6705	0.6542	0.5806	0.5073	0.423	0.4947	0.4443	0.3979	0.3951	1.0068	1.0593	1.0488	0.9736	0.9667	0.9901	0.3464	0.3443	0.3809	0.2971	0.2979	0.3127	0.7569	0.7262	0.7178	0.5408	0.4683	0.5154	0.305	0.2651	0.1824	0.3573	0.3246
13.5	0.1096	0.1027	0.1218	0.1073	0.1041	0.0954	0.092	0.0993	0.1088	0.1017	0.1143	0.096	0.1219	0.0969	0.626	0.7045	0.7577	0.6703	0.5789	0.5892	0.4402	0.4302	0.5065	0.4049	0.43	0.3934	0.9953	1.0277	1.0273	0.9622	0.9395	0.9437	0.3631	0.3576	0.3852	0.3001	0.2987	0.256	0.7297	0.7723	0.7286	0.5556	0.478	0.494	0.3472	0.2861	0.1863	0.3527	0.3292
13.75	0.113	0.0994	0.1172	0.1034	0.0993	0.1052	0.0957	0.1041	0.1275	0.1154	0.1295	0.0969	0.1137	0.1037	0.5974	0.7186	0.768	0.6958	0.6519	0.6005	0.4563	0.4377	0.479	0.4501	0.4555	0.4312	0.979	1.0187	1.0241	0.9627	0.9554	0.9879	0.3508	0.35	0.3746	0.3142	0.288	0.3049	0.86	0.8472	0.7969	0.6565	0.5426	0.5608	0.3149	0.2716	0.2335	0.3318	0.3524
14	0.111	0.0998	0.1157	0.1057	0.0993	0.0925	0.0911	0.0976	0.1398	0.1344	0.1289	0.1036	0.1311	0.1106	0.6192	0.6667	0.7552	0.707	0.6782	0.6199	0.6061	0.4856	0.5349	0.4425	0.4343	0.4272	1.0306	1.0611	1.069	0.9829	0.9731	0.9981	0.3527	0.3553	0.3769	0.2636	0.319	0.2683	0.8923	0.8768	0.8486	0.6726	0.5865	0.5787	0.3095	0.3112	0.2772	0.317	0.3259
14.25	0.1179	0.1007	0.1183	0.1073	0.1002	0.1001	0.1012	0.1011	0.1139	0.1013	0.1127	0.1	0.1138	0.1017	0.6249	0.662	0.7818	0.7478	0.7048	0.6601	0.6867	0.5916	0.621	0.4917	0.4829	0.4096	1.0334	1.0516	1.0568	0.9975	0.97	0.9615	0.3408	0.3543	0.3708	0.275	0.2861	0.307	0.8929	0.8956	0.8741	0.7152	0.6208	0.6761	0.3329	0.2795	0.2603	0.3151	0.3114
14.5	0.1086	0.0983	0.1117	0.1039	0.0998	0.1048	0.1012	0.1192	0.1429	0.1219	0.1272	0.1073	0.1199	0.1029	0.6418	0.6535	0.7743	0.7961	0.6726	0.7026	0.706	0.6436	0.6691	0.5048	0.5015	0.4472	1.0368	1.0515	1.051	0.9927	0.9778	1.008	0.3432	0.3503	0.3676	0.3745	0.3652	0.3176	0.8967	0.912	0.8641	0.7599	0.7238	0.774	0.3085	0.3015	0.2635	0.3765	0.3699
14.75	0.1063	0.0986	0.1097	0.1057	0.0987	0.0949	0.0921	0.0986	0.1208	0.1111	0.1264	0.0983	0.12	0.1064	0.6332	0.6636	0.7752	0.7908	0.7367	0.7135	0.6297	0.5234	0.6316	0.5277	0.547	0.5047	1.0511	1.0445	1.0416	1.0134	0.9974	1.0176	0.3639	0.3574	0.3739	0.268	0.2925	0.3235	0.9256	0.9496	0.9295	0.7966	0.7446	0.8193	0.3329	0.3196	0.2711	0.3647	0.3403
15	0.116	0.0976	0.1119	0.1054	0.1009	0.0963	0.0912	0.1003	0.1151	0.1045	0.1094	0.0977	0.1151	0.1104	0.6947	0.722	0.8323	0.7674	0.741	0.6246	0.6886	0.6239	0.712	0.5155	0.5084	0.4232	1.0338	1.0252	1.0379	0.9999	0.989	0.9684	0.3721	0.3572	0.3808	0.2464	0.2248	0.2877	0.98	0.9541	0.9263	0.804	0.7367	0.7628	0.3249	0.3231	0.2579	0.3278	0.2798
15.25	0.1146	0.0978	0.1102	0.1118	0.099	0.0896	0.09	0.095	0.1164	0.1044	0.1161	0.0957	0.1137	0.1031	0.6743	0.6985	0.8062	0.7432	0.7314	0.6274	0.7818	0.6076	0.765	0.5233	0.4746	0.4794	1.0558	1.0568	1.0533	1.0103	1.0074	1.0192	0.3722	0.3649	0.3826	0.3215	0.2218	0.249	0.9798	0.9719	0.9282	0.8149	0.7573	0.7327	0.2929	0.3197	0.2757	0.2731	0.2593
15.5	0.0977	0.0943	0.1033	0.1116	0.098	0.0891	0.0905	0.0953	0.1532	0.1319	0.1396	0.0946	0.1008	0.0959	0.7045	0.714	0.8108	0.7223	0.7281	0.6283	0.813	0.6942	0.7934	0.5073	0.4839	0.4934	1.0503	1.0475	1.0475	0.9906	0.9809	0.9871	0.3814	0.3675	0.3895	0.2517	0.2517	0.2476	0.9956	0.9759	0.9567	0.8409	0.7905	0.7514	0.2968	0.3434	0.3101	0.3052	0.2956
15.75	0.1043	0.0944	0.1062	0.1131	0.0988	0.091	0.0938	0.1008	0.1149	0.102	0.1116	0.0949	0.1066	0.0962	0.6854	0.698	0.8054	0.7441	0.7702	0.702	0.8137	0.6487	0.8017	0.6436	0.5994	0.5574	1.0554	1.0502	1.0458	0.9922	0.9928	0.9894	0.3778	0.3752	0.3842	0.2896	0.3017	0.2882	1.0005	1.0126	0.9592	0.8629	0.8311	0.8616	0.3167	0.3373	0.2918	0.3633	0.322
16	0.1081	0.0923	0.1007	0.118	0.0999	0.0948	0.0999	0.1009	0.1152	0.1061	0.1119	0.0922	0.1114	0.0929	0.7248	0.7202	0.8177	0.799	0.7882	0.7032	0.8823	0.7972	0.8688	0.6384	0.5949	0.5953	1.0518	1.0567	1.0561	0.9972	0.9847	1.0077	0.3745	0.3553	0.3685	0.3195	0.3139	0.3196	1.0473	0.9822	0.9913	0.9196	0.8785	0.8691	0.2972	0.3243	0.2765	0.3609	0.3613
16.25	0.1025	0.0926	0.102	0.1411	0.0984	0.1013	0.0921	0.1023	0.1139	0.108	0.1109	0.0921	0.1079	0.0939	0.7443	0.7001	0.827	0.7828	0.7898	0.7086	0.8693	0.7662	0.878	0.7407	0.5696	0.625	1.049	1.0589	1.0616	1.0069	1.0102	1.0206	0.3841	0.3687	0.3822	0.3035	0.3195	0.2459	1.0444	0.9985	0.9748	0.9224	0.8914	0.9314	0.3339	0.3552	0.2922	0.3434	0.3259
16.5	0.1107	0.0922	0.1033	0.1003	0.0958	0.0912	0.0911	0.098	0.1257	0.1111	0.1234	0.0919	0.1054	0.0938	0.7218	0.7252	0.8199	0.8088	0.7952	0.7217	0.8638	0.6979	0.8705	0.7812	0.6212	0.5839	1.0504	1.0592	1.0645	1.0205	1.0194	0.9999	0.3934	0.3826	0.3979	0.3173	0.299	0.2758	1.0342	1.034	0.9963	0.9677	0.937	0.9566	0.3605	0.3678	0.2699	0.3366	0.3001
16.75	0.0997	0.0914	0.1021	0.1122	0.0971	0.0916	0.09	0.0963	0.1345	0.1206	0.1401	0.093	0.1085	0.0944	0.7283	0.7121	0.8251	0.8033	0.7981	0.7503	0.8634	0.7159	0.8853	0.7284	0.7379	0.7024	1.0276	1.0422	1.0434	0.998	0.9996	0.9881	0.4012	0.3835	0.3989	0.2891	0.2981	0.3024	1.0356	1.0042	1.0043	0.9383	0.9426	0.9622	0.3278	0.3616	0.29	0.3422	0.3567
17	0.0993	0.0911	0.1014	0.1498	0.1043	0.0929	0.0933	0.0974	0.1425	0.1222	0.1288	0.0956	0.1061	0.092	0.7632	0.708	0.8154	0.809	0.8103	0.7369	0.9064	0.86	0.9772	0.7799	0.7685	0.7219	1.0296	1.072	1.0528	1.0105	1.0072	0.9936	0.4058	0.3942	0.4048	0.3055	0.2428	0.2575	1.0537	0.9856	0.9863	0.9356	0.9426	0.9598	0.3303	0.3649	0.3176	0.3356	0.3391
17.25	0.1002	0.091	0.1012	0.0988	0.0972	0.09	0.0904	0.0974	0.1479	0.1324	0.1254	0.0896	0.0897	0.0897	0.7438	0.7159	0.7703	0.8112	0.8193	0.7391	0.927	0.8405	0.9262	0.7584	0.8008	0.7447	1.0663	1.0845	1.0571	0.9822	0.9902	1.024	0.4085	0.407	0.4194	0.3305	0.2987	0.308	1.0054	0.9455	0.9541	0.9319	0.9449	0.9788	0.3454	0.3885	0.3309	0.3481	0.3431
17.5	0.0993	0.0899	0.0985	0.108	0.0972	0.0912	0.0903	0.0968	0.1201	0.1045	0.1129	0.0932	0.0954	0.0912	0.743	0.7223	0.8202	0.8341	0.8163	0.7353	0.9212	0.8354	0.9639	0.7928	0.767	0.7971	1.0915	1.1063	1.0783	1.0047	1.0026	1.0017	0.4107	0.4129	0.4194	0.2961	0.308	0.3146	0.9906	0.9393	0.9614	0.9484	0.9319	0.9704	0.3639	0.3805	0.3063	0.4053	0.3638
17.75	0.1091	0.0909	0.0998	0.108	0.0966	0.0939	0.0918	0.0983	0.1167	0.1142	0.111	0.0866	0.0885	0.0877	0.7512	0.7262	0.8062	0.824	0.8144	0.7649	0.985	0.9087	1.0011	0.7779	0.7604	0.8068	1.0468	1.0729	1.065	0.9852	0.993	1.0101	0.41	0.4092	0.4157	0.3206	0.3029	0.3045	0.9905	0.9541	0.9502	0.9821	0.9254	1.0058	0.3694	0.3585	0.2931	0.4174	0.3808
18	0.0964	0.0853	0.0921	0.109	0.0991	0.1065	0.0928	0.099	0.1138	0.102	0.1083	0.0869	0.0895	0.0907	0.781	0.7481	0.8304	0.8175	0.8049	0.75	1.0061	0.9558	1.0304	0.8659	0.7823	0.834	1.0619	1.0713	1.0649	1.0128	1.0025	1.0129	0.4104	0.4057	0.4056	0.3642	0.309	0.3231	0.9824	0.9	0.9254	0.9503	0.9415	0.9896	0.3463	0.3689	0.296	0.3551	0.3825
18.25	0.0971	0.0865	0.0944	0.1055	0.0966	0.0954	0.096	0.111	0.1202	0.1083	0.1175	0.0949	0.119	0.1152	0.7653	0.7368	0.8296	0.8304	0.83	0.7694	1.0318	0.9995	1.0426	0.9179	0.8227	0.7961	1.075	1.0724	1.088	1.0422	1.0291	1.0253	0.4162	0.4193	0.4249	0.3133	0.2955	0.3501	0.9745	0.949	0.9459	0.9134	0.9097	0.8891	0.3751	0.3729	0.3226	0.3887	0.3657
18.5	0.1072	0.0861	0.095	0.1033	0.0963	0.0923	0.0894	0.0959	0.1152	0.1046	0.1122	0.088	0.0968	0.0949	0.7578	0.7342	0.7987	0.7959	0.7906	0.7076	0.9426	0.9891	1.0125	0.9406	0.8976	0.8758	1.0179	1.0458	1.0609	1.0237	1.0209	1.0375	0.4147	0.4173	0.4289	0.3104	0.3006	0.3198	0.9403	0.9599	0.9189	0.8929	0.9102	0.9844	0.3724	0.3638	0.3133	0.3502	0.3935
18.75	0.1071	0.0848	0.0928	0.1027	0.0984	0.1008	0.092	0.0984	0.1193	0.1215	0.1186	0.0885	0.0965	0.1014	0.758	0.7214	0.8146	0.8203	0.8034	0.7416	1.0289	0.9987	1.0237	0.9879	0.8738	0.8838	1.0544	1.0477	1.069	1.0079	1.014	1.0542	0.4231	0.4216	0.4282	0.2988	0.3179	0.3263	0.9482	0.9595	0.9557	0.9023	0.8945	0.9847	0.3608	0.3605	0.2922	0.3484	0.3877
19	0.0976	0.0851	0.0912	0.0966	0.0961	0.1034	0.0983	0.1112	0.124	0.1119	0.1218	0.0863	0.0989	0.1078	0.7616	0.7247	0.8249	0.8258	0.8008	0.7758	0.9619	1.0232	0.9769	1.004	0.9117	0.8841	1.0109	1.0557	1.0654	1.018	0.9973	0.9996	0.4318	0.438	0.44	0.3368	0.3574	0.3652	0.9433	0.9541	0.9703	0.9581	0.9287	0.9941	0.3468	0.3632	0.3071	0.4674	0.3894
19.25	0.0983	0.0842	0.0897	0.0985	0.0964	0.1089	0.1027	0.1349	0.1238	0.1103	0.1166	0.0875	0.1003	0.096	0.774	0.747	0.7927	0.8417	0.8279	0.6863	0.973	1.0222	1.0369	0.9344	0.9873	0.9794	1.0462	1.0776	1.0625	1.0179	1.0154	1.0017	0.4357	0.4375	0.4456	0.3763	0.3814	0.3699	0.9522	0.9504	0.9347	0.9369	0.9424	1.0143	0.3684	0.3796	0.3262	0.4886	0.4464
19.5	0.1211	0.0862	0.0923	0.0971	0.0948	0.0908	0.09	0.102	0.1243	0.1328	0.1224	0.0872	0.0965	0.0913	0.7769	0.7264	0.8195	0.8141	0.8182	0.6976	1.0158	1.0223	0.9959	0.9612	0.9065	0.9662	1.0697	1.078	1.0862	1.0292	1.0228	1.0456	0.4138	0.4142	0.4194	0.2888	0.2767	0.3019	0.9378	0.8856	0.9473	0.924	0.8736	0.9658	0.3172	0.3252	0.25	0.344	0.3472
19.75	0.0934	0.0827	0.0857	0.0967	0.0941	0.096	0.0925	0.1015	0.1175	0.1024	0.1073	0.0872	0.099	0.0951	0.7616	0.7339	0.8338	0.8273	0.8103	0.7688	1.0185	0.9965	1.031	0.931	0.9484	0.9601	1.044	1.0836	1.0688	1.0551	1.0254	1.0605	0.4385	0.4428	0.446	0.3105	0.3248	0.3364	0.9018	0.8692	0.9183	0.9041	0.8702	0.9356	0.354	0.3118	0.3058	0.3503	0.4157
20	0.0961	0.0839	0.0889	0.0961	0.0947	0.0955	0.0908	0.0993	0.1343	0.1306	0.1242	0.0863	0.1042	0.1036	0.7741	0.7696	0.8374	0.7857	0.8241	0.7679	0.9434	1.0064	1.0347	0.9419	0.9131	0.9577	1.0606	1.072	1.0831	1.0502	1.0313	1.0165	0.4515	0.4554	0.4555	0.291	0.2902	0.2888	0.8776	0.8507	0.8627	0.9007	0.864	0.9292	0.365	0.3178	0.3138	0.3189	0.3787
20.25	0.0961	0.083	0.0896	0.095	0.0929	0.0915	0.0908	0.0996	0.1413	0.1227	0.1315	0.0919	0.1364	0.1261	0.7764	0.7206	0.8532	0.8313	0.8095	0.77	0.9796	1.0197	1.0273	1.0076	0.9404	0.9751	1.0859	1.0929	1.0865	1.0658	1.0668	1.0485	0.4638	0.4589	0.4643	0.2991	0.3028	0.3117	0.8792	0.8743	0.8578	0.8715	0.8514	0.8579	0.3714	0.2986	0.3007	0.3593	0.3451
20.5	0.0958	0.0832	0.0884	0.1184	0.1007	0.1086	0.1159	0.1117	0.1234	0.1189	0.1151	0.0856	0.095	0.0927	0.784	0.7192	0.8512	0.8417	0.8266	0.7768	0.9909	0.993	1.0142	0.9939	0.9372	0.9972	1.0774	1.0498	1.0537	1.0072	1.0035	0.9935	0.4735	0.4719	0.4827	0.291	0.2904	0.3034	0.9119	0.8648	0.9025	0.8597	0.8599	0.8616	0.387	0.2713	0.3011	0.3919	0.3526
20.75	0.0945	0.0831	0.0878	0.1082	0.0947	0.1233	0.0971	0.0989	0.1235	0.1092	0.1128	0.086	0.093	0.0934	0.7903	0.7574	0.815	0.8371	0.8139	0.7755	1.0093	0.9851	0.9726	0.9479	0.9156	0.9728	1.0624	1.0721	1.0619	1.0198	1.0128	1.0366	0.4686	0.4699	0.4734	0.2834	0.3153	0.3075	0.8851	0.8852	0.9045	0.8783	0.8408	0.8883	0.3653	0.3132	0.3043	0.3662	0.3085
21	0.1053	0.0854	0.0882	0.0962	0.0931	0.0894	0.089	0.0944	0.1217	0.1274	0.1215	0.0836	0.0989	0.0997	0.7806	0.7261	0.8315	0.8479	0.8277	0.7392	0.948	1.0237	0.9863	0.9774	0.9089	0.9751	1.0526	1.0708	1.057	1.0341	1.0205	1.0027	0.4788	0.4817	0.486	0.2652	0.2994	0.2995	0.8964	0.8934	0.9278	0.8699	0.8265	0.9112	0.3737	0.3395	0.2971	0.3528	0.3508
21.25	0.0951	0.0837	0.0872	0.097	0.0959	0.0972	0.0948	0.1082	0.1296	0.1348	0.1331	0.0851	0.0976	0.0972	0.781	0.7575	0.7869	0.8524	0.8452	0.7444	0.9917	0.9897	0.9304	0.9963	0.9283	1.0217	1.0525	1.0609	1.0578	1.0542	1.0536	1.0651	0.4763	0.4822	0.4988	0.3177	0.3679	0.3465	0.9132	0.8618	0.9317	0.8538	0.8617	0.9048	0.3711	0.333	0.3282	0.3868	0.4185
21.5	0.0951	0.0846	0.0867	0.0932	0.0964	0.0895	0.0913	0.0976	0.1188	0.1173	0.1231	0.0846	0.0929	0.0953	0.7839	0.7548	0.7854	0.8521	0.8582	0.7194	1.0014	1.0069	0.9989	0.9417	0.9842	0.9625	1.0587	1.0693	1.0651	1.0318	1.0372	1.0383	0.4788	0.4728	0.4857	0.2767	0.2932	0.3006	0.8967	0.8621	0.9149	0.8588	0.8401	0.8658	0.3633	0.3382	0.3091	0.3581	0.3526
21.75	0.0944	0.085	0.0866	0.0931	0.0965	0.1205	0.0963	0.1083	0.1233	0.1289	0.1488	0.085	0.0985	0.0986	0.7631	0.729	0.8057	0.8396	0.8478	0.7488	0.9643	0.9945	0.9727	0.9288	0.9406	0.9132	1.0289	1.0541	1.048	1.0343	1.0292	1.0046	0.4804	0.4811	0.4844	0.277	0.3418	0.304	0.8794	0.8355	0.8238	0.847	0.8092	0.8364	0.3634	0.3522	0.3239	0.3293	0.3759
22	0.1019	0.0861	0.088	0.0974	0.0986	0.109	0.1094	0.1029	0.118	0.1409	0.1296	0.0846	0.0969	0.0954	0.7585	0.7286	0.8291	0.8116	0.8524	0.7372	0.8965	0.9949	0.9848	0.9269	1.0082	1.0059	1.0419	1.0471	1.0445	1.0301	1.0192	1.016	0.4852	0.4917	0.4948	0.2971	0.3396	0.3132	0.8912	0.8856	0.8733	0.8603	0.824	0.8463	0.3275	0.3676	0.3069	0.3673	0.3922
22.25	0.1023	0.0844	0.0893	0.0945	0.0961	0.0911	0.09	0.0952	0.1255	0.1311	0.1381	0.0839	0.0928	0.0921	0.7524	0.7802	0.8204	0.7788	0.8447	0.7021	0.9324	0.9415	0.9544	0.9297	0.9054	0.9535	1.0498	1.0679	1.0594	1.0097	1.0115	1.0363	0.4894	0.4949	0.4962	0.3373	0.3065	0.2577	0.8775	0.878	0.8774	0.8554	0.8027	0.8435	0.361	0.363	0.3066	0.3804	0.3657
22.5	0.0948	0.083	0.0869	0.0946	0.0938	0.1054	0.0948	0.1012	0.1222	0.1081	0.1129	0.0863	0.0953	0.0966	0.7606	0.729	0.8374	0.8336	0.8713	0.7374	0.8965	0.9758	0.9527	0.9738	0.9583	0.9721	1.0686	1.077	1.0615	1.0323	1.0319	1.0201	0.493	0.4942	0.5031	0.3823	0.3558	0.3072	0.8821	0.8553	0.8638	0.8513	0.8489	0.8426	0.3456	0.3697	0.3108	0.4149	0.4132
22.75	0.0938	0.0826	0.0868	0.0961	0.0949	0.112	0.093	0.0974	0.1262	0.1118	0.1138	0.0881	0.1018	0.1037	0.7314	0.7403	0.8215	0.7717	0.8234	0.6923	0.9236	0.919	0.9618	0.9208	0.9532	0.9481	1.0586	1.0605	1.0516	1.0537	1.0543	1.0155	0.4887	0.4881	0.5008	0.3301	0.3354	0.306	0.8729	0.8775	0.8791	0.8246	0.7977	0.8415	0.3321	0.369	0.3036	0.3644	0.3707
23	0.1043	0.0825	0.0881	0.1011	0.0975	0.1053	0.0911	0.0956	0.126	0.1422	0.1484	0.0855	0.0932	0.0967	0.7806	0.7042	0.816	0.7878	0.8472	0.6621	0.9115	0.9869	0.9219	0.8397	0.9387	0.9239	1.0567	1.062	1.0585	1.0378	1.0266	1.0357	0.4918	0.4951	0.5027	0.3639	0.3743	0.2772	0.8612	0.8719	0.8569	0.8328	0.8133	0.82	0.3347	0.3761	0.3039	0.3689	0.4003
23.25	0.1026	0.0827	0.0866	0.0982	0.0956	0.0891	0.0894	0.0944	0.117	0.1101	0.1237	0.0858	0.0958	0.0954	0.7641	0.696	0.7539	0.7871	0.8514	0.6519	0.907	0.9429	0.9646	0.9077	0.9713	0.9891	1.0784	1.0736	1.05	1.0492	1.0508	1.0448	0.514	0.5198	0.5179	0.3663	0.3676	0.2879	0.811	0.8417	0.8123	0.8005	0.7967	0.8184	0.332	0.3632	0.2784	0.3666	0.394
23.5	0.1055	0.0832	0.0869	0.0905	0.092	0.094	0.0949	0.1175	0.1194	0.1313	0.118	0.0877	0.0935	0.093	0.7535	0.7363	0.7593	0.7912	0.8434	0.6721	0.9196	0.9516	0.9207	0.9032	0.8912	0.9429	1.0358	1.0545	1.0498	1.0105	1.0216	1.0188	0.5032	0.5033	0.486	0.3659	0.3876	0.3071	0.7987	0.8608	0.8505	0.8013	0.7898	0.8405	0.3589	0.3701	0.2948	0.3608	0.3771
23.75	0.1301	0.0865	0.0872	0.0989	0.092	0.1238	0.1068	0.1398	0.1441	0.1151	0.121	0.0892	0.0898	0.0907	0.6943	0.7642	0.7648	0.7794	0.8362	0.6375	0.9044	0.9157	0.9027	0.9005	0.921	0.9037	1.0774	1.1048	1.1004	1.0112	1.0297	1.0312	0.4998	0.5056	0.4959	0.3773	0.361	0.341	0.8344	0.8676	0.8587	0.7994	0.7844	0.809	0.3693	0.335	0.2677	0.3642	0.4162
24	0.1076	0.0838	0.0854	0.0913	0.0926	0.0887	0.0878	0.0936	0.13	0.1189	0.1514	0.0882	0.092	0.0914	0.7185	0.7145	0.7822	0.7912	0.8191	0.6786	0.9121	0.9272	0.9308	0.8703	0.8891	0.9601	1.1007	1.1086	1.0925	1.0256	1.0273	1.0189	0.505	0.5058	0.4786	0.3324	0.3718	0.3063	0.8476	0.8742	0.8333	0.8116	0.7725	0.8091	0.3724	0.36	0.2919	0.3264	0.3917
[truncated: 73 more columns]

## Sheet: E. coli ST617 anaerobic
Time (hours)	No_nitrogen									Alanine						Arginine						Aspartate						Glutamate						Glycine						Isoleucine						Leucine
	Expt 1			Expt 2			Expt 3			Expt 2			Expt 3			Expt 1		Expt 2		Expt 3		Expt 2			Expt 3			Expt 1		Expt 2		Expt 3		Expt 2			Expt 3			Expt 2			Expt 3			Expt 1			Expt 2
	Rep 1	Rep 2	Rep 3	Rep 1	Rep 2	Rep 3	Rep 1	Rep 2	Rep 3	Rep 1	Rep 2	Rep 3	Rep 1	Rep 2	Rep 3	Rep 1	Rep 2	Rep 1	Rep 2	Rep 1	Rep 2	Rep 1	Rep 2	Rep 3	Rep 1	Rep 2	Rep 3	Rep 1	Rep 2	Rep 1	Rep 2	Rep 1	Rep 2	Rep 1	Rep 2	Rep 3	Rep 1	Rep 2	Rep 3	Rep 1	Rep 2	Rep 3	Rep 1	Rep 2	Rep 3	Rep 1	Rep 2	Rep 3	Rep 1
0	0.0001	-0.0003	-0.0017	-0.0001	0.001	0.0011	0.0006	0	0.0001	0.0004	0.0003	0.001	-0.0003	0.0007	0.0004	0.0002	-0.0047	-0.0019	0.0011	-0.0004	-0.0002	0.0006	-0.0004	0.0006	-0.0018	-0.0004	0	0.0001	0.0002	-0.0013	0.0002	-0.0005	-0.0006	0	0	0.0007	0	-0.001	0	0.0017	0.0011	-0.0002	0	-0.0003	0.0004	0.0006	0.0002	0.0001	0.0005
0.25	0.0022	0.0013	0.0003	0.0039	0.0038	0.0043	0.0015	0.0011	0.002	0.0029	0.0027	0.0037	0.0012	0.0027	0.0018	0.0008	-0.0029	-0.0002	0.0032	0.0012	0.0011	0.004	0.003	0.003	0	0.0011	0.0017	0.0008	0.0016	0.0023	0.0031	0.0036	0	0.0025	0.0011	0.0021	0.0014	0.0007	-0.0002	0.0026	0.0021	0.002	0.0013	0.0016	0.003	0.0008	0.0005	0.0011	0.003
0.5	0.0034	0.0031	0.0019	0.007	0.0052	0.0061	0.0036	0.003	0.0044	0.0052	0.0063	0.0074	0.0035	0.0053	0.0049	0.0024	-0.0009	0.0027	0.0062	0.0035	0.004	0.0078	0.0056	0.0061	0.0022	0.0049	0.0053	0.0013	0.0023	0.0055	0.0068	0.006	0.0018	0.0048	0.0027	0.0048	0.0038	0.0037	0.0024	0.0047	0.0063	0.0062	0.0036	0.0057	0.0063	0.0021	0.0012	0.0023	0.0066
0.75	0.0042	0.0022	0.003	0.0098	0.009	0.0088	0.0056	0.0048	0.0064	0.0071	0.0084	0.0094	0.0054	0.0075	0.007	0.0047	0.0043	0.0056	0.0089	0.0067	0.006	0.0104	0.0089	0.0091	0.0073	0.0088	0.0089	0.004	0.0032	0.0082	0.0089	0.0084	0.003	0.0069	0.0052	0.0069	0.0066	0.0064	0.0043	0.0072	0.0079	0.0112	0.0059	0.0068	0.0098	0.005	0.0032	0.0015	0.0091
1	0.0064	0.007	0.0045	0.0114	0.0104	0.0105	0.0073	0.0063	0.0084	0.0089	0.0107	0.0126	0.0081	0.0107	0.0099	0.0059	0.0062	0.0086	0.0114	0.0098	0.009	0.012	0.0111	0.0116	0.0113	0.0129	0.0128	0.0073	0.0083	0.0088	0.0098	0.0089	0.005	0.0096	0.0075	0.0089	0.0089	0.0082	0.0068	0.0096	0.0105	0.0131	0.0088	0.0092	0.0135	0.0053	0.0045	0.0036	0.0113
1.25	0.0088	0.0041	0.0039	0.0121	0.011	0.0116	0.0067	0.0078	0.0098	0.0115	0.0125	0.0147	0.0103	0.0129	0.0127	0.0079	0.0089	0.0096	0.0157	0.0116	0.0091	0.0152	0.0129	0.013	0.0166	0.0175	0.0172	0.0043	0.0089	0.0103	0.0117	0.0113	0.0058	0.01	0.008	0.0114	0.0096	0.0097	0.0085	0.0106	0.0129	0.0165	0.0098	0.011	0.0158	0.0054	0.007	0.0061	0.0129
1.5	0.0092	0.0046	0.003	0.0121	0.0124	0.0124	0.0107	0.0091	0.0109	0.0123	0.0137	0.0165	0.0105	0.0155	0.0133	0.0088	0.0073	0.0107	0.0171	0.0104	0.0099	0.0167	0.0156	0.0152	0.0139	0.0226	0.0222	0.0059	0.0095	0.0109	0.0121	0.0115	0.0076	0.0102	0.0082	0.0125	0.011	0.0111	0.01	0.0128	0.0137	0.0187	0.0117	0.0129	0.0194	0.0064	0.0067	0.0046	0.0129
1.75	0.0113	0.0076	0.0056	0.0147	0.0132	0.0132	0.0122	0.0111	0.0122	0.0139	0.016	0.017	0.0089	0.0155	0.0159	0.0127	0.0083	0.0133	0.0194	0.0124	0.0127	0.02	0.02	0.0189	0.0258	0.0293	0.0285	0.0072	0.0095	0.0118	0.0133	0.0137	0.0088	0.0111	0.0096	0.013	0.012	0.0118	0.0103	0.0142	0.0152	0.0195	0.0131	0.0146	0.0211	0.0081	0.0067	0.0053	0.0156
2	0.0092	0.0091	0.0082	0.0163	0.0145	0.0146	0.0134	0.0115	0.0138	0.0154	0.0176	0.019	0.0137	0.0175	0.0148	0.0156	0.0112	0.0153	0.0213	0.0151	0.0136	0.0228	0.0236	0.0236	0.0328	0.0328	0.0311	0.0054	0.0067	0.0118	0.014	0.0143	0.0102	0.013	0.0113	0.014	0.0124	0.0129	0.0117	0.0147	0.0161	0.0218	0.0143	0.0174	0.0227	0.0067	0.0092	0.0061	0.0172
2.25	0.0098	0.0051	0.0081	0.0153	0.0155	0.0159	0.0143	0.0108	0.0142	0.0173	0.0188	0.0209	0.0155	0.0176	0.0191	0.0155	0.0134	0.017	0.0237	0.0153	0.0149	0.0281	0.0289	0.0299	0.0404	0.04	0.0409	0.0016	0.0049	0.014	0.016	0.0156	0.0115	0.0134	0.0114	0.0156	0.0129	0.014	0.012	0.0157	0.0179	0.0249	0.0154	0.0187	0.0247	0.0047	0.0093	0.0066	0.0178
2.5	0.0064	0.0052	0.0093	0.0172	0.0167	0.0184	0.0135	0.0113	0.0137	0.0183	0.0211	0.0228	0.0169	0.0198	0.0197	0.0187	0.0169	0.019	0.0225	0.0167	0.0156	0.0327	0.0365	0.033	0.0445	0.0416	0.0474	0.0039	0.0053	0.0147	0.0165	0.0148	0.013	0.0144	0.0122	0.0161	0.0132	0.0148	0.0123	0.0172	0.0184	0.0268	0.0161	0.018	0.0249	0.0022	0.0114	0.0061	0.0197
2.75	0.0076	0.0067	0.0084	0.0183	0.0195	0.0196	0.0127	0.0117	0.0165	0.0193	0.023	0.0258	0.0174	0.0208	0.0204	0.0251	0.0185	0.0163	0.0229	0.019	0.0174	0.0349	0.0387	0.0401	0.0505	0.0526	0.0503	0.0024	0.0086	0.0144	0.0178	0.0188	0.0137	0.0147	0.0131	0.0149	0.0137	0.0142	0.0133	0.0194	0.0197	0.0278	0.0177	0.0202	0.0203	0.0063	0.0101	0.0038	0.0212
3	0.0077	0.0077	0.0087	0.0192	0.0199	0.0211	0.0134	0.0125	0.0168	0.0198	0.0203	0.0304	0.0197	0.0216	0.0207	0.0222	0.0206	0.0181	0.0266	0.0204	0.0178	0.0378	0.0416	0.0398	0.0618	0.0673	0.0671	0.0058	0.0116	0.0176	0.0204	0.0143	0.0133	0.0161	0.0144	0.0174	0.0148	0.0142	0.0127	0.0207	0.02	0.0254	0.0169	0.0216	0.0235	0.0098	0.0051	0.0017	0.0231
3.25	0.0097	0.0079	0.0094	0.019	0.0169	0.0189	0.0142	0.0107	0.0162	0.0236	0.0187	0.0271	0.0204	0.023	0.0213	0.0218	0.0232	0.0228	0.0278	0.0224	0.0196	0.0374	0.0412	0.0423	0.0774	0.088	0.09	0.0087	0.0138	0.0191	0.02	0.0193	0.0152	0.0177	0.0154	0.0177	0.0171	0.0161	0.0086	0.0221	0.0222	0.0294	0.0133	0.0225	0.0259	0.0092	0.0054	0.0015	0.0237
3.5	0.0098	0.009	0.0086	0.0227	0.0115	0.0186	0.014	0.011	0.0164	0.0153	0.0234	0.0316	0.0226	0.0242	0.0235	0.0249	0.025	0.0238	0.0277	0.0249	0.0206	0.0482	0.0617	0.0637	0.0953	0.1051	0.1038	0.0093	0.0141	0.0215	0.0226	0.0164	0.0154	0.017	0.0156	0.0191	0.0184	0.0123	0.0088	0.023	0.0208	0.0262	0.0124	0.0213	0.0289	0.0085	0.0094	0.006	0.0243
3.75	0.0091	0.0075	0.0084	0.0196	0.0126	0.0167	0.0152	0.0116	0.0165	0.0169	0.0267	0.0318	0.0236	0.0247	0.0246	0.0267	0.0274	0.0278	0.0259	0.0278	0.0225	0.0707	0.0745	0.0695	0.1158	0.1305	0.1368	0.0122	0.0141	0.0218	0.0249	0.0161	0.0163	0.0174	0.0159	0.0193	0.0217	0.0132	0.0095	0.0239	0.0219	0.0254	0.0118	0.0202	0.0318	0.009	0.0115	0.0074	0.028
4	0.0093	0.0072	0.0089	0.0206	0.015	0.0188	0.0155	0.0123	0.0181	0.0197	0.0259	0.0299	0.025	0.0278	0.026	0.0329	0.0278	0.0267	0.0267	0.0306	0.0243	0.09	0.1032	0.0893	0.1307	0.1554	0.1622	0.0122	0.015	0.0208	0.0252	0.0185	0.0163	0.0192	0.0168	0.0211	0.0174	0.0168	0.013	0.0236	0.024	0.0229	0.0142	0.021	0.0315	0.0097	0.0114	0.0095	0.0291
4.25	0.0088	0.0056	0.0083	0.0208	0.0134	0.0183	0.0144	0.0132	0.0193	0.0203	0.0222	0.0303	0.0241	0.0297	0.0298	0.0304	0.0269	0.0294	0.0311	0.0331	0.0255	0.1086	0.1243	0.1217	0.1637	0.1742	0.1924	0.0138	0.0148	0.021	0.0247	0.0165	0.0157	0.0193	0.0163	0.0201	0.0217	0.0175	0.0131	0.0188	0.0159	0.0239	0.015	0.0223	0.035	0.0113	0.0109	0.0086	0.0276
4.5	0.0064	0.0034	0.0076	0.0179	0.0157	0.0204	0.0142	0.0138	0.0198	0.0219	0.0217	0.0295	0.0252	0.0317	0.0306	0.0343	0.0289	0.0323	0.0322	0.0348	0.0271	0.132	0.1365	0.1489	0.194	0.2172	0.2027	0.0149	0.0164	0.0221	0.0254	0.0252	0.018	0.0204	0.0183	0.0194	0.0163	0.0179	0.0158	0.0182	0.0165	0.0255	0.016	0.0239	0.0354	0.0115	0.0108	0.0093	0.0275
4.75	0.0056	0.0035	0.0071	0.0171	0.0155	0.0195	0.0145	0.0151	0.021	0.0233	0.0253	0.0301	0.0249	0.0299	0.0318	0.036	0.0313	0.0325	0.0326	0.0358	0.0293	0.1419	0.1599	0.1767	0.2235	0.2594	0.2433	0.0163	0.017	0.0204	0.0267	0.023	0.0191	0.0213	0.0191	0.0144	0.0184	0.0194	0.0226	0.018	0.0136	0.0251	0.0182	0.0235	0.0376	0.0117	0.0107	0.0096	0.0275
5	0.0053	0.0009	0.0064	0.0174	0.0165	0.022	0.015	0.0155	0.02	0.0247	0.0287	0.0314	0.0265	0.0319	0.0308	0.0383	0.0338	0.0345	0.0364	0.0372	0.0311	0.1716	0.1854	0.2045	0.2599	0.2972	0.2774	0.0177	0.019	0.0223	0.0253	0.0264	0.0199	0.022	0.0191	0.0124	0.0202	0.0181	0.0228	0.0204	0.0176	0.0261	0.0208	0.0245	0.0378	0.0121	0.0104	0.0103	0.0261
5.25	0.0039	0.0013	0.0064	0.0182	0.0168	0.0214	0.0156	0.016	0.0206	0.026	0.0289	0.034	0.0266	0.0343	0.0327	0.0406	0.0361	0.0352	0.0356	0.0405	0.0323	0.1941	0.2093	0.2339	0.2948	0.333	0.3396	0.0176	0.0209	0.0215	0.0185	0.0277	0.0211	0.0214	0.016	0.0154	0.0205	0.0198	0.0159	0.0219	0.016	0.0284	0.0207	0.0254	0.0395	0.0116	0.0115	0.0116	0.0269
5.5	0.0039	0.001	0.0053	0.0192	0.0171	0.0242	0.0159	0.0167	0.0217	0.0258	0.0286	0.0353	0.0279	0.0345	0.0348	0.0423	0.0374	0.0368	0.0379	0.0416	0.0351	0.2243	0.2389	0.2825	0.3332	0.3776	0.3856	0.0185	0.0173	0.0218	0.0248	0.0322	0.0217	0.0197	0.0183	0.0132	0.0225	0.0215	0.0199	0.0197	0.0175	0.0267	0.0214	0.0257	0.0406	0.012	0.0118	0.0117	0.0266
5.75	0.0043	-0.0007	0.0056	0.02	0.0177	0.0237	0.0164	0.0173	0.0226	0.0255	0.0307	0.0357	0.0268	0.0358	0.037	0.0425	0.0387	0.0394	0.04	0.0435	0.0367	0.2544	0.2731	0.3349	0.3564	0.4108	0.4286	0.0213	0.0156	0.0208	0.0234	0.0303	0.0235	0.0195	0.0158	0.0153	0.0218	0.019	0.0198	0.0217	0.0151	0.0266	0.0213	0.0267	0.0423	0.0128	0.0115	0.0114	0.0258
6	0.0047	0.0007	0.0042	0.0201	0.0167	0.0223	0.0169	0.0175	0.0231	0.0252	0.0308	0.0358	0.0285	0.0377	0.0384	0.0396	0.0397	0.0415	0.0414	0.0451	0.0384	0.2803	0.2997	0.381	0.3954	0.4419	0.466	0.0206	0.0177	0.0223	0.0241	0.0301	0.0247	0.0192	0.0123	0.0151	0.0252	0.023	0.0216	0.0224	0.015	0.0282	0.0237	0.0276	0.0439	0.0125	0.0113	0.012	0.0278
6.25	0.0045	0.0005	0.0047	0.021	0.0173	0.0236	0.0171	0.0181	0.0243	0.0252	0.0319	0.0354	0.0301	0.0385	0.0398	0.0365	0.0401	0.0434	0.0428	0.0459	0.04	0.3173	0.325	0.3989	0.4209	0.4607	0.4759	0.0213	0.0149	0.0247	0.0239	0.0329	0.0268	0.0176	0.0109	0.0191	0.0244	0.0255	0.0233	0.0227	0.0163	0.0288	0.024	0.0278	0.0453	0.0119	0.012	0.0126	0.0268
6.5	0.0047	0.0003	0.0054	0.0201	0.0164	0.026	0.0183	0.0181	0.0246	0.0259	0.0322	0.0384	0.0304	0.0401	0.041	0.0358	0.0417	0.0439	0.044	0.0468	0.0428	0.3623	0.3629	0.4121	0.4352	0.4818	0.5097	0.0208	0.0141	0.026	0.0212	0.0302	0.0283	0.0179	0.0113	0.0144	0.0255	0.0244	0.0238	0.0243	0.0175	0.0308	0.025	0.0285	0.0466	0.0132	0.0115	0.0124	0.0263
6.75	0.0053	-0.0003	0.0056	0.0203	0.0167	0.0257	0.0183	0.0186	0.0249	0.0263	0.033	0.0393	0.0311	0.0404	0.0421	0.0423	0.0429	0.0452	0.0448	0.048	0.0447	0.3966	0.384	0.4325	0.4487	0.4957	0.5098	0.0211	0.0153	0.0249	0.0261	0.0344	0.0287	0.0171	0.0088	0.0167	0.025	0.0256	0.026	0.0234	0.0175	0.0305	0.0253	0.0291	0.0484	0.0134	0.0107	0.0131	0.031
7	0.0055	0.0002	0.0059	0.0197	0.0165	0.0216	0.019	0.0193	0.0254	0.0283	0.0342	0.0408	0.0324	0.042	0.0438	0.0438	0.0423	0.0464	0.047	0.0504	0.0464	0.4217	0.3978	0.4436	0.4668	0.5116	0.525	0.023	0.0182	0.0253	0.0239	0.0282	0.0291	0.0159	0.0139	0.0183	0.0281	0.0259	0.0267	0.0239	0.0169	0.0297	0.0247	0.0297	0.05	0.0143	0.0107	0.0132	0.029
7.25	0.0066	0.0008	0.0061	0.0195	0.0157	0.0224	0.0187	0.0189	0.026	0.0282	0.0349	0.0413	0.0325	0.0424	0.0445	0.0455	0.0392	0.0478	0.0468	0.052	0.048	0.4298	0.3658	0.4558	0.4839	0.5171	0.5359	0.0224	0.0175	0.0251	0.0259	0.0297	0.0306	0.0143	0.0096	0.0126	0.0291	0.026	0.028	0.0252	0.0184	0.0307	0.0243	0.0312	0.0514	0.0157	0.011	0.0137	0.0315
7.5	0.0075	0.0012	0.0066	0.0187	0.0151	0.0231	0.0194	0.0198	0.0267	0.0291	0.0363	0.042	0.0337	0.043	0.0457	0.0461	0.0395	0.0488	0.0483	0.0547	0.0494	0.3989	0.394	0.437	0.5026	0.5263	0.5427	0.0206	0.0189	0.0256	0.0255	0.0319	0.0313	0.0167	0.0145	0.0156	0.0302	0.0284	0.0295	0.0252	0.0188	0.0316	0.0249	0.032	0.0526	0.0161	0.0108	0.0141	0.0318
7.75	0.008	0.0015	0.0077	0.0191	0.0143	0.0215	0.0189	0.0195	0.0266	0.029	0.0366	0.0426	0.0332	0.0439	0.0473	0.0464	0.0421	0.0497	0.0488	0.0564	0.051	0.4054	0.4175	0.455	0.5165	0.5332	0.5511	0.0192	0.02	0.0262	0.0262	0.0318	0.0327	0.013	0.0175	0.0165	0.0319	0.0278	0.0304	0.0259	0.0184	0.0312	0.0248	0.0321	0.054	0.0182	0.0114	0.0151	0.032
8	0.0082	0.0017	0.0074	0.0196	0.0143	0.0201	0.02	0.0199	0.0275	0.0299	0.0367	0.0438	0.0343	0.0451	0.0472	0.0482	0.045	0.0513	0.0504	0.0575	0.0529	0.415	0.4014	0.4669	0.5192	0.5444	0.5453	0.02	0.0203	0.0262	0.0268	0.0376	0.0333	0.0161	0.0164	0.0158	0.0321	0.0286	0.0318	0.0264	0.0194	0.0317	0.0243	0.0329	0.0528	0.0197	0.0124	0.0166	0.034
8.25	0.0087	0.0022	0.0077	0.0186	0.0139	0.0209	0.0201	0.0194	0.0277	0.0301	0.0375	0.0438	0.0346	0.0457	0.0491	0.0494	0.0469	0.0517	0.0505	0.0593	0.0545	0.434	0.4285	0.4588	0.5251	0.5412	0.542	0.0193	0.0203	0.0261	0.028	0.0374	0.0333	0.0179	0.0162	0.0127	0.0336	0.0307	0.0319	0.0274	0.0189	0.0317	0.024	0.0335	0.054	0.0213	0.0126	0.018	0.0329
8.5	0.01	0.0027	0.0087	0.0193	0.0139	0.0211	0.0207	0.021	0.0285	0.031	0.0373	0.0453	0.0358	0.0474	0.0486	0.0508	0.048	0.0529	0.0496	0.0614	0.0563	0.4476	0.4342	0.4664	0.524	0.5314	0.54	0.0196	0.0214	0.0266	0.029	0.0393	0.0347	0.0187	0.0158	0.0203	0.0345	0.0306	0.0332	0.0271	0.0189	0.0318	0.0251	0.0337	0.0552	0.0243	0.0131	0.0192	0.0372
8.75	0.0098	0.0031	0.0097	0.019	0.0133	0.0219	0.0204	0.0206	0.0286	0.0316	0.0389	0.0458	0.0359	0.0477	0.0506	0.052	0.0491	0.0548	0.0512	0.0629	0.0578	0.4565	0.4498	0.4631	0.5232	0.524	0.5311	0.0232	0.0228	0.0272	0.0281	0.0417	0.0357	0.0189	0.0162	0.0181	0.0338	0.033	0.0344	0.0283	0.0198	0.033	0.0253	0.034	0.0591	0.0245	0.0142	0.0209	0.0364
9	0.0119	0.004	0.0106	0.0193	0.0139	0.0225	0.0206	0.0216	0.0298	0.0319	0.0387	0.0473	0.0376	0.048	0.0499	0.0539	0.0496	0.0558	0.0512	0.0665	0.0595	0.4667	0.4493	0.4605	0.5193	0.5165	0.5255	0.0219	0.0241	0.0274	0.0289	0.038	0.0357	0.0195	0.0168	0.0205	0.0335	0.0354	0.0344	0.0285	0.0206	0.0333	0.0255	0.0344	0.0602	0.0278	0.0153	0.0215	0.0379
9.25	0.0126	0.0046	0.0117	0.0194	0.0134	0.0229	0.0203	0.0214	0.0293	0.033	0.0407	0.0487	0.037	0.0489	0.0514	0.0526	0.0506	0.0573	0.053	0.0665	0.0617	0.4673	0.449	0.4639	0.5165	0.514	0.517	0.0236	0.0231	0.0262	0.0262	0.0344	0.0361	0.0201	0.0182	0.0237	0.0335	0.0357	0.0363	0.0292	0.0205	0.0333	0.0247	0.0346	0.0613	0.0288	0.0158	0.0226	0.0364
9.5	0.0131	0.0053	0.0126	0.0208	0.0135	0.0239	0.0212	0.0226	0.0303	0.0335	0.0398	0.0492	0.0377	0.0502	0.0509	0.0542	0.0526	0.0575	0.0537	0.0697	0.0633	0.4636	0.4515	0.4674	0.5108	0.5071	0.5103	0.0246	0.022	0.025	0.0265	0.036	0.0373	0.0203	0.0157	0.0172	0.0345	0.0361	0.0356	0.0294	0.0208	0.0342	0.0267	0.0358	0.0625	0.0298	0.016	0.0239	0.0477
9.75	0.0138	0.0063	0.0137	0.0202	0.0139	0.0238	0.0212	0.0227	0.0303	0.0347	0.0411	0.0507	0.0391	0.0504	0.054	0.0545	0.0528	0.0579	0.0561	0.0692	0.0654	0.4666	0.4542	0.4649	0.5071	0.5044	0.5081	0.0248	0.0245	0.0257	0.0248	0.0387	0.0367	0.0216	0.0174	0.0189	0.0333	0.0375	0.0386	0.03	0.0216	0.0347	0.0263	0.0357	0.0632	0.0318	0.0162	0.0242	0.0348
10	0.0148	0.007	0.0146	0.0202	0.0144	0.0233	0.0215	0.0237	0.0306	0.0341	0.0412	0.0504	0.0399	0.0519	0.0536	0.0554	0.0544	0.0578	0.0569	0.0714	0.0661	0.4655	0.4513	0.4677	0.5055	0.5088	0.5111	0.0264	0.0236	0.0268	0.0285	0.0403	0.0383	0.0201	0.0177	0.0166	0.035	0.0377	0.0394	0.03	0.022	0.0344	0.0265	0.0366	0.0637	0.0338	0.0165	0.0248	0.0456
10.25	0.0149	0.008	0.0163	0.02	0.0151	0.0242	0.0218	0.0236	0.0297	0.0349	0.0425	0.0519	0.0395	0.0522	0.0555	0.0567	0.0556	0.0555	0.0592	0.0715	0.0688	0.4597	0.4654	0.4679	0.507	0.514	0.516	0.026	0.0246	0.0262	0.0282	0.0411	0.039	0.0223	0.0187	0.0215	0.0354	0.0389	0.0398	0.0309	0.0223	0.0345	0.027	0.0371	0.0647	0.0359	0.017	0.0263	0.031
10.5	0.0163	0.0083	0.0164	0.0213	0.0161	0.0245	0.0226	0.0238	0.0305	0.0361	0.0428	0.0525	0.0411	0.0538	0.0562	0.0573	0.0558	0.0567	0.0609	0.0752	0.0708	0.4622	0.4646	0.4715	0.5149	0.5278	0.5268	0.0264	0.0254	0.0261	0.0282	0.0443	0.0376	0.0216	0.0187	0.0212	0.0351	0.0378	0.0394	0.0314	0.0224	0.0337	0.0276	0.0374	0.065	0.0363	0.018	0.0267	0.0294
10.75	0.0171	0.0093	0.0178	0.0218	0.0162	0.0248	0.0233	0.0236	0.0302	0.0365	0.0433	0.0516	0.0414	0.0537	0.0567	0.0576	0.0569	0.0595	0.0621	0.0741	0.072	0.458	0.4748	0.4778	0.5272	0.5383	0.5343	0.0292	0.0262	0.0263	0.0279	0.0413	0.0397	0.0228	0.0184	0.017	0.0346	0.0403	0.0406	0.031	0.0226	0.0334	0.0275	0.0382	0.0661	0.0385	0.019	0.0273	0.0255
11	0.0183	0.01	0.0191	0.0226	0.0168	0.0257	0.0239	0.0237	0.0312	0.0372	0.0432	0.0527	0.0413	0.055	0.0586	0.0583	0.0575	0.0639	0.0647	0.0774	0.0748	0.4623	0.4907	0.4852	0.5441	0.5468	0.5462	0.0287	0.0284	0.0294	0.0302	0.0435	0.0394	0.0216	0.0192	0.0196	0.0361	0.0391	0.0379	0.0317	0.0235	0.0332	0.0279	0.0383	0.0667	0.0404	0.0177	0.027	0.0259
11.25	0.019	0.0111	0.0196	0.0234	0.0173	0.0257	0.0243	0.0235	0.0315	0.0377	0.0449	0.0533	0.0437	0.055	0.0587	0.059	0.0598	0.0674	0.069	0.0748	0.0767	0.4653	0.4901	0.4923	0.5598	0.5574	0.5577	0.0296	0.0285	0.0287	0.0311	0.0383	0.04	0.0226	0.0194	0.0197	0.0393	0.04	0.0402	0.032	0.0232	0.0327	0.0284	0.0385	0.0666	0.0418	0.0204	0.027	0.0269
11.5	0.0196	0.012	0.0205	0.0239	0.0172	0.0261	0.025	0.0237	0.0324	0.0388	0.0443	0.0537	0.0442	0.0557	0.0599	0.0605	0.0619	0.0718	0.0718	0.0738	0.078	0.4703	0.5003	0.5035	0.5702	0.5658	0.5667	0.0331	0.0262	0.0307	0.0284	0.0365	0.0399	0.0233	0.0185	0.0197	0.0372	0.0392	0.0447	0.0328	0.0233	0.0334	0.0286	0.0393	0.0661	0.043	0.0203	0.0263	0.0311
11.75	0.021	0.0132	0.0221	0.0246	0.0181	0.0267	0.026	0.0231	0.0327	0.0394	0.0463	0.0532	0.0454	0.057	0.0613	0.0612	0.0643	0.0721	0.0745	0.0846	0.0793	0.4779	0.5063	0.5141	0.5803	0.5746	0.5741	0.0353	0.0244	0.0269	0.0304	0.0441	0.0406	0.0235	0.0199	0.0191	0.038	0.0421	0.0464	0.0324	0.024	0.0335	0.0294	0.0398	0.0668	0.0437	0.0214	0.0272	0.0286
12	0.0219	0.0142	0.0226	0.0255	0.0185	0.0269	0.027	0.0233	0.0331	0.0399	0.046	0.0542	0.0454	0.0578	0.0624	0.0621	0.0647	0.0754	0.0773	0.0888	0.0795	0.4824	0.5131	0.5184	0.5877	0.581	0.5797	0.0307	0.0275	0.0275	0.0269	0.0424	0.041	0.0252	0.0188	0.0192	0.0412	0.0424	0.0471	0.0332	0.0231	0.0343	0.0299	0.0396	0.0671	0.0452	0.0222	0.0289	0.0305
12.25	0.022	0.015	0.0242	0.0262	0.0195	0.0275	0.0277	0.0238	0.034	0.0406	0.0476	0.0549	0.0465	0.0584	0.0632	0.0629	0.0642	0.0764	0.0783	0.0909	0.0821	0.4863	0.5229	0.5204	0.595	0.5894	0.5831	0.0338	0.025	0.0269	0.0298	0.0419	0.0415	0.0247	0.0199	0.0192	0.0425	0.0411	0.0482	0.0329	0.0233	0.0352	0.0302	0.0406	0.0678	0.0473	0.0232	0.0298	0.0293
12.5	0.0228	0.0153	0.0249	0.0269	0.0204	0.0281	0.0284	0.0233	0.0346	0.0408	0.0483	0.056	0.0472	0.0595	0.0637	0.0627	0.0649	0.079	0.0808	0.0932	0.0848	0.4945	0.5284	0.526	0.6009	0.5925	0.5909	0.033	0.0252	0.0271	0.0289	0.0459	0.0417	0.0264	0.0194	0.0207	0.0425	0.0449	0.0474	0.0337	0.0245	0.0372	0.0309	0.0409	0.0678	0.0483	0.0235	0.0296	0.0436
12.75	0.0243	0.0166	0.0255	0.0268	0.0209	0.0286	0.0289	0.0238	0.0353	0.0415	0.0491	0.0566	0.047	0.0603	0.0654	0.0638	0.0664	0.0782	0.0807	0.0901	0.0858	0.4998	0.5335	0.5303	0.6084	0.598	0.5958	0.0339	0.0231	0.0275	0.0276	0.0448	0.0441	0.0261	0.0215	0.0226	0.0443	0.0457	0.0481	0.0337	0.0249	0.0382	0.0307	0.0413	0.0681	0.0484	0.0246	0.0299	0.0337
13	0.0249	0.0172	0.0265	0.0283	0.0213	0.029	0.0296	0.0233	0.0363	0.0419	0.0491	0.0575	0.0496	0.0609	0.067	0.0652	0.069	0.0799	0.0827	0.0907	0.087	0.5041	0.5321	0.5317	0.6147	0.602	0.602	0.0335	0.0231	0.0293	0.032	0.0473	0.0431	0.0258	0.0196	0.0215	0.044	0.0469	0.0486	0.0329	0.025	0.0397	0.0318	0.0416	0.0681	0.0517	0.0251	0.0309	0.0341
13.25	0.0255	0.0189	0.0274	0.0287	0.0221	0.0296	0.0304	0.0242	0.0363	0.0428	0.0498	0.0572	0.0491	0.0614	0.0671	0.0662	0.0708	0.0816	0.0833	0.0916	0.0882	0.5079	0.5374	0.5387	0.6177	0.5992	0.6004	0.0336	0.0266	0.0311	0.0311	0.042	0.0445	0.0268	0.0198	0.0233	0.0458	0.0481	0.0502	0.0333	0.025	0.0409	0.0319	0.0425	0.0687	0.0498	0.0265	0.0326	0.0373
13.5	0.0259	0.0185	0.0278	0.0295	0.0223	0.0298	0.031	0.0247	0.0368	0.0438	0.0504	0.0586	0.0516	0.0633	0.0689	0.0672	0.0727	0.0817	0.0847	0.0947	0.0907	0.512	0.5405	0.5403	0.6217	0.6002	0.6017	0.0366	0.0262	0.0329	0.0305	0.0427	0.0456	0.0272	0.024	0.0227	0.0476	0.0481	0.0566	0.0333	0.0258	0.0426	0.0315	0.0426	0.0681	0.0527	0.0273	0.0325	0.041
13.75	0.0272	0.02	0.0287	0.0302	0.023	0.0302	0.0318	0.0249	0.0379	0.0435	0.0522	0.0595	0.0519	0.0632	0.0707	0.0682	0.074	0.082	0.086	0.0957	0.0916	0.5151	0.5421	0.543	0.6236	0.6009	0.6016	0.0368	0.0235	0.0302	0.029	0.0497	0.0468	0.0273	0.023	0.0254	0.0479	0.0442	0.0538	0.0341	0.0257	0.0442	0.0325	0.0436	0.0679	0.0514	0.0285	0.033	0.0442
14	0.0271	0.0202	0.0292	0.0306	0.0232	0.0306	0.0324	0.0255	0.0385	0.0438	0.052	0.06	0.053	0.0647	0.071	0.069	0.0764	0.0813	0.0887	0.0981	0.0936	0.5191	0.5449	0.5425	0.626	0.6019	0.6014	0.0343	0.0234	0.0321	0.0317	0.0497	0.0468	0.0278	0.0263	0.0247	0.0492	0.0473	0.0582	0.035	0.0257	0.0461	0.0337	0.044	0.0685	0.054	0.0311	0.0342	0.0458
14.25	0.0278	0.0217	0.0297	0.0313	0.0238	0.0314	0.0334	0.0251	0.0388	0.0441	0.0537	0.0614	0.0523	0.0651	0.0719	0.07	0.078	0.083	0.0881	0.0997	0.0942	0.5224	0.5452	0.5423	0.6261	0.6022	0.5997	0.0349	0.0251	0.0348	0.0327	0.0496	0.0482	0.0277	0.0264	0.0261	0.0483	0.048	0.0595	0.0348	0.0252	0.0487	0.0332	0.0442	0.0688	0.0521	0.0324	0.0351	0.047
14.5	0.0279	0.0221	0.0307	0.0319	0.0241	0.0312	0.034	0.0259	0.0398	0.0445	0.0534	0.0617	0.0549	0.0665	0.0752	0.0714	0.0794	0.0882	0.091	0.102	0.0956	0.5239	0.5455	0.5431	0.6303	0.6084	0.6065	0.037	0.0258	0.0353	0.0308	0.0477	0.0481	0.0282	0.0272	0.0272	0.0471	0.0534	0.0591	0.0352	0.0263	0.0508	0.0349	0.0451	0.0685	0.0534	0.0328	0.0366	0.0486
14.75	0.0288	0.0234	0.0313	0.0325	0.0242	0.0318	0.0345	0.0259	0.0403	0.0444	0.0543	0.0625	0.0556	0.0671	0.0756	0.0729	0.0805	0.0923	0.0934	0.1037	0.0971	0.5272	0.5458	0.5437	0.6289	0.6047	0.6102	0.0396	0.0239	0.0377	0.0328	0.0479	0.048	0.028	0.0267	0.0269	0.0477	0.0505	0.0607	0.0362	0.0267	0.0523	0.0346	0.0458	0.0688	0.053	0.0346	0.0382	0.0494
15	0.0295	0.0228	0.0317	0.0328	0.0251	0.032	0.0351	0.0268	0.0409	0.045	0.0546	0.0637	0.0564	0.0685	0.0739	0.0742	0.083	0.0934	0.0949	0.105	0.0972	0.5292	0.5459	0.5414	0.6268	0.6061	0.6132	0.0388	0.022	0.0411	0.0382	0.0507	0.0485	0.0284	0.0288	0.0271	0.0528	0.0527	0.059	0.0365	0.0263	0.0541	0.0356	0.0461	0.07	0.0536	0.0355	0.0399	0.0498
15.25	0.0302	0.024	0.0332	0.0337	0.026	0.0326	0.0362	0.0269	0.0421	0.0454	0.0554	0.064	0.0559	0.0694	0.0763	0.075	0.0851	0.0953	0.096	0.1076	0.0979	0.5319	0.5444	0.5446	0.6306	0.6097	0.6158	0.0421	0.0249	0.0429	0.0369	0.0498	0.0487	0.0282	0.0273	0.0274	0.0514	0.0566	0.0641	0.0374	0.0273	0.0553	0.0354	0.0468	0.0701	0.0544	0.0369	0.0413	0.0502
15.5	0.0311	0.0246	0.0332	0.0342	0.0262	0.0324	0.0372	0.0282	0.0427	0.0461	0.0558	0.0659	0.0577	0.0712	0.0802	0.0757	0.0877	0.1001	0.1	0.1098	0.0995	0.5342	0.5436	0.5384	0.635	0.6151	0.6187	0.0332	0.0286	0.0395	0.0382	0.0508	0.0489	0.0278	0.0283	0.0275	0.0531	0.0545	0.0617	0.0388	0.0273	0.0567	0.0358	0.0471	0.0703	0.0539	0.0374	0.0432	0.0512
15.75	0.0313	0.0248	0.0338	0.0348	0.0266	0.0333	0.0378	0.0284	0.0432	0.0474	0.0564	0.0664	0.0575	0.0711	0.0792	0.0774	0.0888	0.1082	0.1039	0.1098	0.098	0.5383	0.547	0.5386	0.6388	0.6167	0.6224	0.0319	0.0258	0.0444	0.039	0.0528	0.0497	0.0279	0.0283	0.0294	0.0533	0.0567	0.0621	0.0389	0.028	0.0576	0.0365	0.048	0.0712	0.0552	0.0375	0.0439	0.0509
16	0.0323	0.0257	0.0348	0.0361	0.0272	0.0338	0.0387	0.0289	0.044	0.048	0.0566	0.0671	0.0592	0.0729	0.0782	0.0791	0.0902	0.1159	0.1069	0.112	0.0991	0.5429	0.549	0.538	0.6396	0.6165	0.6257	0.0293	0.0273	0.0472	0.0368	0.0526	0.0498	0.0277	0.0286	0.0299	0.0559	0.0592	0.0653	0.0396	0.0285	0.0583	0.037	0.0486	0.0721	0.0554	0.0384	0.0445	0.0528
16.25	0.0324	0.0268	0.0354	0.0363	0.0276	0.035	0.0392	0.0294	0.0446	0.0492	0.0575	0.0684	0.0599	0.072	0.0814	0.0798	0.092	0.1218	0.11	0.113	0.098	0.5491	0.5496	0.5389	0.6486	0.6172	0.6329	0.0336	0.0291	0.0459	0.0448	0.0523	0.0515	0.0286	0.0282	0.0292	0.0606	0.0605	0.0672	0.0418	0.0293	0.0593	0.0375	0.0493	0.0716	0.0554	0.0384	0.0452	0.0527
16.5	0.0331	0.0268	0.0365	0.0365	0.0274	0.0348	0.0401	0.0298	0.0452	0.0499	0.0579	0.0689	0.0606	0.0744	0.0834	0.0816	0.0944	0.116	0.114	0.1153	0.0986	0.5499	0.5534	0.5443	0.6498	0.6222	0.6339	0.0304	0.0302	0.0524	0.0447	0.053	0.0525	0.0279	0.0294	0.0311	0.0617	0.0612	0.0692	0.0425	0.0299	0.0596	0.0381	0.0499	0.0724	0.0573	0.0388	0.0442	0.0538
16.75	0.0337	0.0278	0.0367	0.0367	0.0286	0.0354	0.041	0.0305	0.0459	0.0514	0.0579	0.0701	0.0612	0.0749	0.0829	0.0829	0.0959	0.115	0.1171	0.1164	0.1007	0.5567	0.5564	0.5464	0.6532	0.6229	0.6291	0.0323	0.0288	0.0532	0.0434	0.0537	0.0537	0.0287	0.0288	0.0313	0.0656	0.0651	0.0676	0.0445	0.0307	0.0597	0.0381	0.0508	0.0729	0.0578	0.0399	0.0443	0.0533
17	0.0343	0.0281	0.0376	0.0372	0.0286	0.0362	0.0416	0.0309	0.0461	0.0528	0.059	0.0712	0.0635	0.0762	0.0833	0.0852	0.0975	0.1174	0.1199	0.1181	0.1037	0.565	0.5626	0.5523	0.6517	0.6254	0.625	0.0299	0.0281	0.0559	0.0455	0.0537	0.0526	0.0302	0.0298	0.0313	0.0631	0.0638	0.0668	0.0456	0.0311	0.0597	0.0388	0.0511	0.0735	0.0585	0.0414	0.0439	0.0542
17.25	0.0344	0.0282	0.038	0.038	0.0289	0.0362	0.0429	0.0314	0.0475	0.0539	0.0591	0.0724	0.0634	0.076	0.086	0.086	0.0992	0.1191	0.1207	0.119	0.1073	0.5656	0.5691	0.5554	0.6472	0.6217	0.6203	0.0296	0.0298	0.0522	0.0464	0.0554	0.056	0.0298	0.0315	0.0315	0.0662	0.0675	0.0716	0.0454	0.0318	0.0592	0.0394	0.052	0.0741	0.0587	0.0411	0.0444	0.0537
17.5	0.0354	0.0295	0.0391	0.0382	0.0294	0.037	0.0437	0.0322	0.0479	0.0544	0.0593	0.0729	0.0636	0.0774	0.0869	0.0878	0.1012	0.1174	0.1158	0.1197	0.1078	0.5682	0.5706	0.5575	0.6455	0.6178	0.6183	0.0312	0.0306	0.0622	0.0459	0.0553	0.0527	0.0303	0.0303	0.0312	0.0686	0.0669	0.069	0.0468	0.0328	0.058	0.0397	0.0526	0.0755	0.0608	0.0414	0.0443	0.0557
17.75	0.0356	0.0298	0.0398	0.0391	0.0304	0.0373	0.0441	0.033	0.0486	0.0558	0.0596	0.074	0.0659	0.0779	0.087	0.0895	0.1039	0.1202	0.1173	0.1216	0.1122	0.5725	0.5708	0.5552	0.6414	0.6138	0.6152	0.0321	0.0308	0.0577	0.0492	0.0532	0.0558	0.0318	0.0319	0.0324	0.0709	0.0691	0.0754	0.0465	0.033	0.0573	0.0404	0.0533	0.0758	0.0596	0.0436	0.0451	0.0549
18	0.0362	0.0304	0.0396	0.039	0.0304	0.0381	0.0449	0.0338	0.0493	0.0572	0.0602	0.0749	0.0665	0.0801	0.0894	0.0915	0.1055	0.1234	0.1179	0.1235	0.1143	0.5727	0.5723	0.5565	0.6415	0.6072	0.6144	0.0339	0.0295	0.0577	0.0509	0.0563	0.0548	0.0302	0.0318	0.0335	0.0704	0.0643	0.0747	0.0473	0.0332	0.0558	0.0408	0.0537	0.0773	0.0616	0.0442	0.0459	0.0545
18.25	0.0371	0.0314	0.0404	0.0396	0.0311	0.0384	0.0456	0.0343	0.0499	0.0586	0.0605	0.0758	0.0667	0.08	0.0898	0.0936	0.107	0.1262	0.1207	0.1262	0.1164	0.5744	0.5725	0.5534	0.635	0.6046	0.6089	0.0351	0.0319	0.0587	0.0476	0.0584	0.0557	0.0328	0.0323	0.0315	0.0715	0.0703	0.0809	0.0475	0.0335	0.0545	0.0412	0.0545	0.0779	0.0606	0.0452	0.0468	0.0556
18.5	0.0371	0.0315	0.0405	0.04	0.0312	0.0389	0.0459	0.0348	0.0505	0.059	0.061	0.0765	0.069	0.0809	0.0896	0.0945	0.1095	0.1251	0.1224	0.127	0.1187	0.5751	0.5688	0.5519	0.6321	0.6044	0.6096	0.0345	0.034	0.0603	0.0536	0.0558	0.0577	0.0333	0.0338	0.0332	0.0753	0.0673	0.0807	0.0476	0.0341	0.0538	0.0418	0.0554	0.079	0.0617	0.0464	0.0476	0.056
18.75	0.037	0.0322	0.0411	0.0404	0.0324	0.0398	0.0468	0.035	0.051	0.0604	0.0611	0.0777	0.0691	0.0819	0.0906	0.0961	0.1109	0.1261	0.1242	0.1306	0.1212	0.5739	0.5654	0.5494	0.6346	0.6071	0.6071	0.0411	0.035	0.0564	0.0498	0.0588	0.0576	0.0332	0.0342	0.0332	0.0742	0.066	0.083	0.0482	0.0336	0.054	0.0427	0.0559	0.0797	0.0629	0.0473	0.0479	0.0555
19	0.0386	0.0318	0.0417	0.0409	0.0322	0.0406	0.0472	0.0362	0.0519	0.0611	0.0613	0.0786	0.0705	0.0825	0.0932	0.0973	0.1134	0.1294	0.1256	0.1367	0.1219	0.5731	0.5632	0.5479	0.6308	0.5985	0.6047	0.0458	0.0305	0.0599	0.0548	0.0527	0.0623	0.0349	0.0344	0.033	0.0779	0.0717	0.0828	0.0478	0.0333	0.0546	0.0435	0.0568	0.0808	0.0633	0.0473	0.049	0.0563
19.25	0.0383	0.0328	0.0426	0.0423	0.0324	0.0415	0.0475	0.0364	0.0528	0.0623	0.0616	0.0797	0.0712	0.0829	0.094	0.099	0.1148	0.1317	0.1318	0.1405	0.1251	0.5715	0.5613	0.547	0.6289	0.598	0.6013	0.0431	0.0352	0.0593	0.0536	0.0611	0.0612	0.0357	0.0347	0.0345	0.0761	0.0706	0.0847	0.0488	0.0335	0.0555	0.0436	0.0574	0.0822	0.0633	0.0478	0.0489	0.0561
19.5	0.0396	0.0337	0.0434	0.0425	0.0331	0.0428	0.0486	0.0368	0.053	0.0627	0.0619	0.0804	0.0721	0.0841	0.0934	0.1022	0.1173	0.1311	0.1314	0.1427	0.1267	0.5666	0.5575	0.5423	0.626	0.5964	0.6014	0.0444	0.0368	0.0594	0.0597	0.0626	0.0641	0.0359	0.0361	0.0343	0.0782	0.071	0.087	0.0488	0.0339	0.057	0.0442	0.058	0.0832	0.0648	0.0476	0.0496	0.0575
19.75	0.0396	0.0348	0.0446	0.0426	0.034	0.0434	0.0492	0.0378	0.0542	0.0641	0.0621	0.0815	0.073	0.0849	0.0938	0.1022	0.1183	0.137	0.1315	0.1443	0.1289	0.5636	0.5547	0.5414	0.6249	0.5943	0.6014	0.0469	0.0348	0.0534	0.0561	0.0627	0.0638	0.0371	0.0361	0.0354	0.0826	0.0704	0.089	0.0496	0.0335	0.0588	0.0448	0.0582	0.0845	0.0641	0.0471	0.0505	0.0576
20	0.0405	0.035	0.0449	0.043	0.0337	0.0439	0.0501	0.0386	0.0551	0.0646	0.0623	0.082	0.0735	0.0862	0.0968	0.1038	0.1205	0.1363	0.1346	0.1419	0.1316	0.5607	0.5537	0.5392	0.6245	0.5919	0.5984	0.0492	0.0355	0.0568	0.0622	0.0595	0.0617	0.0358	0.0365	0.0361	0.0796	0.0713	0.0834	0.0502	0.0334	0.0599	0.0458	0.0597	0.0861	0.066	0.0476	0.0501	0.0578
20.25	0.0414	0.036	0.046	0.0441	0.0345	0.0445	0.051	0.0393	0.0558	0.0653	0.0626	0.0834	0.0742	0.0866	0.0971	0.1047	0.122	0.1261	0.1375	0.1412	0.1317	0.5612	0.5528	0.5379	0.6228	0.591	0.596	0.0472	0.0383	0.0531	0.0599	0.0596	0.0646	0.0368	0.0376	0.0362	0.0852	0.0713	0.0925	0.0503	0.0337	0.0609	0.0458	0.0602	0.0874	0.0648	0.0476	0.0495	0.0584
20.5	0.0418	0.0367	0.0466	0.0441	0.0351	0.0452	0.0518	0.0401	0.0565	0.0665	0.063	0.0839	0.0758	0.0879	0.0983	0.107	0.1242	0.1367	0.138	0.1397	0.1333	0.5564	0.5503	0.5364	0.6197	0.5884	0.5959	0.0527	0.0398	0.055	0.0634	0.0606	0.0662	0.0378	0.0375	0.0371	0.0805	0.0768	0.0957	0.0514	0.0347	0.061	0.047	0.0609	0.0896	0.0669	0.0482	0.0502	0.0594
20.75	0.0426	0.0373	0.0478	0.0446	0.0357	0.0459	0.0522	0.0403	0.0566	0.0672	0.0627	0.0852	0.0761	0.0885	0.0988	0.1084	0.1275	0.1323	0.1392	0.1417	0.133	0.5545	0.5479	0.5372	0.6214	0.5866	0.5927	0.0536	0.0394	0.0521	0.0664	0.064	0.0699	0.0374	0.038	0.0382	0.0877	0.0712	0.0903	0.0517	0.0341	0.0611	0.0467	0.0614	0.0907	0.0664	0.0486	0.0502	0.0594
21	0.0433	0.038	0.0485	0.0453	0.0361	0.0461	0.053	0.0414	0.0581	0.068	0.0631	0.0861	0.0767	0.089	0.1002	0.1102	0.1327	0.1358	0.1368	0.1424	0.1333	0.5531	0.5461	0.5347	0.6179	0.5852	0.5917	0.0474	0.0417	0.0523	0.0667	0.062	0.0692	0.0385	0.0384	0.0398	0.0888	0.077	0.097	0.0523	0.0344	0.0615	0.0473	0.0624	0.0925	0.0687	0.049	0.0506	0.0593
21.25	0.0439	0.0385	0.0489	0.0458	0.0369	0.0472	0.0534	0.042	0.059	0.0687	0.0629	0.087	0.0779	0.0898	0.1006	0.112	0.1369	0.1326	0.1377	0.1461	0.134	0.5523	0.5466	0.5327	0.6168	0.5838	0.5899	0.0511	0.0428	0.0543	0.0682	0.0663	0.072	0.0369	0.0387	0.0393	0.0872	0.0757	0.1016	0.0534	0.0349	0.0612	0.0479	0.0627	0.0939	0.0673	0.0487	0.0494	0.0605
21.5	0.045	0.0393	0.0497	0.0466	0.0369	0.0476	0.0545	0.043	0.0597	0.0691	0.0627	0.0877	0.0787	0.0912	0.1017	0.1144	0.1396	0.1294	0.1416	0.1493	0.1344	0.551	0.5423	0.5321	0.6153	0.5823	0.5887	0.0494	0.046	0.0521	0.0653	0.0632	0.0707	0.0391	0.0397	0.0438	0.0913	0.081	0.0976	0.0536	0.0359	0.0626	0.0489	0.0639	0.0955	0.0686	0.0495	0.0496	0.0612
21.75	0.0455	0.0407	0.0514	0.0472	0.0372	0.0482	0.0551	0.0425	0.0604	0.0698	0.0627	0.0889	0.0794	0.0919	0.1025	0.1169	0.1408	0.1357	0.1458	0.1473	0.1375	0.549	0.542	0.5307	0.6142	0.5812	0.5875	0.0527	0.0472	0.0526	0.0665	0.0644	0.0719	0.0387	0.0391	0.0401	0.0996	0.0787	0.0985	0.0539	0.0364	0.0641	0.0492	0.0645	0.0953	0.0682	0.0494	0.0495	0.0618
22	0.046	0.0414	0.0517	0.048	0.038	0.0487	0.056	0.0439	0.0609	0.0708	0.0627	0.0899	0.0802	0.0933	0.1042	0.1191	0.1407	0.1407	0.1494	0.1499	0.1394	0.5472	0.5417	0.5292	0.6123	0.5798	0.5858	0.052	0.0522	0.0523	0.0696	0.0687	0.0684	0.0396	0.0383	0.0439	0.0891	0.0807	0.1015	0.0541	0.0376	0.0663	0.0494	0.0652	0.0971	0.0668	0.0502	0.0486	0.0615
22.25	0.0473	0.0435	0.0532	0.0481	0.039	0.0491	0.0466	0.0417	0.0581	0.0709	0.0625	0.0908	0.0749	0.0893	0.0993	0.1221	0.1428	0.138	0.1531	0.1461	0.1293	0.5488	0.5387	0.5275	0.6399	0.5756	0.5756	0.0511	0.0532	0.0586	0.0653	0.0543	0.065	0.0393	0.0385	0.0433	0.098	0.082	0.0995	0.055	0.0377	0.068	0.0431	0.0622	0.0884	0.0676	0.0531	0.0511	0.0619
22.5	0.0482	0.043	0.0538	0.0488	0.0393	0.0502	0.0338	0.0413	0.0553	0.0718	0.0626	0.0917	0.0673	0.082	0.0965	0.1247	0.1444	0.138	0.1538	0.1422	0.149	0.5509	0.5378	0.5278	0.7216	0.5897	0.583	0.0523	0.0514	0.0641	0.0641	0.0642	0.0784	0.04	0.0377	0.0445	0.0988	0.0762	0.0974	0.0554	0.0386	0.0687	0.0267	0.0747	0.0681	0.0716	0.0538	0.0517	0.0619
22.75	0.049	0.0455	0.0553	0.0494	0.04	0.0503	0.0386	0.0467	0.0608	0.072	0.0629	0.0929	0.0731	0.0873	0.0973	0.1279	0.1495	0.1388	0.1479	0.1471	0.1291	0.5526	0.5382	0.5261	0.7337	0.601	0.5953	0.0505	0.0539	0.0614	0.0641	0.056	0.0635	0.0398	0.0382	0.045	0.0995	0.0763	0.1002	0.0557	0.0397	0.0689	0.024	0.0671	0.0742	0.0699	0.0546	0.0521	0.0618
23	0.0497	0.0465	0.0564	0.0504	0.04	0.0512	0.0478	0.056	0.0702	0.073	0.063	0.0938	0.0823	0.0933	0.1029	0.1314	0.1535	0.1366	0.1595	0.1579	0.1406	0.5565	0.5373	0.5243	0.6709	0.5877	0.5883	0.0509	0.0564	0.067	0.0656	0.0591	0.0726	0.0404	0.0397	0.0429	0.1	0.0836	0.0946	0.0555	0.0409	0.0702	0.0355	0.0501	0.0843	0.0715	0.055	0.0536	0.0627
23.25	0.0488	0.0441	0.0554	0.0503	0.0408	0.0523	0.0565	0.0581	0.0708	0.0734	0.0628	0.0944	0.0836	0.0938	0.1041	0.1317	0.1489	0.1395	0.1509	0.1533	0.136	0.5607	0.5388	0.5233	0.6149	0.5768	0.5805	0.0616	0.0605	0.0636	0.0656	0.069	0.0748	0.0405	0.0398	0.0436	0.1033	0.0917	0.1178	0.0563	0.0416	0.07	0.0392	0.0562	0.0893	0.0709	0.0538	0.0539	0.0627
23.5	0.0484	0.0447	0.0569	0.0511	0.0412	0.0528	0.0597	0.0581	0.0726	0.074	0.0627	0.0959	0.0856	0.0958	0.1073	0.1347	0.147	0.1435	0.1578	0.1677	0.1391	0.5684	0.5435	0.5239	0.6115	0.5768	0.5835	0.0582	0.0615	0.0723	0.0639	0.0866	0.0885	0.0403	0.0405	0.0448	0.1109	0.0918	0.122	0.0565	0.0428	0.0699	0.0449	0.059	0.0967	0.0711	0.0539	0.0531	0.0637
23.75	0.0492	0.048	0.0576	0.0517	0.0419	0.0536	0.063	0.0585	0.0738	0.0751	0.0624	0.0965	0.0863	0.0982	0.111	0.137	0.1512	0.142	0.1549	0.1651	0.1578	0.572	0.5457	0.5241	0.6158	0.5814	0.5854	0.0637	0.0669	0.07	0.067	0.077	0.091	0.0407	0.0393	0.045	0.1112	0.0914	0.1227	0.0564	0.0428	0.0695	0.0449	0.0629	0.098	0.0751	0.057	0.0548	0.0639
24	0.0494	0.0437	0.0585	0.0523	0.0425	0.0545	0.0647	0.0582	0.0776	0.0758	0.0619	0.0981	0.088	0.1004	0.1152	0.1381	0.1514	0.1401	0.1648	0.1654	0.1592	0.5762	0.5501	0.5225	0.6337	0.5905	0.5921	0.0603	0.0629	0.0749	0.0683	0.083	0.0885	0.0404	0.0412	0.0445	0.1154	0.0945	0.1226	0.058	0.0436	0.0686	0.0472	0.0646	0.1021	0.074	0.0567	0.0551	0.0637
[truncated: 68 more columns]

## Sheet: E. coli ST167 aerobic
Time (hours)	No_nitrogen												Alanine						Arginine						Aspartate						Glutamate						Glycine						Isoleucine						Leucine
	Expt 1			Expt 2			Expt 3			Expt 4			Expt 2			Expt 3			Expt 2			Expt 3			Expt 1			Expt 4			Expt 1			Expt 3			Expt 2			Expt 3			Expt 1		Expt 3		Expt 4		Expt 1
	Rep 1	Rep 2	Rep 3	Rep 1	Rep 2	Rep 3	Rep 1	Rep 2	Rep 3	Rep 1	Rep 2	Rep 3	Rep 1	Rep 2	Rep 3	Rep 1	Rep 2	Rep 3	Rep 1	Rep 2	Rep 3	Rep 1	Rep 2	Rep 3	Rep 1	Rep 2	Rep 3	Rep 1	Rep 2	Rep 3	Rep 1	Rep 2	Rep 3	Rep 1	Rep 2	Rep 3	Rep 1	Rep 2	Rep 3	Rep 1	Rep 2	Rep 3	Rep 1	Rep 2	Rep 1	Rep 2	Rep 1	Rep 2	Rep 1
0	0.0796	0.0743	0.0778	0.0754	0.0787	0.0775	0.0739	0.0742	0.0746	0.0772	0.0769	0.0753	0.0754	0.0776	0.0749	0.0733	0.0734	0.0734	0.078	0.0968	0.0936	0.0731	0.0747	0.0751	0.0733	0.0704	0.073	0.0778	0.1441	0.0799	0.0729	0.072	0.0734	0.0744	0.0732	0.0725	0.0743	0.0797	0.0755	0.0737	0.0749	0.0757	0.0724	0.0725	0.0759	0.074	0.0824	0.0758	0.0738
0.25	0.0809	0.0756	0.08	0.0758	0.0769	0.0749	0.0769	0.0761	0.0759	0.079	0.0776	0.0757	0.0808	0.0751	0.0742	0.0749	0.0745	0.0749	0.0753	0.0958	0.0901	0.0773	0.0758	0.0794	0.0724	0.0714	0.0737	0.0829	0.1032	0.0813	0.0733	0.0726	0.0732	0.0748	0.0762	0.0748	0.074	0.0782	0.0748	0.0748	0.0758	0.0761	0.0744	0.0745	0.0788	0.0746	0.0834	0.0769	0.0761
0.5	0.0872	0.0792	0.0843	0.0801	0.0797	0.0777	0.0808	0.0801	0.0812	0.0813	0.0799	0.0786	0.0769	0.0785	0.0773	0.0779	0.0777	0.0768	0.0787	0.0967	0.0923	0.0793	0.0794	0.0779	0.0779	0.0754	0.0778	0.0837	0.1188	0.0832	0.0781	0.0781	0.078	0.0771	0.0782	0.0773	0.0773	0.0833	0.0775	0.0802	0.0788	0.0796	0.0785	0.0786	0.0808	0.0802	0.0885	0.0821	0.0776
0.75	0.0905	0.0817	0.0873	0.0857	0.0784	0.0807	0.0846	0.0828	0.0838	0.084	0.0812	0.0813	0.0822	0.0823	0.0821	0.0808	0.0822	0.082	0.0795	0.101	0.0948	0.0815	0.0841	0.0801	0.0804	0.0797	0.0828	0.0876	0.1337	0.0875	0.0811	0.0824	0.0845	0.0804	0.0835	0.0825	0.0811	0.0882	0.0815	0.0843	0.0837	0.0854	0.085	0.0859	0.0888	0.0886	0.0911	0.0867	0.0811
1	0.0904	0.0825	0.0906	0.0857	0.0814	0.0809	0.0843	0.084	0.0842	0.0856	0.0815	0.0832	0.0859	0.0874	0.0874	0.0832	0.0852	0.0847	0.0878	0.1151	0.1079	0.0862	0.0888	0.082	0.085	0.0828	0.0871	0.0903	0.1477	0.0917	0.0854	0.0873	0.0886	0.0858	0.0877	0.0872	0.0843	0.0897	0.0869	0.0876	0.0869	0.0918	0.0945	0.0948	0.0983	0.0974	0.1003	0.0996	0.0855
1.25	0.0891	0.0827	0.0875	0.0835	0.0822	0.082	0.0859	0.0868	0.0867	0.0867	0.0821	0.0849	0.0885	0.09	0.0888	0.0879	0.0894	0.0906	0.0926	0.1201	0.121	0.0907	0.0946	0.0845	0.0854	0.092	0.1008	0.0951	0.1568	0.0964	0.0887	0.0998	0.1061	0.0895	0.0936	0.0922	0.0849	0.0912	0.0877	0.091	0.0908	0.0952	0.1141	0.1121	0.1062	0.1098	0.1069	0.0983	0.0911
1.5	0.0919	0.0836	0.091	0.085	0.0827	0.083	0.0868	0.0877	0.0882	0.0886	0.084	0.087	0.0881	0.0903	0.0917	0.0919	0.0935	0.094	0.0958	0.1306	0.137	0.0931	0.0969	0.0875	0.0952	0.0936	0.0985	0.1036	0.1668	0.103	0.0939	0.0957	0.0958	0.0936	0.0979	0.0968	0.0863	0.0897	0.0887	0.0935	0.0935	0.0979	0.1209	0.1216	0.1111	0.1138	0.1242	0.1145	0.0923
1.75	0.0935	0.085	0.0934	0.0871	0.0839	0.0842	0.0881	0.0883	0.0889	0.088	0.0851	0.088	0.0905	0.0942	0.0935	0.0957	0.0981	0.0998	0.0941	0.1185	0.1395	0.0972	0.0997	0.0921	0.1033	0.0991	0.103	0.1112	0.1224	0.1177	0.0978	0.0991	0.0977	0.0991	0.1019	0.1002	0.0852	0.0921	0.0893	0.0959	0.0963	0.0991	0.1214	0.1215	0.1179	0.1226	0.1449	0.1277	0.0956
2	0.0939	0.0838	0.091	0.0865	0.0831	0.0847	0.0892	0.0904	0.0901	0.0915	0.0857	0.0896	0.0938	0.0975	0.102	0.1029	0.1057	0.1075	0.0957	0.1349	0.1506	0.101	0.108	0.0959	0.1077	0.1065	0.1126	0.1133	0.1792	0.1206	0.1019	0.104	0.1061	0.1029	0.1083	0.1106	0.0877	0.0914	0.0953	0.1002	0.1021	0.1091	0.1388	0.139	0.1269	0.1315	0.1551	0.153	0.0996
2.25	0.095	0.0858	0.0913	0.0883	0.0839	0.0857	0.0905	0.0921	0.0916	0.0909	0.0877	0.0923	0.0989	0.1028	0.105	0.1111	0.1136	0.1163	0.1004	0.1392	0.1554	0.1051	0.1093	0.1075	0.1104	0.1128	0.1231	0.136	0.1458	0.1543	0.1037	0.1067	0.1124	0.1086	0.1139	0.1143	0.0934	0.0928	0.1011	0.1008	0.1036	0.1092	0.1446	0.1359	0.1333	0.1411	0.2042	0.1871	0.1009
2.5	0.0971	0.086	0.0922	0.0893	0.0849	0.0843	0.0921	0.0922	0.0931	0.0955	0.0885	0.0919	0.105	0.1065	0.1093	0.119	0.122	0.1263	0.1074	0.1515	0.1576	0.1072	0.1146	0.1224	0.1154	0.1214	0.1302	0.1269	0.1902	0.1424	0.1085	0.1139	0.1148	0.1144	0.1179	0.1179	0.0914	0.0959	0.1034	0.1039	0.1055	0.1183	0.1656	0.1543	0.1383	0.1443	0.2051	0.2043	0.1041
2.75	0.0974	0.0861	0.0931	0.0881	0.0843	0.0855	0.0935	0.0941	0.0932	0.0931	0.0876	0.0932	0.1115	0.114	0.1208	0.125	0.1292	0.1341	0.11	0.162	0.1656	0.113	0.121	0.125	0.1212	0.1278	0.1386	0.14	0.174	0.1751	0.1085	0.1188	0.1273	0.1188	0.1194	0.1219	0.0956	0.0967	0.1071	0.1087	0.1079	0.1191	0.1693	0.1707	0.1419	0.1492	0.2273	0.231	0.1153
3	0.098	0.0868	0.0934	0.0901	0.0861	0.0856	0.0936	0.095	0.0944	0.0944	0.0885	0.0937	0.1147	0.1204	0.1258	0.1374	0.1396	0.1503	0.1103	0.1445	0.1827	0.1217	0.1302	0.1349	0.133	0.1398	0.1461	0.1445	0.1997	0.1663	0.1127	0.1229	0.1243	0.1206	0.1271	0.1335	0.0938	0.0986	0.1053	0.1202	0.1123	0.1218	0.1713	0.1893	0.1459	0.1584	0.2263	0.2282	0.1138
3.25	0.098	0.0886	0.0902	0.0916	0.0863	0.0868	0.096	0.0963	0.096	0.0972	0.089	0.0937	0.1258	0.1423	0.1534	0.1446	0.1481	0.1547	0.1209	0.1842	0.232	0.1265	0.1293	0.1504	0.149	0.1722	0.1995	0.1577	0.2067	0.1795	0.1256	0.154	0.1603	0.1269	0.1316	0.1465	0.1048	0.1011	0.1102	0.1281	0.1158	0.1262	0.2038	0.2153	0.1584	0.1489	0.2654	0.257	0.1408
3.5	0.0998	0.0866	0.0915	0.0921	0.0859	0.0868	0.0948	0.0969	0.0957	0.0973	0.0897	0.0953	0.1503	0.1631	0.1866	0.1458	0.1548	0.1666	0.1464	0.2035	0.234	0.1297	0.1475	0.1482	0.1593	0.1598	0.1659	0.1864	0.2028	0.2108	0.1198	0.1328	0.1227	0.1393	0.1352	0.1398	0.1147	0.1013	0.1169	0.1372	0.1196	0.1343	0.1584	0.184	0.148	0.1827	0.3125	0.295	0.1159
3.75	0.103	0.088	0.0932	0.0933	0.0868	0.0878	0.0971	0.0983	0.098	0.0974	0.0894	0.0962	0.1531	0.1663	0.2006	0.1548	0.1652	0.1756	0.1431	0.2191	0.2606	0.1506	0.1688	0.1861	0.1736	0.1803	0.1767	0.194	0.2186	0.2284	0.1365	0.1436	0.1302	0.1435	0.1451	0.1553	0.1222	0.1039	0.1102	0.1324	0.1353	0.1659	0.1651	0.1987	0.1884	0.197	0.3402	0.334	0.1278
4	0.1029	0.0888	0.0931	0.095	0.0857	0.0882	0.0966	0.0976	0.0973	0.0992	0.0899	0.0958	0.1577	0.1848	0.2286	0.1552	0.1663	0.1689	0.139	0.229	0.2745	0.1644	0.1916	0.2093	0.1804	0.1924	0.1932	0.1897	0.234	0.2238	0.1389	0.1405	0.1484	0.1522	0.1498	0.1572	0.1172	0.1054	0.1236	0.1421	0.1328	0.16	0.2122	0.2018	0.1809	0.2184	0.3441	0.3318	0.1189
4.25	0.1038	0.0891	0.0937	0.0964	0.0872	0.0885	0.0988	0.0997	0.098	0.1	0.091	0.0963	0.2022	0.1892	0.1994	0.1712	0.1789	0.1836	0.139	0.254	0.3136	0.1666	0.1758	0.1857	0.1942	0.2054	0.2169	0.2073	0.2685	0.266	0.1458	0.1537	0.1722	0.1674	0.1713	0.1647	0.1233	0.1075	0.1294	0.1416	0.1415	0.1629	0.2332	0.2424	0.2235	0.2057	0.3672	0.3598	0.1399
4.5	0.1035	0.0895	0.0946	0.0944	0.0901	0.0882	0.0992	0.1001	0.0977	0.1004	0.0911	0.0969	0.1853	0.2056	0.2107	0.1769	0.1857	0.1891	0.1529	0.2629	0.2719	0.1682	0.1941	0.2614	0.2085	0.2185	0.2334	0.244	0.2746	0.2796	0.1536	0.1963	0.1713	0.1806	0.184	0.2021	0.1292	0.1075	0.126	0.1553	0.151	0.1698	0.2381	0.2391	0.2563	0.2775	0.3676	0.368	0.1447
4.75	0.1084	0.0897	0.094	0.0981	0.087	0.0882	0.0999	0.1017	0.1011	0.1013	0.0911	0.0976	0.196	0.239	0.2398	0.1836	0.1851	0.1941	0.1638	0.2831	0.3455	0.1688	0.1879	0.2274	0.2243	0.2273	0.2362	0.2947	0.275	0.2886	0.1691	0.1929	0.1874	0.1743	0.2013	0.1957	0.1397	0.1108	0.1564	0.1641	0.1567	0.1792	0.2394	0.256	0.2957	0.2844	0.3895	0.4012	0.1451
5	0.1091	0.0904	0.0936	0.0975	0.0886	0.0878	0.1004	0.1033	0.1007	0.1022	0.0913	0.0974	0.1882	0.2166	0.2394	0.1734	0.186	0.1872	0.2003	0.2141	0.3906	0.1533	0.1751	0.2232	0.2437	0.2463	0.2529	0.2847	0.2929	0.3343	0.1757	0.2138	0.2094	0.163	0.1837	0.2027	0.156	0.1149	0.147	0.1559	0.152	0.1717	0.2378	0.2764	0.2456	0.2723	0.4027	0.4191	0.1284
5.25	0.1095	0.0894	0.0933	0.0978	0.0866	0.0888	0.1007	0.1039	0.1009	0.1042	0.0922	0.1005	0.2021	0.2785	0.3075	0.189	0.2021	0.2129	0.2131	0.3409	0.3956	0.1771	0.2471	0.3219	0.2643	0.2727	0.2818	0.3855	0.3429	0.4227	0.1846	0.2373	0.2093	0.1996	0.2105	0.2424	0.1539	0.1183	0.1835	0.1876	0.183	0.1584	0.2787	0.2911	0.3255	0.339	0.4502	0.4398	0.1467
5.5	0.1105	0.0879	0.095	0.0966	0.0892	0.0883	0.1038	0.1021	0.1004	0.1039	0.092	0.0969	0.2086	0.2592	0.3079	0.198	0.2154	0.2153	0.213	0.3489	0.3512	0.213	0.2813	0.3194	0.2943	0.3091	0.3267	0.3494	0.3128	0.3509	0.2062	0.2018	0.219	0.2153	0.2268	0.2778	0.1668	0.1201	0.1621	0.1997	0.2075	0.2369	0.3221	0.3114	0.2974	0.3663	0.3932	0.3682	0.1693
5.75	0.1184	0.088	0.0941	0.1077	0.0879	0.0891	0.105	0.1063	0.103	0.1042	0.0919	0.098	0.2512	0.3001	0.3452	0.2127	0.2297	0.2197	0.2577	0.3951	0.4097	0.2388	0.2976	0.2911	0.3256	0.3546	0.37	0.3443	0.3219	0.4114	0.2216	0.2386	0.2392	0.2045	0.2368	0.2704	0.1511	0.1188	0.1979	0.1841	0.1949	0.243	0.3036	0.3158	0.3224	0.3669	0.436	0.4287	0.1729
6	0.1113	0.0871	0.0957	0.108	0.0878	0.0885	0.1051	0.1024	0.1016	0.1048	0.0924	0.1006	0.2948	0.3106	0.3694	0.2119	0.2228	0.2222	0.2925	0.4083	0.4045	0.2295	0.251	0.2591	0.3526	0.377	0.4198	0.397	0.3492	0.5138	0.2093	0.2147	0.2459	0.215	0.2375	0.292	0.1797	0.1235	0.1626	0.2012	0.2201	0.2483	0.2954	0.2964	0.3447	0.4049	0.5066	0.5058	0.182
6.25	0.1145	0.0881	0.0961	0.1056	0.0881	0.0887	0.1067	0.1043	0.103	0.1072	0.093	0.1001	0.2994	0.3064	0.3593	0.2109	0.2241	0.2365	0.2606	0.3984	0.3792	0.2228	0.2392	0.2271	0.387	0.4122	0.4608	0.4113	0.3679	0.5105	0.2097	0.2217	0.2765	0.2256	0.2682	0.3008	0.2014	0.1291	0.2239	0.2121	0.2189	0.2352	0.3329	0.3394	0.4026	0.4052	0.4976	0.5131	0.174
6.5	0.1194	0.0864	0.0958	0.1061	0.0882	0.0894	0.1046	0.106	0.1051	0.107	0.0936	0.1005	0.3294	0.332	0.3829	0.2154	0.234	0.2431	0.28	0.4279	0.4135	0.2384	0.249	0.261	0.4406	0.4298	0.4659	0.5244	0.4029	0.587	0.2188	0.2279	0.3126	0.2482	0.2659	0.3243	0.2127	0.1311	0.2321	0.238	0.2449	0.2776	0.3456	0.3249	0.4195	0.4355	0.5235	0.5315	0.1857
6.75	0.127	0.0869	0.0963	0.0991	0.0886	0.0891	0.1068	0.1083	0.1067	0.1081	0.0933	0.1017	0.3439	0.3466	0.4156	0.2299	0.2478	0.2701	0.3062	0.4366	0.4377	0.2629	0.306	0.295	0.4948	0.459	0.5231	0.6222	0.5017	0.6596	0.227	0.2741	0.3371	0.2263	0.284	0.3269	0.2272	0.1436	0.2569	0.1951	0.2519	0.3087	0.3123	0.3665	0.4156	0.4683	0.512	0.5137	0.183
7	0.1322	0.0854	0.0971	0.102	0.0896	0.0894	0.1052	0.1059	0.1047	0.1074	0.0931	0.1021	0.3554	0.326	0.3731	0.2227	0.2354	0.2458	0.3235	0.4605	0.5095	0.2176	0.2393	0.2393	0.5521	0.5905	0.6411	0.5914	0.5656	0.6908	0.2311	0.2725	0.3337	0.2014	0.2419	0.2855	0.2558	0.1612	0.2897	0.2132	0.2277	0.2858	0.3831	0.35	0.3953	0.4431	0.4848	0.4837	0.3301
7.25	0.1346	0.0859	0.0974	0.1003	0.0889	0.0891	0.1054	0.1093	0.1061	0.109	0.0935	0.1017	0.3408	0.3637	0.4454	0.2345	0.2499	0.2723	0.3431	0.4793	0.4215	0.2674	0.2825	0.2861	0.6343	0.6409	0.6874	0.7652	0.6898	0.7685	0.2281	0.2656	0.3296	0.2537	0.2852	0.3195	0.199	0.1526	0.3006	0.2463	0.2851	0.3007	0.4175	0.3926	0.4141	0.4944	0.5052	0.5104	0.2326
7.5	0.1378	0.0864	0.0981	0.1058	0.0888	0.0897	0.1079	0.1073	0.107	0.1092	0.0923	0.1026	0.3313	0.3976	0.4534	0.2458	0.2688	0.2729	0.3777	0.4869	0.3985	0.2961	0.3102	0.2745	0.7292	0.7338	0.7722	0.8295	0.7418	0.8303	0.2578	0.3005	0.3424	0.2717	0.2932	0.3782	0.2632	0.1511	0.3052	0.2587	0.2988	0.3189	0.4479	0.3919	0.4308	0.4861	0.5945	0.6033	0.2076
7.75	0.1456	0.0857	0.0966	0.1033	0.091	0.0897	0.1068	0.107	0.1069	0.1123	0.0951	0.1054	0.3586	0.4036	0.4631	0.247	0.2605	0.2767	0.3876	0.5041	0.4832	0.2753	0.2943	0.2583	0.7795	0.769	0.8159	0.899	0.8157	0.8858	0.2901	0.3276	0.389	0.2536	0.2739	0.3941	0.3253	0.1683	0.3345	0.27	0.2955	0.3275	0.4766	0.4812	0.4762	0.4848	0.6061	0.5947	0.2685
8	0.1422	0.0845	0.0975	0.1094	0.0897	0.0919	0.1109	0.1085	0.1082	0.1104	0.0939	0.1019	0.3836	0.4178	0.4893	0.2752	0.2941	0.3151	0.3928	0.4742	0.4515	0.3682	0.3581	0.3428	0.7842	0.7549	0.8294	0.844	0.7942	0.8535	0.2777	0.3137	0.3449	0.2856	0.3186	0.4142	0.2811	0.1864	0.3109	0.2889	0.314	0.3809	0.4409	0.4546	0.4953	0.5097	0.5718	0.5591	0.2401
8.25	0.1266	0.0843	0.0984	0.1063	0.087	0.0915	0.1096	0.1062	0.1052	0.1102	0.0941	0.103	0.405	0.4388	0.4888	0.2806	0.2913	0.3316	0.4475	0.5543	0.4575	0.36	0.3641	0.3068	0.83	0.8032	0.8438	0.8477	0.8016	0.8601	0.283	0.3488	0.361	0.2662	0.2832	0.4051	0.2829	0.1898	0.3144	0.2537	0.2828	0.3637	0.4172	0.4589	0.4967	0.5116	0.5712	0.5821	0.2645
8.5	0.1438	0.0841	0.0984	0.1022	0.0859	0.0941	0.111	0.1073	0.1057	0.1105	0.0944	0.1036	0.4071	0.4746	0.5172	0.2775	0.291	0.3289	0.4129	0.547	0.403	0.3735	0.3917	0.3581	0.8009	0.8082	0.8609	0.8387	0.8016	0.8501	0.2876	0.3407	0.3458	0.2621	0.3192	0.3947	0.2588	0.213	0.3363	0.259	0.2937	0.3614	0.4879	0.4024	0.5054	0.5045	0.573	0.5995	0.2418
8.75	0.1386	0.084	0.0993	0.1067	0.0846	0.0932	0.1459	0.1158	0.1151	0.1101	0.0945	0.103	0.448	0.4727	0.5417	0.3673	0.3821	0.443	0.4226	0.5905	0.4316	0.5737	0.547	0.3997	0.831	0.8247	0.8719	0.8246	0.79	0.8448	0.2765	0.3419	0.3317	0.4073	0.4308	0.5028	0.2764	0.2391	0.3825	0.3979	0.4378	0.5304	0.4959	0.4261	0.5794	0.589	0.5419	0.5779	0.252
9	0.1393	0.0835	0.101	0.1056	0.0839	0.0915	0.1113	0.1087	0.107	0.1121	0.0952	0.1035	0.4718	0.5015	0.5472	0.2977	0.304	0.331	0.4799	0.6686	0.4579	0.3936	0.39	0.2755	0.8604	0.8377	0.874	0.8757	0.8153	0.8585	0.3197	0.3528	0.3314	0.3191	0.304	0.3899	0.2844	0.2491	0.3869	0.2564	0.2889	0.3686	0.5121	0.4896	0.4885	0.4459	0.5722	0.6143	0.2764
9.25	0.1308	0.0842	0.0981	0.0996	0.0833	0.0935	0.1211	0.1084	0.1065	0.1114	0.0945	0.1042	0.4555	0.487	0.5355	0.3185	0.3264	0.3508	0.4757	0.5569	0.4239	0.4156	0.4069	0.3029	0.8567	0.8519	0.8965	0.8749	0.8387	0.8628	0.2989	0.3288	0.3429	0.3104	0.3154	0.4155	0.2556	0.2521	0.3632	0.2799	0.3306	0.3888	0.5091	0.486	0.4677	0.4674	0.6009	0.6188	0.2505
9.5	0.1345	0.0834	0.0981	0.1045	0.0817	0.0933	0.117	0.1088	0.1063	0.1096	0.0956	0.1029	0.4885	0.5255	0.5642	0.3189	0.3384	0.3632	0.5262	0.6823	0.4146	0.4336	0.4382	0.3403	0.8216	0.8445	0.8932	0.8891	0.8417	0.8661	0.3542	0.3688	0.366	0.3788	0.4037	0.4572	0.2786	0.2651	0.4224	0.2855	0.3265	0.4275	0.5216	0.5468	0.5223	0.4764	0.5412	0.5951	0.2537
9.75	0.1308	0.0849	0.0991	0.1072	0.0822	0.0944	0.1247	0.1094	0.1066	0.1091	0.0954	0.1027	0.4635	0.5344	0.5843	0.3257	0.3401	0.3535	0.52	0.6975	0.3847	0.4453	0.4216	0.3191	0.8136	0.8506	0.8827	0.919	0.8599	0.9015	0.3266	0.3735	0.3561	0.4017	0.4371	0.4596	0.2671	0.2834	0.4225	0.2938	0.3493	0.4321	0.5201	0.498	0.4754	0.4719	0.5391	0.6212	0.2767
10	0.136	0.0844	0.0988	0.1057	0.0811	0.095	0.122	0.1087	0.1056	0.1099	0.0953	0.1026	0.4318	0.5142	0.5774	0.3588	0.3999	0.448	0.4737	0.7084	0.3722	0.5447	0.5663	0.4144	0.822	0.881	0.9152	0.9323	0.8649	0.8846	0.3777	0.4133	0.3917	0.4433	0.4711	0.5143	0.2554	0.2386	0.3903	0.3068	0.3632	0.449	0.5235	0.5549	0.5532	0.5624	0.5446	0.6328	0.2883
10.25	0.1266	0.0844	0.098	0.1089	0.0813	0.0935	0.1296	0.1111	0.1087	0.1106	0.096	0.1037	0.498	0.5544	0.588	0.4142	0.4121	0.4853	0.5138	0.7643	0.4039	0.5854	0.5895	0.4186	0.8361	0.8869	0.928	0.9379	0.8566	0.9041	0.4018	0.429	0.4275	0.541	0.4924	0.6017	0.2621	0.2454	0.4477	0.3665	0.4381	0.5319	0.5576	0.5618	0.6019	0.556	0.5514	0.6312	0.2747
10.5	0.1358	0.0842	0.0991	0.1102	0.0815	0.0903	0.1183	0.1107	0.1085	0.1103	0.0974	0.1079	0.466	0.5141	0.5888	0.3602	0.3742	0.4348	0.5025	0.7521	0.4458	0.4517	0.4528	0.3714	0.8481	0.8752	0.9288	0.955	0.8941	0.9384	0.4066	0.451	0.5188	0.3827	0.3908	0.4745	0.2653	0.2383	0.3844	0.2844	0.3346	0.4028	0.6021	0.5766	0.4865	0.4361	0.6324	0.6748	0.2984
10.75	0.1297	0.0848	0.0989	0.1109	0.0812	0.0907	0.1265	0.1119	0.1114	0.1108	0.0958	0.1064	0.511	0.5417	0.6073	0.422	0.4345	0.5063	0.7465	0.8964	0.4954	0.5417	0.5846	0.4597	0.8551	0.8611	0.9227	0.9647	0.9257	0.9095	0.3983	0.4057	0.4781	0.4526	0.4224	0.5505	0.3057	0.2816	0.4458	0.3255	0.3633	0.4351	0.601	0.588	0.4768	0.473	0.6169	0.6495	0.2822
11	0.1297	0.085	0.0991	0.1077	0.0815	0.0891	0.137	0.1159	0.1128	0.1115	0.096	0.1095	0.536	0.6335	0.6356	0.4552	0.424	0.513	0.8044	0.9707	0.618	0.587	0.5693	0.4825	0.8381	0.8707	0.914	0.9613	0.9207	0.9139	0.3683	0.3984	0.485	0.4192	0.472	0.5232	0.3442	0.3186	0.5061	0.3789	0.4128	0.5058	0.6251	0.6103	0.5545	0.5126	0.593	0.6336	0.32
11.25	0.1283	0.0859	0.1006	0.1042	0.0814	0.0866	0.123	0.1172	0.1149	0.1108	0.0957	0.1092	0.599	0.6487	0.6968	0.4652	0.4415	0.536	0.7229	0.8884	0.6543	0.6675	0.615	0.6081	0.8636	0.8916	0.9156	0.9625	0.948	0.9598	0.3913	0.4561	0.4843	0.4382	0.4682	0.5357	0.3116	0.2994	0.4428	0.4029	0.4142	0.4817	0.5996	0.5849	0.4939	0.4753	0.6493	0.6803	0.3288
11.5	0.1196	0.0865	0.0983	0.0976	0.0813	0.0876	0.1189	0.1213	0.116	0.1164	0.0951	0.1099	0.5824	0.5861	0.6676	0.4792	0.4634	0.5882	0.6688	0.8098	0.739	0.6649	0.727	0.9208	0.9169	0.9224	0.9745	0.9148	0.8887	0.9386	0.4042	0.4759	0.5196	0.4727	0.4798	0.5412	0.2895	0.2963	0.404	0.4023	0.4265	0.4862	0.6509	0.6361	0.4975	0.4647	0.6508	0.7019	0.3941
11.75	0.1271	0.0854	0.0999	0.0942	0.0819	0.0872	0.1239	0.1215	0.1174	0.1145	0.0967	0.1088	0.6523	0.7003	0.7292	0.4964	0.5075	0.584	0.8205	0.9928	0.8601	0.7371	0.7423	1.0329	0.8836	0.8824	0.9348	0.9277	0.9164	0.9437	0.3909	0.4539	0.4788	0.4795	0.5564	0.5968	0.3405	0.3445	0.4463	0.4058	0.4402	0.505	0.6352	0.623	0.5024	0.4373	0.6391	0.689	0.3228
12	0.1185	0.0846	0.1012	0.0931	0.0814	0.0881	0.1253	0.1196	0.119	0.1133	0.0974	0.1093	0.6375	0.6393	0.7037	0.5518	0.5622	0.5777	0.9257	0.9981	0.9135	0.7277	0.842	1.0191	0.906	0.8956	0.9318	0.9328	0.9017	0.9362	0.3945	0.5147	0.4996	0.5309	0.6026	0.6394	0.3769	0.3766	0.5238	0.5342	0.5195	0.6238	0.6356	0.5975	0.5821	0.5267	0.6232	0.6563	0.3286
12.25	0.1216	0.0858	0.1008	0.091	0.0814	0.0864	0.1157	0.1145	0.1128	0.1131	0.0966	0.1093	0.6299	0.6762	0.6966	0.5053	0.5261	0.515	0.8935	1.0465	0.9924	0.7474	0.8166	1.0601	0.8852	0.9003	0.9499	0.9286	0.887	0.9431	0.4192	0.4752	0.4983	0.4202	0.5322	0.551	0.3347	0.3604	0.4483	0.509	0.5236	0.616	0.6589	0.5919	0.4266	0.4585	0.6087	0.6627	0.3495
12.5	0.1174	0.086	0.102	0.089	0.0824	0.0864	0.1206	0.1166	0.1163	0.1138	0.0973	0.1096	0.6492	0.6559	0.6819	0.5886	0.5556	0.5855	0.9115	1.0462	1.0003	0.9058	0.9501	1.0935	0.9029	0.9345	0.9456	0.9341	0.9065	0.9483	0.423	0.5631	0.5176	0.5074	0.5727	0.608	0.3875	0.4242	0.5132	0.58	0.6206	0.6829	0.659	0.5906	0.4978	0.4325	0.6315	0.6774	0.3935
12.75	0.1136	0.0891	0.1012	0.087	0.0818	0.0857	0.1251	0.1202	0.1182	0.1126	0.097	0.1107	0.5946	0.6251	0.6114	0.591	0.5916	0.6362	0.9325	1.0596	0.9792	0.9167	0.9905	1.1043	0.9221	0.95	0.9887	0.9482	0.9525	0.9782	0.4702	0.6276	0.578	0.5325	0.6021	0.6382	0.3463	0.4045	0.4938	0.655	0.7058	0.7392	0.6642	0.71	0.522	0.4675	0.6549	0.6835	0.4276
13	0.1156	0.0883	0.1008	0.0858	0.0826	0.0861	0.1263	0.1227	0.1173	0.1145	0.0968	0.1097	0.6838	0.6315	0.7166	0.6183	0.6145	0.6356	1.0007	1.0252	0.978	1.0047	1.03	1.0835	0.903	0.9485	0.9792	0.9564	0.9634	0.9694	0.4566	0.6359	0.5235	0.5925	0.6327	0.6807	0.3946	0.4603	0.5516	0.7156	0.7327	0.7834	0.6538	0.5983	0.5391	0.502	0.6468	0.6453	0.3821
13.25	0.1176	0.0892	0.101	0.0875	0.0821	0.0847	0.1189	0.1169	0.1156	0.1148	0.0963	0.1091	0.7067	0.6415	0.7329	0.6253	0.599	0.6198	0.9141	1.0605	1.036	0.9859	1.0265	1.0845	0.8936	0.9313	0.9819	0.9442	0.9395	0.9395	0.4971	0.6574	0.5477	0.486	0.5448	0.6171	0.4808	0.527	0.5946	0.618	0.6853	0.778	0.66	0.6397	0.4527	0.4385	0.6565	0.6703	0.3847
13.5	0.1147	0.0893	0.1003	0.0872	0.0819	0.0848	0.1273	0.1234	0.1211	0.1154	0.0971	0.107	0.6923	0.5933	0.691	0.5983	0.626	0.641	1.0111	1.1007	1.1198	1.0643	0.9052	1.123	0.8959	0.942	1.0054	0.9663	0.9533	0.9508	0.4775	0.6421	0.5277	0.6065	0.6578	0.6897	0.5574	0.5534	0.6555	0.7081	0.7655	0.8773	0.678	0.6354	0.5135	0.5185	0.5918	0.6064	0.363
13.75	0.1179	0.091	0.1005	0.0883	0.0847	0.086	0.1296	0.1236	0.1225	0.115	0.0988	0.1083	0.6728	0.5865	0.5651	0.628	0.631	0.685	1.0312	0.96	1.1555	1.0637	1.0354	1.1171	0.8909	0.9401	0.9944	0.9486	0.9543	0.9629	0.5172	0.6943	0.599	0.6339	0.6779	0.6888	0.6111	0.639	0.7227	0.6493	0.823	0.9199	0.6752	0.6319	0.5371	0.4858	0.6169	0.6431	0.4214
14	0.1194	0.0912	0.1016	0.0878	0.0814	0.0842	0.1478	0.1566	0.1489	0.1171	0.0965	0.1086	0.672	0.5531	0.6559	0.6755	0.6433	0.69	0.9613	0.9249	1.1267	1.0107	1.077	1.1215	0.8879	0.9426	0.9893	0.9423	0.9541	0.9723	0.6001	0.6727	0.6511	0.7965	0.7462	0.7922	0.5108	0.5594	0.6392	0.8605	0.901	0.9896	0.6824	0.682	0.6722	0.6328	0.5675	0.5914	0.3984
14.25	0.1149	0.0905	0.1033	0.0881	0.0824	0.0848	0.1233	0.1274	0.1217	0.1228	0.098	0.1082	0.7081	0.6629	0.6055	0.6695	0.6037	0.6763	0.9968	1.0115	1.0846	0.9567	1.053	1.1287	0.8912	0.91	0.9766	0.9131	0.9712	0.9922	0.4539	0.6064	0.5273	0.7037	0.7409	0.6921	0.5607	0.6306	0.751	0.9059	0.8911	0.952	0.6132	0.5387	0.5455	0.4869	0.6174	0.624	0.3472
14.5	0.146	0.0892	0.1016	0.0881	0.0828	0.0858	0.1261	0.1403	0.1282	0.1266	0.0991	0.1083	0.6815	0.6692	0.6076	0.69	0.6083	0.7079	0.9408	1.0559	1.0102	0.9971	1.0269	1.1022	0.9546	0.9419	1.0195	0.801	0.9261	0.99	0.6105	0.6959	0.675	0.781	0.8234	0.8018	0.5843	0.7644	0.766	0.9081	0.8934	0.963	0.7182	0.6762	0.6149	0.5399	0.6289	0.6525	0.4554
14.75	0.1558	0.0914	0.1013	0.0928	0.0847	0.088	0.1192	0.13	0.1218	0.1187	0.0994	0.1089	0.7271	0.6656	0.6062	0.6693	0.6201	0.7001	0.9731	0.9834	0.9565	0.9769	1.075	1.163	0.96	0.9692	1.0285	0.876	0.9188	0.9906	0.6159	0.7312	0.6566	0.7466	0.7828	0.8002	0.6457	0.8691	0.7272	0.7759	0.9349	0.9436	0.69	0.6295	0.4924	0.4768	0.5854	0.6148	0.4531
15	0.1661	0.0929	0.1026	0.0881	0.0828	0.0837	0.1167	0.1346	0.1229	0.1149	0.1011	0.109	0.7138	0.6723	0.7273	0.6783	0.5961	0.6907	0.9887	1.0814	0.9133	0.9369	0.9738	1.1572	0.9567	0.9858	1.027	0.9551	0.987	1.0396	0.6015	0.7261	0.672	0.7519	0.7884	0.8316	0.7301	0.914	0.7833	0.8273	0.9184	0.9903	0.6587	0.5079	0.4633	0.4292	0.6539	0.6787	0.47
15.25	0.1791	0.0931	0.1023	0.0904	0.0839	0.0866	0.1153	0.1336	0.1227	0.11	0.0995	0.1099	0.7282	0.7831	0.769	0.704	0.5861	0.6652	1.0162	1.075	1.0318	0.8637	0.7588	1.0213	0.9655	0.9773	1.0016	0.9171	1.0391	1.0439	0.6107	0.7074	0.6845	0.7504	0.7879	0.8016	0.7829	0.953	0.8505	0.8223	0.9343	0.9643	0.726	0.6356	0.5103	0.4518	0.6692	0.6444	0.5063
15.5	0.1761	0.0941	0.1014	0.0879	0.0821	0.084	0.1168	0.1301	0.125	0.1071	0.0976	0.109	0.7133	0.6433	0.713	0.7127	0.6041	0.6102	0.9693	0.9973	0.916	0.9821	1.1291	1.0904	0.9387	0.9695	1.0066	0.8752	0.9431	1.0074	0.6266	0.7323	0.6611	0.7714	0.8108	0.7863	0.7599	0.949	0.816	0.8481	0.9209	0.9854	0.7154	0.6602	0.5937	0.4696	0.5845	0.5842	0.4881
15.75	0.1732	0.0945	0.1047	0.0889	0.0832	0.0854	0.1319	0.1271	0.1261	0.1086	0.0998	0.1086	0.7297	0.7316	0.7442	0.7097	0.6675	0.629	1.043	1.1096	1.097	0.9562	0.8967	1.0703	0.9057	0.9409	0.9782	0.816	0.9067	0.9706	0.522	0.6828	0.5681	0.776	0.8158	0.812	0.8253	1.0026	0.7739	0.8077	0.9072	0.9155	0.6568	0.5569	0.6014	0.4974	0.514	0.5392	0.4126
16	0.1672	0.0938	0.0989	0.0875	0.0817	0.0839	0.1247	0.131	0.1235	0.1082	0.0999	0.1097	0.7044	0.7438	0.693	0.7321	0.6901	0.7116	0.9774	0.9944	0.9738	0.9511	0.988	1.102	0.9787	1.0153	1.0684	0.8937	0.9331	1.0084	0.762	0.827	0.779	0.7575	0.8069	0.786	0.8322	0.861	0.8084	0.8422	0.9893	0.8677	0.7507	0.6929	0.5147	0.4327	0.6355	0.6632	0.5955
16.25	0.1249	0.0925	0.103	0.0899	0.0822	0.0845	0.1173	0.1224	0.1164	0.109	0.0976	0.1094	0.737	0.7413	0.7292	0.7164	0.6243	0.6887	1.0229	1.0721	1.0495	1.0143	1.0625	1.1458	0.951	1.0144	1.0536	0.9295	0.9713	1.0177	0.5931	0.7201	0.6677	0.7365	0.7815	0.7651	0.9024	1.0135	0.9149	0.8268	0.9753	0.9406	0.682	0.5463	0.3944	0.3528	0.5804	0.5559	0.4618
16.5	0.1123	0.0941	0.1016	0.0898	0.0835	0.0857	0.1334	0.1328	0.1247	0.1065	0.1116	0.1083	0.6898	0.7861	0.6796	0.7127	0.6631	0.6811	1.0247	1.0466	1.0464	1.0681	1.0704	1.1577	0.9225	0.9959	1.032	0.9279	0.9365	1.0141	0.6559	0.7644	0.7303	0.7958	0.8309	0.8229	0.8648	0.9315	0.8943	0.9248	1.0022	1.0174	0.6492	0.5521	0.5515	0.4635	0.5811	0.6343	0.4283
16.75	0.1107	0.0936	0.1022	0.0934	0.0871	0.0908	0.1316	0.1299	0.1311	0.1088	0.12	0.1109	0.7163	0.7706	0.7104	0.7102	0.6347	0.6515	1.0124	1.0282	1.0507	1.0485	1.0465	1.1476	0.9619	0.9929	1.0118	0.9631	1.0062	1.0306	0.7074	0.799	0.7514	0.7816	0.8354	0.8256	0.9193	1.0512	0.9473	0.9809	0.9331	1.0196	0.6805	0.5426	0.5349	0.4425	0.5274	0.5769	0.486
17	0.1122	0.0955	0.1043	0.0947	0.0885	0.0919	0.1267	0.131	0.1279	0.1094	0.1288	0.1096	0.7458	0.7569	0.7741	0.7374	0.6803	0.6704	1.0387	1.0283	1.0298	1.0837	1.1078	1.1787	0.9304	0.967	1.0275	0.9273	0.969	1.0061	0.6422	0.764	0.7047	0.8283	0.8448	0.8231	0.8725	0.9887	0.9596	0.947	1.0028	1.0257	0.6341	0.4236	0.446	0.3705	0.5449	0.5662	0.4029
17.25	0.1125	0.0944	0.1034	0.0896	0.084	0.0852	0.1284	0.1334	0.1271	0.1105	0.1266	0.111	0.7328	0.7653	0.7457	0.766	0.7196	0.7628	1.02	0.9884	1.0233	1.0857	1.0944	1.1524	0.9309	0.9881	1.0183	0.9991	0.9809	1.0056	0.7245	0.8004	0.7653	0.8338	0.8707	0.8157	0.8721	1.0159	0.9256	0.8837	0.9789	1.0136	0.7287	0.5912	0.4763	0.3914	0.5684	0.5543	0.5117
17.5	0.1108	0.0967	0.1038	0.089	0.0851	0.0859	0.1198	0.1317	0.1303	0.1096	0.1173	0.1116	0.7341	0.7719	0.7239	0.7484	0.7258	0.7583	1.0656	0.9968	1.083	1.1129	1.1483	1.1854	0.9802	1.0462	1.0659	1.0048	0.9183	0.9903	0.784	0.8299	0.7998	0.8468	0.8728	0.844	0.8718	0.8981	0.8923	0.8797	0.9766	1.0065	0.7698	0.6128	0.5353	0.393	0.5013	0.5654	0.5494
17.75	0.1123	0.0984	0.1033	0.0891	0.0858	0.0861	0.1206	0.1331	0.1321	0.1125	0.1241	0.1097	0.6462	0.7467	0.6484	0.7333	0.6203	0.6295	1.0352	0.997	1.0579	1.1251	1.1791	1.2301	0.9835	1.0117	1.0387	1.0504	0.9146	0.9882	0.797	0.8221	0.8172	0.839	0.8587	0.8426	0.985	0.8582	0.8654	0.823	0.9713	0.981	0.7662	0.6615	0.5146	0.4519	0.5236	0.5569	0.5403
18	0.1153	0.0974	0.1	0.0892	0.0877	0.0868	0.1165	0.1216	0.1192	0.114	0.1332	0.1107	0.7086	0.7278	0.7231	0.75	0.6443	0.7379	1.0357	1.0295	1.0825	1.1094	1.1379	1.212	1.0257	1.0565	1.0698	1.1356	0.9789	1.0012	0.8768	0.8712	0.8491	0.8151	0.8341	0.8225	0.9823	0.8385	0.8379	0.8757	0.9625	0.9798	0.7743	0.6517	0.3918	0.3297	0.4832	0.5339	0.6227
18.25	0.1158	0.0985	0.1055	0.0884	0.086	0.087	0.1241	0.1456	0.1384	0.1136	0.1343	0.1095	0.735	0.7489	0.7075	0.76	0.6893	0.7459	1.0159	1.0132	1.0282	1.1123	1.1392	1.2595	1.0124	1.0279	1.0513	1.1374	0.97	1.0192	0.7055	0.7999	0.7614	0.8492	0.8754	0.8608	0.9894	0.8289	0.8656	0.9063	0.9471	0.959	0.7742	0.5966	0.5276	0.4034	0.5162	0.4935	0.503
18.5	0.114	0.0982	0.1059	0.0978	0.0978	0.0936	0.1206	0.1309	0.1229	0.1152	0.1255	0.1102	0.7498	0.7697	0.8081	0.8006	0.6398	0.6961	1.0496	1.1259	1.0333	1.1099	1.1635	1.2879	1.0706	1.0239	1.0714	1.119	0.9235	1.0023	0.7574	0.8123	0.7166	0.8575	0.8907	0.8769	1.0004	0.8992	0.825	0.9094	0.9502	0.9708	0.7359	0.4845	0.4452	0.3517	0.5315	0.6089	0.5282
18.75	0.1148	0.1003	0.1059	0.0871	0.0871	0.0845	0.1195	0.1308	0.1197	0.1145	0.105	0.1108	0.7579	0.7541	0.7555	0.7935	0.6725	0.6782	1.0478	1.013	1.0608	1.111	1.1648	1.27	1.1154	1.0298	1.0675	1.1151	0.953	1.0069	0.7795	0.8181	0.8222	0.8641	0.8822	0.8885	0.9267	0.802	0.8804	0.8947	0.9692	0.9761	0.7453	0.499	0.451	0.358	0.4945	0.5753	0.5704
19	0.1173	0.0986	0.1061	0.0898	0.0881	0.0876	0.1408	0.1487	0.1298	0.1158	0.0993	0.1093	0.7705	0.7257	0.7322	0.7548	0.7286	0.7321	1.0224	1.0541	1.0293	1.103	1.1513	1.2452	1.1136	1.0249	1.0506	1.1648	1.0152	1.0269	0.7708	0.8195	0.8287	0.8632	0.8767	0.8998	0.9094	0.8006	0.9164	0.9045	0.9283	0.9385	0.7283	0.5258	0.4818	0.4276	0.595	0.655	0.5243
19.25	0.1176	0.0981	0.1088	0.0899	0.0856	0.0862	0.2289	0.1382	0.1239	0.1183	0.0944	0.1102	0.718	0.7378	0.7151	0.6719	0.7149	0.7301	1.0244	1.0586	1.0413	1.0981	1.1485	1.2245	1.1199	1.0158	1.0401	1.1366	0.9859	1.0311	0.7714	0.8025	0.8237	0.8632	0.8553	0.8587	0.8814	0.7664	0.9149	0.8993	0.9244	0.9317	0.7488	0.5571	0.4677	0.4116	0.5109	0.5661	0.5586
19.5	0.1159	0.0982	0.1091	0.0873	0.0859	0.0859	0.3069	0.1309	0.119	0.1222	0.1	0.1118	0.7637	0.7561	0.766	0.7111	0.7172	0.7587	1.0189	1.0712	1.0993	1.1045	1.154	1.2732	1.1451	1.0009	1.0379	1.1115	1.0063	1.0681	0.6539	0.7689	0.7892	0.8769	0.8752	0.8799	0.9054	0.7744	0.9351	0.9146	0.9411	0.9444	0.7201	0.5728	0.4518	0.4161	0.6004	0.6305	0.573
19.75	0.1131	0.0989	0.1072	0.0926	0.0913	0.0897	0.3174	0.2077	0.1576	0.1186	0.0961	0.1119	0.74	0.6739	0.7288	0.7592	0.7767	0.8156	1.0409	1.1152	1.07	1.1095	1.0618	1.2904	1.1173	1.0086	1.0727	1.1242	0.9994	1.0195	0.6871	0.7849	0.8024	0.9325	0.8287	0.902	0.8909	0.792	0.9242	0.8868	0.9409	0.9327	0.7005	0.4904	0.6856	0.6382	0.5489	0.6054	0.6042
20	0.1116	0.097	0.1089	0.089	0.0865	0.0848	0.2585	0.1492	0.1243	0.1189	0.0977	0.1124	0.7618	0.7469	0.7411	0.7659	0.7307	0.7796	0.9623	1.0465	1.0243	1.0969	1.145	1.2713	1.1465	1.0505	1.0962	1.1379	0.9381	1.0021	0.736	0.7952	0.766	0.9071	0.7556	0.8861	0.8551	0.7316	0.8926	0.8848	0.9146	0.9145	0.7576	0.5252	0.5711	0.4642	0.5472	0.6266	0.6307
20.25	0.111	0.1013	0.1122	0.0876	0.0887	0.0871	0.1937	0.1525	0.1237	0.1223	0.0962	0.1145	0.7816	0.7874	0.7478	0.739	0.6848	0.7143	0.9753	1.0413	0.9872	1.1502	1.1546	1.2154	1.1005	0.9873	1.0285	1.1348	0.9217	0.9882	0.5879	0.7103	0.716	0.8968	0.8418	0.8823	0.8421	0.7175	0.8786	0.8689	0.8794	0.91	0.6905	0.4675	0.4692	0.4299	0.4877	0.5879	0.4962
20.5	0.1077	0.1012	0.1115	0.0911	0.0892	0.0886	0.1728	0.1411	0.1236	0.1249	0.0957	0.1254	0.7352	0.7513	0.7497	0.7706	0.6802	0.5637	0.9355	1.0254	0.9433	1.0733	1.0749	1.1824	1.0859	0.9737	1.0205	1.1445	0.9986	1.0271	0.6891	0.7607	0.7309	0.8649	0.8374	0.8569	0.8037	0.7278	0.8452	0.8378	0.8499	0.8616	0.7004	0.4601	0.4295	0.4105	0.4444	0.4591	0.5297
20.75	0.1091	0.1004	0.1136	0.09	0.0924	0.0893	0.1578	0.156	0.1276	0.1187	0.0939	0.1193	0.7498	0.7496	0.6949	0.7891	0.6789	0.5616	0.9458	1.0417	0.9395	1.1187	1.1438	1.1949	1.1134	1.0079	1.0513	1.1725	0.9858	1.0197	0.6405	0.7417	0.6634	0.8035	0.7873	0.8861	0.819	0.7133	0.8516	0.8608	0.8814	0.8913	0.6942	0.4492	0.4593	0.4081	0.4136	0.4797	0.6115
21	0.1112	0.1013	0.1108	0.0897	0.0961	0.0878	0.1707	0.1512	0.1253	0.1277	0.0995	0.1325	0.7048	0.7057	0.6309	0.8043	0.7487	0.5932	0.8788	0.974	0.9044	1.1045	1.117	1.1752	1.1425	1.0164	1.0377	1.1753	1.0369	1.0883	0.6383	0.748	0.6798	0.7495	0.8281	0.8887	0.78	0.702	0.8054	0.8506	0.8671	0.8805	0.7043	0.4586	0.4496	0.3994	0.5939	0.6737	0.6049
21.25	0.1096	0.0996	0.1094	0.0905	0.0979	0.0884	0.169	0.1493	0.1241	0.1222	0.0972	0.1202	0.7413	0.71	0.69	0.8142	0.7924	0.6454	0.9232	0.9716	0.9019	1.1266	1.1152	1.2375	1.1283	1.0013	1.0515	1.0521	0.9486	1.0174	0.7031	0.7936	0.7508	0.7244	0.8225	0.8497	0.7835	0.6901	0.8098	0.8397	0.8601	0.8761	0.641	0.4004	0.5031	0.4881	0.4934	0.6059	0.6165
21.5	0.1067	0.1005	0.1085	0.1023	0.0949	0.0879	0.1695	0.1475	0.1305	0.1262	0.1007	0.1225	0.6923	0.6745	0.6727	0.692	0.7158	0.5565	0.9255	0.9746	0.8677	1.0608	1.0669	1.1697	1.1522	1.0444	1.0545	1.0911	0.9728	1.0473	0.7237	0.8147	0.771	0.7643	0.7502	0.8108	0.7843	0.6965	0.8124	0.8216	0.8339	0.8451	0.7014	0.4706	0.4309	0.3875	0.5366	0.6341	0.6026
21.75	0.1102	0.0987	0.1093	0.1173	0.0974	0.0861	0.2084	0.1434	0.1306	0.1225	0.0962	0.1123	0.709	0.7128	0.6467	0.748	0.8152	0.6631	0.9287	0.9803	0.8989	1.1211	1.1231	1.2079	1.1408	1.0737	1.0884	1.0565	0.9689	1.0229	0.7614	0.8208	0.7456	0.7564	0.8096	0.863	0.7732	0.6749	0.8062	0.8409	0.8547	0.8739	0.6756	0.4216	0.5325	0.5077	0.4993	0.6169	0.6311
22	0.1034	0.0999	0.1112	0.1438	0.0958	0.0876	0.1895	0.136	0.124	0.1241	0.0961	0.1124	0.7208	0.7248	0.705	0.706	0.7642	0.638	1.0024	1.037	0.9493	1.0725	1.1088	1.1194	1.1591	1.0608	1.1018	1.0978	0.9611	1.0122	0.7665	0.8286	0.7704	0.7404	0.7992	0.8219	0.7823	0.6802	0.8254	0.8144	0.8251	0.8429	0.755	0.5098	0.416	0.4021	0.4533	0.5442	0.6231
22.25	0.1143	0.0996	0.1098	0.1614	0.0952	0.0873	0.1684	0.1318	0.1201	0.13	0.097	0.112	0.7346	0.7579	0.651	0.6725	0.6732	0.6359	0.9163	0.9391	0.8652	1.0462	1.1167	1.0775	1.1563	1.0665	1.109	1.0966	0.9197	1.0108	0.8221	0.8388	0.7992	0.7914	0.7966	0.8045	0.765	0.6818	0.8045	0.803	0.8177	0.8302	0.6976	0.4547	0.3514	0.3732	0.5195	0.6212	0.6849
22.5	0.111	0.0972	0.1087	0.1416	0.1006	0.0878	0.1915	0.1333	0.1241	0.1265	0.0967	0.107	0.7217	0.7726	0.7256	0.5711	0.6054	0.5249	0.9756	0.9671	0.9125	1.11	1.1207	1.0403	1.0918	1.0379	1.0585	1.1352	0.9704	1.036	0.7657	0.8076	0.7504	0.7942	0.8319	0.8488	0.7552	0.6801	0.7911	0.8178	0.8279	0.8444	0.704	0.4817	0.3874	0.4158	0.4949	0.5882	0.6266
22.75	0.119	0.1001	0.1075	0.1785	0.1002	0.0903	0.1851	0.1306	0.1196	0.1264	0.0977	0.1056	0.7359	0.7508	0.7168	0.6495	0.6467	0.5874	0.9758	0.9272	0.9007	1.087	1.081	1.0151	1.1226	1.0511	1.0587	1.2142	0.9887	1.0375	0.8547	0.857	0.8332	0.7991	0.815	0.8175	0.7521	0.6812	0.7789	0.8091	0.8222	0.8387	0.734	0.5698	0.3754	0.3783	0.4786	0.5576	0.6759
23	0.1145	0.0982	0.1085	0.1668	0.1077	0.0924	0.1798	0.1275	0.1223	0.127	0.0959	0.1052	0.7896	0.8328	0.8213	0.6337	0.6305	0.569	1.0253	1.0472	0.9887	1.0622	1.0773	1.0038	1.0882	1.0372	1.0599	1.1703	0.9626	1.0262	0.8316	0.8441	0.8102	0.8344	0.8417	0.8472	0.781	0.765	0.8224	0.81	0.8231	0.8426	0.7058	0.4364	0.3804	0.4018	0.5063	0.601	0.6304
23.25	0.1156	0.0979	0.1027	0.1826	0.1042	0.0907	0.1926	0.1343	0.1265	0.1363	0.0967	0.1048	0.7241	0.7662	0.666	0.6546	0.6404	0.6116	0.9572	0.9781	0.9161	1.1182	1.0899	0.8771	0.9868	1.0098	1.055	1.046	0.9171	1.0393	0.7699	0.8171	0.7534	0.7955	0.8283	0.8088	0.7279	0.6843	0.7573	0.7911	0.8063	0.8306	0.7044	0.4412	0.4156	0.4532	0.4637	0.5508	0.5696
23.5	0.1233	0.0964	0.1078	0.1791	0.1038	0.092	0.1731	0.1287	0.1213	0.1344	0.0972	0.1047	0.6776	0.7323	0.6303	0.5152	0.5547	0.5189	0.979	0.977	0.9329	1.0421	1.0539	0.8378	1.0199	1.0308	1.0941	0.9447	0.8576	1.0046	0.7513	0.8157	0.7302	0.8105	0.8275	0.8311	0.7221	0.6886	0.7515	0.7909	0.8048	0.8293	0.6451	0.3551	0.3974	0.408	0.4681	0.6459	0.603
23.75	0.1256	0.0987	0.1022	0.1886	0.1034	0.0934	0.2045	0.1524	0.1423	0.1271	0.0981	0.1049	0.6969	0.7073	0.5979	0.7251	0.6979	0.7364	0.9673	0.9531	0.9522	1.0559	1.0692	1.0381	0.9783	0.9918	1.043	1.0502	0.9434	1.0113	0.7484	0.8046	0.7275	0.8297	0.8353	0.8401	0.6962	0.6544	0.7164	0.7858	0.805	0.8224	0.6727	0.3975	0.5338	0.58	0.5704	0.682	0.5792
24	0.1257	0.0991	0.101	0.185	0.1039	0.093	0.1636	0.1371	0.2692	0.1221	0.0962	0.1059	0.676	0.6526	0.5342	0.6274	0.5784	0.6004	0.9658	0.9698	0.9734	1.0709	1.0402	0.9295	1.0345	1.0006	1.0208	1.1086	0.9351	1.0378	0.8312	0.847	0.8062	0.7373	0.8246	0.8185	0.7127	0.6586	0.736	0.7697	0.7843	0.804	0.6581	0.4299	0.4005	0.4088	0.441	0.5175	0.617
[truncated: 71 more columns]

## Sheet: E. coli ST167 anaerobic
Time (hours)	No_nitrogen												Alanine						Arginine						Aspartate						Glutamate						Glycine						Isoleucine						Leucine
	Expt 1			Expt 2			Expt 3			Expt 4			Expt 1			Expt 2			Expt 1		Expt 2		Expt 3		Expt 1			Expt 4			Expt 2			Expt 4			Expt 1			Expt 2			Expt 1			Expt 2			Expt 1
	Rep 1	Rep 2	Rep 3	Rep 1	Rep 2	Rep 3	Rep 1	Rep 2	Rep 3	Rep 1	Rep 2	Rep 3	Rep 1	Rep 2	Rep 3	Rep 1	Rep 2	Rep 3	Rep 1	Rep 2	Rep 1	Rep 2	Rep 1	Rep 2	Rep 1	Rep 2	Rep 3	Rep 1	Rep 2	Rep 3	Rep 1	Rep 2	Rep 3	Rep 1	Rep 2	Rep 3	Rep 1	Rep 2	Rep 3	Rep 1	Rep 2	Rep 3	Rep 1	Rep 2	Rep 3	Rep 1	Rep 2	Rep 3	Rep 1
0	0.0033	-0.0016	-0.0037	0.002	-0.0012	0.0015	-0.0001	-0.0007	-0.0009	0.0001	0.0008	0.0003	0.0038	0.0029	0.0028	0.0005	0.0019	0.0009	-0.0001	-0.0003	0.0014	-0.0011	-0.0024	-0.0056	0.0056	0.0007	0.0015	-0.0021	0.0002	0.0002	0.002	-0.0003	0.0012	0.0003	0.0006	-0.0001	0.0021	0.0021	0.0018	0.0025	0.0025	0.0011	0.0015	0.0021	0	0.0006	0.0007	0.0041	0.0001
0.25	0.0072	-0.0003	-0.0028	0.0047	0.0035	0.0073	0.0017	-0.0002	0.0013	0.003	0.0009	0.0018	0.0064	0.005	0.0078	0.0029	0.0037	0.0027	0.0022	0.0018	0.0032	0.001	-0.0069	-0.0084	0.0092	0.0039	0.0049	-0.0018	0.0015	0.0016	0.0068	0.0043	0.0041	0.0016	0.0013	0.001	0.0038	0.003	0.0036	0.0048	0.0044	0.0038	0.0033	0.0045	0.0047	0.0026	0.0024	0.0098	0.0032
0.5	0.0106	-0.0003	-0.0013	0.0057	0.0059	0.0097	0.0031	0	0.0026	0.0064	0.0019	0.0047	0.0083	0.0069	0.0105	0.0045	0.0052	0.0058	0.0058	0.0039	0.0049	0.003	-0.0058	-0.0075	0.0118	0.0054	0.0073	-0.0006	0.0016	0.0029	0.0086	0.0063	0.0061	0.0036	0.0033	0.0033	0.0046	0.0042	0.0051	0.0059	0.0061	0.0054	0.0048	0.0059	0.008	0.0046	0.0046	0.0123	0.0058
0.75	0.0121	0.0001	0.0005	0.007	0.0078	0.0117	0.004	0.0003	0.0041	0.0082	0.0033	0.008	0.011	0.0086	0.0142	0.0064	0.0068	0.0075	0.0063	0.0061	0.007	0.0046	-0.0059	-0.0062	0.014	0.0078	0.0094	0.0008	0.0045	0.004	0.0097	0.0078	0.0073	0.0053	0.0061	0.006	0.0061	0.0053	0.0062	0.0066	0.0067	0.0064	0.0063	0.0082	0.0117	0.0058	0.0051	0.014	0.0076
1	0.013	0.0033	0.0027	0.0077	0.0093	0.0126	0.0046	0.0016	0.0059	0.0102	0.0053	0.0107	0.0124	0.0096	0.0172	0.007	0.0083	0.0092	0.0085	0.008	0.0084	0.0057	-0.0041	-0.005	0.0141	0.0103	0.0109	0.0027	0.0058	0.0056	0.011	0.0085	0.0084	0.0082	0.0086	0.0086	0.0066	0.007	0.0079	0.0069	0.007	0.007	0.0082	0.0104	0.0139	0.0065	0.0056	0.0151	0.0094
1.25	0.0156	0.0052	0.0049	0.0095	0.0112	0.0148	0.0058	0.0028	0.0075	0.0122	0.0078	0.0133	0.015	0.0114	0.0202	0.0085	0.0097	0.0119	0.0109	0.01	0.0111	0.0078	-0.0028	-0.0039	0.0158	0.0113	0.0117	0.0037	0.0057	0.0074	0.0118	0.0098	0.0095	0.0102	0.0102	0.01	0.0066	0.0067	0.0081	0.0078	0.0083	0.0082	0.0094	0.0117	0.0164	0.009	0.0077	0.0162	0.0103
1.5	0.0185	0.0057	0.006	0.0111	0.0127	0.0164	0.0075	0.0038	0.0086	0.015	0.0101	0.0155	0.0173	0.0131	0.0225	0.0094	0.0111	0.0135	0.013	0.0121	0.0139	0.0086	-0.002	-0.0013	0.0178	0.0128	0.0135	0.0046	0.0082	0.0088	0.0128	0.0116	0.0108	0.0126	0.0126	0.0128	0.0072	0.0073	0.0094	0.0078	0.0082	0.009	0.0108	0.0125	0.0193	0.0097	0.0082	0.0174	0.0116
1.75	0.0189	0.0058	0.007	0.0126	0.0141	0.0181	0.0092	0.0051	0.0106	0.0165	0.0123	0.0178	0.0194	0.0145	0.023	0.0103	0.0129	0.0164	0.0123	0.0146	0.0165	0.0106	-0.0034	0.0007	0.0204	0.0151	0.0152	0.006	0.0081	0.0102	0.0138	0.0134	0.0122	0.0153	0.0149	0.0158	0.0084	0.0085	0.0095	0.0091	0.0101	0.0104	0.0122	0.0147	0.0225	0.0116	0.0093	0.0186	0.0127
2	0.0209	0.0056	0.0073	0.0147	0.0157	0.0206	0.0097	0.0057	0.0124	0.0176	0.0148	0.0195	0.0214	0.0166	0.0247	0.0128	0.0148	0.0195	0.0158	0.0146	0.0194	0.0121	-0.0006	0.0028	0.0226	0.0165	0.0184	0.0074	0.0094	0.0114	0.0152	0.0153	0.0139	0.0176	0.0175	0.018	0.0093	0.0092	0.0115	0.0102	0.0107	0.0116	0.0127	0.0162	0.0258	0.0121	0.0096	0.019	0.014
2.25	0.0198	0.005	0.0099	0.0055	0.0138	0.0205	0.0109	0.0074	0.014	0.0189	0.0171	0.0206	0.0211	0.0172	0.0251	0.0148	0.0213	0.0199	0.0167	0.0163	0.0186	0.0113	0.0015	0.0046	0.0253	0.0184	0.02	0.0094	0.0114	0.0137	0.0132	0.0083	0.0151	0.0197	0.0201	0.0201	0.0098	0.0094	0.0116	0.0144	0.0082	0.0136	0.014	0.0172	0.0282	0.0138	0.0086	0.0216	0.0155
2.5	0.0221	0.0064	0.0117	0.0129	0.0215	0.0302	0.0113	0.0083	0.0153	0.0197	0.0187	0.0231	0.0216	0.0184	0.0263	0.0164	0.0245	0.0254	0.0177	0.0191	0.0194	0.0165	0.0036	0.0047	0.0293	0.022	0.0235	0.0108	0.0132	0.0146	0.0224	0.0195	0.0206	0.0221	0.0224	0.0221	0.0115	0.0104	0.0133	0.0159	0.0112	0.0174	0.0165	0.0202	0.0315	0.0168	0.015	0.0239	0.0174
2.75	0.0251	0.0068	0.009	0.0126	0.0199	0.0316	0.0122	0.0094	0.0164	0.021	0.02	0.0256	0.0214	0.0194	0.0234	0.0166	0.0222	0.0271	0.0198	0.02	0.0229	0.0211	0.0037	0.0065	0.0336	0.0194	0.0292	0.0144	0.016	0.0185	0.0234	0.0203	0.0179	0.024	0.0223	0.0235	0.0122	0.0115	0.0144	0.0174	0.0124	0.0188	0.0167	0.0206	0.0336	0.019	0.0162	0.0253	0.0184
3	0.0268	0.0085	0.011	0.0128	0.0195	0.0324	0.0132	0.0113	0.0173	0.023	0.02	0.0275	0.0226	0.0215	0.0247	0.0172	0.0248	0.0291	0.0232	0.0212	0.0259	0.0196	0.0057	0.0074	0.0352	0.0198	0.0355	0.0149	0.0174	0.0193	0.0242	0.0204	0.0199	0.0254	0.024	0.0245	0.0133	0.0128	0.0148	0.0185	0.0137	0.0203	0.0185	0.0225	0.0363	0.0206	0.018	0.0278	0.0196
3.25	0.0296	0.0086	0.0118	0.0123	0.018	0.033	0.0143	0.0115	0.0186	0.0224	0.0205	0.028	0.0245	0.0216	0.0264	0.0185	0.0276	0.031	0.0234	0.0216	0.028	0.0206	0.0055	0.0092	0.0359	0.0206	0.04	0.0161	0.019	0.0215	0.0274	0.0235	0.0207	0.0253	0.0242	0.025	0.0143	0.0137	0.0161	0.0199	0.015	0.0211	0.0195	0.0236	0.0375	0.022	0.019	0.0292	0.0224
3.5	0.032	0.0087	0.0146	0.0121	0.0184	0.034	0.0113	0.0102	0.0191	0.0215	0.0211	0.0292	0.0258	0.0194	0.0277	0.019	0.0296	0.0327	0.0262	0.0236	0.0293	0.0214	0.0002	0.0086	0.0373	0.0244	0.0345	0.0175	0.0204	0.0238	0.0289	0.0251	0.0232	0.026	0.0242	0.0235	0.0156	0.0153	0.0156	0.0214	0.0157	0.0223	0.0207	0.0242	0.0395	0.0238	0.0204	0.0331	0.0219
3.75	0.0319	0.0069	0.017	0.0111	0.0199	0.0353	0.0115	0.0112	0.0201	0.0214	0.0221	0.0311	0.0279	0.0225	0.0295	0.0214	0.0314	0.0363	0.027	0.0259	0.0304	0.0222	-0.0003	0.0106	0.038	0.0295	0.0322	0.0197	0.0231	0.0281	0.0302	0.0271	0.0255	0.0273	0.025	0.0252	0.0173	0.0113	0.0159	0.0216	0.0177	0.0236	0.0209	0.0253	0.0385	0.0256	0.0228	0.0358	0.0184
4	0.0301	0.0067	0.0199	0.0123	0.0222	0.0362	0.0133	0.0108	0.0199	0.0207	0.0232	0.0318	0.0296	0.0244	0.031	0.0226	0.0333	0.0364	0.0284	0.0275	0.0315	0.0232	0.001	0.0121	0.0501	0.0348	0.0493	0.0227	0.027	0.0315	0.031	0.0251	0.0246	0.0286	0.0265	0.0249	0.0153	0.0079	0.0172	0.0203	0.0175	0.0241	0.0229	0.026	0.0391	0.0258	0.0232	0.0409	0.0191
4.25	0.0305	0.0084	0.0223	0.0141	0.0243	0.0381	0.0133	0.0106	0.0197	0.0208	0.0246	0.034	0.0316	0.025	0.0349	0.0244	0.0344	0.0375	0.0312	0.0293	0.0323	0.0253	0.002	0.0139	0.0588	0.0412	0.0537	0.0285	0.033	0.0373	0.0306	0.0226	0.0226	0.0309	0.0279	0.0265	0.0133	0.0097	0.0171	0.0178	0.018	0.024	0.0229	0.0265	0.042	0.0257	0.0218	0.0422	0.0212
4.5	0.0317	0.0078	0.0248	0.0147	0.0249	0.04	0.0131	0.0111	0.0216	0.0217	0.0251	0.0348	0.0329	0.0258	0.0379	0.0254	0.0367	0.0395	0.0339	0.0313	0.0329	0.0266	0.0016	0.0168	0.0619	0.0473	0.0708	0.0338	0.0377	0.0393	0.0296	0.0247	0.0236	0.0319	0.0285	0.027	0.0131	0.0125	0.018	0.017	0.0171	0.0221	0.0235	0.0282	0.0466	0.0244	0.0217	0.045	0.0229
4.75	0.0336	0.0077	0.026	0.0158	0.0253	0.0421	0.0153	0.0133	0.0226	0.0225	0.0266	0.0365	0.0351	0.0279	0.0407	0.0269	0.0391	0.0397	0.035	0.0333	0.0336	0.0283	0.0038	0.0185	0.0705	0.0536	0.0894	0.0428	0.0465	0.0483	0.0313	0.0262	0.0239	0.034	0.03	0.0293	0.0152	0.0136	0.0187	0.0191	0.0152	0.0173	0.0252	0.0284	0.0488	0.0225	0.0241	0.0462	0.0254
5	0.0337	0.0078	0.028	0.0171	0.0258	0.043	0.0161	0.0139	0.0248	0.0229	0.0282	0.037	0.0366	0.0322	0.0414	0.0283	0.0403	0.04	0.0365	0.0349	0.0359	0.0294	0.0038	0.0189	0.0805	0.0647	0.0978	0.0517	0.055	0.0522	0.0322	0.0285	0.0259	0.0341	0.0309	0.0314	0.0159	0.015	0.0186	0.0191	0.0167	0.0192	0.0262	0.0279	0.0498	0.0259	0.0204	0.0485	0.0276
5.25	0.0345	0.0105	0.032	0.0182	0.0275	0.0438	0.0176	0.0153	0.0261	0.0245	0.0289	0.0392	0.0364	0.0347	0.0427	0.0296	0.041	0.0417	0.0378	0.0361	0.0369	0.031	0.0034	0.0205	0.1101	0.0816	0.1205	0.0626	0.0652	0.0718	0.0331	0.0297	0.0268	0.0366	0.0325	0.0337	0.0175	0.0169	0.0201	0.0198	0.0176	0.0212	0.0275	0.0289	0.0522	0.0273	0.0212	0.051	0.0289
5.5	0.0358	0.0116	0.0345	0.0198	0.03	0.0451	0.0172	0.0162	0.0278	0.0258	0.0305	0.039	0.0386	0.0352	0.044	0.0321	0.0425	0.0447	0.0414	0.038	0.0382	0.0332	0.0033	0.0223	0.1429	0.099	0.142	0.0675	0.0722	0.0808	0.0346	0.0318	0.0296	0.0381	0.0318	0.035	0.0199	0.018	0.0203	0.0222	0.0191	0.0244	0.0277	0.0298	0.0532	0.0297	0.0195	0.0532	0.0302
5.75	0.0367	0.0124	0.0384	0.0185	0.0308	0.0446	0.017	0.0162	0.0285	0.0259	0.0318	0.0402	0.0407	0.0372	0.0458	0.034	0.0454	0.0465	0.0421	0.0392	0.0404	0.0349	0.0028	0.0228	0.1608	0.117	0.187	0.0852	0.0894	0.0834	0.0364	0.0332	0.0302	0.0388	0.0347	0.0363	0.0196	0.0198	0.019	0.0231	0.0183	0.0253	0.0293	0.0311	0.0544	0.0294	0.0207	0.056	0.0305
6	0.0378	0.0133	0.0444	0.018	0.0308	0.0453	0.0171	0.0158	0.028	0.0269	0.0331	0.0403	0.0428	0.0389	0.0474	0.0356	0.0469	0.0474	0.0429	0.0401	0.0425	0.0369	0.0018	0.0237	0.1861	0.1445	0.2155	0.1124	0.1062	0.098	0.0375	0.0341	0.03	0.0419	0.0347	0.0384	0.0221	0.0205	0.0182	0.0235	0.0199	0.0251	0.0291	0.0323	0.0559	0.0312	0.0226	0.057	0.0319
6.25	0.0383	0.0148	0.0493	0.0185	0.0321	0.0473	0.0175	0.0155	0.0279	0.0281	0.0344	0.0412	0.0444	0.0409	0.0501	0.0384	0.0492	0.0481	0.0439	0.0417	0.0465	0.039	0.0024	0.0238	0.2034	0.1606	0.2496	0.1304	0.1352	0.1182	0.0396	0.0377	0.0318	0.0433	0.0375	0.0401	0.026	0.0225	0.0183	0.025	0.021	0.0277	0.032	0.0322	0.057	0.0329	0.0241	0.0589	0.0334
6.5	0.0402	0.0163	0.0529	0.0181	0.0332	0.0482	0.018	0.0162	0.0276	0.0288	0.036	0.0419	0.0477	0.0433	0.0527	0.0399	0.0509	0.0496	0.045	0.0442	0.0497	0.0405	0.002	0.0258	0.2325	0.1925	0.2825	0.1512	0.1361	0.1299	0.0415	0.0397	0.0341	0.0458	0.0355	0.0412	0.0289	0.0232	0.0179	0.0256	0.0222	0.0284	0.032	0.0343	0.059	0.0336	0.0252	0.0615	0.0342
6.75	0.0411	0.0182	0.0577	0.0192	0.034	0.0502	0.0185	0.0161	0.0281	0.0299	0.0361	0.0432	0.0495	0.0459	0.0532	0.0395	0.0512	0.0504	0.0464	0.0443	0.0512	0.0427	0.0032	0.0276	0.2613	0.2174	0.3108	0.1642	0.1584	0.1599	0.0447	0.0426	0.0352	0.0464	0.0325	0.0412	0.0305	0.0251	0.0218	0.0268	0.0222	0.0283	0.0333	0.0342	0.0611	0.0356	0.0265	0.0626	0.0366
7	0.0421	0.0203	0.0601	0.0205	0.0348	0.0518	0.0184	0.016	0.0288	0.0312	0.0377	0.0448	0.0541	0.0481	0.056	0.0418	0.0525	0.0521	0.0507	0.0468	0.053	0.0447	0.0033	0.0289	0.2943	0.2445	0.3552	0.1771	0.1809	0.1859	0.046	0.0462	0.0369	0.048	0.0341	0.041	0.0315	0.0275	0.0236	0.0268	0.023	0.0286	0.033	0.0374	0.0638	0.0349	0.0274	0.0659	0.0374
7.25	0.0429	0.0223	0.0628	0.0217	0.0357	0.0534	0.0187	0.0164	0.0295	0.033	0.0389	0.047	0.0559	0.0485	0.0567	0.0449	0.0531	0.054	0.0486	0.0491	0.0539	0.0468	0.0041	0.0303	0.3176	0.2729	0.3724	0.236	0.1996	0.2206	0.0501	0.0477	0.0388	0.0503	0.0394	0.0415	0.0329	0.0248	0.0227	0.028	0.0238	0.0289	0.0341	0.0348	0.0651	0.0387	0.0307	0.0681	0.0391
7.5	0.0443	0.0245	0.0667	0.0216	0.0361	0.055	0.0185	0.0168	0.0303	0.034	0.0394	0.0489	0.0599	0.0495	0.0592	0.0444	0.053	0.0542	0.0513	0.0513	0.0547	0.0487	0.0042	0.0308	0.3402	0.2954	0.3986	0.2667	0.2155	0.2439	0.0517	0.0509	0.0421	0.0521	0.0392	0.0414	0.0345	0.0259	0.0218	0.0287	0.0249	0.0311	0.032	0.0375	0.0668	0.0389	0.03	0.0698	0.0404
7.75	0.0455	0.0254	0.0708	0.0227	0.037	0.0564	0.0186	0.0176	0.0308	0.0356	0.0408	0.0511	0.0632	0.0504	0.0603	0.0465	0.0539	0.0557	0.052	0.0529	0.0571	0.0513	0.0049	0.0327	0.3586	0.3283	0.4185	0.3072	0.2445	0.2788	0.0532	0.0499	0.0433	0.0547	0.0446	0.0421	0.0362	0.0271	0.0219	0.0297	0.0257	0.03	0.0364	0.0357	0.0689	0.0406	0.0308	0.0717	0.041
8	0.0469	0.0252	0.0737	0.024	0.0381	0.0582	0.0186	0.0184	0.0315	0.0368	0.0418	0.0527	0.0675	0.0518	0.0627	0.046	0.054	0.0563	0.0553	0.0549	0.0576	0.0527	0.0059	0.0337	0.379	0.3547	0.4231	0.3176	0.2754	0.2882	0.0546	0.051	0.0458	0.0559	0.042	0.0464	0.0382	0.0291	0.0251	0.0305	0.027	0.0326	0.0348	0.0395	0.0709	0.0407	0.0321	0.0738	0.0421
8.25	0.0468	0.0265	0.077	0.0237	0.0391	0.0592	0.0194	0.0188	0.0326	0.0387	0.0428	0.0549	0.0715	0.0532	0.0635	0.0473	0.0567	0.0588	0.0596	0.0569	0.0607	0.055	0.0074	0.0345	0.3866	0.3727	0.421	0.3384	0.3098	0.3321	0.0568	0.0549	0.0484	0.0582	0.0441	0.0452	0.0372	0.0289	0.0251	0.0317	0.0261	0.0338	0.0348	0.0378	0.0732	0.0412	0.0338	0.0756	0.0428
8.5	0.0476	0.0275	0.0802	0.0244	0.0402	0.06	0.0194	0.0186	0.0331	0.0391	0.0434	0.0557	0.0762	0.0548	0.0649	0.0483	0.0566	0.0589	0.0603	0.058	0.0604	0.0576	0.0077	0.0356	0.3979	0.4058	0.4372	0.37	0.3199	0.3349	0.0592	0.0569	0.0485	0.0595	0.0446	0.0474	0.0408	0.0307	0.0226	0.0327	0.0269	0.0328	0.0328	0.0374	0.0763	0.0418	0.0342	0.078	0.0446
8.75	0.0482	0.0281	0.082	0.0258	0.041	0.0619	0.0199	0.0189	0.0338	0.0407	0.0444	0.0576	0.0819	0.056	0.0663	0.0506	0.0584	0.0607	0.0625	0.0597	0.0622	0.0622	0.0087	0.0357	0.416	0.4114	0.4392	0.3962	0.3803	0.3833	0.0621	0.06	0.0528	0.0619	0.0499	0.0529	0.0417	0.0315	0.025	0.0313	0.0269	0.0328	0.0369	0.0352	0.0776	0.0428	0.0357	0.0798	0.0457
9	0.0491	0.0283	0.0851	0.0262	0.0419	0.0631	0.0204	0.0199	0.0348	0.042	0.0453	0.058	0.0849	0.0572	0.0671	0.0506	0.0587	0.0623	0.0629	0.0618	0.0629	0.0637	0.01	0.0357	0.4199	0.4143	0.4475	0.3959	0.3911	0.3715	0.063	0.0611	0.0552	0.0621	0.0492	0.0525	0.0439	0.0316	0.0262	0.0316	0.0274	0.0333	0.0338	0.0357	0.0786	0.0432	0.0366	0.082	0.0479
9.25	0.0505	0.0294	0.087	0.0265	0.043	0.0645	0.0211	0.0201	0.0353	0.0441	0.0467	0.0599	0.09	0.0576	0.0675	0.0518	0.0605	0.0643	0.067	0.0628	0.0651	0.0658	0.0109	0.0366	0.4208	0.4205	0.4488	0.4254	0.4053	0.4211	0.0628	0.065	0.0592	0.0641	0.0516	0.0536	0.046	0.034	0.0273	0.0342	0.0277	0.037	0.0343	0.0372	0.081	0.0444	0.0379	0.0844	0.0486
9.5	0.052	0.0301	0.09	0.0271	0.0437	0.0657	0.0216	0.0211	0.0366	0.0451	0.0471	0.0603	0.0945	0.059	0.0692	0.0512	0.0595	0.0658	0.066	0.0651	0.0662	0.0679	0.0114	0.0379	0.425	0.4365	0.4492	0.4485	0.432	0.4168	0.0642	0.0668	0.0598	0.0657	0.0512	0.056	0.0494	0.0349	0.0274	0.0342	0.0276	0.036	0.0348	0.046	0.0826	0.0455	0.0379	0.0869	0.0505
9.75	0.0529	0.0338	0.0926	0.0284	0.0446	0.0674	0.0224	0.0216	0.0374	0.0464	0.048	0.0617	0.0955	0.0598	0.0698	0.054	0.0617	0.0673	0.0663	0.0655	0.0683	0.0694	0.0134	0.0398	0.4303	0.4457	0.447	0.4556	0.4473	0.444	0.0677	0.0699	0.064	0.067	0.0509	0.0586	0.0493	0.0351	0.0291	0.0329	0.0284	0.0376	0.0371	0.0405	0.0845	0.0461	0.0407	0.0893	0.0512
10	0.0545	0.0342	0.0949	0.0286	0.0453	0.0682	0.0231	0.0225	0.0381	0.0472	0.0489	0.0618	0.0976	0.0606	0.0713	0.0545	0.0626	0.0687	0.068	0.0678	0.0693	0.0714	0.0142	0.0409	0.4295	0.453	0.4439	0.4659	0.457	0.4552	0.0703	0.071	0.0642	0.0663	0.0505	0.0603	0.0497	0.0358	0.028	0.0357	0.029	0.0373	0.0364	0.0422	0.0865	0.0464	0.0445	0.091	0.0532
10.25	0.0553	0.0362	0.0981	0.0289	0.0463	0.0699	0.0235	0.0224	0.039	0.0487	0.0493	0.0634	0.1	0.0616	0.0723	0.0557	0.0652	0.0696	0.0697	0.0688	0.0702	0.0723	0.0161	0.0417	0.4328	0.4575	0.439	0.4826	0.4678	0.4529	0.0714	0.0706	0.0691	0.0676	0.0506	0.0608	0.051	0.0367	0.0301	0.035	0.0299	0.0395	0.0385	0.0438	0.0878	0.0474	0.0444	0.0928	0.0538
10.5	0.0574	0.0386	0.0997	0.0294	0.0469	0.071	0.0237	0.023	0.0393	0.0501	0.0509	0.0643	0.1011	0.0627	0.0732	0.057	0.0648	0.0716	0.0712	0.0707	0.0733	0.0732	0.0171	0.0431	0.4342	0.4562	0.4319	0.4871	0.4764	0.4664	0.0738	0.0734	0.0699	0.069	0.0527	0.0638	0.0546	0.0364	0.03	0.037	0.0301	0.0393	0.0394	0.0458	0.0896	0.0485	0.0432	0.0947	0.0558
10.75	0.0587	0.0404	0.1025	0.0298	0.0481	0.0732	0.024	0.0237	0.0405	0.051	0.0511	0.0651	0.1005	0.0643	0.0746	0.0587	0.0675	0.0732	0.0714	0.0713	0.0766	0.0762	0.0189	0.0445	0.4296	0.45	0.4322	0.4952	0.489	0.4732	0.0689	0.0719	0.0716	0.0698	0.0547	0.0688	0.0549	0.0389	0.0324	0.0383	0.032	0.0403	0.0391	0.0478	0.0905	0.0485	0.0451	0.0965	0.0563
11	0.0596	0.0417	0.1039	0.0306	0.0483	0.0746	0.0252	0.024	0.0412	0.0518	0.0524	0.0659	0.101	0.0647	0.0764	0.0593	0.0681	0.0743	0.0741	0.0738	0.077	0.077	0.0195	0.0454	0.4255	0.4513	0.4262	0.5085	0.4908	0.4763	0.0733	0.0721	0.0691	0.0723	0.0572	0.0662	0.0573	0.0392	0.0322	0.04	0.0319	0.0398	0.0408	0.0487	0.0929	0.0488	0.0436	0.0984	0.0575
11.25	0.0609	0.0446	0.1062	0.0313	0.049	0.0757	0.0256	0.025	0.0419	0.0535	0.0532	0.067	0.0995	0.0658	0.0777	0.0605	0.0697	0.0767	0.0751	0.0748	0.0788	0.0793	0.0215	0.046	0.4214	0.4532	0.4262	0.4983	0.49	0.4776	0.076	0.0755	0.0785	0.0709	0.0556	0.0682	0.0581	0.0403	0.0353	0.0407	0.0325	0.0404	0.0421	0.0505	0.0939	0.0507	0.0454	0.1006	0.0584
11.5	0.0622	0.0445	0.1081	0.0319	0.0485	0.077	0.0262	0.0255	0.0426	0.0543	0.0543	0.0675	0.1006	0.0671	0.0797	0.0641	0.07	0.0784	0.0765	0.0765	0.0806	0.0804	0.0231	0.0467	0.4157	0.4505	0.4255	0.4878	0.4799	0.4653	0.077	0.0765	0.0787	0.074	0.0565	0.0662	0.061	0.0408	0.0338	0.042	0.0328	0.041	0.0422	0.0505	0.0959	0.051	0.0465	0.1024	0.0591
11.75	0.0633	0.0475	0.1111	0.0328	0.0488	0.0779	0.0264	0.026	0.0436	0.0559	0.0554	0.0689	0.0993	0.0677	0.0815	0.0631	0.0717	0.0802	0.078	0.0778	0.0831	0.0829	0.0247	0.0467	0.4123	0.4456	0.4188	0.4901	0.4811	0.4625	0.0765	0.0813	0.0787	0.0728	0.0627	0.0744	0.0623	0.0417	0.0353	0.0434	0.0335	0.0414	0.0437	0.0517	0.0976	0.0514	0.0473	0.1045	0.0598
12	0.0641	0.0499	0.1131	0.0331	0.049	0.0787	0.027	0.0266	0.0442	0.0563	0.0565	0.0697	0.1018	0.0693	0.0836	0.0654	0.0729	0.0809	0.0821	0.0797	0.0838	0.0842	0.0266	0.0477	0.4104	0.4379	0.4176	0.4749	0.4745	0.4503	0.0781	0.0801	0.0789	0.0744	0.0568	0.0635	0.0629	0.0431	0.0356	0.0447	0.0345	0.0421	0.0445	0.0521	0.0986	0.0524	0.0471	0.1065	0.0589
12.25	0.0658	0.0523	0.1142	0.0341	0.0499	0.08	0.028	0.0267	0.0452	0.0581	0.0571	0.0712	0.1017	0.0708	0.085	0.0652	0.0744	0.0826	0.0816	0.0808	0.0859	0.0858	0.0279	0.0491	0.4066	0.4417	0.4163	0.4711	0.4708	0.4479	0.0812	0.083	0.0776	0.0759	0.0613	0.0739	0.0654	0.0438	0.037	0.0452	0.0342	0.0434	0.0447	0.0539	0.1001	0.0525	0.0483	0.1086	0.0598
12.5	0.0667	0.0539	0.1166	0.0346	0.0502	0.08	0.028	0.0273	0.046	0.0585	0.0579	0.0721	0.1047	0.0721	0.0872	0.0661	0.0754	0.0841	0.0825	0.0828	0.087	0.0878	0.0299	0.0496	0.4037	0.4404	0.4129	0.461	0.4647	0.4446	0.0838	0.0816	0.0792	0.0784	0.0576	0.0704	0.0697	0.0451	0.0372	0.0464	0.0358	0.0438	0.0466	0.0539	0.101	0.0536	0.0491	0.1107	0.0585
12.75	0.0669	0.0553	0.1178	0.035	0.0518	0.0802	0.0286	0.0283	0.0463	0.0601	0.059	0.073	0.1055	0.0736	0.0889	0.067	0.0774	0.0849	0.0857	0.0848	0.0891	0.0893	0.0315	0.0509	0.3974	0.4373	0.4066	0.4568	0.4648	0.4391	0.0867	0.0881	0.0827	0.0795	0.0589	0.0701	0.0698	0.0456	0.0393	0.0471	0.0356	0.0447	0.0459	0.0548	0.1031	0.0537	0.0503	0.1131	0.0576
13	0.0691	0.0577	0.1204	0.0354	0.0527	0.0806	0.0292	0.0285	0.0473	0.061	0.0602	0.0741	0.1097	0.0749	0.091	0.0681	0.0779	0.0866	0.0865	0.0865	0.0907	0.0918	0.033	0.052	0.3934	0.4332	0.4028	0.4539	0.4606	0.4349	0.0869	0.0884	0.0791	0.0819	0.0583	0.0774	0.0706	0.0454	0.039	0.048	0.0366	0.0464	0.0474	0.0567	0.1044	0.0549	0.0511	0.1155	0.0575
13.25	0.0698	0.0593	0.1212	0.0353	0.0542	0.081	0.0296	0.0292	0.048	0.0621	0.0614	0.0754	0.11	0.077	0.0929	0.0688	0.0799	0.0879	0.0879	0.0876	0.0931	0.0933	0.034	0.0527	0.3817	0.4274	0.3985	0.4464	0.4551	0.4294	0.0869	0.097	0.0829	0.0828	0.0541	0.0741	0.0719	0.0467	0.0407	0.0492	0.0361	0.0471	0.0481	0.0557	0.1057	0.0558	0.0515	0.1171	0.0552
13.5	0.0709	0.0614	0.1232	0.0354	0.0539	0.0813	0.0299	0.0296	0.0486	0.0629	0.0629	0.0761	0.1125	0.0779	0.0942	0.0695	0.0806	0.0889	0.0916	0.089	0.0952	0.0946	0.0348	0.0538	0.3844	0.4199	0.3927	0.4416	0.4546	0.4291	0.091	0.0961	0.0842	0.0835	0.0543	0.0825	0.0743	0.0466	0.041	0.05	0.0375	0.0482	0.0488	0.057	0.1069	0.0568	0.0525	0.119	0.0561
13.75	0.0716	0.0625	0.1236	0.0357	0.0549	0.0832	0.0307	0.0306	0.0492	0.0642	0.0641	0.0773	0.1135	0.0798	0.0962	0.0708	0.0823	0.0904	0.0907	0.0907	0.0971	0.0965	0.0365	0.0544	0.3807	0.416	0.3925	0.4379	0.4469	0.4253	0.0962	0.1038	0.0878	0.0842	0.0566	0.0805	0.076	0.0474	0.0425	0.0506	0.0378	0.0489	0.0499	0.0572	0.1082	0.0565	0.0529	0.121	0.0564
14	0.0732	0.0651	0.1249	0.0365	0.0559	0.085	0.0309	0.0307	0.0503	0.0651	0.0646	0.078	0.1141	0.0814	0.0976	0.0711	0.0835	0.092	0.0928	0.093	0.0997	0.0985	0.0378	0.0551	0.3727	0.414	0.3861	0.4345	0.4429	0.4223	0.1014	0.1056	0.0879	0.0873	0.0567	0.0766	0.0766	0.0482	0.0421	0.0516	0.0387	0.0495	0.0516	0.0577	0.1102	0.0578	0.0537	0.123	0.0577
14.25	0.074	0.0665	0.1247	0.0362	0.0563	0.0855	0.0314	0.0315	0.0508	0.0661	0.066	0.0797	0.1173	0.0825	0.0992	0.0732	0.0847	0.093	0.0958	0.094	0.101	0.0992	0.039	0.0558	0.3643	0.4116	0.384	0.4316	0.4387	0.4169	0.1021	0.1167	0.0943	0.0885	0.0588	0.0851	0.0789	0.0482	0.0437	0.0526	0.0389	0.0501	0.0518	0.0585	0.1116	0.0575	0.054	0.1244	0.059
14.5	0.0752	0.0675	0.1252	0.0368	0.0567	0.0857	0.0318	0.0318	0.0514	0.0673	0.0672	0.0805	0.1173	0.0842	0.1011	0.0744	0.0863	0.0946	0.0976	0.096	0.1036	0.1007	0.0396	0.0564	0.3653	0.4119	0.383	0.4255	0.4336	0.4139	0.107	0.1111	0.0913	0.0863	0.059	0.0869	0.0789	0.0496	0.0436	0.0537	0.0412	0.0503	0.0544	0.059	0.1128	0.0592	0.0548	0.1263	0.0598
14.75	0.0757	0.0692	0.1253	0.0381	0.0594	0.0888	0.0322	0.0327	0.052	0.0682	0.0686	0.082	0.1226	0.0855	0.1023	0.0767	0.0878	0.0957	0.0973	0.0977	0.105	0.1038	0.041	0.0573	0.3574	0.4089	0.3897	0.4186	0.4279	0.4093	0.1166	0.1117	0.0966	0.0838	0.0636	0.0878	0.0811	0.0517	0.0468	0.0545	0.0404	0.0512	0.054	0.06	0.1145	0.0592	0.0562	0.1278	0.0616
15	0.0767	0.0707	0.127	0.0392	0.0605	0.0893	0.033	0.0331	0.0528	0.0688	0.0694	0.0828	0.1221	0.0864	0.1041	0.0755	0.0888	0.0976	0.0984	0.0992	0.1063	0.1045	0.0425	0.0579	0.3553	0.4091	0.3946	0.4154	0.4229	0.4073	0.114	0.1134	0.1028	0.088	0.0619	0.0824	0.0819	0.0529	0.0445	0.0547	0.0412	0.0515	0.0559	0.0612	0.1159	0.0602	0.0562	0.1301	0.0622
15.25	0.0778	0.0715	0.127	0.0386	0.0609	0.0896	0.033	0.0335	0.0534	0.07	0.0705	0.0844	0.1237	0.0885	0.1056	0.0774	0.0904	0.0991	0.1001	0.1011	0.1096	0.1065	0.0436	0.0585	0.3573	0.41	0.4031	0.4107	0.4186	0.4025	0.1182	0.1262	0.1042	0.0914	0.0646	0.0839	0.0808	0.0534	0.046	0.0569	0.0428	0.0521	0.0561	0.0622	0.117	0.0603	0.0578	0.1315	0.0629
15.5	0.0792	0.0726	0.1297	0.0404	0.0625	0.0915	0.0335	0.0344	0.0539	0.0716	0.0718	0.0852	0.1249	0.0898	0.1072	0.0784	0.0913	0.1006	0.1014	0.1029	0.1109	0.1084	0.0446	0.0595	0.3586	0.4126	0.414	0.4062	0.4122	0.401	0.1207	0.1287	0.1071	0.0964	0.0689	0.0879	0.0866	0.0546	0.0472	0.057	0.0439	0.0526	0.0571	0.0631	0.1183	0.0609	0.0584	0.1337	0.0631
15.75	0.0795	0.0734	0.132	0.0402	0.0626	0.0927	0.0342	0.0349	0.0549	0.0722	0.0729	0.086	0.1271	0.0915	0.1084	0.0793	0.0926	0.1022	0.1033	0.1046	0.1112	0.1102	0.0454	0.0602	0.3661	0.4204	0.4255	0.4055	0.4068	0.4031	0.1252	0.1246	0.1114	0.0968	0.0668	0.0833	0.0866	0.0547	0.047	0.0579	0.0443	0.053	0.0575	0.0637	0.1198	0.0617	0.0593	0.1351	0.0639
16	0.0806	0.0754	0.1348	0.041	0.0639	0.0937	0.0346	0.0351	0.0558	0.0729	0.0745	0.0874	0.1294	0.093	0.1103	0.0807	0.0942	0.1034	0.1045	0.1065	0.1131	0.1125	0.0471	0.0606	0.3723	0.4275	0.4377	0.4033	0.4051	0.4054	0.13	0.1382	0.1116	0.1	0.072	0.0888	0.0894	0.0558	0.0477	0.0588	0.0455	0.0531	0.0589	0.0634	0.121	0.0627	0.0608	0.1368	0.0649
16.25	0.0817	0.0761	0.1364	0.041	0.0646	0.0946	0.0351	0.036	0.0567	0.0737	0.0753	0.0887	0.1304	0.0943	0.1116	0.0819	0.0959	0.1048	0.1067	0.1078	0.1151	0.1139	0.0473	0.0617	0.383	0.4363	0.4509	0.4058	0.4049	0.4088	0.1343	0.1398	0.1172	0.0991	0.0728	0.0896	0.0894	0.0568	0.0485	0.0605	0.0462	0.0544	0.0593	0.0647	0.1225	0.0631	0.0617	0.1383	0.0663
16.5	0.0828	0.0781	0.1355	0.042	0.0657	0.0965	0.0353	0.0362	0.0568	0.0746	0.076	0.0895	0.132	0.0958	0.113	0.0835	0.0965	0.106	0.1084	0.1096	0.1173	0.1149	0.0486	0.0624	0.3942	0.4476	0.4607	0.4042	0.406	0.4151	0.134	0.1379	0.1167	0.1069	0.0724	0.0891	0.0916	0.0564	0.0492	0.0605	0.0466	0.0547	0.0607	0.0652	0.1237	0.0638	0.063	0.1398	0.067
16.75	0.0837	0.0784	0.1336	0.0423	0.0664	0.0967	0.0361	0.0368	0.058	0.0757	0.0775	0.0909	0.133	0.0973	0.1144	0.0833	0.098	0.1073	0.11	0.1111	0.119	0.1175	0.0494	0.0632	0.4053	0.4597	0.4728	0.4103	0.4077	0.419	0.1336	0.1333	0.1241	0.1096	0.0744	0.091	0.0985	0.0567	0.051	0.0616	0.0479	0.0558	0.0608	0.0658	0.1256	0.0642	0.0631	0.1415	0.0676
17	0.0848	0.0804	0.1344	0.0428	0.0662	0.0973	0.0362	0.0374	0.0585	0.0767	0.0784	0.092	0.1359	0.099	0.1161	0.0854	0.0994	0.1087	0.1117	0.113	0.1212	0.1194	0.0506	0.0635	0.4202	0.4745	0.4854	0.4201	0.4116	0.4289	0.1398	0.1485	0.1147	0.109	0.0738	0.0932	0.0951	0.0565	0.0501	0.0626	0.048	0.0552	0.0626	0.0674	0.1263	0.0648	0.0645	0.1438	0.0682
17.25	0.0861	0.0813	0.1352	0.0437	0.0678	0.0999	0.0367	0.0382	0.0593	0.0774	0.079	0.0925	0.1362	0.1002	0.1175	0.0868	0.1003	0.1096	0.1134	0.1148	0.1229	0.1208	0.052	0.0644	0.4344	0.4866	0.4983	0.4303	0.4209	0.4353	0.1358	0.1382	0.1168	0.1132	0.077	0.0926	0.0969	0.0578	0.0504	0.0635	0.049	0.0569	0.0624	0.0676	0.1284	0.0654	0.0654	0.1444	0.0677
17.5	0.0873	0.0826	0.1382	0.0445	0.0677	0.1012	0.0373	0.0384	0.0597	0.0782	0.0805	0.094	0.1381	0.1021	0.1192	0.0872	0.1017	0.1112	0.1159	0.1164	0.1243	0.1218	0.0526	0.0646	0.4487	0.4979	0.5082	0.44	0.4288	0.4431	0.1429	0.1388	0.1174	0.1147	0.0766	0.097	0.0974	0.0575	0.0528	0.0641	0.0499	0.0573	0.0641	0.0684	0.129	0.0664	0.0656	0.1466	0.0681
17.75	0.0886	0.0826	0.1394	0.0451	0.0696	0.101	0.0376	0.0389	0.0604	0.0795	0.0814	0.0956	0.1396	0.1028	0.1207	0.0894	0.1029	0.1122	0.1195	0.1178	0.1263	0.1246	0.0537	0.0653	0.4621	0.5105	0.5191	0.4564	0.4387	0.4499	0.1439	0.1387	0.1199	0.1145	0.0728	0.101	0.1002	0.0575	0.0513	0.0659	0.0502	0.0584	0.063	0.069	0.1305	0.0664	0.0667	0.1475	0.0684
18	0.0897	0.0848	0.1415	0.0457	0.0698	0.1038	0.0379	0.0396	0.061	0.0808	0.0822	0.0964	0.1411	0.1044	0.1221	0.09	0.104	0.114	0.1211	0.12	0.1279	0.1259	0.0546	0.0657	0.4777	0.5194	0.5243	0.4672	0.4491	0.4574	0.1445	0.1495	0.1196	0.1188	0.0815	0.103	0.101	0.0577	0.0528	0.0664	0.0507	0.0592	0.0649	0.0706	0.132	0.0672	0.0676	0.1496	0.0696
18.25	0.0896	0.085	0.1416	0.0466	0.0708	0.1039	0.0383	0.0398	0.062	0.0817	0.0836	0.0978	0.1416	0.1059	0.1236	0.0909	0.1049	0.1149	0.1217	0.1214	0.1296	0.128	0.0556	0.067	0.4907	0.5289	0.5305	0.4787	0.4602	0.4647	0.1537	0.1541	0.1272	0.121	0.0823	0.1065	0.1053	0.0581	0.0525	0.0677	0.0524	0.0593	0.0651	0.0705	0.133	0.0675	0.0685	0.1504	0.0694
18.5	0.0916	0.0869	0.1415	0.0473	0.072	0.1056	0.0387	0.0402	0.0626	0.083	0.0843	0.099	0.1441	0.1066	0.1248	0.092	0.1067	0.117	0.1235	0.1239	0.1303	0.1294	0.0567	0.0677	0.5027	0.5358	0.5371	0.4935	0.4706	0.4721	0.1571	0.1651	0.125	0.1192	0.0814	0.1092	0.1056	0.0584	0.0544	0.0685	0.053	0.0597	0.0654	0.0715	0.1345	0.0682	0.0695	0.1521	0.0704
18.75	0.0921	0.0877	0.1423	0.0483	0.0729	0.1078	0.0393	0.0408	0.0634	0.0832	0.0854	0.1	0.1447	0.1088	0.1268	0.0941	0.1069	0.1169	0.1244	0.1248	0.1314	0.131	0.0572	0.0681	0.5139	0.5455	0.5386	0.5012	0.4802	0.4788	0.1554	0.1666	0.1241	0.1255	0.0836	0.1108	0.1085	0.0596	0.0543	0.0698	0.054	0.0598	0.0658	0.0721	0.1365	0.069	0.0707	0.1525	0.0709
19	0.093	0.0894	0.1458	0.048	0.073	0.1066	0.0395	0.0417	0.0639	0.0845	0.0861	0.1011	0.1473	0.1096	0.1277	0.0951	0.1089	0.119	0.1257	0.1263	0.1334	0.1318	0.0583	0.0688	0.5213	0.552	0.5418	0.5082	0.4899	0.4857	0.1637	0.1463	0.1287	0.1247	0.085	0.107	0.1069	0.0606	0.0557	0.0695	0.0544	0.0607	0.0658	0.0728	0.1372	0.0691	0.0706	0.1553	0.0722
19.25	0.0931	0.0893	0.1424	0.05	0.0748	0.1087	0.0401	0.0419	0.065	0.0861	0.0874	0.1027	0.1484	0.1109	0.1297	0.0952	0.109	0.1196	0.1272	0.1273	0.1331	0.133	0.0598	0.069	0.5278	0.557	0.5438	0.5191	0.4985	0.4911	0.1601	0.1527	0.129	0.1265	0.0857	0.1156	0.1099	0.0607	0.0582	0.0713	0.0561	0.0622	0.0665	0.0728	0.1388	0.0703	0.0731	0.1554	0.0731
19.5	0.0947	0.0908	0.1458	0.0494	0.0754	0.1115	0.0403	0.0422	0.0658	0.0866	0.0882	0.1034	0.1498	0.1116	0.1303	0.097	0.1106	0.1226	0.1288	0.1295	0.1369	0.1351	0.0598	0.0694	0.5315	0.5625	0.543	0.5244	0.5079	0.4971	0.1557	0.1607	0.1268	0.1282	0.0881	0.1091	0.1102	0.0616	0.0564	0.0702	0.0561	0.0621	0.0665	0.0736	0.1402	0.0704	0.0731	0.1558	0.0755
19.75	0.0954	0.0911	0.147	0.0504	0.0762	0.1137	0.0407	0.043	0.0664	0.0877	0.0896	0.1048	0.1509	0.1127	0.1314	0.0987	0.1121	0.1221	0.1302	0.1313	0.1382	0.1364	0.0605	0.07	0.5329	0.5657	0.5432	0.5294	0.5166	0.5021	0.1582	0.1533	0.1226	0.1314	0.0884	0.1258	0.1151	0.0624	0.0564	0.0726	0.0565	0.0625	0.0654	0.0738	0.1409	0.0707	0.0735	0.1578	0.0753
20	0.0966	0.0921	0.1472	0.0505	0.0768	0.112	0.0412	0.0436	0.0673	0.0883	0.0905	0.1055	0.1542	0.1135	0.1331	0.099	0.1137	0.1253	0.1318	0.1325	0.1408	0.1392	0.0624	0.0703	0.5338	0.5667	0.541	0.5327	0.5221	0.5054	0.1586	0.1572	0.1255	0.1348	0.09	0.1254	0.1092	0.0645	0.0578	0.0711	0.0574	0.0631	0.0662	0.0831	0.1421	0.072	0.0741	0.1582	0.0763
20.25	0.0972	0.093	0.1481	0.052	0.0786	0.1129	0.0416	0.0448	0.0685	0.0892	0.0918	0.1067	0.1526	0.1152	0.1344	0.1062	0.1122	0.1231	0.1334	0.1339	0.1405	0.1403	0.0621	0.0704	0.5365	0.5614	0.54	0.5374	0.5289	0.5131	0.1813	0.1669	0.1282	0.1344	0.0901	0.1206	0.1099	0.0638	0.0581	0.0803	0.0608	0.0647	0.0678	0.0745	0.1425	0.0721	0.075	0.1577	0.0775
20.5	0.0986	0.0958	0.151	0.0532	0.0786	0.1176	0.0423	0.0449	0.0687	0.0899	0.0922	0.107	0.1548	0.1169	0.1359	0.1057	0.1118	0.1243	0.1348	0.1362	0.1414	0.142	0.0639	0.07	0.5354	0.5658	0.5384	0.541	0.5358	0.5181	0.1694	0.169	0.1323	0.1391	0.0913	0.1209	0.1109	0.0671	0.0586	0.0791	0.0619	0.0646	0.0662	0.074	0.1435	0.0727	0.0759	0.1589	0.0779
20.75	0.0993	0.096	0.1492	0.0543	0.0788	0.1175	0.0477	0.0451	0.0697	0.0905	0.0935	0.1078	0.1554	0.1179	0.137	0.1081	0.1129	0.1246	0.1364	0.1375	0.1459	0.144	0.0646	0.0651	0.5342	0.5641	0.5399	0.5446	0.5379	0.5257	0.1635	0.1594	0.1285	0.1393	0.0899	0.12	0.1188	0.0666	0.0593	0.0815	0.0621	0.0651	0.067	0.0742	0.1448	0.0732	0.0765	0.1612	0.0777
21	0.1	0.0978	0.1494	0.0555	0.0798	0.1188	0.0479	0.0449	0.0704	0.0906	0.0942	0.1083	0.1604	0.1185	0.1388	0.105	0.1137	0.1259	0.1382	0.1393	0.1458	0.144	0.0641	0.0639	0.5381	0.5644	0.5381	0.5477	0.5436	0.5294	0.1642	0.1546	0.131	0.1414	0.0923	0.1234	0.1112	0.0672	0.0596	0.0789	0.0616	0.0659	0.0683	0.0802	0.1457	0.0738	0.0776	0.1622	0.0787
21.25	0.1011	0.0987	0.152	0.0555	0.0798	0.1202	0.0486	0.0455	0.0713	0.0907	0.0952	0.1091	0.1591	0.1202	0.1398	0.1079	0.1158	0.127	0.1399	0.1406	0.1473	0.1462	0.0655	0.0656	0.5367	0.5647	0.5363	0.5516	0.544	0.5348	0.1675	0.1707	0.1304	0.1416	0.0932	0.1256	0.1136	0.0682	0.0606	0.0809	0.0629	0.0667	0.0684	0.0762	0.146	0.0745	0.0802	0.1632	0.0808
21.5	0.1013	0.0996	0.1506	0.056	0.0815	0.1209	0.0488	0.0453	0.0715	0.091	0.0959	0.1096	0.1604	0.1211	0.1414	0.1098	0.1172	0.1282	0.1413	0.1427	0.1489	0.1487	0.0649	0.0653	0.538	0.5603	0.5353	0.5542	0.5447	0.5374	0.1642	0.1627	0.1332	0.1444	0.0935	0.1242	0.1178	0.0694	0.0649	0.0796	0.0625	0.0676	0.0694	0.0769	0.1474	0.0754	0.0791	0.1642	0.0824
21.75	0.1021	0.1013	0.1536	0.056	0.0819	0.1217	0.0484	0.0458	0.0717	0.0915	0.0969	0.1106	0.1638	0.1224	0.1426	0.1149	0.1199	0.1295	0.1437	0.1443	0.1505	0.149	0.0653	0.0656	0.5397	0.5577	0.5338	0.549	0.5428	0.54	0.1687	0.1653	0.1358	0.1479	0.0949	0.1258	0.1186	0.0691	0.0613	0.0833	0.0627	0.0683	0.0696	0.0897	0.1479	0.0758	0.0795	0.1643	0.0834
22	0.1031	0.1016	0.1525	0.0545	0.0804	0.1229	0.0481	0.0457	0.0721	0.0921	0.0982	0.1114	0.1646	0.1237	0.144	0.1159	0.1197	0.1299	0.1447	0.1459	0.1489	0.1494	0.0667	0.0652	0.5448	0.5586	0.5331	0.5478	0.5433	0.5402	0.1709	0.1541	0.1335	0.1475	0.0953	0.1278	0.1177	0.0707	0.0631	0.0813	0.0625	0.0688	0.0708	0.0785	0.1485	0.0755	0.0794	0.164	0.0845
22.25	0.1033	0.1023	0.1554	0.0545	0.0814	0.1226	0.0484	0.0461	0.0731	0.0923	0.0989	0.1123	0.1655	0.1245	0.1453	0.1181	0.1208	0.1312	0.1468	0.1477	0.1517	0.1508	0.0676	0.0653	0.5535	0.556	0.5338	0.5461	0.5406	0.5401	0.1737	0.1542	0.1339	0.1494	0.0974	0.1277	0.1198	0.0712	0.0634	0.0789	0.0638	0.0688	0.0706	0.0792	0.15	0.0753	0.0793	0.1625	0.0855
22.5	0.1045	0.1033	0.1535	0.0542	0.0806	0.1222	0.0485	0.0464	0.0731	0.0929	0.1	0.1132	0.1666	0.1257	0.1466	0.1187	0.1205	0.132	0.1487	0.1492	0.1514	0.1528	0.0688	0.0661	0.5619	0.5551	0.5319	0.5439	0.5394	0.5378	0.1697	0.1577	0.1333	0.152	0.097	0.1307	0.1228	0.0714	0.0648	0.0818	0.0638	0.0693	0.0716	0.0798	0.1509	0.0759	0.0801	0.1618	0.086
22.75	0.1049	0.1052	0.1569	0.0561	0.0819	0.1245	0.049	0.047	0.0739	0.0935	0.1011	0.1135	0.1693	0.1273	0.148	0.1199	0.1213	0.1332	0.1505	0.1506	0.1538	0.1541	0.0693	0.066	0.5692	0.5544	0.5312	0.5422	0.54	0.5373	0.1687	0.1588	0.1328	0.1486	0.0991	0.1279	0.1184	0.0721	0.0653	0.0805	0.0655	0.0698	0.0724	0.0798	0.1514	0.0765	0.0807	0.1624	0.0857
23	0.106	0.1055	0.1556	0.0558	0.0811	0.1261	0.0472	0.0468	0.0744	0.0941	0.1018	0.1146	0.1707	0.1285	0.1495	0.1207	0.1219	0.1349	0.1525	0.1519	0.1554	0.1555	0.0687	0.067	0.5743	0.5524	0.5315	0.5392	0.5358	0.5351	0.1679	0.1536	0.1328	0.1524	0.1002	0.133	0.1233	0.0731	0.0662	0.0827	0.0643	0.0704	0.0735	0.095	0.1527	0.0768	0.0804	0.1639	0.0857
23.25	0.1066	0.1071	0.1568	0.0566	0.0823	0.1267	0.0431	0.0465	0.0745	0.0946	0.1026	0.1152	0.1691	0.13	0.1507	0.1202	0.123	0.1353	0.1539	0.1537	0.1563	0.1563	0.0691	0.0666	0.5771	0.5491	0.5279	0.5382	0.535	0.5356	0.1667	0.1545	0.1316	0.1518	0.1013	0.132	0.1243	0.0735	0.0664	0.0852	0.0655	0.071	0.0737	0.0793	0.1523	0.0772	0.0813	0.1639	0.0868
23.5	0.1076	0.1081	0.1562	0.0582	0.0842	0.1291	0.0449	0.0486	0.0756	0.0952	0.1033	0.1162	0.1731	0.1312	0.1519	0.1191	0.1238	0.1365	0.1557	0.155	0.1575	0.1586	0.0731	0.0698	0.5791	0.5506	0.5267	0.5366	0.5331	0.5336	0.1682	0.1552	0.1311	0.158	0.1024	0.1339	0.1269	0.0747	0.0677	0.0876	0.0655	0.0719	0.0742	0.0822	0.1536	0.0782	0.0825	0.1662	0.0868
23.75	0.1077	0.1087	0.1605	0.0592	0.0843	0.1312	0.0457	0.0498	0.0768	0.0964	0.1041	0.1168	0.1736	0.1327	0.1537	0.1206	0.1241	0.1377	0.1574	0.1571	0.1577	0.1597	0.0701	0.0691	0.5764	0.5544	0.5257	0.5327	0.5311	0.5308	0.1682	0.1529	0.1304	0.1557	0.1037	0.1353	0.1299	0.0753	0.0672	0.0918	0.067	0.0727	0.0751	0.0831	0.1542	0.079	0.0831	0.1674	0.0881
24	0.1084	0.1096	0.1578	0.059	0.0845	0.1319	0.0464	0.0503	0.0778	0.0975	0.105	0.118	0.1756	0.1332	0.1547	0.1212	0.1252	0.1393	0.1595	0.1582	0.1579	0.1601	0.077	0.076	0.5785	0.561	0.5268	0.5315	0.5309	0.5303	0.1672	0.1487	0.1318	0.1578	0.1022	0.1335	0.1327	0.0771	0.0686	0.0949	0.0686	0.074	0.0761	0.0836	0.1546	0.0797	0.0844	0.1676	0.0885
[truncated: 71 more columns]
