# Supplementary material for: Antibiotics promote intestinal growth of carbapenem-resistant Enterobacteriaceae by enriching nutrients and depleting microbial metabolites
Source: Nat Commun. 2023 Aug 22;14:5094. doi: 10.1038/s41467-023-40872-z (PMC10444851; doi:10.1038/s41467-023-40872-z)
Supplement: Supplementary file 6 — Source Data File [file 41467_2023_40872_MOESM6_ESM.zip › Source Data/Figure S17.xlsx]

## Sheet: Percent
bacteria	atmosphere	time	rep	Arabinose	Fructose	Fucose	Galactose	Glucose	Mannose	Ribose	Xylose	N-acetylglucosamine	Maltose	Sucrose	Trehalose	Alanine	Arginine	Aspartate	Glutamate	Glycine	Isoleucine	Leucine	Lysine	Methionine	Phenylalanine	Proline	Threonine	Tryptophan	Tyrosine	Valine	Uracil
E. coli	aerobic	0_4	1	-100	-98.356	-14.2416	-88.2521	-91.9301	-96.2387	14.32	-64.0032	-96.1142	-7.21331	-4.19503	-95.5014	-3.06982	-15.5416	-100	-17.1488	-15.1452	-7.14689	-9.70284	-10.7962	-5.70203	-4.69212	-2.95646	-20.5351	-4.81598	-4.93478	-7.54256	-3.05055
E. coli	aerobic	0_4	2	-100	-98.6041	-16.6458	-88.877	-92.56	-96.7257	-0.629488	-68.2413	-96.4165	-6.76237	-7.02268	-95.7941	-5.2376	-20.0085	-100	-19.1497	-17.6856	-9.24716	-12.3147	-12.6216	-8.62625	-7.00012	-3.8435	-21.1162	-8.48607	-6.77126	-9.98562	-7.14201
E. coli	aerobic	0_4	3	-100	-97.9511	-12.6489	-89.0917	-90.0642	-96.6834	1.85921	-65.322	-95.987	-3.71827	-4.51423	-94.6977	-5.03464	-15.6689	-100	-17.2823	-15.726	-6.91105	-9.80077	-9.84799	-6.05565	-5.04413	-3.03143	-17.5669	-4.97723	-4.42688	-7.66379	-5.29233
E. coli	aerobic	4_8	1	0	-0.692042	-81.642	-2.00759	-1.29199	-1.03601	-77.8043	-32.607	0.332903	-75.2396	-18.357	-2.83114	-3.34463	-3.1314	0	-5.47084	1.6034	-2.92637	-3.62366	-15.8041	-2.58531	-3.03355	-4.25991	-8.01588	-31.2778	-2.60738	-2.89019	-6.83986
E. coli	aerobic	4_8	2	0	-0.513609	-80.4678	0.346353	0.865309	-0.440366	-82.9762	-27.4078	-0.0777234	-63.6034	-12.6066	-2.25401	0.610313	0.336553	0	-2.59477	3.75752	-0.23056	-0.948517	-12.6966	-0.673941	0.896492	0.0740789	-4.20836	-28.6077	1.5692	-0.00731574	-4.02373
E. coli	aerobic	4_8	3	0	-0.966371	-83.4572	-1.11952	-1.74648	-0.18538	-65.4849	-28.9642	-0.317067	-45.4666	-12.9535	-3.36219	2.03806	-0.57887	0	-1.32971	3.68914	-0.23543	-0.897941	-12.4445	-0.413348	0.849986	1.66031	-8.34852	-26.0567	-0.992876	0.182784	-3.3116
E. coli	aerobic	8_24	1	0	-0.117495	0.350068	-2.52763	-0.0544754	-0.0515532	-24.3385	0.0784772	-0.575659	-17.5471	-1.41553	0.17281	2.82734	-0.0924768	0	-9.42001	0.117996	1.49944	0.925386	-8.2361	0.490284	1.41478	1.18739	-13.2883	-39.946	2.18562	1.03768	-17.5388
E. coli	aerobic	8_24	2	0	-0.393213	2.31453	-1.68772	-0.897872	-0.166113	3.48181	-0.159917	-0.311388	-29.6342	-4.79002	-0.0869437	1.71746	0.121864	0	-11.262	-0.158748	1.16789	0.500193	-8.03015	0.812857	0.663721	-0.10316	-13.7272	-39.4418	0.155013	0.572724	-15.1534
E. coli	aerobic	8_24	3	0	-0.463777	2.15634	-0.140381	-1.75566	-0.0893777	-8.30777	-2.16944	-0.141647	-50.8151	-9.59878	-0.0316472	-2.34813	-3.63244	0	-14.1867	-2.30581	-1.59493	-2.18774	-10.4702	-2.17015	-2.03941	-5.06316	-14.1673	-42.459	-0.484049	-2.43648	-18.3027
E. coli	anaerobic	0_4	4	-14.2591	-48.0146	1.41558	-42.5056	-87.1292	-42.1425	1.35374	-2.13579	-92.2289	1.12999	0.29248	-38.9841	-0.875716	-12.0795	-100	-7.02471	-9.42737	-3.03	-4.29938	-3.22878	-2.61302	-2.41014	-1.34421	-5.44076	-2.03416	-1.45712	-3.83622	-1.98136
E. coli	anaerobic	0_4	5	-16.949	-50.1506	3.14023	-44.6198	-87.4676	-45.0056	7.99888	0.626796	-90.4866	1.24274	3.01602	-38.7767	2.70702	-9.88936	-100	-4.08952	-6.56448	-0.761836	-2.0298	-2.83754	-0.458751	1.00499	1.65269	-3.96352	1.8092	0.708283	-1.10409	1.0611
E. coli	anaerobic	0_4	6	0.973177	-30.192	0.914493	-26.1604	-87.9101	-24.4904	6.24275	-1.7589	-74.415	2.89399	2.09583	-27.2954	0.686957	-10.7801	-100	-3.33116	-4.58535	-1.66156	-2.15367	-1.06999	-1.21148	-0.109979	1.31323	-3.82798	0.0752589	0.472766	-1.85424	-1.09885
E. coli	anaerobic	4_8	4	-85.7409	-49.5554	-96.0651	-41.3767	-2.89369	-53.9127	-50.5623	-92.5596	-1.92268	-99.8511	-13.3205	-58.325	-0.549674	-6.6723	0	-11.0692	0.175818	-3.38389	-5.78806	-28.6108	-3.31195	-1.92668	0.855823	-11.0655	-28.2108	-1.50623	-2.67699	-6.93492
E. coli	anaerobic	4_8	5	-83.051	-47.2693	-96.3304	-37.9494	-2.1061	-50.5356	-53.7403	-96.4862	-3.48353	-100.903	-16.6596	-58.2316	-4.12829	-7.19478	0	-13.9284	-1.41473	-5.61372	-8.03352	-28.9425	-5.64216	-4.55261	-2.52745	-11.5508	-33.2869	-3.2968	-5.40075	-8.93817
E. coli	anaerobic	4_8	6	-100.973	-66.8723	-96.7784	-60.4513	-2.82177	-72.5597	-51.8997	-91.9062	-19.9084	-64.0995	-12.6078	-70.6535	-4.15886	-10.8464	0	-15.3173	-5.01246	-6.97256	-9.6878	-33.158	-6.82031	-5.82838	-4.00397	-12.3534	-25.0701	-5.46816	-6.7814	-9.48765
E. coli	anaerobic	8_24	4	0	-0.661342	-2.17604	-2.209	-0.260245	0.0576202	-30.4121	-1.31028	0.032448	-1.27889	-86.972	-0.170142	0.379616	1.11528	0	-4.26465	2.55904	-1.40403	-2.70073	-45.8853	-1.91112	-2.66251	-2.22429	-3.82542	-9.72128	-1.42302	-2.14905	-33.5962
E. coli	anaerobic	8_24	5	0	-0.623687	-4.72571	-3.92341	-2.52213	-0.749718	-33.6385	-1.75805	-0.0694388	-0.340078	-86.3564	-0.401373	-0.333172	-1.04311	0	-5.59126	1.76895	-2.95072	-3.90003	-46.1626	-3.03471	-4.3175	-4.04936	-6.2951	-11.8729	-3.35772	-3.48448	-35.3866
E. coli	anaerobic	8_24	6	0	-0.824208	-0.883839	0.452585	-1.63	1.42409	-23.4278	-3.27225	-0.288427	-38.7944	-89.488	1.01283	1.74481	-1.5249	0	-4.5167	2.81581	-0.9132	-2.30593	-44.358	-1.61883	-1.12667	-2.82109	-6.74622	-9.75623	-0.503853	-1.3602	-27.6768
K. pneumoniae	aerobic	0_4	7	-100	-99.3602	-1.65466	-88.9354	-92.5088	-96.6914	-46.4674	-53.8485	-96.3379	-94.7388	-98.3336	-96.6163	-6.80464	-17.092	-100	-20.3436	-20.1358	-10.7826	-15.0119	-75.077	-8.56536	-8.11572	-9.2464	-31.6677	-4.65522	-5.00592	-11.2947	-5.78493
K. pneumoniae	aerobic	0_4	8	-87.9175	-98.2912	-3.92351	-84.7978	-91.2708	-94.3344	-36.7456	-52.3972	-96.3997	-89.8094	-94.8965	-94.7834	-6.17506	-15.4954	-100	-20.5138	-19.1039	-10.6593	-14.6646	-73.9438	-8.11065	-8.32935	-4.7264	-25.7342	-5.44633	-5.63638	-10.8887	-5.68816
K. pneumoniae	aerobic	0_4	9	-100	-99.3108	0.546311	-87.7469	-92.9133	-96.5959	-60.174	-54.5682	-96.7078	-95.4329	-98.5823	-96.7338	-1.43188	-18.1006	-100	-18.0911	-17.5959	-8.68244	-13.1849	-74.7615	-6.72738	-5.88269	-4.00143	-30.3476	-2.14315	-3.36922	-8.98529	-5.44297
K. pneumoniae	aerobic	4_8	7	0	-0.527926	-0.711627	0.538269	-0.604437	0.601423	-22.142	-42.5586	-0.312115	-5.26119	-1.66639	-0.713027	0.253335	0.0557135	0	-4.35042	-0.863449	-1.24356	-2.56664	-17.3597	-1.22509	-2.52724	-0.088028	-6.54994	0.30798	-0.982544	-0.439072	0.102139
K. pneumoniae	aerobic	4_8	8	-12.0825	-0.934592	1.64053	-8.2592	-2.09598	-3.72139	-52.7197	-43.2227	-0.219635	-8.12273	-5.10349	-3.52965	-0.166545	-2.4234	0	-4.94408	-0.499339	-1.98615	-3.20429	-19.4513	-1.1508	-3.29444	-2.76366	-11.5036	0.179493	-1.07896	-1.24717	-2.18312
K. pneumoniae	aerobic	4_8	9	0	0.374135	1.52807	-0.350346	-0.454864	0.36045	-13.2224	-42.0767	0.107571	-3.59198	-1.41774	-0.537285	0.0303499	-0.646122	0	-4.03648	-0.213126	-1.15561	-2.44784	-18.7532	-0.173536	-1.90239	1.68651	-4.86177	1.03679	-0.663751	-0.509183	0.847732
K. pneumoniae	aerobic	8_24	7	0	0.236066	-1.19122	-0.41318	-0.540182	-0.747393	-16.9659	0.14552	-0.835107	0	0	-0.564074	-6.39624	-4.66385	0	-23.9862	0.519947	-2.9315	-3.80559	0.845978	-3.06583	-3.80411	0.489369	-22.0808	-0.947639	-2.14025	-2.43509	-0.710464
K. pneumoniae	aerobic	8_24	8	0	0.0125969	-0.811505	2.7116	-0.538113	0.411231	7.09326	-1.44874	-0.469505	-2.06791	0	0.319815	-6.1896	-3.20102	0	-23.6789	-0.290961	-2.24539	-3.40448	1.82946	-2.78669	-2.87264	-0.21886	-23.0957	-0.825711	-1.94184	-1.67564	2.28572
K. pneumoniae	aerobic	8_24	9	0	-0.282083	-4.00322	-1.61348	-0.966908	-1.12498	-9.82305	0.398522	-0.580186	-0.595106	0	-0.433989	-9.56538	-2.0295	0	-27.1275	-0.889084	-4.0472	-4.76237	1.91099	-4.61063	-5.68195	-2.60271	-24.4633	-4.01815	-3.09425	-3.51735	-1.47979
K. pneumoniae	anaerobic	0_4	10	-18.3852	-70.4174	0.989298	-75.7282	-86.3356	-66.2088	-8.20365	-8.09507	-61.5141	-13.8339	-90.7318	-92.3624	-4.31791	-11.3682	-82.5379	-13.5131	-17.9385	-7.37338	-10.2285	-39.1188	-7.07719	-5.24365	-7.06153	-12.3305	-2.27583	-4.18953	-8.28012	-3.55391
K. pneumoniae	anaerobic	0_4	11	-6.15728	-67.1559	4.29973	-76.6725	-88.4418	-61.5168	-0.41588	-1.86792	-54.3549	-10.645	-90.1391	-93.2134	3.43401	-6.44541	-79.0274	-7.56027	-11.5378	-1.86677	-4.26206	-34.0716	-0.534691	0.282847	0.0984758	-9.04128	4.02208	-1.5208	-2.36432	1.6393
K. pneumoniae	anaerobic	0_4	12	-12.1179	-70.9793	-1.06498	-75.4276	-87.4478	-62.4106	-9.23775	-4.85708	-55.2114	-12.4982	-91.1352	-93.1116	-3.19213	-7.74484	-78.8271	-10.7498	-14.6108	-5.84373	-8.10493	-35.0308	-4.84076	-4.37402	-3.50026	-11.6973	-1.49449	-4.40904	-6.51336	-2.10257
K. pneumoniae	anaerobic	4_8	10	-81.6148	-27.8488	-3.86533	-11.6986	-5.58311	-29.7215	-73.5142	-80.9764	-33.1836	-86.1661	-9.2682	-4.74789	0.915381	-2.47336	-17.4621	-9.21324	1.44158	-4.29584	-6.34332	-53.9596	-2.25298	-5.36586	1.1612	-8.95509	-1.47899	-2.73603	-3.19429	-1.2086
K. pneumoniae	anaerobic	4_8	11	-93.8427	-30.8101	4.22453	-6.29108	-0.033392	-33.9235	-71.6779	-86.4762	-39.8111	-89.355	-9.86088	-3.288	0.180803	0.0855777	-20.9726	-8.77216	-0.766316	-2.58321	-5.92756	-55.6509	-2.06784	-3.51443	-0.670397	-6.76166	1.13387	-0.292312	-1.92107	0.970183
K. pneumoniae	anaerobic	4_8	12	-87.8821	-26.9373	-0.1951	-12.1683	-4.8538	-33.7552	-62.8427	-84.2966	-39.363	-87.5018	-8.86478	-4.20908	1.62882	-6.51108	-21.1729	-10.3946	-1.12198	-4.45249	-7.11848	-57.8408	-3.12699	-3.91248	-0.643277	-9.2629	-1.06128	-2.08255	-3.30106	0.0249868
K. pneumoniae	anaerobic	8_24	10	0	1.39147	0.923793	-3.27632	-0.321187	-0.96114	1.78364	-7.55847	0.198077	0	0	-0.588603	2.88052	1.7798	0	1.72839	2.89168	1.71625	1.37133	0.49091	1.78784	0.587374	2.15834	0.468423	2.28607	1.54772	1.87652	3.39008
K. pneumoniae	anaerobic	8_24	11	0	0.705425	-3.63542	-2.28706	-1.23291	-0.24239	-8.75205	-6.2944	-0.0424102	0	0	-0.271638	-0.0049746	-0.0183066	0	-1.53018	1.56677	-1.11339	-0.983236	-0.299334	-1.18976	-3.26961	-0.154662	-1.48368	-1.17452	-0.702781	-1.05389	0.0310872
K. pneumoniae	anaerobic	8_24	12	0	0.86372	-3.5457	-0.615819	1.80091	-0.445974	-12.9947	-5.12109	0.0762886	0	0	-0.269372	-3.35167	0.893573	0	-3.31901	-2.17259	-2.6386	-3.04069	1.89163	-3.64163	-5.85735	-5.39126	-1.90905	-3.81566	-3.3466	-2.59628	-4.48074
E. hormaechei	aerobic	0_4	13	-23.8072	-76.0055	-0.769086	-88.4606	-91.9462	-97.1676	-22.6044	-13.4525	-95.8586	-12.7298	-94.7799	-95.9708	-1.14676	-11.2262	-99.5545	-11.1027	-17.7474	-5.52481	-7.93531	-6.29369	-4.41007	-3.31643	-2.70857	-18.4123	-2.75818	-3.18043	-6.19102	-1.62801
E. hormaechei	aerobic	0_4	14	-37.0662	-78.4635	-0.202635	-87.791	-91.0089	-96.1164	-37.3039	-16.1143	-96.0465	-20.4668	-96.8203	-95.6131	-0.291156	-9.76046	-100	-10.5519	-16.6215	-5.3551	-7.41438	-5.1374	-4.57881	-3.62638	-2.84397	-20.747	-3.24724	-2.44017	-6.15335	-3.08608
E. hormaechei	aerobic	0_4	15	-41.8267	-79.4522	-1.31371	-88.9011	-90.2237	-96.7797	-38.25	-17.0729	-96.2183	-15.7965	-96.3388	-96.2231	-2.36737	-10.9917	-100	-11.7603	-19.1088	-5.91828	-8.66918	-5.71579	-5.65053	-4.56984	-3.40016	-19.2304	-2.62394	-3.85653	-6.82845	-4.77603
E. hormaechei	aerobic	4_8	13	-76.1928	-22.2805	-14.0172	-0.225179	-2.40683	0.573235	-57.9787	-82.4007	-0.519694	-87.2702	-5.22008	-1.71498	0.579243	-24.4564	-0.445514	-3.91795	2.80776	-0.256518	-1.77941	1.18746	-0.692684	-0.157679	3.50916	-14.3103	0.900312	0.43148	0.161998	0.606725
E. hormaechei	aerobic	4_8	14	-62.9338	-20.0553	-18.7678	1.25301	-2.12059	-0.13499	-39.6016	-80.3411	0.0528098	-78.7006	-3.17969	-1.56721	-6.50568	-28.0562	0	-8.53369	-2.06388	-4.84317	-6.56304	-5.19664	-5.28139	-4.47469	-3.21158	-14.6716	-2.7173	-3.32366	-4.74067	-3.48649
E. hormaechei	aerobic	4_8	15	-58.1733	-19.3373	-16.4338	2.35531	-4.94211	0.721003	-35.5591	-79.8981	0.0389127	-84.2035	-3.66124	-0.925193	-3.9931	-36.3836	0	-6.91683	0.147972	-2.58767	-4.13787	-1.6408	-3.02484	-1.84418	-1.73437	-15.0399	-0.60514	-1.50058	-2.42993	0.693658
E. hormaechei	aerobic	8_24	13	0	-1.11853	-52.3609	-0.34959	-3.14741	-0.945352	-4.48884	-1.78194	-0.234339	1.97875	0	-0.203867	-3.79822	-34.8807	0	-12.1578	-0.321325	-2.53818	-3.83498	17.8831	-3.76193	-4.18161	-2.42494	-63.7958	-2.03923	-1.86641	-1.87932	-1.03568
E. hormaechei	aerobic	8_24	14	0	-0.873075	-50.0951	-1.24452	-5.00482	-0.441536	-19.0024	-1.67134	-0.411182	1.05028	0	-0.412118	3.16357	-32.705	0	-6.99126	4.13951	2.64096	1.11339	24.0407	1.48415	1.23539	4.32848	-62.2934	2.912	1.81592	3.64447	3.92423
E. hormaechei	aerobic	8_24	15	0	-1.12548	-53.612	0.364595	-4.77945	-0.249007	-4.91321	-1.93416	-0.40789	0	0	-0.0279009	1.28236	-26.7455	0	-8.57111	3.12529	0.477666	-0.719295	19.4627	-0.166005	-0.650805	2.30915	-64.4475	0.980114	0.650706	1.46141	2.73411
E. hormaechei	anaerobic	0_4	16	-3.87691	-37.3963	2.36139	-38.9524	-85.0471	-62.7955	-0.0573793	-2.27127	-93.6475	-3.9286	-36.4694	-64.959	2.36439	-7.62434	-82.9984	-3.46635	-9.83679	-2.3192	-3.9497	-4.19775	-2.38595	-0.873337	-1.30198	-9.87425	1.1504	-0.418705	-2.67367	-0.735847
E. hormaechei	anaerobic	0_4	17	7.33501	-32.8594	-0.109865	-41.7583	-87.3588	-58.6074	-11.3939	-1.29001	-93.5113	-1.82503	-30.0194	-61.5789	2.79506	-6.69107	-79.2026	-2.15305	-6.66288	-2.14902	-3.08756	-2.4787	-1.1542	-1.33017	0.9424	-9.14329	-1.00125	-2.60336	-2.72525	-1.20092
E. hormaechei	anaerobic	0_4	18	1.90018	-33.6442	3.60754	-36.2415	-82.7052	-57.0301	-5.00562	1.67416	-93.4349	-0.530685	-31.5914	-60.4897	1.39776	-4.03473	-79.1035	-1.24734	-7.27708	-1.01441	-2.56532	-1.16169	-0.879465	-0.405463	-0.182852	-7.85506	1.06661	-0.815017	-1.76019	-0.41516
E. hormaechei	anaerobic	4_8	16	-96.1231	-60.2418	-29.0297	-46.2561	-11.6524	-33.1258	-88.4327	-95.862	-0.96102	-93.1721	-63.5306	-32.1632	-12.7478	-81.084	-17.0016	-19.6654	-11.8982	-11.2631	-13.664	7.93742	-11.2413	-11.6968	-9.76719	-22.4671	-10.1323	-10.8683	-11.3603	-9.97399
E. hormaechei	anaerobic	4_8	17	-107.335	-63.6538	-24.5272	-47.1768	-10.7915	-38.1927	-71.6103	-97.3304	-0.50035	-98.175	-69.9806	-36.2946	-3.89946	-81.7411	-20.7974	-13.2797	-5.5534	-3.78073	-6.73936	13.6954	-3.99571	-3.04283	-0.268492	-19.75	-0.301348	-1.60383	-3.80119	-0.795826
E. hormaechei	anaerobic	4_8	18	-101.9	-63.5148	-25.5985	-45.7548	-15.8405	-37.6208	-60.8264	-100.187	-0.369049	-99.4693	-68.4086	-35.8877	-6.42907	-84.4687	-20.8965	-15.3496	-8.0701	-5.6336	-8.70295	10.6305	-6.17371	-4.57219	-3.8974	-23.1099	-0.997924	-3.35847	-6.01667	-1.39668
E. hormaechei	anaerobic	8_24	16	0	-0.752861	-30.3312	0.377741	-0.836274	-0.437213	13.1956	-0.853489	0.644958	-2.70197	0	-0.128304	7.69347	9.04837	0	6.88279	11.3105	7.9012	6.87107	4.35628	7.32221	7.06393	10.0857	-67.6587	8.49075	8.75998	7.83288	10.8943
E. hormaechei	anaerobic	8_24	17	0	-0.608234	-33.2255	5.29226	0.152265	0.700227	1.45287	-0.29182	0.167194	0	0	0.705089	1.89787	9.43543	0	0.863031	4.59704	2.01204	0.837006	-2.32953	0.653677	0.639262	0.352192	-71.1068	0.99672	2.19878	1.99698	2.44322
E. hormaechei	anaerobic	8_24	18	0	-0.9901	-35.1227	-2.38853	-0.702764	-0.96302	-7.14707	-1.4876	-0.121115	0	0	-0.725513	0.942766	8.46987	0	-1.17557	5.1292	-0.199329	-0.464758	0.164672	-0.398092	-1.71343	2.57177	-69.035	-2.42266	-0.825233	0.109294	0.509693
Sterile media	NA	0_4	19	-2.34062	3.61682	2.08745	1.0967	0.659804	0.334354	9.07319	-0.943916	3.47723	0.35398	0.661065	1.07049	3.24069	-0.327183	0.0086398	0.55336	1.32554	0.724033	0.702215	1.72331	0.163911	0.852927	2.49854	0.385303	0.0324242	0.707143	0.923678	0.703977
Sterile media	NA	0_4	20	-6.21475	-2.12088	-1.1286	0.248413	-0.668222	-3.46985	-1.32956	-1.94403	1.14195	-6.71949	-3.07626	-2.02573	-0.335141	-3.71333	-2.70333	-1.99553	-2.16139	-1.80875	-2.15387	-1.19929	-2.57932	-1.21855	-0.25973	-3.18943	-2.39325	-1.50165	-1.75434	-1.34227
Sterile media	NA	0_4	21	-0.856055	-0.996814	-0.724264	-0.0711826	1.88532	-0.790314	-13.6068	0.704759	-1.77715	-0.460692	0.290483	-0.0642323	-0.697085	1.22402	0.320715	-0.826604	-1.45171	-0.479678	-0.69066	-0.611466	-0.812019	-0.82729	-1.81866	1.29839	-1.29936	-0.862324	-0.718847	-1.66461
Sterile media	NA	0_4	22	-1.93245	4.07193	1.41055	1.75845	5.24473	-0.181507	-1.35247	0.65987	3.13243	-1.61906	0.99188	0.983066	5.49063	-0.711002	0.300085	0.926655	0.35741	0.992833	0.637001	-0.924168	0.539432	1.53252	-0.330215	0.0833485	2.22029	0.420069	1.19056	0.42248
Sterile media	NA	4_8	19	0.0732966	-1.48453	-1.60423	-1.247	-0.358975	-2.07223	-12.1333	-0.409809	-2.68594	-0.497268	-0.283707	-1.35751	-1.60006	-1.47312	-1.35307	-1.39803	-1.62974	-1.57948	-1.66211	-1.15974	-1.61783	-1.09576	-1.75609	-0.427905	-1.69437	-0.965013	-1.53254	-1.53943
Sterile media	NA	4_8	20	1.87584	4.18382	4.61355	4.37875	4.22717	3.50172	-1.96412	4.19057	2.96934	0.211995	5.09653	3.76598	3.87175	3.96451	3.67384	3.4694	3.26319	3.14354	3.25643	3.24115	3.04087	2.9657	2.90022	3.76653	2.16635	2.85104	3.35705	1.23416
Sterile media	NA	4_8	21	3.22755	0.49827	0.331544	-1.99069	0.346188	-0.545931	-0.315105	0.799764	0.729348	-0.35455	0.160329	-0.943939	0.67704	-0.48027	0.161604	-0.0265819	0.25215	0.025111	0.0137321	-0.490785	0.117536	-0.376956	-0.280961	-0.488494	-0.792993	0.0682918	-0.0583809	-0.189164
Sterile media	NA	4_8	22	0.256233	0.431969	-1.12496	-1.51076	-0.670263	-0.241441	-3.04915	-0.3412	0.034436	-0.597672	-0.481245	-0.77024	0.17508	0.377662	-0.296223	-0.895489	-0.425685	-1.158	-0.920201	-1.48682	-1.01285	-1.17985	-0.519873	-0.291378	-2.00492	-1.62219	-0.871128	-1.04114
Sterile media	NA	8_24	19	2.87729	-0.0035385	0.87434	-0.187761	0.319609	1.7176	10.1835	0.084209	3.84506	2.31091	0.341784	1.24173	0.565649	1.41984	1.04668	0.513856	1.64765	0.849485	1.10554	0.434497	-0.161672	0.48903	1.97235	0.424346	-0.491924	-0.317224	0.895786	1.14993
Sterile media	NA	8_24	20	-2.27338	-1.75782	0.0277535	0.470135	0.092347	-0.0069425	2.14014	-0.642186	-2.60973	-0.0709897	-2.2437	0.0723253	-1.51977	-0.220773	0.63221	-0.160223	-0.676521	-0.0017464	-0.170542	-0.821737	-1.45297	-0.324485	-0.791672	0.338998	-0.92116	0.227158	-0.259018	-0.237023
Sterile media	NA	8_24	21	-3.17003	1.45109	1.27921	1.95026	-0.0096847	2.27715	7.60805	-0.22262	0.64528	0.850982	-1.69813	2.24581	0.0969318	-0.0947475	0.138493	0.406276	0.792352	0.644338	0.69687	1.1327	0.663871	0.641655	1.30421	-0.442124	1.34506	-0.086467	0.49853	0.767712
Sterile media	NA	8_24	22	-1.15788	-0.135044	1.61815	2.08047	2.27096	-0.642107	-2.14804	0.311928	-1.08565	-1.0443	0.262309	-0.675538	0.776319	-0.0295688	-0.226005	0.358415	-0.116157	0.336076	0.179538	-1.04873	-4.09e-05	0.737793	-0.816803	0.453119	1.17493	0.7443	0.580277	0.332899

## Sheet: Integration
bacteria	atmosphere	time	rep	Arabinose	Fructose	Fucose	Galactose	Glucose	Mannose	Ribose	Xylose	N-acetylglucosamine	Maltose	Sucrose	Trehalose	Alanine	Arginine	Aspartate	Glutamate	Glycine	Isoleucine	Leucine	Lysine	Methionine	Phenylalanine	Proline	Threonine	Tryptophan	Tyrosine	Valine	Uracil
E. coli	aerobic	0	1	1604325	1027428	1221908	971865	440287	1763657	190171	505107	2542215	447976	1530461	1100549	7145271	1571041	3478231	2553853	12579264	9789200	9571987	1148609	6152943	3398869	801408	3933635	1042104	4953793	5817528	2979932
E. coli	aerobic	0	2	1606652	1028576	1197566	944072	427656	1771543	210767	500797	2582129	440856	1525355	1103467	7081394	1575171	3444263	2517928	12535475	9650828	9497806	1133101	6118908	3355960	788274	3842732	1038487	4935915	5754300	2972407
E. coli	aerobic	0	3	1612616	1022969	1185680	910277	415014	1691938	205993	486688	2446226	443874	1521224	1074161	7066322	1526124	3401456	2494578	12357642	9528306	9353082	1110503	6023415	3315873	787708	3791209	1016044	4835844	5678208	2934397
E. coli	aerobic	4	1	0	16891	1047889	114174	35531	66337	217403	181822	98785	415662	1466257	49509	6925924	1326876	0	2115897	10674109	9089578	8643233	1024602	5802100	3239390	777715	3125859	991916	4709335	5378738	2889027
E. coli	aerobic	4	2	0	14358	998221	105009	31818	58006	209440	159047	92530	411044	1418234	46411	6710499	1260003	0	2035753	10318506	8758401	8328178	990085	5591076	3121038	757977	3031294	950360	4601691	5179697	2760117
E. coli	aerobic	4	3	0	20960	1035704	99296	41235	56114	209823	168774	98166	427370	1452553	56956	6710558	1286997	0	2063456	10414285	8869800	8436408	1001140	5658658	3148616	763829	3125212	965473	4621767	5243043	2779099
E. coli	aerobic	8	1	0	9781	50299	94663	29842	48065	69442	17122	107248	78607	1185311	18351	6686942	1277681	0	1976180	10875805	8803109	8296376	843076	5643028	3136284	743575	2810544	665969	4580170	5210600	2685204
E. coli	aerobic	8	2	0	9075	34566	108279	35518	50205	34554	21789	90524	130644	1225939	21538	6753718	1265305	0	1970419	10789529	8736150	8238090	846220	5549838	3151124	758561	2869577	653273	4679145	5179276	2640516
E. coli	aerobic	8	3	0	11074	46169	89105	33987	52977	74929	27808	90410	225555	1255501	20840	6854574	1278162	0	2030286	10870176	8847368	8352422	862943	5633760	3176800	776907	2808702	700726	4573753	5253421	2681924
E. coli	aerobic	24	1	0	8574	54576	70098	29602	47156	23157	17518	92614	0	1163647	20253	6888963	1276228	0	1735606	10890648	8949892	8384954	748475	5673194	3184370	753091	2287832	249690	4688441	5270968	2162559
E. coli	aerobic	24	2	0	5031	62284	92346	31678	47262	41892	20988	82483	0	1152875	20579	6875337	1267224	0	1686849	10769629	8848861	8285597	755231	5599576	3173399	757747	2342077	243676	4686797	5212233	2190095
E. coli	aerobic	24	3	0	6330	71736	87827	26701	51465	57815	17250	86945	0	1109482	20500	6688648	1222727	0	1676388	10585232	8695398	8147802	746671	5503043	3109176	737024	2271592	269324	4550345	5115073	2144849
E. coli	anaerobic	0	1	1463268	1010328	1162586	932191	453154	1744517	231530	488251	4555317	426885	1488174	1079438	6841547	1501373	3193980	2403585	12124255	9320892	9140576	1065217	5842444	3239335	704710	3694939	993583	4711533	5552947	2820434
E. coli	anaerobic	0	2	1418848	1007280	1139190	918134	444103	1712673	220474	477189	4430345	418641	1457702	1063274	6680048	1459118	3145797	2350377	11766916	9125683	8956955	1047460	5729951	3145946	691321	3587904	956363	4611630	5436105	2756886
E. coli	anaerobic	0	3	1528604	1060577	1225384	979191	481324	1835737	236722	519653	4797777	454311	1563247	1136107	7168185	1584207	3397436	2523249	12584928	9811025	9604709	1127605	6151893	3375655	742307	3869788	1033254	4929737	5838656	2968515
E. coli	anaerobic	4	1	1254619	525224	1179043	535958	58325	1009334	234664	477823	353998	431709	1492527	658629	6781635	1320014	0	2234740	10981257	9038469	8747588	1030824	5689780	3161262	695237	3493906	973372	4642881	5339924	2764552
E. coli	anaerobic	4	2	1178368	502123	1174964	508465	55657	941875	238109	480180	421476	423843	1501667	650972	6860878	1314821	0	2254258	10994479	9056160	8775146	1017738	5703665	3177563	702746	3445697	973665	4644293	5376086	2786139
E. coli	anaerobic	4	3	1543480	740368	1236590	723031	58192	1386158	251499	510513	1227513	467459	1596010	826002	7217428	1413429	0	2439195	12007864	9648009	9397856	1115540	6077364	3371943	752055	3721653	1034032	4953043	5730393	2935896
E. coli	anaerobic	8	1	0	24552	62204	150248	45212	68818	117597	25900	266414	5459	1294295	29047	6744029	1219838	0	1968682	11002574	8723060	8218526	726057	5496281	3098851	701268	3085043	693074	4571914	5191272	2568957
E. coli	anaerobic	8	2	0	25989	77577	160039	46304	76365	119626	19758	267144	1424	1258820	31810	6585106	1209841	0	1926888	10828009	8543870	8055587	714577	5380372	3034340	685274	3031265	655322	4492257	5082495	2539724
E. coli	anaerobic	8	3	0	31136	50683	131097	44610	54154	128642	32919	272351	176247	1398919	23302	6919313	1241599	0	2052702	11377050	8963929	8467371	741649	5657786	3175197	722333	3243601	774994	4683477	5334450	2654254
E. coli	anaerobic	24	1	0	17870	36906	129656	44033	69823	47184	19502	267892	0	0	27210	6770000	1236583	0	1866177	11312839	8592192	7971663	237279	5384624	3012603	685593	2943696	596485	4504868	5071936	1621397
E. coli	anaerobic	24	2	0	19707	23742	124017	35103	63525	45462	11369	264068	0	0	27542	6562850	1194620	0	1795473	11036160	8274597	7706263	231043	5206485	2898514	657279	2805403	541774	4337411	4893075	1564156
E. coli	anaerobic	24	3	0	22394	39853	135528	36764	80296	73183	15915	258513	0	0	34809	7044384	1217441	0	1938734	11731417	8874334	8245894	241466	5558197	3137164	701392	2982537	674187	4658638	5255033	1832663
K. pneumoniae	aerobic	0	1	1668301	1085005	1220357	922989	417558	1760403	211379	499614	2644394	465628	1555488	1087306	7158033	1564462	3461924	2540955	12745445	9746820	9562761	1144431	6158515	3384317	806607	3875605	1038801	4938448	5803773	2971059
K. pneumoniae	aerobic	0	2	1591766	1057550	1212128	961562	426017	1768614	223143	498219	2600112	452791	1495801	1095632	7092678	1565754	3452395	2534272	12642353	9753181	9556748	1142304	6139201	3387543	792815	3849487	1044276	4947397	5793982	2982042
K. pneumoniae	aerobic	0	3	1603796	1013756	1183412	922356	415354	1776231	229107	497585	2583344	457583	1478440	1064077	6879970	1568978	3413729	2467819	12533482	9555687	9404491	1115988	6056277	3311578	769059	3759850	1019533	4813169	5681218	2968804
K. pneumoniae	aerobic	4	1	0	6942	1200164	102125	31280	58244	113157	230579	96841	24498	25920	36791	6670955	1297063	0	2024033	10179050	8695859	8127214	285227	5631016	3109655	732025	2648292	990442	4691233	5148252	2799186
K. pneumoniae	aerobic	4	2	192325	18071	1164570	146179	37188	100202	141148	237166	93613	46142	76338	57155	6654700	1323134	0	2014397	10227165	8713559	8155287	297641	5641271	3105382	755343	2858853	987402	4668543	5163095	2812419
K. pneumoniae	aerobic	4	3	0	6986	1189878	113017	29435	60465	91244	226062	85049	20898	20960	34755	6781457	1284983	0	2021364	10328108	8726021	8164520	281659	5648849	3116768	738286	2618827	997683	4651002	5170744	2807213
K. pneumoniae	aerobic	8	1	0	1214	1191480	107093	28756	68832	66353	17951	88588	0	0	29038	6689089	1297935	0	1913490	10068999	8574651	7881772	86558	5555568	3024125	731315	2394442	993642	4642711	5122769	2802220
K. pneumoniae	aerobic	8	2	0	8188	1184456	66761	28259	34385	23507	21822	87902	9363	0	18483	6642888	1285189	0	1889101	10164037	8519847	7849061	75448	5570621	2993782	733433	2416022	989276	4615162	5090834	2747317
K. pneumoniae	aerobic	8	3	0	10779	1207961	109786	27546	66868	60951	16694	87828	4462	0	29038	6783545	1274845	0	1921751	10301396	8615594	7934313	72376	5638339	3053769	751256	2436032	1008253	4619055	5141816	2832380
K. pneumoniae	aerobic	24	1	0	3776	1176943	103280	26501	55674	30491	18678	66504	0	0	22905	6231244	1224971	0	1304011	10135269	8288923	7517852	96239	5366758	2895382	735262	1538679	983797	4537015	4981442	2781112
K. pneumoniae	aerobic	24	2	0	8321	1174619	92835	25966	41658	39335	14604	75694	0	0	21987	6203879	1235069	0	1289013	10127252	8300850	7523703	96346	5399541	2896470	731698	1526958	980653	4519091	4993748	2815478
K. pneumoniae	aerobic	24	3	0	7920	1160586	94904	23530	46885	38445	18677	72840	1739	0	24420	6125450	1243003	0	1252294	10189963	8228856	7486437	93702	5359106	2865607	731240	1516247	967287	4470123	4941988	2788448
K. pneumoniae	anaerobic	0	1	1487197	1017436	1172988	925186	454732	1752269	218943	494442	4662375	430208	1511347	1076988	6927706	1503388	3302202	2430163	12083792	9374315	9199666	1077875	5900331	3247196	720025	3689649	990204	4742856	5595058	2831682
K. pneumoniae	anaerobic	0	2	1452619	975633	1125277	885027	437340	1692638	215305	479644	4444681	426221	1449551	1035751	6636527	1452871	3198253	2344329	11659453	9043649	8865714	1035621	5679415	3129592	690072	3595780	947472	4658266	5388068	2730166
K. pneumoniae	anaerobic	0	3	1524792	1047146	1194474	932809	459552	1772228	224567	503119	4654536	441705	1527151	1098498	7070337	1529364	3367555	2473353	12274296	9526763	9346850	1082113	5997992	3295750	722927	3763146	1005403	4852623	5672742	2880471
K. pneumoniae	anaerobic	4	1	1213772	300984	1184592	224560	62136	592113	200981	454417	1794356	370693	140075	82256	6628573	1332480	576634	2101772	9916137	8683112	8258674	656223	5482753	3076924	669180	3234697	967669	4544153	5131780	2731047
K. pneumoniae	anaerobic	4	2	1363178	320438	1173661	206454	50549	651381	214409	470684	2028778	380850	142938	70292	6864426	1359228	670757	2167091	10314205	8874825	8487852	682769	5649047	3138444	690751	3270675	985580	4587423	5260677	2774922
K. pneumoniae	anaerobic	4	3	1340020	303889	1181753	229214	57684	666169	203822	478682	2084702	386500	135379	75669	6844643	1410917	713008	2207473	10480923	8970045	8589294	703041	5707643	3151593	697622	3322960	990377	4638668	5303256	2819907
K. pneumoniae	anaerobic	8	1	0	17640	1139252	116326	36748	71312	40027	54035	247212	0	0	31121	6691988	1295296	0	1877875	10090335	8280406	7675110	74607	5349820	2902684	677541	2904285	953024	4414387	4953058	2696823
K. pneumoniae	anaerobic	8	2	0	19845	1221198	150777	50403	77179	60083	55907	259302	0	0	36237	6876425	1360471	0	1961443	10224857	8641208	7962331	106436	5531606	3028456	686125	3027541	996323	4573806	5157168	2801409
K. pneumoniae	anaerobic	8	3	0	21816	1179423	115707	35378	67951	62698	54570	252537	0	0	29432	6959806	1311339	0	1950379	10343208	8545867	7923940	77137	5520087	3022648	692972	2974383	979707	4537610	5115996	2820627
K. pneumoniae	anaerobic	24	1	0	31798	1150088	86014	35288	54470	43933	16663	256447	0	0	24782	6891542	1322053	0	1919878	10439759	8441293	7801267	79898	5455309	2921758	693082	2921568	975661	4487793	5058051	2792819
K. pneumoniae	anaerobic	24	2	0	26727	1180290	130536	45011	73076	41240	25716	257417	0	0	33423	6876095	1360205	0	1925571	10407534	8540517	7875160	103336	5464035	2926131	685058	2974191	985195	4541069	5100384	2802258
K. pneumoniae	anaerobic	24	3	0	30861	1137070	109963	43654	60047	33516	28805	256088	0	0	26473	6722832	1325005	0	1868288	10076537	8294494	7639731	97607	5301662	2829604	653997	2902543	941344	4375212	4968715	2691560
E. hormaechei	aerobic	0	1	1503230	1064195	1172870	912000	427202	1697678	204792	467659	2466498	451452	1464890	985099	6811656	1521194	3352284	2443940	12204581	9426868	9247223	1103365	5949259	3273548	773676	3771122	1015930	4824180	5599355	2891476
E. hormaechei	aerobic	0	2	1498570	1057882	1174867	951843	440844	1738056	213945	481461	2465152	468469	1462522	1014788	6829279	1533983	3398330	2456185	12243624	9524141	9323578	1112586	5997968	3300362	774469	3873483	1025417	4874697	5662510	2935247
E. hormaechei	aerobic	0	3	1546026	1083908	1190883	922701	431888	1730374	217576	478749	2518777	454704	1506126	1008789	6981962	1539945	3414459	2483001	12511499	9576998	9411381	1116779	6067805	3333485	787027	3788375	1026448	4892582	5699851	2957135
E. hormaechei	aerobic	4	1	1145353	255348	1163850	105240	34406	48085	158500	404747	102147	393983	76469	39692	6733543	1350422	14935	2172596	10038580	8906052	8513427	1033923	5686893	3164983	752721	3076772	987909	4670750	5252698	2844402
E. hormaechei	aerobic	4	2	943107	227831	1172487	116210	39637	67500	134135	403876	97459	372589	46504	44518	6809395	1384259	0	2197010	10208548	9014113	8632292	1055428	5723333	3180678	752444	3069852	992120	4755746	5314076	2844663
E. hormaechei	aerobic	4	3	899374	222719	1175238	102409	42223	55724	134353	397013	95254	382877	55143	38101	6816673	1370679	0	2190991	10120698	9010205	8595492	1052947	5724942	3181150	760267	3059853	999515	4703898	5310639	2815901
E. hormaechei	aerobic	8	1	0	18240	999447	103186	24124	57817	39764	19393	89329	0	0	22797	6772999	978393	0	2076843	10381256	8881870	8348881	1047025	5645684	3159822	779870	2537112	997055	4691565	5261769	2861945
E. hormaechei	aerobic	8	2	0	15670	951990	128137	30288	65154	49410	17066	98761	3900	0	28614	6365104	953881	0	1987407	9955855	8552843	8020382	997611	5406557	3032997	727571	2501552	964256	4593728	5045635	2742325
E. hormaechei	aerobic	8	3	0	13120	979530	124142	20878	68200	56985	14502	96234	0	0	28768	6537877	810391	0	2019246	10139212	8762383	8206061	1034623	5541400	3119675	746617	2490087	993303	4630481	5172136	2836414
E. hormaechei	aerobic	24	1	0	6336	385322	99998	10678	41768	30571	11059	83549	8933	0	20789	6514278	447789	0	1779715	10342039	8642600	7994252	1244341	5421876	3022934	761109	131293	976338	4601526	5156539	2831999
E. hormaechei	aerobic	24	2	0	6434	363439	116291	8225	57479	8755	9019	88625	8821	0	24432	6581154	452192	0	1815688	10462681	8804372	8124190	1265084	5495576	3073769	761094	88628	994116	4682248	5252003	2857511
E. hormaechei	aerobic	24	3	0	921	341074	127506	236	63891	46295	5242	85960	0	0	28487	6627410	398526	0	1806426	10530232	8808129	8138365	1251978	5531328	3097980	764790	48575	1003364	4662318	5255435	2917265
E. hormaechei	anaerobic	0	1	1491970	1001601	1161153	903729	443916	1737475	214674	487218	4559389	431709	1496030	1056305	6808951	1497436	3243547	2405333	12013287	9282167	9110808	1067908	5855862	3208507	703708	3637751	973818	4686524	5518240	2806435
E. hormaechei	anaerobic	0	2	1437397	1003950	1174146	961318	453895	1757365	247246	486995	4519416	445725	1483457	1072766	6761302	1494868	3250778	2412138	11948097	9319590	9121984	1071443	5850559	3224720	702417	3656221	987020	4763868	5539661	2828825
E. hormaechei	anaerobic	0	3	1443706	1012837	1162081	922724	444186	1731559	228272	482420	4545809	433146	1483134	1062306	6839405	1484341	3224002	2396710	11937379	9267288	9093984	1060681	5827587	3212342	702214	3624343	979640	4731594	5525501	2800320
E. hormaechei	anaerobic	4	1	1434128	627040	1188573	551705	66378	646418	214551	476152	289634	414749	950437	370139	6969941	1383266	551454	2321956	10831566	9066895	8750958	1023080	5716144	3180486	694546	3278551	985021	4666901	5370700	2785784
E. hormaechei	anaerobic	4	2	1542830	674058	1172856	559888	57378	727419	219075	480713	293250	437591	1038133	412169	6950285	1394846	676077	2360203	11152010	9119310	8840338	1044885	5783032	3181826	709037	3321923	977138	4639847	5388692	2794853
E. hormaechei	anaerobic	4	3	1471139	672076	1204004	588316	76821	744049	216845	490496	298439	430848	1014592	419720	6935004	1424452	673704	2366814	11068687	9173280	8860694	1048359	5776335	3199317	700930	3339649	990089	4693031	5428242	2788695
E. hormaechei	anaerobic	8	1	0	23657	851494	133675	14651	70866	24709	9095	245817	12517	0	30398	6101952	169086	0	1848937	9402196	8021435	7506057	1107844	5057869	2805193	625813	2461255	886351	4157556	4743811	2505870
E. hormaechei	anaerobic	8	2	0	35006	884871	106369	8396	56233	42021	6718	270637	0	0	22812	6686631	172923	0	2039878	10488484	8766961	8225574	1191623	5549260	3083704	707151	2599820	974163	4563443	5178118	2772341
E. hormaechei	anaerobic	8	3	0	28774	906529	166125	6460	92622	77996	7176	281662	0	0	38483	6495294	170649	0	1998928	10105329	8651198	8069249	1161115	5416557	3052443	673562	2502066	980313	4534122	5095790	2749583
E. hormaechei	anaerobic	24	1	0	16116	499302	137089	10939	63270	53036	4937	275224	852	0	29043	6625797	304579	0	2014492	10760960	8754838	8132067	1154365	5486648	3031839	696787	0	969036	4568094	5176048	2811610
E. hormaechei	anaerobic	24	2	0	28899	494755	157245	9087	68539	45614	5297	278193	0	0	30376	6814952	313971	0	2060696	11037742	8954475	8301926	1166664	5587504	3104318	709625	0	984001	4668190	5288744	2841455
E. hormaechei	anaerobic	24	3	0	18746	498374	144085	3338	75947	61681	0	276157	0	0	30776	6559774	296370	0	1970753	10717621	8632726	8026984	1162862	5393358	2997401	691621	0	956579	4495075	5101829	2763856
Sterile media	NA	0	1	1628000	1018583	1199208	943974	453913	1777463	210447	505153	2548881	454757	1517990	1111257	6957884	1583900	3524683	2527602	12532420	9704319	9539334	1126462	6131498	3364904	783506	3891427	1036813	4959511	5771805	2985456
Sterile media	NA	0	2	1695905	1024673	1173700	902603	439817	1777981	220449	489251	2541523	487377	1507048	1093830	6875491	1569486	3479006	2484056	12520752	9562118	9426231	1115770	6064532	3306467	775587	3884452	1021041	4872861	5684430	2976258
Sterile media	NA	0	3	1600680	1070859	1247121	971330	465046	1814536	240080	511894	4649941	489115	1548843	1131904	6669494	1620501	3558812	2590209	12631094	9991339	9788263	1210542	6316061	3410664	749794	3893032	1064745	5053970	5866561	3024589
Sterile media	NA	0	4	1700540	1064973	1279599	973412	468498	1861216	242111	529034	4661410	515137	1599184	1161551	6600541	1694117	3684511	2664487	13000308	10291464	10084199	1274552	6518333	3494784	778022	4022708	1081754	5220869	6018210	3099422
Sterile media	NA	4	1	1589894	1055424	1224241	954327	456908	1783407	229541	500384	2637512	456367	1528025	1123153	7183367	1578718	3524987	2541589	12698542	9774581	9606321	1145875	6141548	3393605	803082	3906421	1037149	4994582	5825118	3006473
Sterile media	NA	4	2	1590509	1002941	1160454	904845	436878	1716287	217518	479740	2570546	454628	1460687	1071672	6852449	1511206	3384957	2434486	12250129	9389163	9223202	1102389	5908108	3266176	773572	3760560	996605	4799687	5584706	2936308
Sterile media	NA	4	3	1586978	1060184	1238088	970639	473813	1800196	207413	515501	4567305	486861	1553342	1131177	6623002	1640336	3570226	2568798	12447727	9943413	9720659	1203140	6264773	3382448	736158	3943579	1050910	5010389	5824389	2974242
Sterile media	NA	4	4	1667678	1108338	1297648	990529	493070	1857838	238837	532525	4807426	506797	1615046	1172969	6962952	1682072	3695568	2689177	13046772	10393641	10148435	1262773	6553495	3548342	775452	4026061	1105772	5242800	6089861	3112517
Sterile media	NA	8	1	1591088	1040303	1205003	942556	455279	1746573	204007	498314	2569050	454106	1523718	1108068	7072037	1555385	3477296	2506252	12494297	9621304	9447767	1132811	6042351	3356734	789323	3889769	1019581	4946722	5736663	2960514
Sterile media	NA	8	2	1622322	1045811	1214603	944368	455470	1778547	213189	500242	2646013	455661	1537494	1112865	7118651	1573428	3512770	2520668	12658705	9689752	9530161	1138552	6092522	3364236	796066	3906869	1018724	4938614	5775535	2973040
Sterile media	NA	8	3	1638640	1065520	1242223	951302	475423	1790289	206657	519595	4601219	485127	1555825	1120492	6668158	1632554	3575977	2568110	12479576	9945922	9722003	1197199	6272197	3369592	734051	3924562	1042467	5013840	5820964	2968520
Sterile media	NA	8	4	1672035	1112939	1283253	975823	489930	1853344	231454	530720	4809031	503718	1607350	1164023	6974508	1688470	3684653	2665317	12991432	10274466	10055640	1243822	6487475	3507109	771408	4014340	1084084	5158108	6037434	3080247
Sterile media	NA	24	1	1637930	1046486	1215488	940783	456730	1777620	225438	498740	2667056	464615	1528906	1121867	7111394	1577874	3514188	2519240	12688962	9703740	9553228	1137705	6032438	3373189	804777	3906282	1014481	4930989	5788366	2994844
Sterile media	NA	24	2	1583767	1027799	1214929	948611	455876	1778424	217906	497100	2579686	455315	1503680	1113656	7014159	1569963	3534765	2516688	12573999	9689585	9514085	1129384	6004407	3353507	789926	3920037	1009318	4949683	5760812	2965986
Sterile media	NA	24	3	1587898	1081059	1258176	970246	475378	1831609	224922	518456	4631224	489290	1529524	1145913	6674622	1631018	3580906	2578633	12579659	10010300	9790215	1210911	6314128	3391476	743830	3907350	1056788	5009470	5850211	2991740
Sterile media	NA	24	4	1652345	1111501	1303959	996075	500569	1841393	226254	532370	4758425	498339	1611545	1156176	7025750	1687969	3676326	2674867	12976331	10309053	10073745	1230456	6487472	3532893	765053	4032567	1096794	5196967	6072357	3090565

## Sheet: P values for Figure S17
Nutrient	Time period (hr)	Bacteria (atmosphere)	Adjusted p-value*	Representation on plot
Arabinose	0-4	E. coli (aerobic)	7.09e-11	****
	0-4	E. coli (anaerobic)	1	ns
	0-4	K. pneumoniae (aerobic)	1.31e-10	****
	0-4	K. pneumoniae (anaerobic)	1	ns
	0-4	E. hormaechei (aerobic)	0.000237	***
	0-4	E. hormaechei (anaerobic)	1	ns
	4-8	E. coli (aerobic)	1	ns
	4-8	E. coli (anaerobic)	1.56e-10	****
	4-8	K. pneumoniae (aerobic)	1	ns
	4-8	K. pneumoniae (anaerobic)	2.19e-10	****
	4-8	E. hormaechei (aerobic)	1.23e-08	****
	4-8	E. hormaechei (anaerobic)	2.65e-11	****
	8-24	E. coli (aerobic)	1	ns
	8-24	E. coli (anaerobic)	1	ns
	8-24	K. pneumoniae (aerobic)	1	ns
	8-24	K. pneumoniae (anaerobic)	1	ns
	8-24	E. hormaechei (aerobic)	1	ns
	8-24	E. hormaechei (anaerobic)	1	ns
Fructose	0-4	E. coli (aerobic)	2.56e-13	****
	0-4	E. coli (anaerobic)	3.32e-08	****
	0-4	K. pneumoniae (aerobic)	2.32e-13	****
	0-4	K. pneumoniae (anaerobic)	3.83e-11	****
	0-4	E. hormaechei (aerobic)	7.38e-12	****
	0-4	E. hormaechei (anaerobic)	5.39e-07	****
	4-8	E. coli (aerobic)	1	ns
	4-8	E. coli (anaerobic)	5.91e-10	****
	4-8	K. pneumoniae (aerobic)	1	ns
	4-8	K. pneumoniae (anaerobic)	3.48e-06	****
	4-8	E. hormaechei (aerobic)	0.000163	***
	4-8	E. hormaechei (anaerobic)	8.68e-11	****
	8-24	E. coli (aerobic)	1	ns
	8-24	E. coli (anaerobic)	1	ns
	8-24	K. pneumoniae (aerobic)	1	ns
	8-24	K. pneumoniae (anaerobic)	0.732	ns
	8-24	E. hormaechei (aerobic)	1	ns
	8-24	E. hormaechei (anaerobic)	1	ns
Fucose	0-4	E. coli (aerobic)	4.69e-07	****
	0-4	E. coli (anaerobic)	1	ns
	0-4	K. pneumoniae (aerobic)	1	ns
	0-4	K. pneumoniae (anaerobic)	1	ns
	0-4	E. hormaechei (aerobic)	1	ns
	0-4	E. hormaechei (anaerobic)	1	ns
	4-8	E. coli (aerobic)	4.73e-16	****
	4-8	E. coli (anaerobic)	4.2e-17	****
	4-8	K. pneumoniae (aerobic)	1	ns
	4-8	K. pneumoniae (anaerobic)	1	ns
	4-8	E. hormaechei (aerobic)	3.13e-06	****
	4-8	E. hormaechei (anaerobic)	5.94e-09	****
	8-24	E. coli (aerobic)	1	ns
	8-24	E. coli (anaerobic)	0.452	ns
	8-24	K. pneumoniae (aerobic)	1	ns
	8-24	K. pneumoniae (anaerobic)	0.928	ns
	8-24	E. hormaechei (aerobic)	4.62e-15	****
	8-24	E. hormaechei (anaerobic)	3.46e-12	****
Galactose	0-4	E. coli (aerobic)	1.95e-13	****
	0-4	E. coli (anaerobic)	3.68e-08	****
	0-4	K. pneumoniae (aerobic)	2.54e-13	****
	0-4	K. pneumoniae (anaerobic)	1.89e-12	****
	0-4	E. hormaechei (aerobic)	2.07e-13	****
	0-4	E. hormaechei (anaerobic)	2.39e-08	****
	4-8	E. coli (aerobic)	1	ns
	4-8	E. coli (anaerobic)	1.09e-07	****
	4-8	K. pneumoniae (aerobic)	1	ns
	4-8	K. pneumoniae (anaerobic)	0.478	ns
	4-8	E. hormaechei (aerobic)	1	ns
	4-8	E. hormaechei (anaerobic)	1.15e-07	****
	8-24	E. coli (aerobic)	1	ns
	8-24	E. coli (anaerobic)	1	ns
	8-24	K. pneumoniae (aerobic)	1	ns
	8-24	K. pneumoniae (anaerobic)	1	ns
	8-24	E. hormaechei (aerobic)	1	ns
	8-24	E. hormaechei (anaerobic)	1	ns
Glucose	0-4	E. coli (aerobic)	1.76e-19	****
	0-4	E. coli (anaerobic)	3.4e-19	****
	0-4	K. pneumoniae (aerobic)	1.57e-19	****
	0-4	K. pneumoniae (anaerobic)	3.45e-19	****
	0-4	E. hormaechei (aerobic)	1.89e-19	****
	0-4	E. hormaechei (anaerobic)	5.16e-19	****
	4-8	E. coli (aerobic)	1	ns
	4-8	E. coli (anaerobic)	0.75	ns
	4-8	K. pneumoniae (aerobic)	1	ns
	4-8	K. pneumoniae (anaerobic)	0.236	ns
	4-8	E. hormaechei (aerobic)	0.367	ns
	4-8	E. hormaechei (anaerobic)	4.04e-06	****
	8-24	E. coli (aerobic)	1	ns
	8-24	E. coli (anaerobic)	0.289	ns
	8-24	K. pneumoniae (aerobic)	1	ns
	8-24	K. pneumoniae (anaerobic)	1	ns
	8-24	E. hormaechei (aerobic)	0.000213	***
	8-24	E. hormaechei (anaerobic)	1	ns
Mannose	0-4	E. coli (aerobic)	3.82e-13	****
	0-4	E. coli (anaerobic)	3.89e-07	****
	0-4	K. pneumoniae (aerobic)	4.25e-13	****
	0-4	K. pneumoniae (anaerobic)	1.94e-10	****
	0-4	E. hormaechei (aerobic)	3.74e-13	****
	0-4	E. hormaechei (anaerobic)	4.9e-10	****
	4-8	E. coli (aerobic)	1	ns
	4-8	E. coli (anaerobic)	1.22e-09	****
	4-8	K. pneumoniae (aerobic)	1	ns
	4-8	K. pneumoniae (anaerobic)	4.09e-06	****
	4-8	E. hormaechei (aerobic)	1	ns
	4-8	E. hormaechei (anaerobic)	9.61e-07	****
	8-24	E. coli (aerobic)	1	ns
	8-24	E. coli (anaerobic)	1	ns
	8-24	K. pneumoniae (aerobic)	1	ns
	8-24	K. pneumoniae (anaerobic)	1	ns
	8-24	E. hormaechei (aerobic)	1	ns
	8-24	E. hormaechei (anaerobic)	1	ns
Ribose	0-4	E. coli (aerobic)	1	ns
	0-4	E. coli (anaerobic)	1	ns
	0-4	K. pneumoniae (aerobic)	3.62e-05	****
	0-4	K. pneumoniae (anaerobic)	1	ns
	0-4	E. hormaechei (aerobic)	0.00285	**
	0-4	E. hormaechei (anaerobic)	1	ns
	4-8	E. coli (aerobic)	1.01e-05	****
	4-8	E. coli (anaerobic)	0.00101	**
	4-8	K. pneumoniae (aerobic)	0.209	ns
	4-8	K. pneumoniae (anaerobic)	3.04e-05	****
	4-8	E. hormaechei (aerobic)	0.00573	**
	4-8	E. hormaechei (anaerobic)	1.39e-05	****
	8-24	E. coli (aerobic)	1	ns
	8-24	E. coli (anaerobic)	0.00572	**
	8-24	K. pneumoniae (aerobic)	1	ns
	8-24	K. pneumoniae (anaerobic)	1	ns
	8-24	E. hormaechei (aerobic)	1	ns
	8-24	E. hormaechei (anaerobic)	1	ns
Xylose	0-4	E. coli (aerobic)	5.42e-16	****
	0-4	E. coli (anaerobic)	1	ns
	0-4	K. pneumoniae (aerobic)	1.18e-14	****
	0-4	K. pneumoniae (anaerobic)	0.159	ns
	0-4	E. hormaechei (aerobic)	7.53e-07	****
	0-4	E. hormaechei (anaerobic)	1	ns
	4-8	E. coli (aerobic)	1.82e-10	****
	4-8	E. coli (anaerobic)	1.1e-17	****
	4-8	K. pneumoniae (aerobic)	1.07e-12	****
	4-8	K. pneumoniae (anaerobic)	5.53e-17	****
	4-8	E. hormaechei (aerobic)	9.52e-17	****
	4-8	E. hormaechei (anaerobic)	5.78e-18	****
	8-24	E. coli (aerobic)	1	ns
	8-24	E. coli (anaerobic)	0.189	ns
	8-24	K. pneumoniae (aerobic)	1	ns
	8-24	K. pneumoniae (anaerobic)	2.62e-06	****
	8-24	E. hormaechei (aerobic)	0.494	ns
	8-24	E. hormaechei (anaerobic)	1	ns
N-acetylglucosamine	0-4	E. coli (aerobic)	7.07e-14	****
	0-4	E. coli (anaerobic)	3.77e-13	****
	0-4	K. pneumoniae (aerobic)	6.75e-14	****
	0-4	K. pneumoniae (anaerobic)	1.28e-10	****
	0-4	E. hormaechei (aerobic)	7.21e-14	****
	0-4	E. hormaechei (anaerobic)	1.06e-13	****
	4-8	E. coli (aerobic)	1	ns
	4-8	E. coli (anaerobic)	0.266	ns
	4-8	K. pneumoniae (aerobic)	1	ns
	4-8	K. pneumoniae (anaerobic)	6.71e-08	****
	4-8	E. hormaechei (aerobic)	1	ns
	4-8	E. hormaechei (anaerobic)	1	ns
	8-24	E. coli (aerobic)	1	ns
	8-24	E. coli (anaerobic)	1	ns
	8-24	K. pneumoniae (aerobic)	1	ns
	8-24	K. pneumoniae (anaerobic)	1	ns
	8-24	E. hormaechei (aerobic)	1	ns
	8-24	E. hormaechei (anaerobic)	1	ns
Maltose	0-4	E. coli (aerobic)	1	ns
	0-4	E. coli (anaerobic)	1	ns
	0-4	K. pneumoniae (aerobic)	2.75e-16	****
	0-4	K. pneumoniae (anaerobic)	0.00231	**
	0-4	E. hormaechei (aerobic)	6.2e-05	****
	0-4	E. hormaechei (anaerobic)	1	ns
	4-8	E. coli (aerobic)	1.19e-05	****
	4-8	E. coli (anaerobic)	1.01e-07	****
	4-8	K. pneumoniae (aerobic)	1	ns
	4-8	K. pneumoniae (anaerobic)	1.11e-07	****
	4-8	E. hormaechei (aerobic)	2.2e-07	****
	4-8	E. hormaechei (anaerobic)	2.78e-08	****
	8-24	E. coli (aerobic)	0.0138	*
	8-24	E. coli (anaerobic)	1	ns
	8-24	K. pneumoniae (aerobic)	1	ns
	8-24	K. pneumoniae (anaerobic)	1	ns
	8-24	E. hormaechei (aerobic)	1	ns
	8-24	E. hormaechei (anaerobic)	1	ns
Sucrose	0-4	E. coli (aerobic)	0.075	ns
	0-4	E. coli (anaerobic)	1	ns
	0-4	K. pneumoniae (aerobic)	1.01e-18	****
	0-4	K. pneumoniae (anaerobic)	2.9e-18	****
	0-4	E. hormaechei (aerobic)	1.24e-18	****
	0-4	E. hormaechei (anaerobic)	1.17e-11	****
	4-8	E. coli (aerobic)	6.78e-06	****
	4-8	E. coli (anaerobic)	9.71e-06	****
	4-8	K. pneumoniae (aerobic)	1	ns
	4-8	K. pneumoniae (anaerobic)	0.000821	***
	4-8	E. hormaechei (aerobic)	0.269	ns
	4-8	E. hormaechei (anaerobic)	6.23e-15	****
	8-24	E. coli (aerobic)	0.0894	ns
	8-24	E. coli (anaerobic)	1.45e-18	****
	8-24	K. pneumoniae (aerobic)	1	ns
	8-24	K. pneumoniae (anaerobic)	1	ns
	8-24	E. hormaechei (aerobic)	1	ns
	8-24	E. hormaechei (anaerobic)	1	ns
Trehalose	0-4	E. coli (aerobic)	3.03e-16	****
	0-4	E. coli (anaerobic)	7.43e-10	****
	0-4	K. pneumoniae (aerobic)	2.71e-16	****
	0-4	K. pneumoniae (anaerobic)	4.45e-16	****
	0-4	E. hormaechei (aerobic)	2.76e-16	****
	0-4	E. hormaechei (anaerobic)	1.66e-13	****
	4-8	E. coli (aerobic)	1	ns
	4-8	E. coli (anaerobic)	8.01e-13	****
	4-8	K. pneumoniae (aerobic)	1	ns
	4-8	K. pneumoniae (anaerobic)	1	ns
	4-8	E. hormaechei (aerobic)	1	ns
	4-8	E. hormaechei (anaerobic)	3.67e-09	****
	8-24	E. coli (aerobic)	1	ns
	8-24	E. coli (anaerobic)	1	ns
	8-24	K. pneumoniae (aerobic)	1	ns
	8-24	K. pneumoniae (anaerobic)	1	ns
	8-24	E. hormaechei (aerobic)	1	ns
	8-24	E. hormaechei (anaerobic)	1	ns
Alanine	0-4	E. coli (aerobic)	0.0863	ns
	0-4	E. coli (anaerobic)	1	ns
	0-4	K. pneumoniae (aerobic)	0.0585	ns
	0-4	K. pneumoniae (anaerobic)	1	ns
	0-4	E. hormaechei (aerobic)	1	ns
	0-4	E. hormaechei (anaerobic)	1	ns
	4-8	E. coli (aerobic)	1	ns
	4-8	E. coli (anaerobic)	1	ns
	4-8	K. pneumoniae (aerobic)	1	ns
	4-8	K. pneumoniae (anaerobic)	1	ns
	4-8	E. hormaechei (aerobic)	1	ns
	4-8	E. hormaechei (anaerobic)	0.0187	*
	8-24	E. coli (aerobic)	1	ns
	8-24	E. coli (anaerobic)	1	ns
	8-24	K. pneumoniae (aerobic)	0.0412	*
	8-24	K. pneumoniae (anaerobic)	1	ns
	8-24	E. hormaechei (aerobic)	1	ns
	8-24	E. hormaechei (anaerobic)	1	ns
Arginine	0-4	E. coli (aerobic)	2.06e-07	****
	0-4	E. coli (anaerobic)	8.94e-05	****
	0-4	K. pneumoniae (aerobic)	2.38e-07	****
	0-4	K. pneumoniae (anaerobic)	0.00177	**
	0-4	E. hormaechei (aerobic)	0.000121	***
	0-4	E. hormaechei (anaerobic)	0.0494	*
	4-8	E. coli (aerobic)	1	ns
	4-8	E. coli (anaerobic)	0.038	*
	4-8	K. pneumoniae (aerobic)	1	ns
	4-8	K. pneumoniae (anaerobic)	1	ns
	4-8	E. hormaechei (aerobic)	3.22e-08	****
	4-8	E. hormaechei (anaerobic)	1.42e-14	****
	8-24	E. coli (aerobic)	1	ns
	8-24	E. coli (anaerobic)	1	ns
	8-24	K. pneumoniae (aerobic)	0.598	ns
	8-24	K. pneumoniae (anaerobic)	1	ns
	8-24	E. hormaechei (aerobic)	2.24e-11	****
	8-24	E. hormaechei (anaerobic)	0.000587	***
Aspartate	0-4	E. coli (aerobic)	2.54e-21	****
	0-4	E. coli (anaerobic)	2.54e-21	****
	0-4	K. pneumoniae (aerobic)	2.54e-21	****
	0-4	K. pneumoniae (anaerobic)	7.13e-20	****
	0-4	E. hormaechei (aerobic)	2.59e-21	****
	0-4	E. hormaechei (anaerobic)	6.74e-20	****
	4-8	E. coli (aerobic)	1	ns
	4-8	E. coli (anaerobic)	1	ns
	4-8	K. pneumoniae (aerobic)	1	ns
	4-8	K. pneumoniae (anaerobic)	2.95e-10	****
	4-8	E. hormaechei (aerobic)	1	ns
	4-8	E. hormaechei (anaerobic)	3.66e-10	****
	8-24	E. coli (aerobic)	1	ns
	8-24	E. coli (anaerobic)	1	ns
	8-24	K. pneumoniae (aerobic)	1	ns
	8-24	K. pneumoniae (anaerobic)	1	ns
	8-24	E. hormaechei (aerobic)	1	ns
	8-24	E. hormaechei (anaerobic)	1	ns
Glutamate	0-4	E. coli (aerobic)	1.04e-08	****
	0-4	E. coli (anaerobic)	0.0567	ns
	0-4	K. pneumoniae (aerobic)	2.65e-09	****
	0-4	K. pneumoniae (anaerobic)	1.29e-05	****
	0-4	E. hormaechei (aerobic)	6.84e-06	****
	0-4	E. hormaechei (anaerobic)	1	ns
	4-8	E. coli (aerobic)	1	ns
	4-8	E. coli (anaerobic)	8.37e-06	****
	4-8	K. pneumoniae (aerobic)	0.216	ns
	4-8	K. pneumoniae (anaerobic)	0.000472	***
	4-8	E. hormaechei (aerobic)	0.0169	*
	4-8	E. hormaechei (anaerobic)	8.52e-07	****
	8-24	E. coli (aerobic)	0.000162	***
	8-24	E. coli (anaerobic)	0.264	ns
	8-24	K. pneumoniae (aerobic)	9.84e-09	****
	8-24	K. pneumoniae (anaerobic)	1	ns
	8-24	E. hormaechei (aerobic)	0.0018	**
	8-24	E. hormaechei (anaerobic)	1	ns
Glycine	0-4	E. coli (aerobic)	4.42e-07	****
	0-4	E. coli (anaerobic)	0.0124	*
	0-4	K. pneumoniae (aerobic)	4.91e-08	****
	0-4	K. pneumoniae (anaerobic)	1.65e-06	****
	0-4	E. hormaechei (aerobic)	1.16e-07	****
	0-4	E. hormaechei (anaerobic)	0.00297	**
	4-8	E. coli (aerobic)	1	ns
	4-8	E. coli (anaerobic)	1	ns
	4-8	K. pneumoniae (aerobic)	1	ns
	4-8	K. pneumoniae (anaerobic)	1	ns
	4-8	E. hormaechei (aerobic)	1	ns
	4-8	E. hormaechei (anaerobic)	0.00124	**
	8-24	E. coli (aerobic)	1	ns
	8-24	E. coli (anaerobic)	1	ns
	8-24	K. pneumoniae (aerobic)	1	ns
	8-24	K. pneumoniae (anaerobic)	1	ns
	8-24	E. hormaechei (aerobic)	1	ns
	8-24	E. hormaechei (anaerobic)	0.0135	*
Isoleucine	0-4	E. coli (aerobic)	9.78e-05	****
	0-4	E. coli (anaerobic)	1	ns
	0-4	K. pneumoniae (aerobic)	4e-06	****
	0-4	K. pneumoniae (anaerobic)	0.00978	**
	0-4	E. hormaechei (aerobic)	0.0035	**
	0-4	E. hormaechei (anaerobic)	1	ns
	4-8	E. coli (aerobic)	1	ns
	4-8	E. coli (anaerobic)	0.0966	ns
	4-8	K. pneumoniae (aerobic)	1	ns
	4-8	K. pneumoniae (anaerobic)	0.652	ns
	4-8	E. hormaechei (aerobic)	1	ns
	4-8	E. hormaechei (anaerobic)	0.0136	*
	8-24	E. coli (aerobic)	1	ns
	8-24	E. coli (anaerobic)	1	ns
	8-24	K. pneumoniae (aerobic)	0.986	ns
	8-24	K. pneumoniae (anaerobic)	1	ns
	8-24	E. hormaechei (aerobic)	1	ns
	8-24	E. hormaechei (anaerobic)	1	ns
Leucine	0-4	E. coli (aerobic)	5.78e-06	****
	0-4	E. coli (anaerobic)	1	ns
	0-4	K. pneumoniae (aerobic)	9.98e-08	****
	0-4	K. pneumoniae (anaerobic)	0.000404	***
	0-4	E. hormaechei (aerobic)	0.000198	***
	0-4	E. hormaechei (anaerobic)	0.603	ns
	4-8	E. coli (aerobic)	1	ns
	4-8	E. coli (anaerobic)	0.003	**
	4-8	K. pneumoniae (aerobic)	1	ns
	4-8	K. pneumoniae (anaerobic)	0.0167	*
	4-8	E. hormaechei (aerobic)	0.323	ns
	4-8	E. hormaechei (anaerobic)	0.000339	***
	8-24	E. coli (aerobic)	1	ns
	8-24	E. coli (anaerobic)	0.912	ns
	8-24	K. pneumoniae (aerobic)	0.248	ns
	8-24	K. pneumoniae (anaerobic)	1	ns
	8-24	E. hormaechei (aerobic)	1	ns
	8-24	E. hormaechei (anaerobic)	1	ns
Lysine	0-4	E. coli (aerobic)	1.65e-06	****
	0-4	E. coli (anaerobic)	1	ns
	0-4	K. pneumoniae (aerobic)	1.32e-18	****
	0-4	K. pneumoniae (anaerobic)	6.94e-14	****
	0-4	E. hormaechei (aerobic)	0.00428	**
	0-4	E. hormaechei (anaerobic)	1	ns
	4-8	E. coli (aerobic)	2.88e-05	****
	4-8	E. coli (anaerobic)	6.63e-10	****
	4-8	K. pneumoniae (aerobic)	5.89e-07	****
	4-8	K. pneumoniae (anaerobic)	8.68e-14	****
	4-8	E. hormaechei (aerobic)	1	ns
	4-8	E. hormaechei (anaerobic)	0.000473	***
	8-24	E. coli (aerobic)	0.000484	***
	8-24	E. coli (anaerobic)	1.09e-13	****
	8-24	K. pneumoniae (aerobic)	1	ns
	8-24	K. pneumoniae (anaerobic)	1	ns
	8-24	E. hormaechei (aerobic)	1.06e-08	****
	8-24	E. hormaechei (anaerobic)	1	ns
Methionine	0-4	E. coli (aerobic)	0.00371	**
	0-4	E. coli (anaerobic)	1	ns
	0-4	K. pneumoniae (aerobic)	0.000798	***
	0-4	K. pneumoniae (anaerobic)	0.278	ns
	0-4	E. hormaechei (aerobic)	0.0836	ns
	0-4	E. hormaechei (anaerobic)	1	ns
	4-8	E. coli (aerobic)	1	ns
	4-8	E. coli (anaerobic)	0.0698	ns
	4-8	K. pneumoniae (aerobic)	1	ns
	4-8	K. pneumoniae (anaerobic)	1	ns
	4-8	E. hormaechei (aerobic)	1	ns
	4-8	E. hormaechei (anaerobic)	0.00599	**
	8-24	E. coli (aerobic)	1	ns
	8-24	E. coli (anaerobic)	1	ns
	8-24	K. pneumoniae (aerobic)	1	ns
	8-24	K. pneumoniae (anaerobic)	1	ns
	8-24	E. hormaechei (aerobic)	1	ns
	8-24	E. hormaechei (anaerobic)	1	ns
Phenylalanine	0-4	E. coli (aerobic)	0.00572	**
	0-4	E. coli (anaerobic)	1	ns
	0-4	K. pneumoniae (aerobic)	0.000312	***
	0-4	K. pneumoniae (anaerobic)	0.371	ns
	0-4	E. hormaechei (aerobic)	0.108	ns
	0-4	E. hormaechei (anaerobic)	1	ns
	4-8	E. coli (aerobic)	1	ns
	4-8	E. coli (anaerobic)	0.753	ns
	4-8	K. pneumoniae (aerobic)	1	ns
	4-8	K. pneumoniae (anaerobic)	0.634	ns
	4-8	E. hormaechei (aerobic)	1	ns
	4-8	E. hormaechei (anaerobic)	0.056	ns
	8-24	E. coli (aerobic)	1	ns
	8-24	E. coli (anaerobic)	1	ns
	8-24	K. pneumoniae (aerobic)	0.681	ns
	8-24	K. pneumoniae (anaerobic)	1	ns
	8-24	E. hormaechei (aerobic)	1	ns
	8-24	E. hormaechei (anaerobic)	1	ns
Proline	0-4	E. coli (aerobic)	1	ns
	0-4	E. coli (anaerobic)	1	ns
	0-4	K. pneumoniae (aerobic)	0.028	*
	0-4	K. pneumoniae (anaerobic)	0.768	ns
	0-4	E. hormaechei (aerobic)	1	ns
	0-4	E. hormaechei (anaerobic)	1	ns
	4-8	E. coli (aerobic)	1	ns
	4-8	E. coli (anaerobic)	1	ns
	4-8	K. pneumoniae (aerobic)	1	ns
	4-8	K. pneumoniae (anaerobic)	1	ns
	4-8	E. hormaechei (aerobic)	1	ns
	4-8	E. hormaechei (anaerobic)	1	ns
	8-24	E. coli (aerobic)	1	ns
	8-24	E. coli (anaerobic)	1	ns
	8-24	K. pneumoniae (aerobic)	1	ns
	8-24	K. pneumoniae (anaerobic)	1	ns
	8-24	E. hormaechei (aerobic)	1	ns
	8-24	E. hormaechei (anaerobic)	1	ns
Threonine	0-4	E. coli (aerobic)	1.32e-08	****
	0-4	E. coli (anaerobic)	0.237	ns
	0-4	K. pneumoniae (aerobic)	4.42e-11	****
	0-4	K. pneumoniae (anaerobic)	3.42e-05	****
	0-4	E. hormaechei (aerobic)	1.61e-08	****
	0-4	E. hormaechei (anaerobic)	0.00041	***
	4-8	E. coli (aerobic)	0.00357	**
	4-8	E. coli (anaerobic)	1.46e-05	****
	4-8	K. pneumoniae (aerobic)	0.00133	**
	4-8	K. pneumoniae (anaerobic)	0.000574	***
	4-8	E. hormaechei (aerobic)	8.76e-07	****
	4-8	E. hormaechei (anaerobic)	4.74e-09	****
	8-24	E. coli (aerobic)	2.29e-09	****
	8-24	E. coli (anaerobic)	0.000201	***
	8-24	K. pneumoniae (aerobic)	1.24e-12	****
	8-24	K. pneumoniae (anaerobic)	1	ns
	8-24	E. hormaechei (aerobic)	4.23e-19	****
	8-24	E. hormaechei (anaerobic)	1.16e-19	****
Tryptophan	0-4	E. coli (aerobic)	0.0417	*
	0-4	E. coli (anaerobic)	1	ns
	0-4	K. pneumoniae (aerobic)	0.596	ns
	0-4	K. pneumoniae (anaerobic)	1	ns
	0-4	E. hormaechei (aerobic)	1	ns
	0-4	E. hormaechei (anaerobic)	1	ns
	4-8	E. coli (aerobic)	5.3e-08	****
	4-8	E. coli (anaerobic)	4.78e-08	****
	4-8	K. pneumoniae (aerobic)	1	ns
	4-8	K. pneumoniae (anaerobic)	1	ns
	4-8	E. hormaechei (aerobic)	1	ns
	4-8	E. hormaechei (anaerobic)	1	ns
	8-24	E. coli (aerobic)	9.08e-11	****
	8-24	E. coli (anaerobic)	0.00257	**
	8-24	K. pneumoniae (aerobic)	1	ns
	8-24	K. pneumoniae (anaerobic)	1	ns
	8-24	E. hormaechei (aerobic)	1	ns
	8-24	E. hormaechei (anaerobic)	1	ns
Tyrosine	0-4	E. coli (aerobic)	0.000991	***
	0-4	E. coli (anaerobic)	1	ns
	0-4	K. pneumoniae (aerobic)	0.00444	**
	0-4	K. pneumoniae (anaerobic)	0.0817	ns
	0-4	E. hormaechei (aerobic)	0.133	ns
	0-4	E. hormaechei (anaerobic)	1	ns
	4-8	E. coli (aerobic)	1	ns
	4-8	E. coli (anaerobic)	1	ns
	4-8	K. pneumoniae (aerobic)	1	ns
	4-8	K. pneumoniae (anaerobic)	1	ns
	4-8	E. hormaechei (aerobic)	1	ns
	4-8	E. hormaechei (anaerobic)	0.226	ns
	8-24	E. coli (aerobic)	1	ns
	8-24	E. coli (anaerobic)	1	ns
	8-24	K. pneumoniae (aerobic)	1	ns
	8-24	K. pneumoniae (anaerobic)	1	ns
	8-24	E. hormaechei (aerobic)	1	ns
	8-24	E. hormaechei (anaerobic)	1	ns
Valine	0-4	E. coli (aerobic)	8.64e-05	****
	0-4	E. coli (anaerobic)	1	ns
	0-4	K. pneumoniae (aerobic)	6.26e-06	****
	0-4	K. pneumoniae (anaerobic)	0.00532	**
	0-4	E. hormaechei (aerobic)	0.00177	**
	0-4	E. hormaechei (anaerobic)	1	ns
	4-8	E. coli (aerobic)	1	ns
	4-8	E. coli (anaerobic)	0.16	ns
	4-8	K. pneumoniae (aerobic)	1	ns
	4-8	K. pneumoniae (anaerobic)	1	ns
	4-8	E. hormaechei (aerobic)	1	ns
	4-8	E. hormaechei (anaerobic)	0.0124	*
	8-24	E. coli (aerobic)	1	ns
	8-24	E. coli (anaerobic)	1	ns
	8-24	K. pneumoniae (aerobic)	1	ns
	8-24	K. pneumoniae (anaerobic)	1	ns
	8-24	E. hormaechei (aerobic)	1	ns
	8-24	E. hormaechei (anaerobic)	1	ns
Uracil	0-4	E. coli (aerobic)	0.0303	*
	0-4	E. coli (anaerobic)	1	ns
	0-4	K. pneumoniae (aerobic)	0.0136	*
	0-4	K. pneumoniae (anaerobic)	1	ns
	0-4	E. hormaechei (aerobic)	0.863	ns
	0-4	E. hormaechei (anaerobic)	1	ns
	4-8	E. coli (aerobic)	0.668	ns
	4-8	E. coli (anaerobic)	0.0109	*
	4-8	K. pneumoniae (aerobic)	1	ns
	4-8	K. pneumoniae (anaerobic)	1	ns
	4-8	E. hormaechei (aerobic)	1	ns
	4-8	E. hormaechei (anaerobic)	1	ns
	8-24	E. coli (aerobic)	6.61e-05	****
	8-24	E. coli (anaerobic)	1.91e-08	****
	8-24	K. pneumoniae (aerobic)	1	ns
	8-24	K. pneumoniae (anaerobic)	1	ns
	8-24	E. hormaechei (aerobic)	1	ns
	8-24	E. hormaechei (anaerobic)	1	ns
