# Supplementary material for: Antibiotics promote intestinal growth of carbapenem-resistant Enterobacteriaceae by enriching nutrients and depleting microbial metabolites
Source: Nat Commun. 2023 Aug 22;14:5094. doi: 10.1038/s41467-023-40872-z (PMC10444851; doi:10.1038/s41467-023-40872-z)
Supplement: Supplementary file 6 — Source Data File [file 41467_2023_40872_MOESM6_ESM.zip › Source Data/Figure S18.xlsx]

## Sheet: Integration
bacteria	atmosphere	time	rep	Succinate	Acetate	Ethanol	Formate
E. coli	aerobic	0	1	6317539	3247632	444129	0
E. coli	aerobic	0	2	6273325	3235835	432376	353
E. coli	aerobic	0	3	6232015	3181693	417434	1553
E. coli	aerobic	4	1	20449734	46145821	24147775	15158578
E. coli	aerobic	4	2	19670419	44981134	23125843	14588807
E. coli	aerobic	4	3	19684283	45307006	23004980	14761665
E. coli	aerobic	8	1	29184000	59474810	28051309	17050899
E. coli	aerobic	8	2	28712790	58192315	27458029	16699697
E. coli	aerobic	8	3	29172985	57856800	26804572	16399481
E. coli	aerobic	24	1	31681928	64372821	30137301	11740319
E. coli	aerobic	24	2	31273904	64180427	29542916	12509780
E. coli	aerobic	24	3	31307524	62955949	28579614	12291170
E. coli	anaerobic	0	1	6104522	3244202	17435496	74017
E. coli	anaerobic	0	2	5964772	3205749	21083312	64523
E. coli	anaerobic	0	3	6324282	3365422	19579307	34490
E. coli	anaerobic	4	1	18207359	24050002	29686331	7150008
E. coli	anaerobic	4	2	18548606	24498690	34874148	7346577
E. coli	anaerobic	4	3	18340565	20624919	30008873	5675505
E. coli	anaerobic	8	1	33516104	53677870	46964848	14898196
E. coli	anaerobic	8	2	33087548	53040242	50976500	14775163
E. coli	anaerobic	8	3	32938758	52539976	48018582	14898402
E. coli	anaerobic	24	1	39304529	58749435	52949228	8179628
E. coli	anaerobic	24	2	38115844	57243434	56917605	8053406
E. coli	anaerobic	24	3	40158248	60534483	58702649	9092257
K. pneumoniae	aerobic	0	1	6275473	3519397	409417	0
K. pneumoniae	aerobic	0	2	6220042	3511678	402961	0
K. pneumoniae	aerobic	0	3	6168604	3414096	379784	0
K. pneumoniae	aerobic	4	1	14228214	60924412	32776476	18891753
K. pneumoniae	aerobic	4	2	14265331	60912682	33003410	18866390
K. pneumoniae	aerobic	4	3	14344086	61532817	33165199	18947456
K. pneumoniae	aerobic	8	1	19691138	64273019	32930927	13396533
K. pneumoniae	aerobic	8	2	19588353	64181969	32963162	13576202
K. pneumoniae	aerobic	8	3	19861866	65402974	34258137	13576242
K. pneumoniae	aerobic	24	1	17416339	63780514	32636481	5710717
K. pneumoniae	aerobic	24	2	17580224	64150352	32846559	5836428
K. pneumoniae	aerobic	24	3	17276378	63779911	32687612	5792498
K. pneumoniae	anaerobic	0	1	6107262	3326019	16110486	87240
K. pneumoniae	anaerobic	0	2	5841143	3176338	16573787	76058
K. pneumoniae	anaerobic	0	3	6160625	3351420	18965272	55321
K. pneumoniae	anaerobic	4	1	11755194	35951986	35696216	13036227
K. pneumoniae	anaerobic	4	2	12114715	35929055	36018846	12919327
K. pneumoniae	anaerobic	4	3	12071736	35875952	38919904	13015750
K. pneumoniae	anaerobic	8	1	21755289	59230445	47626013	14557428
K. pneumoniae	anaerobic	8	2	22181450	61254495	49878310	14638481
K. pneumoniae	anaerobic	8	3	22247530	61047698	52207643	14512678
K. pneumoniae	anaerobic	24	1	24113931	60736980	55889256	5205132
K. pneumoniae	anaerobic	24	2	23939443	60864964	55816978	6158120
K. pneumoniae	anaerobic	24	3	23162049	58648938	55179119	5924257
E. hormaechei	aerobic	0	1	5989305	3219046	437992	0
E. hormaechei	aerobic	0	2	6015380	3206768	431734	0
E. hormaechei	aerobic	0	3	6191476	3232988	396289	0
E. hormaechei	aerobic	4	1	15139676	47043982	20583075	16329288
E. hormaechei	aerobic	4	2	15581639	48240826	21010147	16638362
E. hormaechei	aerobic	4	3	15755441	48376434	21237411	16631688
E. hormaechei	aerobic	8	1	20065438	66130212	29460278	21935590
E. hormaechei	aerobic	8	2	19039718	63116374	28085304	20906437
E. hormaechei	aerobic	8	3	19587353	64578374	28591452	21092443
E. hormaechei	aerobic	24	1	22770916	69473181	27895185	19643558
E. hormaechei	aerobic	24	2	22862106	70644041	28359158	20215996
E. hormaechei	aerobic	24	3	23385195	71326647	28358847	19844779
E. hormaechei	anaerobic	0	1	6029741	3330062	9251160	93366
E. hormaechei	anaerobic	0	2	5963894	3294953	15931667	90220
E. hormaechei	anaerobic	0	3	6018999	3319436	14112028	106955
E. hormaechei	anaerobic	4	1	14347151	29364486	21611002	8870116
E. hormaechei	anaerobic	4	2	14197141	28518115	28399229	8458684
E. hormaechei	anaerobic	4	3	14122394	28546469	26070372	8516090
E. hormaechei	anaerobic	8	1	21392493	54169623	35414322	13596570
E. hormaechei	anaerobic	8	2	23996149	60173519	48148702	15537891
E. hormaechei	anaerobic	8	3	23193129	58927464	43305468	15952503
E. hormaechei	anaerobic	24	1	27047005	61786098	41074028	7017413
E. hormaechei	anaerobic	24	2	27878959	63195708	56703302	8154629
E. hormaechei	anaerobic	24	3	26903143	61349135	48894335	8790899
Sterile media	NA	0	1	6212901	2861509	477808	0
Sterile media	NA	0	2	6185261	2823513	500280	1473
Sterile media	NA	0	3	6292149	2977624	9642101	8052
Sterile media	NA	0	4	6464188	3037158	6889032	496
Sterile media	NA	4	1	6336095	2861673	502864	3490
Sterile media	NA	4	2	6102010	2737416	469023	4950
Sterile media	NA	4	3	6162327	2958333	9809105	2665
Sterile media	NA	4	4	6495877	3092931	7568121	3835
Sterile media	NA	8	1	6220531	2824634	504056	15568
Sterile media	NA	8	2	6301602	2847391	519006	8444
Sterile media	NA	8	3	6191160	3001226	9736650	0
Sterile media	NA	8	4	6469038	3092231	7371034	7281
Sterile media	NA	24	1	6312653	2862563	525237	55005
Sterile media	NA	24	2	6223509	2853673	533883	45306
Sterile media	NA	24	3	6211763	2996538	17671513	4220
Sterile media	NA	24	4	6485247	3099111	11358100	0

## Sheet: P values for Figure S18
Nutrient	Time	Bacteria (atmosphere)	Adjusted p-value*	Representation on plot
Succinate	4	Ec_aerobic	2.27e-19	****
	4	Ec_anaerobic	1.41e-18	****
	4	Kp_aerobic	6.64e-16	****
	4	Kp_anaerobic	1.01e-13	****
	4	Ecl_aerobic	8.11e-17	****
	4	Ecl_anaerobic	7.39e-16	****
	8	Ec_aerobic	3.19e-17	****
	8	Ec_anaerobic	2.59e-18	****
	8	Kp_aerobic	8.07e-14	****
	8	Kp_anaerobic	7.4e-15	****
	8	Ecl_aerobic	9.53e-14	****
	8	Ecl_anaerobic	3.55e-15	****
	24	Ec_aerobic	1.07e-18	****
	24	Ec_anaerobic	1.88e-20	****
	24	Kp_aerobic	1.97e-13	****
	24	Kp_anaerobic	2.49e-16	****
	24	Ecl_aerobic	4.71e-16	****
	24	Ecl_anaerobic	1.58e-17	****
Acetate	4	Ec_aerobic	2.5e-18	****
	4	Ec_anaerobic	1.71e-13	****
	4	Kp_aerobic	2.32e-20	****
	4	Kp_anaerobic	1.12e-16	****
	4	Ecl_aerobic	1.1e-18	****
	4	Ecl_anaerobic	4.14e-15	****
	8	Ec_aerobic	6.05e-17	****
	8	Ec_anaerobic	2.8e-16	****
	8	Kp_aerobic	1.28e-17	****
	8	Kp_anaerobic	3.57e-17	****
	8	Ecl_aerobic	1.28e-17	****
	8	Ecl_anaerobic	7.42e-17	****
	24	Ec_aerobic	3.69e-20	****
	24	Ec_anaerobic	1.33e-19	****
	24	Kp_aerobic	3.63e-20	****
	24	Kp_anaerobic	9.55e-20	****
	24	Ecl_aerobic	7.82e-21	****
	24	Ecl_anaerobic	5.67e-20	****
Ethanol	4	Ec_aerobic	5.49e-06	****
	4	Ec_anaerobic	4.75e-08	****
	4	Kp_aerobic	2.29e-08	****
	4	Kp_anaerobic	3.78e-09	****
	4	Ecl_aerobic	3.18e-05	****
	4	Ecl_anaerobic	1.56e-06	****
	8	Ec_aerobic	5.08e-06	****
	8	Ec_anaerobic	6.59e-10	****
	8	Kp_aerobic	2.46e-07	****
	8	Kp_anaerobic	4.41e-10	****
	8	Ecl_aerobic	2.54e-06	****
	8	Ecl_anaerobic	6.01e-09	****
	24	Ec_aerobic	0.000636	***
	24	Ec_anaerobic	2.81e-08	****
	24	Kp_aerobic	0.000133	***
	24	Kp_anaerobic	3.3e-08	****
	24	Ecl_aerobic	0.00116	**
	24	Ecl_anaerobic	2.59e-07	****
Formate	4	Ec_aerobic	3.68e-17	****
	4	Ec_anaerobic	4.58e-12	****
	4	Kp_aerobic	9.87e-19	****
	4	Kp_anaerobic	2.67e-16	****
	4	Ecl_aerobic	7.3e-18	****
	4	Ecl_anaerobic	1.19e-13	****
	8	Ec_aerobic	1.08e-15	****
	8	Ec_anaerobic	6.24e-15	****
	8	Kp_aerobic	2.54e-14	****
	8	Kp_anaerobic	8.34e-15	****
	8	Ecl_aerobic	2.89e-17	****
	8	Ecl_anaerobic	5.26e-15	****
	24	Ec_aerobic	2.49e-14	****
	24	Ec_anaerobic	5.61e-12	****
	24	Kp_aerobic	1.37e-09	****
	24	Kp_anaerobic	1.43e-09	****
	24	Ecl_aerobic	1.65e-17	****
	24	Ecl_anaerobic	1.26e-11	****
