# Supplementary material for: Antibiotics promote intestinal growth of carbapenem-resistant Enterobacteriaceae by enriching nutrients and depleting microbial metabolites
Source: Nat Commun. 2023 Aug 22;14:5094. doi: 10.1038/s41467-023-40872-z (PMC10444851; doi:10.1038/s41467-023-40872-z)
Supplement: Supplementary file 6 — Source Data File [file 41467_2023_40872_MOESM6_ESM.zip › Source Data/Figure S19.xlsx]

## Sheet: ODs
Bacteria	No metabolite pH 6 (OD600)	No metabolite pH 6.5 (OD600)	No metabolite pH 7 (OD600)	Metabolite mix pH 6 (OD600)	Metabolite mix pH 6.5 (OD600)	Metabolite mix pH 7 (OD600)
E. coli	0.391	0.548	0.572	0.048	0.144	0.442
	0.371	0.525	0.583	0.046	0.169	0.505
	0.435	0.571	0.567	0.047	0.146	0.451
	0.436	0.584	0.613	0.045	0.198	0.461
	0.454	0.582	0.637	0.046	0.199	0.493
	0.434	0.564	0.649	0.051	0.193	0.497
K. pneumoniae	0.448	0.505	0.435	0.045	0.06	0.395
	0.425	0.455	0.434	0.046	0.054	0.411
	0.429	0.475	0.427	0.049	0.052	0.423
	0.482	0.505	0.479	0.043	0.07	0.405
	0.438	0.424	0.383	0.043	0.069	0.385
	0.496	0.465	0.532	0.046	0.073	0.412
E. hormaechei	0.291	0.384	0.434	0.046	0.05	0.37
	0.285	0.388	0.404	0.045	0.049	0.383
	0.29	0.348	0.429	0.045	0.051	0.287
	0.301	0.476	0.449	0.047	0.057	0.317
	0.329	0.444	0.438	0.047	0.057	0.362
	0.305	0.392	0.428	0.05	0.056	0.322

## Sheet: P values for Figure S19
Bacteria	Comparison	p-value	Representation on plot
E. coli	Mixed metabolites vs no metabolites, pH 6	<0.0001	****
	Mixed metabolites vs no metabolites, pH 6.5	<0.0001	****
	Mixed metabolites vs no metabolites, pH 7	<0.0001	****
K. pneumoniae	Mixed metabolites vs no metabolites, pH 6	<0.0001	****
	Mixed metabolites vs no metabolites, pH 6.5	<0.0001	****
	Mixed metabolites vs no metabolites, pH 7	0.0732	ns
E. hormaechei	Mixed metabolites vs no metabolites, pH 6	<0.0001	****
	Mixed metabolites vs no metabolites, pH 6.5	<0.0001	****
	Mixed metabolites vs no metabolites, pH 7	0.0003	***
Note: these p-values were calculated in Graphpad, which only reports p-values to 4 decimal places.
