# Supplementary material for: Antibiotics promote intestinal growth of carbapenem-resistant Enterobacteriaceae by enriching nutrients and depleting microbial metabolites
Source: Nat Commun. 2023 Aug 22;14:5094. doi: 10.1038/s41467-023-40872-z (PMC10444851; doi:10.1038/s41467-023-40872-z)
Supplement: Supplementary file 6 — Source Data File [file 41467_2023_40872_MOESM6_ESM.zip › Source Data/Figure S2.xlsx]

## Sheet: Figure S2
Sample	Arabinose	Fructose	Fucose	Galactose	Glucose	Mannose	Ribose	Xylose	N-acetylglucosamine	Maltose	Sucrose	Trehalose	Alanine	Arginine	Aspartate	Glutamate	Glycine	Isoleucine	Leucine	Lysine	Methionine	Phenylalanine	Proline	Threonine	Tryptophan	Tyrosine	Valine	Uracil	Succinate	Lactate	5-aminovalerate	Formate	Acetate	Propionate	Butyrate	Valerate	Isobutyrate	Isovalerate	Ethanol	Methanol	Bifidobacteriaceae	Atopobiaceae	Coriobacteriaceae	Coriobacteriales_Incertae_Sedis	Eggerthellaceae	Bacteroidaceae	Barnesiellaceae	Marinifilaceae	Muribaculaceae
D1_No_abx_2	2230000	1590000	2740000	527000	1120000	484000	1010000	973000	609000	749000	131000	537000	9280000	1410000	1340000	3070000	9390000	10000000	21900000	3560000	1270000	2510000	990000	3870000	892000	3810000	6420000	168000	30700000	231000000	2770000	5820000	366000000	1430000	3770000	3720000	700000	5850000	209000000	3460000	7129	0	667	0	9	3893	452	0	0
D2_No_abx_2	2280000	1620000	2260000	677000	1280000	457000	1190000	819000	513000	828000	133000	326000	8580000	1080000	644000	2700000	6980000	10400000	21900000	1470000	1510000	2420000	735000	3560000	841000	3340000	6600000	248000	14500000	179000000	3140000	2000000	355000000	3400000	4510000	3340000	1220000	4850000	112000000	3710000	8037	0	0	0	0	4334	313	0	0
D3_No_abx_3	1920000	1570000	1690000	461000	625000	306000	741000	1060000	213000	356000	118000	494000	9140000	1850000	2210000	4660000	7770000	10700000	23400000	3550000	1650000	2770000	704000	3760000	846000	4080000	6950000	63100	3560000	142000000	3080000	6590000	324000000	3630000	7980000	3190000	1080000	4120000	99300000	3860000	3319	0	477	16	0	900	0	0	0
D4_No_abx_3	1900000	1320000	1910000	338000	894000	226000	772000	514000	304000	793000	130000	237000	11000000	1840000	556000	3880000	9710000	11100000	23300000	3860000	1670000	2630000	815000	3570000	805000	4060000	6990000	191000	2970000	192000000	2510000	68000	254000000	12000000	5320000	2480000	2800000	3530000	75400000	4410000	2833	0	478	0	0	4926	73	0	0
D5_No_abx_3	1820000	1360000	1530000	380000	584000	289000	1060000	827000	395000	182000	101000	392000	8810000	522000	606000	2040000	8250000	6480000	10900000	1220000	1220000	2050000	709000	1990000	722000	2590000	4130000	93500	3680000	9750000	2860000	1270000	215000000	5390000	14700000	8750000	2870000	11900000	107000000	3140000	12146	0	1537	0	150	2860	202	0	0
D6_No_abx_2	1860000	1670000	1990000	494000	511000	311000	850000	1060000	280000	177000	103000	484000	10900000	664000	1350000	4090000	8050000	10200000	22800000	1520000	1660000	2720000	694000	3880000	451000	1350000	6990000	117000	28600000	154000000	3140000	7060000	377000000	2740000	10500000	3970000	1120000	4850000	172000000	3310000	6801	0	1020	60	67	9913	387	43	0
D7_No_abx_2	1790000	1380000	952000	379000	495000	215000	849000	504000	249000	156000	90800	300000	7490000	425000	464000	1490000	8970000	3830000	4770000	2160000	925000	2030000	816000	1590000	538000	3340000	1510000	239000	2830000	4990000	3340000	3780000	238000000	19000000	9210000	14100000	12600000	23200000	128000000	3200000	4287	0	546	0	0	9065	96	0	0
D8_No_abx_3	1340000	1290000	1110000	256000	269000	245000	832000	500000	156000	73100	52600	248000	8960000	427000	579000	1390000	3190000	4460000	7880000	1650000	418000	2420000	378000	1370000	330000	2840000	2930000	308000	2290000	4650000	3510000	586000	320000000	6930000	19000000	9010000	7850000	21100000	260000000	3450000	6062	440	924	3	171	7083	196	0	0
D9_No_abx_1	1420000	1280000	1240000	203000	273000	155000	568000	538000	133000	65000	56600	265000	11100000	344000	720000	3810000	2660000	10800000	23300000	964000	1720000	2810000	763000	3230000	818000	4240000	7960000	65300	4310000	16800000	3240000	166000	305000000	3630000	15300000	4540000	1080000	4020000	218000000	3210000	6874	0	1558	0	183	6927	21	32	0
D10_No_abx_1	1480000	2520000	2030000	451000	726000	277000	705000	1540000	389000	122000	66400	608000	10800000	856000	755000	2160000	9730000	9870000	21000000	1080000	1600000	2610000	817000	4450000	573000	3400000	6980000	101000	43300000	150000000	2580000	2050000	317000000	9020000	5210000	2400000	2000000	3020000	105000000	3670000	4060	0	440	0	0	35	29	0	47
D11_No_abx_2	2040000	1630000	1670000	373000	641000	267000	721000	948000	195000	337000	147000	416000	9690000	1010000	631000	4520000	8390000	10900000	23200000	3470000	1650000	2490000	708000	3980000	816000	3680000	7320000	84100	16900000	143000000	3150000	8630000	381000000	3000000	11200000	3740000	909000	4480000	111000000	3640000	5270	0	327	0	0	4880	65	47	0
D1_MEM_1	1810000	1290000	2240000	663000	2010000	221000	1380000	3590000	393000	199000	52800	461000	12100000	1170000	562000	7890000	12000000	14900000	25800000	978000	1830000	3360000	1910000	3800000	917000	5280000	9310000	214000	48200000	57900000	1800000	7700000	130000000	1500000	22200000	3870000	592000	4620000	217000000	4670000	1986	0	282	0	59	721	94	0	0
D2_MEM_3	2330000	1670000	2480000	1240000	11700000	229000	1510000	1250000	456000	633000	135000	330000	11800000	2400000	603000	7330000	7640000	15500000	26300000	2290000	2050000	3350000	1650000	3850000	932000	4490000	8680000	356000	39400000	95600000	2090000	6680000	128000000	2080000	13200000	3320000	604000	5090000	126000000	4350000	211	0	0	0	0	834	19	0	0
D3_MEM_2	1690000	1790000	2220000	2140000	18200000	452000	1870000	3380000	515000	313000	120000	444000	12600000	3420000	567000	7810000	13100000	18800000	28100000	1560000	2320000	3860000	1740000	4230000	1020000	5710000	9520000	537000	24200000	63000000	2190000	1460000	138000000	3130000	12800000	2680000	628000	3540000	73300000	4230000	2292	0	83	105	0	231	0	0	0
D4_MEM_2	1510000	1310000	2300000	1320000	16600000	204000	1480000	2060000	357000	399000	85200	386000	14100000	1980000	438000	8520000	12800000	20100000	29300000	1350000	2340000	4040000	2120000	4570000	958000	5880000	10700000	482000	21800000	68200000	1890000	3960000	153000000	4190000	13200000	2110000	851000	2820000	82300000	5310000	480	0	104	0	0	355	0	0	0
D5_MEM_2	1470000	1570000	2200000	370000	899000	396000	975000	921000	342000	554000	95000	466000	10500000	979000	913000	6520000	11900000	12100000	23400000	3560000	1580000	2770000	1640000	3730000	802000	4220000	7210000	167000	10600000	85500000	1840000	2440000	76700000	2060000	23300000	4390000	465000	3710000	102000000	3500000	2438	0	85	0	59	59	79	0	0
D6_MEM_1	1650000	1900000	2150000	2170000	14300000	467000	1280000	3990000	413000	199000	68000	353000	11500000	2140000	658000	6370000	11200000	13000000	24900000	2470000	1930000	3250000	1470000	3590000	712000	4510000	8030000	429000	36800000	59600000	2090000	85400	186000000	2490000	16300000	4320000	878000	4450000	142000000	5080000	1675	0	491	0	33	2263	85	40	0
D7_MEM_2	1860000	3460000	2700000	1880000	25500000	505000	1800000	882000	1190000	361000	146000	434000	15100000	2380000	528000	5570000	15300000	21000000	30500000	1690000	2330000	4230000	1730000	4100000	1100000	6350000	10600000	569000	24200000	60400000	3020000	1180000	145000000	7110000	4390000	2300000	1620000	4200000	128000000	2960000	1235	0	159	0	0	583	2	0	0
D8_MEM_2	2240000	3350000	2640000	2250000	17100000	482000	1710000	3730000	897000	365000	141000	506000	13100000	2300000	696000	6220000	13000000	16900000	29200000	4480000	2290000	3790000	1680000	4190000	1050000	4760000	9160000	568000	17800000	46400000	2270000	3270000	178000000	4480000	7620000	3460000	1460000	4990000	247000000	2970000	803	4	199	0	2	526	19	0	0
D9_MEM_1	2340000	2070000	2630000	600000	1900000	278000	1170000	1890000	370000	343000	79400	543000	12200000	1440000	583000	7190000	11100000	13900000	26000000	2940000	2110000	3310000	1740000	4140000	938000	1550000	8180000	333000	42000000	140000000	1820000	4620000	123000000	2230000	5060000	2950000	848000	4540000	215000000	3090000	199	0	23	0	5	590	0	4	0
D10_MEM_3	2080000	2080000	1780000	1690000	16100000	428000	1710000	5300000	448000	179000	69700	300000	13400000	2050000	579000	8370000	15000000	17100000	28400000	3250000	2260000	3870000	2120000	4320000	923000	5420000	10000000	577000	41000000	39400000	2240000	851000	88900000	4080000	22700000	3660000	1060000	3670000	108000000	7920000	263	0	60	0	0	48	1	10	2
D11_MEM_3	2040000	2730000	2310000	1510000	12700000	519000	1560000	2510000	516000	984000	547000	734000	10800000	2410000	2070000	6520000	13200000	14700000	27100000	4280000	2030000	3300000	1490000	4570000	990000	4790000	8390000	305000	15400000	45000000	2090000	4050000	118000000	2250000	15600000	3680000	594000	4610000	110000000	4000000	804	0	4	0	0	950	25	20	0
[truncated: 28 more columns]
