# Supplementary material for: Antibiotics promote intestinal growth of carbapenem-resistant Enterobacteriaceae by enriching nutrients and depleting microbial metabolites
Source: Nat Commun. 2023 Aug 22;14:5094. doi: 10.1038/s41467-023-40872-z (PMC10444851; doi:10.1038/s41467-023-40872-z)
Supplement: Supplementary file 6 — Source Data File [file 41467_2023_40872_MOESM6_ESM.zip › Source Data/Figure S20.xlsx]

## Sheet: Figure S20
Bacteria	No metabolites (OD600)	Mixed metabolites (OD600)
E. coli	1.014	0.239
	0.973	0.24
	0.996	0.27
	0.876	0.315
	0.917	0.313
	0.913	0.246
K. pneumoniae	1.01	0.245
	0.988	0.23
	0.975	0.202
	0.983	0.152
	0.887	0.165
	0.899	0.139
E. hormaechei	0.902	0.129
	0.91	0.092
	0.866	0.111
	0.806	0.086
	0.785	0.091
	0.833	0.088
