# Supplementary material for: Antibiotics promote intestinal growth of carbapenem-resistant Enterobacteriaceae by enriching nutrients and depleting microbial metabolites
Source: Nat Commun. 2023 Aug 22;14:5094. doi: 10.1038/s41467-023-40872-z (PMC10444851; doi:10.1038/s41467-023-40872-z)
Supplement: Supplementary file 6 — Source Data File [file 41467_2023_40872_MOESM6_ESM.zip › Source Data/Figure S3.xlsx]

## Sheet: Figure S3
Sample	Arabinose	Fructose	Fucose	Galactose	Glucose	Mannose	Ribose	Xylose	N-acetylglucosamine	Maltose	Sucrose	Trehalose	Alanine	Arginine	Aspartate	Glutamate	Glycine	Isoleucine	Leucine	Lysine	Methionine	Phenylalanine	Proline	Threonine	Tryptophan	Tyrosine	Valine	Uracil	Succinate	Lactate	5-aminovalerate	Formate	Acetate	Propionate	Butyrate	Valerate	Isobutyrate	Isovalerate	Ethanol	Methanol	Bifidobacteriaceae	Atopobiaceae	Coriobacteriaceae	Coriobacteriales_Incertae_Sedis	Eggerthellaceae	Bacteroidaceae	Barnesiellaceae	Marinifilaceae	Muribaculaceae
D1_No_abx_2	2230000	1590000	2740000	527000	1120000	484000	1010000	973000	609000	749000	131000	537000	9280000	1410000	1340000	3070000	9390000	10000000	21900000	3560000	1270000	2510000	990000	3870000	892000	3810000	6420000	168000	30700000	231000000	2770000	5820000	366000000	1430000	3770000	3940000	700000	5850000	209000000	3460000	7129	0	667	0	9	3893	452	0	0
D2_No_abx_2	2280000	1620000	2260000	677000	1280000	457000	1190000	819000	513000	828000	133000	326000	8580000	1080000	644000	2700000	6980000	10400000	21900000	1470000	1510000	2420000	735000	3560000	841000	3340000	6600000	248000	14500000	179000000	3140000	2000000	355000000	3400000	4510000	2180000	1220000	4850000	112000000	3710000	8037	0	0	0	0	4364	313	0	0
D3_No_abx_3	1920000	1570000	1690000	461000	625000	306000	741000	1060000	213000	356000	118000	494000	9140000	1850000	2210000	4660000	7770000	10700000	23400000	3550000	1650000	2770000	704000	3760000	846000	4080000	6950000	63100	3560000	142000000	3080000	6590000	324000000	3630000	7980000	3620000	1080000	4120000	99300000	3860000	3319	0	477	16	0	922	0	0	0
D4_No_abx_3	1900000	1320000	1910000	338000	894000	226000	772000	514000	304000	793000	130000	237000	11000000	1840000	556000	3880000	9710000	11100000	23300000	3860000	1670000	2630000	815000	3570000	805000	4060000	6990000	191000	2970000	192000000	2510000	68000	254000000	12000000	5320000	3540000	2800000	3530000	75400000	4410000	2819	0	478	0	0	4926	73	0	0
D5_No_abx_3	1820000	1360000	1530000	380000	584000	289000	1060000	827000	395000	182000	101000	392000	8810000	522000	606000	2040000	8250000	6480000	10900000	1220000	1220000	2050000	709000	1990000	722000	2590000	4130000	93500	3680000	9750000	2860000	1270000	215000000	5390000	14700000	5890000	2870000	11900000	107000000	3140000	12146	0	1537	0	150	2860	202	0	0
D6_No_abx_2	1860000	1670000	1990000	494000	511000	311000	850000	1060000	280000	177000	103000	484000	10900000	664000	1350000	4090000	8050000	10200000	22800000	1520000	1660000	2720000	694000	3880000	451000	1350000	6990000	117000	28600000	154000000	3140000	7060000	377000000	2740000	10500000	2200000	1120000	4850000	172000000	3310000	6801	0	1020	60	67	9913	387	43	0
D7_No_abx_2	1790000	1380000	952000	379000	495000	215000	849000	504000	249000	156000	90800	300000	7490000	425000	464000	1490000	8970000	3830000	4770000	2160000	925000	2030000	816000	1590000	538000	3340000	1510000	239000	2830000	4990000	3340000	3780000	238000000	19000000	9210000	11800000	12600000	23200000	128000000	3200000	4287	0	546	0	0	9065	96	0	0
D8_No_abx_3	1340000	1290000	1110000	256000	269000	245000	832000	500000	156000	73100	52600	248000	8960000	427000	579000	1390000	3190000	4460000	7880000	1650000	418000	2420000	378000	1370000	330000	2840000	2930000	308000	2290000	4650000	3510000	586000	320000000	6930000	19000000	5190000	7850000	21100000	260000000	3450000	6062	440	924	3	171	7083	196	0	0
D9_No_abx_1	1420000	1280000	1240000	203000	273000	155000	568000	538000	133000	65000	56600	265000	11100000	344000	720000	3810000	2660000	10800000	23300000	964000	1720000	2810000	763000	3230000	818000	4240000	7960000	65300	4310000	16800000	3240000	166000	305000000	3630000	15300000	2130000	1080000	4020000	218000000	3210000	6874	0	1587	0	183	6927	21	32	0
D10_No_abx_1	1480000	2520000	2030000	451000	726000	277000	705000	1540000	389000	122000	66400	608000	10800000	856000	755000	2160000	9730000	9870000	21000000	1080000	1600000	2610000	817000	4450000	573000	3400000	6980000	101000	43300000	150000000	2580000	2050000	317000000	9020000	5210000	1740000	2000000	3020000	105000000	3670000	4060	0	440	0	0	35	29	0	47
D11_No_abx_2	2040000	1630000	1670000	373000	641000	267000	721000	948000	195000	337000	147000	416000	9690000	1010000	631000	4520000	8390000	10900000	23200000	3470000	1650000	2490000	708000	3980000	816000	3680000	7320000	84100	16900000	143000000	3150000	8630000	381000000	3000000	11200000	3700000	909000	4480000	111000000	3640000	5270	0	327	0	0	4880	65	47	0
D1_IPM_2	1400000	1190000	2140000	238000	651000	242000	1280000	1810000	338000	163000	64900	324000	10300000	986000	530000	3750000	9620000	13100000	24500000	909000	1690000	3030000	1750000	3200000	855000	4890000	8280000	198000	47200000	76400000	1780000	2690000	148000000	1450000	30000000	2390000	572000	4890000	209000000	4850000	6678	0	261	0	60	985	254	0	0
D2_IPM_1	1420000	1280000	1920000	355000	1020000	159000	777000	842000	353000	422000	79500	232000	11500000	1900000	419000	8610000	6860000	14300000	24700000	988000	1800000	3170000	1690000	3430000	829000	4280000	8620000	242000	3770000	44100000	2130000	2600000	159000000	4780000	22300000	2700000	1380000	4100000	104000000	4750000	2998	0	0	0	0	11696	194	0	0
D3_IPM_1	1570000	1280000	2060000	315000	1360000	272000	1450000	3940000	339000	173000	71000	439000	11400000	1970000	456000	7610000	11000000	17600000	27100000	1100000	2010000	3590000	1830000	4000000	881000	4950000	9370000	389000	3930000	47500000	2260000	2220000	81700000	4260000	29800000	2270000	911000	3260000	95600000	5000000	1097	0	88	77	0	652	0	0	0
D4_IPM_1	878000	990000	2010000	217000	543000	147000	624000	562000	265000	153000	56900	349000	12300000	599000	302000	1700000	8320000	17100000	25500000	993000	2020000	3480000	1940000	1470000	876000	4930000	10000000	287000	55100000	42900000	1360000	4280000	174000000	4080000	29800000	1950000	847000	2540000	108000000	4770000	2734	0	181	0	0	10710	0	0	0
D5_IPM_2	1470000	1400000	2030000	383000	883000	221000	831000	696000	366000	476000	88900	263000	9990000	849000	499000	3330000	10200000	10900000	22200000	1080000	1420000	2650000	1610000	3290000	766000	4070000	7130000	200000	3500000	55000000	1850000	3680000	139000000	3010000	26100000	2170000	733000	3620000	110000000	3730000	7281	0	126	0	0	446	67	0	0
D6_IPM_2	1700000	2800000	2170000	2710000	20800000	671000	1440000	4170000	448000	210000	65700	425000	13000000	2450000	744000	6730000	12700000	14900000	27000000	1420000	2140000	3680000	1740000	4160000	849000	5270000	8700000	540000	43100000	45200000	2090000	144000	184000000	2580000	11100000	2480000	926000	4450000	128000000	4560000	1967	0	1066	34	13	1458	109	30	0
D7_IPM_1	1480000	1640000	2690000	366000	5580000	227000	866000	425000	325000	295000	94500	368000	14800000	1010000	454000	1890000	11600000	20000000	32300000	1100000	2080000	4230000	1650000	2130000	317000	5550000	11700000	383000	32700000	92000000	1960000	1920000	227000000	19300000	11100000	2300000	4140000	3560000	151000000	3420000	690	0	463	0	0	433	18	0	0
D8_IPM_2	1600000	1540000	2120000	342000	695000	263000	1430000	3270000	334000	163000	66300	524000	12700000	786000	457000	1930000	12200000	16400000	27500000	3540000	2010000	3640000	1760000	1740000	962000	5070000	10300000	357000	40700000	26500000	1370000	1740000	178000000	3940000	29300000	3940000	1250000	4390000	223000000	4010000	46	0	11	0	0	38	2	0	0
D9_IPM_3	1230000	1280000	1230000	225000	265000	164000	645000	407000	147000	67900	49700	185000	11700000	706000	401000	7210000	7860000	13000000	24000000	925000	1820000	3100000	1830000	2960000	763000	3140000	8440000	118000	4180000	15200000	1370000	43600	197000000	4420000	18500000	1920000	1140000	3920000	221000000	4530000	2015	0	98	0	117	2266	3	14	0
D10_IPM_1	2000000	1460000	1490000	294000	1050000	299000	1580000	5460000	327000	144000	62200	635000	10900000	599000	346000	1920000	12900000	15400000	25400000	2260000	1750000	3420000	2330000	1950000	824000	4720000	9450000	476000	3780000	18500000	1620000	2060000	63400000	5190000	38400000	3340000	1140000	3720000	107000000	7160000	167	0	114	0	0	23	9	0	0
D11_IPM_2	1680000	1670000	2180000	438000	1890000	362000	1090000	1380000	337000	374000	217000	779000	11500000	1860000	2410000	7660000	13100000	14700000	26600000	4030000	1860000	3210000	1530000	3980000	945000	4750000	8370000	293000	25300000	52600000	1850000	3390000	101000000	1910000	28200000	4300000	565000	4020000	112000000	4260000	1535	0	35	0	0	1124	76	24	0
[truncated: 30 more columns]
