# Supplementary material for: Antibiotics promote intestinal growth of carbapenem-resistant Enterobacteriaceae by enriching nutrients and depleting microbial metabolites
Source: Nat Commun. 2023 Aug 22;14:5094. doi: 10.1038/s41467-023-40872-z (PMC10444851; doi:10.1038/s41467-023-40872-z)
Supplement: Supplementary file 6 — Source Data File [file 41467_2023_40872_MOESM6_ESM.zip › Source Data/Figure S4.xlsx]

## Sheet: Figure S4
Sample	Arabinose	Fructose	Fucose	Galactose	Glucose	Mannose	Ribose	Xylose	N-acetylglucosamine	Maltose	Sucrose	Trehalose	Alanine	Arginine	Aspartate	Glutamate	Glycine	Isoleucine	Leucine	Lysine	Methionine	Phenylalanine	Proline	Threonine	Tryptophan	Tyrosine	Valine	Uracil	Succinate	Lactate	5-aminovalerate	Formate	Acetate	Propionate	Butyrate	Valerate	Isobutyrate	Isovalerate	Ethanol	Methanol	Bifidobacteriaceae	Atopobiaceae	Coriobacteriaceae	Coriobacteriales_Incertae_Sedis	Eggerthellaceae	Bacteroidaceae	Barnesiellaceae	Marinifilaceae	Muribaculaceae
D1_No_abx_2	2230000	1590000	2740000	527000	1120000	484000	1010000	973000	609000	749000	131000	537000	9280000	1410000	1340000	3070000	9390000	10000000	21900000	3560000	1270000	2510000	990000	3870000	892000	3810000	6420000	168000	30700000	231000000	2770000	5820000	366000000	1430000	3770000	3720000	700000	5850000	209000000	3460000	7129	0	667	0	0	3893	452	0	0
D2_No_abx_2	2280000	1620000	2260000	677000	1280000	457000	1190000	819000	513000	828000	133000	326000	8580000	1080000	644000	2700000	6980000	10400000	21900000	1470000	1510000	2420000	735000	3560000	841000	3340000	6600000	248000	14500000	179000000	3140000	2000000	355000000	3400000	4510000	3340000	1220000	4850000	112000000	3710000	8037	0	0	0	0	4334	313	0	0
D3_No_abx_3	1920000	1570000	1690000	461000	625000	306000	741000	1060000	213000	356000	118000	494000	9140000	1850000	2210000	4660000	7770000	10700000	23400000	3550000	1650000	2770000	704000	3760000	846000	4080000	6950000	63100	3560000	142000000	3080000	6590000	324000000	3630000	7980000	3190000	1080000	4120000	99300000	3860000	3319	0	477	16	0	900	0	0	0
D4_No_abx_3	1900000	1320000	1910000	338000	894000	226000	772000	514000	304000	793000	130000	237000	11000000	1840000	556000	3880000	9710000	11100000	23300000	3860000	1670000	2630000	815000	3570000	805000	4060000	6990000	191000	2970000	192000000	2510000	68000	254000000	12000000	5320000	2480000	2800000	3530000	75400000	4410000	2819	0	478	0	0	4926	73	0	0
D5_No_abx_3	1820000	1360000	1530000	380000	584000	289000	1060000	827000	395000	182000	101000	392000	8810000	522000	606000	2040000	8250000	6480000	10900000	1220000	1220000	2050000	709000	1990000	722000	2590000	4130000	93500	3680000	9750000	2860000	1270000	215000000	5390000	14700000	8750000	2870000	11900000	107000000	3140000	12146	0	1537	0	150	2860	202	0	0
D6_No_abx_2	1860000	1670000	1990000	494000	511000	311000	850000	1060000	280000	177000	103000	484000	10900000	664000	1350000	4090000	8050000	10200000	22800000	1520000	1660000	2720000	694000	3880000	451000	1350000	6990000	117000	28600000	154000000	3140000	7060000	377000000	2740000	10500000	3970000	1120000	4850000	172000000	3310000	6801	0	1020	60	67	9913	387	43	0
D7_No_abx_2	1790000	1380000	952000	379000	495000	215000	849000	504000	249000	156000	90800	300000	7490000	425000	464000	1490000	8970000	3830000	4770000	2160000	925000	2030000	816000	1590000	538000	3340000	1510000	239000	2830000	4990000	3340000	3780000	238000000	19000000	9210000	14100000	12600000	23200000	128000000	3200000	4287	0	546	0	0	9065	96	0	0
D8_No_abx_3	1340000	1290000	1110000	256000	269000	245000	832000	500000	156000	73100	52600	248000	8960000	427000	579000	1390000	3190000	4460000	7880000	1650000	418000	2420000	378000	1370000	330000	2840000	2930000	308000	2290000	4650000	3510000	586000	320000000	6930000	19000000	9010000	7850000	21100000	260000000	3450000	6062	440	924	3	171	7083	196	0	0
D9_No_abx_1	1420000	1280000	1240000	203000	273000	155000	568000	538000	133000	65000	56600	265000	11100000	344000	720000	3810000	2660000	10800000	23300000	964000	1720000	2810000	763000	3230000	818000	4240000	7960000	65300	4310000	16800000	3240000	166000	305000000	3630000	15300000	4540000	1080000	4020000	218000000	3210000	6874	0	1558	0	183	6927	21	32	0
D10_No_abx_1	1480000	2520000	2030000	451000	726000	277000	705000	1540000	389000	122000	66400	608000	10800000	856000	755000	2160000	9730000	9870000	21000000	1080000	1600000	2610000	817000	4450000	573000	3400000	6980000	101000	43300000	150000000	2580000	2050000	317000000	9020000	5210000	2400000	2000000	3020000	105000000	3670000	4060	0	440	0	0	35	29	0	47
D11_No_abx_2	2040000	1630000	1670000	373000	641000	267000	721000	948000	195000	337000	147000	416000	9690000	1010000	631000	4520000	8390000	10900000	23200000	3470000	1650000	2490000	708000	3980000	816000	3680000	7320000	84100	16900000	143000000	3150000	8630000	381000000	3000000	11200000	3740000	909000	4480000	111000000	3640000	5270	0	327	0	0	4880	65	47	0
D1_ETP_2	2120000	2250000	2680000	2080000	29000000	731000	1750000	3820000	1120000	368000	141000	533000	13200000	2890000	785000	5850000	12400000	17200000	29200000	1630000	2290000	3800000	1780000	4210000	1110000	5920000	9510000	555000	45400000	57700000	2430000	213000	131000000	1560000	2810000	2720000	606000	6180000	209000000	3430000	1448	0	142	0	0	47	15	0	0
D2_ETP_2	2480000	2280000	1640000	1630000	32400000	540000	1760000	1280000	567000	1370000	260000	320000	10400000	3030000	887000	5870000	11300000	15800000	25600000	3720000	1970000	3230000	1640000	4440000	946000	4090000	8050000	534000	33400000	71300000	2370000	5240000	91100000	1740000	3470000	2740000	772000	5630000	81000000	4130000	337	0	0	0	0	146	6	0	0
D3_ETP_1	1940000	2690000	2290000	2830000	28800000	574000	1850000	4000000	1260000	374000	142000	451000	13300000	3790000	714000	6120000	12800000	21000000	30300000	2030000	2530000	4240000	1700000	4740000	1120000	6430000	10500000	599000	35700000	41700000	2590000	88100	133000000	2620000	4810000	2030000	800000	3980000	82700000	3870000	475	0	102	64	0	63	0	0	0
D4_ETP_3	2310000	3570000	2600000	2130000	35700000	942000	1900000	2270000	1080000	663000	187000	394000	15000000	2530000	941000	6430000	17300000	23200000	32500000	4720000	2780000	4650000	1950000	5770000	1210000	7110000	11500000	713000	40000000	46500000	2600000	296000	108000000	2920000	3550000	1450000	714000	4310000	95000000	4210000	493	0	127	0	0	19	0	0	0
D5_ETP_3	2060000	1880000	2360000	1410000	16400000	512000	1060000	1380000	416000	1180000	197000	437000	10100000	1830000	1240000	6170000	11200000	13200000	23900000	3940000	1860000	3000000	1550000	4070000	892000	4130000	7210000	230000	20600000	103000000	2170000	4330000	90300000	1520000	7340000	3080000	523000	4350000	104000000	3200000	1034	0	106	0	22	0	0	0	0
D6_ETP_2	1970000	4100000	2390000	2970000	23100000	865000	1740000	4430000	1120000	328000	127000	486000	13700000	2460000	893000	6630000	13800000	15500000	28800000	1720000	2330000	3930000	1670000	4510000	945000	5620000	9060000	645000	41300000	48200000	2330000	98900	184000000	2670000	8610000	3610000	978000	4730000	133000000	3300000	2018	0	844	46	16	862	36	13	0
D7_ETP_1	2380000	2840000	2720000	2120000	26600000	463000	1550000	973000	529000	340000	139000	445000	15900000	2250000	969000	5600000	16300000	22900000	32700000	4690000	2230000	4670000	1860000	3820000	1220000	7110000	11700000	701000	10200000	47700000	3190000	1620000	126000000	7390000	8500000	2880000	1940000	4450000	142000000	2990000	691	0	230	0	0	58	0	0	0
D8_ETP_2	2100000	3770000	2520000	2120000	16700000	596000	1730000	3470000	1040000	330000	133000	535000	12500000	2300000	727000	6690000	12500000	16100000	28400000	4350000	2220000	3670000	1600000	4120000	1040000	4620000	8760000	542000	43900000	44400000	2220000	131000	171000000	3390000	7110000	3470000	1100000	5140000	222000000	2900000	952	5	346	5	5	926	45	0	0
D9_ETP_3	2570000	2350000	2920000	1490000	8410000	525000	1620000	2250000	483000	761000	157000	558000	13200000	1630000	1250000	7680000	11100000	13700000	26600000	1690000	2310000	3690000	1910000	4420000	1060000	1680000	8500000	561000	39300000	222000000	2370000	7370000	103000000	2400000	2770000	2550000	1000000	4310000	219000000	3060000	326	0	52	0	14	384	1	5	0
D10_ETP_1	2560000	4590000	2080000	2300000	32400000	689000	2240000	5770000	1060000	378000	169000	488000	15300000	2690000	763000	7240000	15200000	20400000	31700000	4140000	2750000	4430000	2180000	5450000	1140000	6540000	10700000	686000	36300000	39900000	2730000	517000	116000000	3760000	4800000	2100000	1050000	4860000	103000000	5610000	199	0	94	0	0	10	0	0	1
D11_ETP_2	2040000	5090000	2270000	1940000	19100000	700000	1670000	2990000	549000	1090000	843000	640000	10400000	2400000	1830000	5160000	12500000	15000000	25200000	4130000	1960000	3180000	1550000	4990000	922000	4220000	7620000	425000	27900000	40100000	2190000	5110000	122000000	1730000	4660000	2800000	548000	4520000	105000000	3320000	0	0	0	0	0	1	0	0	0
[truncated: 27 more columns]
