# Supplementary material for: Antibiotics promote intestinal growth of carbapenem-resistant Enterobacteriaceae by enriching nutrients and depleting microbial metabolites
Source: Nat Commun. 2023 Aug 22;14:5094. doi: 10.1038/s41467-023-40872-z (PMC10444851; doi:10.1038/s41467-023-40872-z)
Supplement: Supplementary file 6 — Source Data File [file 41467_2023_40872_MOESM6_ESM.zip › Source Data/Figure S5.xlsx]

## Sheet: Figure S5
Sample	Arabinose	Fructose	Fucose	Galactose	Glucose	Mannose	Ribose	Xylose	N-acetylglucosamine	Maltose	Sucrose	Trehalose	Alanine	Arginine	Aspartate	Glutamate	Glycine	Isoleucine	Leucine	Lysine	Methionine	Phenylalanine	Proline	Threonine	Tryptophan	Tyrosine	Valine	Uracil	Succinate	Lactate	5-aminovalerate	Formate	Acetate	Propionate	Butyrate	Valerate	Isobutyrate	Isovalerate	Ethanol	Methanol	Bifidobacteriaceae	Atopobiaceae	Coriobacteriaceae	Coriobacteriales_Incertae_Sedis	Eggerthellaceae	Bacteroidaceae	Barnesiellaceae	Marinifilaceae	Muribaculaceae
D1_No_abx_2	2230000	1590000	2740000	527000	1120000	484000	1010000	973000	609000	749000	131000	537000	9280000	1410000	1340000	3070000	9390000	10000000	21900000	3560000	1270000	2510000	990000	3870000	892000	3810000	6420000	168000	30700000	231000000	2770000	5820000	366000000	1430000	3770000	3720000	700000	5850000	209000000	3460000	7129	0	667	0	0	3893	452	0	0
D2_No_abx_2	2280000	1620000	2260000	677000	1280000	457000	1190000	819000	513000	828000	133000	326000	8580000	1080000	644000	2700000	6980000	10400000	21900000	1470000	1510000	2420000	735000	3560000	841000	3340000	6600000	248000	14500000	179000000	3140000	2000000	355000000	3400000	4510000	3340000	1220000	4850000	112000000	3710000	8037	0	0	0	0	4334	313	0	0
D3_No_abx_3	1920000	1570000	1690000	461000	625000	306000	741000	1060000	213000	356000	118000	494000	9140000	1850000	2210000	4660000	7770000	10700000	23400000	3550000	1650000	2770000	704000	3760000	846000	4080000	6950000	63100	3560000	142000000	3080000	6590000	324000000	3630000	7980000	3190000	1080000	4120000	99300000	3860000	3319	0	477	16	0	900	0	0	0
D4_No_abx_3	1900000	1320000	1910000	338000	894000	226000	772000	514000	304000	793000	130000	237000	11000000	1840000	556000	3880000	9710000	11100000	23300000	3860000	1670000	2630000	815000	3570000	805000	4060000	6990000	191000	2970000	192000000	2510000	68000	254000000	12000000	5320000	2480000	2800000	3530000	75400000	4410000	2819	0	478	0	0	4926	73	0	0
D5_No_abx_3	1820000	1360000	1530000	380000	584000	289000	1060000	827000	395000	182000	101000	392000	8810000	522000	606000	2040000	8250000	6480000	10900000	1220000	1220000	2050000	709000	1990000	722000	2590000	4130000	93500	3680000	9750000	2860000	1270000	215000000	5390000	14700000	8750000	2870000	11900000	107000000	3140000	12146	0	1537	0	150	2860	202	0	0
D6_No_abx_2	1860000	1670000	1990000	494000	511000	311000	850000	1060000	280000	177000	103000	484000	10900000	664000	1350000	4090000	8050000	10200000	22800000	1520000	1660000	2720000	694000	3880000	451000	1350000	6990000	117000	28600000	154000000	3140000	7060000	377000000	2740000	10500000	3970000	1120000	4850000	172000000	3310000	6801	0	1020	60	67	9913	387	43	0
D7_No_abx_2	1790000	1380000	952000	379000	495000	215000	849000	504000	249000	156000	90800	300000	7490000	425000	464000	1490000	8970000	3830000	4770000	2160000	925000	2030000	816000	1590000	538000	3340000	1510000	239000	2830000	4990000	3340000	3780000	238000000	19000000	9210000	14100000	12600000	23200000	128000000	3200000	4287	0	546	0	0	9065	96	0	0
D8_No_abx_3	1340000	1290000	1110000	256000	269000	245000	832000	500000	156000	73100	52600	248000	8960000	427000	579000	1390000	3190000	4460000	7880000	1650000	418000	2420000	378000	1370000	330000	2840000	2930000	308000	2290000	4650000	3510000	586000	320000000	6930000	19000000	9010000	7850000	21100000	260000000	3450000	6062	440	924	3	171	7083	196	0	0
D9_No_abx_1	1420000	1280000	1240000	203000	273000	155000	568000	538000	133000	65000	56600	265000	11100000	344000	720000	3810000	2660000	10800000	23300000	964000	1720000	2810000	763000	3230000	818000	4240000	7960000	65300	4310000	16800000	3240000	166000	305000000	3630000	15300000	4540000	1080000	4020000	218000000	3210000	6874	0	1558	0	183	6927	21	32	0
D10_No_abx_1	1480000	2520000	2030000	451000	726000	277000	705000	1540000	389000	122000	66400	608000	10800000	856000	755000	2160000	9730000	9870000	21000000	1080000	1600000	2610000	817000	4450000	573000	3400000	6980000	101000	43300000	150000000	2580000	2050000	317000000	9020000	5210000	2400000	2000000	3020000	105000000	3670000	4060	13	440	0	0	35	29	0	47
D11_No_abx_2	2040000	1630000	1670000	373000	641000	267000	721000	948000	195000	337000	147000	416000	9690000	1010000	631000	4520000	8390000	10900000	23200000	3470000	1650000	2490000	708000	3980000	816000	3680000	7320000	84100	16900000	143000000	3150000	8630000	381000000	3000000	11200000	3740000	909000	4480000	111000000	3640000	5270	0	327	0	0	4880	65	47	0
D1_TZP_3	1960000	2060000	2530000	1780000	27400000	637000	1370000	3510000	956000	369000	128000	484000	12400000	3030000	695000	6180000	12400000	15700000	27100000	1360000	2120000	3610000	1680000	3960000	1060000	5550000	8780000	507000	48700000	55800000	2310000	325000	137000000	1500000	2930000	2670000	540000	5910000	214000000	3420000	1994	0	198	0	0	60	17	0	0
D2_TZP_1	2330000	1620000	1570000	1330000	5590000	256000	1180000	1340000	327000	325000	125000	323000	12000000	1520000	544000	5760000	5720000	15100000	24600000	1170000	1890000	3140000	1410000	3810000	903000	3890000	8050000	377000	4730000	27200000	2210000	824000	184000000	3530000	3300000	2460000	984000	5140000	141000000	4040000	629	0	0	0	0	645	52	0	0
D3_TZP_3	1860000	2260000	2130000	2490000	23400000	539000	2260000	3760000	733000	320000	135000	450000	13900000	3620000	625000	7950000	14000000	21400000	30800000	1720000	2550000	4400000	1780000	4590000	1100000	6450000	11000000	609000	3800000	44200000	2700000	300000	150000000	4560000	10300000	2440000	1150000	3990000	75400000	4700000	1220	0	65	72	0	132	0	0	0
D4_TZP_1	1780000	2510000	2090000	1790000	30000000	680000	1970000	1940000	703000	612000	170000	353000	13400000	2110000	447000	7320000	15800000	20300000	27900000	1620000	2320000	3940000	1770000	5050000	1010000	6040000	10400000	588000	36200000	39100000	1990000	934000	97100000	2710000	4630000	1150000	636000	3140000	83000000	3580000	378	0	202	0	0	37	1	0	0
D5_TZP_3	2800000	3810000	2290000	1780000	28300000	651000	1170000	1730000	1120000	1240000	285000	509000	10300000	2060000	701000	5010000	11800000	14100000	23700000	3820000	1840000	2920000	1480000	4590000	902000	3910000	7310000	333000	28100000	27700000	2360000	85000	62900000	1650000	2930000	3330000	529000	5680000	91600000	3530000	414	0	73	0	21	0	0	0	0
D6_TZP_1	1840000	3520000	2290000	2730000	19700000	637000	1750000	4340000	610000	328000	134000	374000	13000000	2600000	756000	6720000	13100000	14700000	27300000	1560000	2170000	3810000	1580000	4000000	885000	5190000	8640000	585000	42300000	45800000	2380000	102000	196000000	2740000	12100000	3840000	1040000	4720000	140000000	3890000	2099	0	1137	79	59	1758	103	90	0
D7_TZP_2	2480000	3710000	2790000	1490000	22200000	473000	1490000	820000	1700000	450000	162000	428000	16300000	2340000	713000	6660000	13700000	18500000	28600000	2080000	2370000	4370000	1440000	4550000	1180000	6150000	9210000	323000	26800000	88100000	3320000	49000	113000000	9450000	2930000	2550000	2630000	5230000	144000000	2900000	765	0	274	0	0	401	28	0	0
D8_TZP_2	2100000	3640000	2450000	1830000	14600000	543000	1580000	3380000	853000	317000	132000	515000	13600000	2130000	650000	7060000	13300000	16400000	28300000	1620000	2170000	3690000	1550000	3960000	989000	4470000	9020000	510000	21700000	43700000	2370000	119000	187000000	5440000	9150000	3920000	1610000	5770000	228000000	3300000	1074	6	320	0	21	1082	56	0	0
D9_TZP_3	2830000	3440000	2650000	1530000	26200000	617000	1480000	2370000	1010000	786000	312000	478000	13500000	2140000	693000	6680000	12200000	16600000	28500000	1740000	2360000	3760000	1920000	5370000	1090000	5240000	8970000	693000	26500000	24300000	2080000	62800	91600000	3620000	2710000	2840000	1220000	5180000	218000000	3130000	205	0	73	0	31	97	2	3	0
D10_TZP_3	2260000	1670000	1770000	2050000	24400000	269000	735000	5950000	355000	162000	82700	447000	14700000	2620000	588000	8410000	10700000	18800000	29800000	2850000	2330000	4200000	2050000	5170000	1000000	5830000	10500000	538000	22200000	38600000	2270000	187000	209000000	4480000	5480000	2020000	1080000	3940000	130000000	7200000	297	43	165	0	0	7	3	21	2
D11_TZP_2	2130000	3970000	2340000	2020000	22400000	641000	1790000	3010000	570000	1060000	794000	698000	11000000	2760000	1290000	5520000	12900000	16100000	26900000	4320000	2080000	3560000	1590000	5130000	961000	4670000	8280000	592000	37000000	31500000	2260000	627000	127000000	1910000	7170000	3150000	577000	5050000	106000000	4120000	510	0	13	0	0	239	7	47	0
[truncated: 26 more columns]
