# Supplementary material for: Antibiotics promote intestinal growth of carbapenem-resistant Enterobacteriaceae by enriching nutrients and depleting microbial metabolites
Source: Nat Commun. 2023 Aug 22;14:5094. doi: 10.1038/s41467-023-40872-z (PMC10444851; doi:10.1038/s41467-023-40872-z)
Supplement: Supplementary file 6 — Source Data File [file 41467_2023_40872_MOESM6_ESM.zip › Source Data/Figure S6.xlsx]

## Sheet: Figure S6
Sample	Arabinose	Fructose	Fucose	Galactose	Glucose	Mannose	Ribose	Xylose	N-acetylglucosamine	Maltose	Sucrose	Trehalose	Alanine	Arginine	Aspartate	Glutamate	Glycine	Isoleucine	Leucine	Lysine	Methionine	Phenylalanine	Proline	Threonine	Tryptophan	Tyrosine	Valine	Uracil	Succinate	Lactate	5-aminovalerate	Formate	Acetate	Propionate	Butyrate	Valerate	Isobutyrate	Isovalerate	Ethanol	Methanol	Bifidobacteriaceae	Atopobiaceae	Coriobacteriaceae	Coriobacteriales_Incertae_Sedis	Eggerthellaceae	Bacteroidaceae	Barnesiellaceae	Marinifilaceae	Muribaculaceae
D1_No_abx_2	2230000	1590000	2740000	527000	1120000	484000	1010000	973000	609000	749000	131000	537000	9280000	1410000	1340000	3070000	9390000	10000000	21900000	3560000	1270000	2510000	990000	3870000	892000	3810000	6420000	168000	30700000	231000000	2770000	5820000	366000000	1430000	3770000	3720000	700000	5850000	209000000	3460000	7129	0	667	0	0	3893	452	0	0
D2_No_abx_2	2280000	1620000	2260000	677000	1280000	457000	1190000	819000	513000	828000	133000	326000	8580000	1080000	644000	2700000	6980000	10400000	21900000	1470000	1510000	2420000	735000	3560000	841000	3340000	6600000	248000	14500000	179000000	3140000	2000000	355000000	3400000	4510000	3340000	1220000	4850000	112000000	3710000	8037	0	0	0	0	4334	313	7	0
D3_No_abx_3	1920000	1570000	1690000	461000	625000	306000	741000	1060000	213000	356000	118000	494000	9140000	1850000	2210000	4660000	7770000	10700000	23400000	3550000	1650000	2770000	704000	3760000	846000	4080000	6950000	63100	3560000	142000000	3080000	6590000	324000000	3630000	7980000	3190000	1080000	4120000	99300000	3860000	3319	0	477	16	0	941	6	3	0
D4_No_abx_3	1900000	1320000	1910000	338000	894000	226000	772000	514000	304000	793000	130000	237000	11000000	1840000	556000	3880000	9710000	11100000	23300000	3860000	1670000	2630000	815000	3570000	805000	4060000	6990000	191000	2970000	192000000	2510000	68000	254000000	12000000	5320000	2480000	2800000	3530000	75400000	4410000	2819	0	478	0	0	4926	73	0	0
D5_No_abx_3	1820000	1360000	1530000	380000	584000	289000	1060000	827000	395000	182000	101000	392000	8810000	522000	606000	2040000	8250000	6480000	10900000	1220000	1220000	2050000	709000	1990000	722000	2590000	4130000	93500	3680000	9750000	2860000	1270000	215000000	5390000	14700000	8750000	2870000	11900000	107000000	3140000	12146	0	1537	0	150	2860	202	0	0
D6_No_abx_2	1860000	1670000	1990000	494000	511000	311000	850000	1060000	280000	177000	103000	484000	10900000	664000	1350000	4090000	8050000	10200000	22800000	1520000	1660000	2720000	694000	3880000	451000	1350000	6990000	117000	28600000	154000000	3140000	7060000	377000000	2740000	10500000	3970000	1120000	4850000	172000000	3310000	6801	0	1020	60	67	9913	387	43	0
D7_No_abx_2	1790000	1380000	952000	379000	495000	215000	849000	504000	249000	156000	90800	300000	7490000	425000	464000	1490000	8970000	3830000	4770000	2160000	925000	2030000	816000	1590000	538000	3340000	1510000	239000	2830000	4990000	3340000	3780000	238000000	19000000	9210000	14100000	12600000	23200000	128000000	3200000	4287	0	546	0	0	9065	96	0	0
D8_No_abx_3	1340000	1290000	1110000	256000	269000	245000	832000	500000	156000	73100	52600	248000	8960000	427000	579000	1390000	3190000	4460000	7880000	1650000	418000	2420000	378000	1370000	330000	2840000	2930000	308000	2290000	4650000	3510000	586000	320000000	6930000	19000000	9010000	7850000	21100000	260000000	3450000	6062	440	924	3	171	7083	196	0	0
D9_No_abx_1	1420000	1280000	1240000	203000	273000	155000	568000	538000	133000	65000	56600	265000	11100000	344000	720000	3810000	2660000	10800000	23300000	964000	1720000	2810000	763000	3230000	818000	4240000	7960000	65300	4310000	16800000	3240000	166000	305000000	3630000	15300000	4540000	1080000	4020000	218000000	3210000	6874	0	1558	0	183	6927	21	32	0
D10_No_abx_1	1480000	2520000	2030000	451000	726000	277000	705000	1540000	389000	122000	66400	608000	10800000	856000	755000	2160000	9730000	9870000	21000000	1080000	1600000	2610000	817000	4450000	573000	3400000	6980000	101000	43300000	150000000	2580000	2050000	317000000	9020000	5210000	2400000	2000000	3020000	105000000	3670000	4060	0	440	0	0	35	29	0	47
D11_No_abx_2	2040000	1630000	1670000	373000	641000	267000	721000	948000	195000	337000	147000	416000	9690000	1010000	631000	4520000	8390000	10900000	23200000	3470000	1650000	2490000	708000	3980000	816000	3680000	7320000	84100	16900000	143000000	3150000	8630000	381000000	3000000	11200000	3740000	909000	4480000	111000000	3640000	5270	0	327	0	0	4911	65	47	0
D1_CIP_2	1630000	1400000	2210000	1540000	23200000	480000	1440000	3120000	1010000	436000	95700	519000	12000000	3060000	1010000	3540000	6260000	14400000	27700000	4280000	2140000	3610000	888000	3830000	996000	5800000	9300000	384000	48200000	36500000	4800000	4000000	154000000	1800000	5290000	3350000	628000	5970000	206000000	3300000	1266	0	264	0	0	997	209	0	0
D2_CIP_1	2020000	1910000	1850000	965000	19700000	582000	1430000	779000	922000	1190000	200000	382000	10100000	3340000	878000	5590000	8340000	13100000	24000000	4140000	1850000	3130000	1550000	4020000	920000	4040000	7540000	491000	104000000	22600000	2210000	426000	115000000	2810000	2870000	2720000	922000	5330000	93500000	3760000	4073	0	652	239	0	26705	175	60	0
D3_CIP_1	1410000	1470000	1380000	775000	9620000	346000	1090000	2480000	532000	371000	88400	421000	10400000	2300000	1860000	5430000	9890000	13500000	25100000	3940000	1940000	3290000	1070000	3760000	816000	4570000	8420000	281000	3520000	14900000	2920000	143000	159000000	4370000	16000000	3590000	1080000	3850000	77100000	3610000	622	0	210	129	0	2379	0	13	0
D4_CIP_3	1520000	2230000	1790000	1020000	23600000	537000	1070000	1090000	455000	731000	120000	362000	13500000	3120000	1190000	6480000	13900000	19700000	30900000	5650000	2600000	4350000	1830000	4990000	1060000	6340000	10400000	513000	5360000	64700000	2930000	3190000	143000000	6630000	3560000	1760000	1660000	3970000	83200000	4360000	334	0	130	0	0	3353	69	0	0
D5_CIP_2	2520000	3820000	2360000	1580000	26000000	687000	1060000	1600000	1040000	1180000	273000	489000	10100000	2110000	1970000	4500000	10900000	12900000	23300000	4140000	1820000	2810000	1340000	5550000	902000	3880000	7090000	314000	5900000	21100000	2230000	97000	58400000	1810000	2460000	3420000	616000	6040000	97600000	3150000	44	0	34	0	7	19	23	5	0
D6_CIP_1	1370000	1440000	1720000	965000	6050000	414000	1480000	2040000	282000	136000	58900	420000	12800000	1020000	1550000	5900000	9660000	12400000	24700000	3280000	1960000	3300000	833000	3740000	508000	4390000	8400000	247000	25000000	74700000	3170000	82900	247000000	4670000	11600000	4220000	1740000	4810000	131000000	3500000	833	0	1728	35	135	8523	229	26	0
D7_CIP_3	1560000	2500000	1580000	703000	5570000	227000	1240000	536000	832000	197000	69700	451000	14600000	1010000	618000	7290000	12800000	16000000	28300000	2590000	2240000	4100000	1610000	4190000	1040000	5910000	10300000	478000	4200000	18500000	4000000	671000	231000000	19900000	3900000	2980000	4930000	4470000	147000000	2880000	398	0	233	0	0	785	0	0	0
D8_CIP_3	1780000	1760000	1760000	386000	573000	265000	1350000	1050000	304000	208000	91400	441000	13700000	722000	866000	6350000	7800000	13300000	25800000	2220000	1930000	3160000	1210000	3560000	909000	4150000	8720000	153000	11400000	60800000	2500000	1210000	285000000	6330000	9490000	4500000	2320000	5810000	190000000	3270000	642	22	757	0	6	4315	98	0	0
D9_CIP_2	1820000	2830000	1980000	392000	12100000	525000	1240000	1100000	684000	348000	80000	362000	12200000	2470000	2540000	6860000	12000000	14400000	27800000	4670000	2160000	3600000	1630000	4450000	1060000	4860000	8900000	484000	57900000	23400000	1760000	76900	218000000	3000000	2050000	3100000	1130000	4740000	215000000	2700000	187	0	69	0	28	1538	11	19	0
D10_CIP_1	1590000	3200000	1700000	1450000	28300000	514000	1480000	3680000	836000	271000	110000	735000	14200000	3330000	1670000	5730000	7950000	16600000	29500000	3890000	2530000	4020000	1550000	4710000	812000	5550000	9720000	533000	24000000	30500000	3770000	179000	175000000	5610000	4120000	2770000	1430000	4580000	103000000	3950000	112	0	101	0	0	273	8	11	7
D11_CIP_2	2010000	4690000	1870000	1400000	18500000	632000	1530000	1930000	459000	1630000	974000	677000	12100000	3170000	1570000	5970000	13200000	15500000	27100000	4720000	2120000	3470000	1740000	5540000	964000	4520000	8640000	390000	85800000	18700000	2600000	674000	137000000	3390000	4960000	2980000	973000	5420000	96500000	3700000	78	0	19	0	0	4087	0	0	0
[truncated: 25 more columns]
