# Supplementary material for: Antibiotics promote intestinal growth of carbapenem-resistant Enterobacteriaceae by enriching nutrients and depleting microbial metabolites
Source: Nat Commun. 2023 Aug 22;14:5094. doi: 10.1038/s41467-023-40872-z (PMC10444851; doi:10.1038/s41467-023-40872-z)
Supplement: Supplementary file 6 — Source Data File [file 41467_2023_40872_MOESM6_ESM.zip › Source Data/Figure S7.xlsx]

## Sheet: Figure S7
Sample	Arabinose	Fructose	Fucose	Galactose	Glucose	Mannose	Ribose	Xylose	N-acetylglucosamine	Maltose	Sucrose	Trehalose	Alanine	Arginine	Aspartate	Glutamate	Glycine	Isoleucine	Leucine	Lysine	Methionine	Phenylalanine	Proline	Threonine	Tryptophan	Tyrosine	Valine	Uracil	Succinate	Lactate	5-aminovalerate	Formate	Acetate	Propionate	Butyrate	Valerate	Isobutyrate	Isovalerate	Ethanol	Methanol	Bifidobacteriaceae	Atopobiaceae	Coriobacteriaceae	Coriobacteriales_Incertae_Sedis	Eggerthellaceae	Bacteroidaceae	Barnesiellaceae	Marinifilaceae	Muribaculaceae
D1_No_abx_2	2230000	1590000	2740000	527000	1120000	484000	1010000	973000	609000	749000	131000	537000	9280000	1410000	1340000	3070000	9390000	10000000	21900000	3560000	1270000	2510000	990000	3870000	892000	3810000	6420000	168000	30700000	231000000	2770000	5820000	366000000	1430000	3770000	3940000	700000	5850000	209000000	3460000	7129	0	667	0	0	3901	452	0	0
D2_No_abx_2	2280000	1620000	2260000	677000	1280000	457000	1190000	819000	513000	828000	133000	326000	8580000	1080000	644000	2700000	6980000	10400000	21900000	1470000	1510000	2420000	735000	3560000	841000	3340000	6600000	248000	14500000	179000000	3140000	2000000	355000000	3400000	4510000	2180000	1220000	4850000	112000000	3710000	8037	0	0	0	12	4403	313	0	0
D3_No_abx_3	1920000	1570000	1690000	461000	625000	306000	741000	1060000	213000	356000	118000	494000	9140000	1850000	2210000	4660000	7770000	10700000	23400000	3550000	1650000	2770000	704000	3760000	846000	4080000	6950000	63100	3560000	142000000	3080000	6590000	324000000	3630000	7980000	3620000	1080000	4120000	99300000	3860000	3319	0	477	16	0	900	0	0	0
D4_No_abx_3	1900000	1320000	1910000	338000	894000	226000	772000	514000	304000	793000	130000	237000	11000000	1840000	556000	3880000	9710000	11100000	23300000	3860000	1670000	2630000	815000	3570000	805000	4060000	6990000	191000	2970000	192000000	2510000	68000	254000000	12000000	5320000	3540000	2800000	3530000	75400000	4410000	2819	0	478	0	0	4946	73	0	0
D5_No_abx_3	1820000	1360000	1530000	380000	584000	289000	1060000	827000	395000	182000	101000	392000	8810000	522000	606000	2040000	8250000	6480000	10900000	1220000	1220000	2050000	709000	1990000	722000	2590000	4130000	93500	3680000	9750000	2860000	1270000	215000000	5390000	14700000	5890000	2870000	11900000	107000000	3140000	12146	0	1537	0	150	2860	202	0	0
D6_No_abx_2	1860000	1670000	1990000	494000	511000	311000	850000	1060000	280000	177000	103000	484000	10900000	664000	1350000	4090000	8050000	10200000	22800000	1520000	1660000	2720000	694000	3880000	451000	1350000	6990000	117000	28600000	154000000	3140000	7060000	377000000	2740000	10500000	2200000	1120000	4850000	172000000	3310000	6801	0	1020	60	67	9947	387	43	0
D7_No_abx_2	1790000	1380000	952000	379000	495000	215000	849000	504000	249000	156000	90800	300000	7490000	425000	464000	1490000	8970000	3830000	4770000	2160000	925000	2030000	816000	1590000	538000	3340000	1510000	239000	2830000	4990000	3340000	3780000	238000000	19000000	9210000	11800000	12600000	23200000	128000000	3200000	4287	0	546	0	0	9065	96	0	0
D8_No_abx_3	1340000	1290000	1110000	256000	269000	245000	832000	500000	156000	73100	52600	248000	8960000	427000	579000	1390000	3190000	4460000	7880000	1650000	418000	2420000	378000	1370000	330000	2840000	2930000	308000	2290000	4650000	3510000	586000	320000000	6930000	19000000	5190000	7850000	21100000	260000000	3450000	6062	440	924	3	173	7083	196	0	0
D9_No_abx_1	1420000	1280000	1240000	203000	273000	155000	568000	538000	133000	65000	56600	265000	11100000	344000	720000	3810000	2660000	10800000	23300000	964000	1720000	2810000	763000	3230000	818000	4240000	7960000	65300	4310000	16800000	3240000	166000	305000000	3630000	15300000	2130000	1080000	4020000	218000000	3210000	6874	0	1558	0	183	6946	21	32	0
D10_No_abx_1	1480000	2520000	2030000	451000	726000	277000	705000	1540000	389000	122000	66400	608000	10800000	856000	755000	2160000	9730000	9870000	21000000	1080000	1600000	2610000	817000	4450000	573000	3400000	6980000	101000	43300000	150000000	2580000	2050000	317000000	9020000	5210000	1740000	2000000	3020000	105000000	3670000	4060	35	440	0	0	35	29	0	47
D11_No_abx_2	2040000	1630000	1670000	373000	641000	267000	721000	948000	195000	337000	147000	416000	9690000	1010000	631000	4520000	8390000	10900000	23200000	3470000	1650000	2490000	708000	3980000	816000	3680000	7320000	84100	16900000	143000000	3150000	8630000	381000000	3000000	11200000	3700000	909000	4480000	111000000	3640000	5270	0	327	0	0	4880	65	47	0
D1_CRO_2	1990000	2150000	2510000	2050000	21300000	645000	1480000	3660000	1230000	377000	84900	590000	12700000	3470000	730000	7230000	12900000	16600000	29600000	1460000	2350000	3920000	2130000	4490000	1090000	5850000	9650000	522000	115000000	55800000	2390000	107000	154000000	2790000	2630000	2360000	899000	5400000	212000000	3600000	1935	0	234	0	0	1936	20	0	0
D2_CRO_2	1300000	1180000	1240000	303000	308000	131000	825000	493000	175000	94900	65900	176000	11200000	723000	399000	4750000	10800000	13500000	24100000	1300000	1880000	3160000	1520000	3260000	817000	4220000	8340000	246000	35000000	34700000	2440000	1040000	149000000	6550000	11900000	1950000	1560000	4210000	94900000	4580000	1630	0	0	0	54	23161	318	0	0
D3_CRO_1	1700000	2320000	1980000	1970000	21300000	446000	1930000	2690000	1300000	280000	98800	433000	13100000	3640000	654000	6750000	13500000	18100000	28200000	1780000	2430000	4020000	1970000	4230000	1030000	5870000	9940000	605000	116000000	24800000	2700000	71100	152000000	4190000	4150000	2040000	977000	3140000	70800000	4500000	1417	0	96	126	0	1296	0	0	0
D4_CRO_3	1250000	1330000	2640000	269000	3370000	297000	964000	1120000	601000	352000	76600	443000	13300000	828000	493000	2770000	14200000	16700000	27200000	1100000	2220000	3570000	1870000	4500000	926000	5560000	9270000	417000	123000000	214000000	1920000	72800	216000000	6240000	4930000	1710000	1610000	2830000	82800000	4040000	4677	0	231	0	279	3729	0	0	0
D5_CRO_3	2370000	3790000	2240000	1510000	15700000	551000	1360000	1340000	1160000	891000	188000	624000	9880000	2090000	1090000	4560000	12000000	12300000	23000000	3760000	1910000	3050000	1610000	3990000	908000	4030000	6990000	491000	133000000	22800000	2230000	99900	103000000	2930000	2300000	3750000	832000	4470000	98200000	3470000	247	0	60	0	24	5272	6	0	0
D6_CRO_1	1780000	3720000	2320000	2500000	18600000	599000	1560000	3870000	944000	337000	124000	510000	12600000	2180000	753000	6630000	13200000	14300000	27100000	1460000	2220000	3620000	1600000	4260000	866000	4780000	8460000	516000	84200000	45000000	2600000	82100	211000000	2860000	8930000	2560000	1090000	4450000	139000000	3360000	2190	0	889	32	76	7345	80	48	0
D7_CRO_3	1630000	1520000	1870000	416000	1540000	219000	863000	710000	539000	231000	104000	382000	6980000	652000	483000	5620000	13300000	5010000	5060000	1530000	731000	2080000	1410000	1920000	995000	3950000	1420000	218000	4650000	7950000	3870000	676000	115000000	12800000	12100000	27800000	11800000	25900000	141000000	3060000	3913	0	215	0	0	3092	49	0	0
D8_CRO_2	1840000	1830000	2230000	557000	1930000	383000	1450000	2500000	399000	243000	96800	559000	12300000	1100000	662000	7010000	11100000	14600000	26600000	2560000	2080000	3390000	1420000	3810000	941000	4360000	8790000	264000	45500000	94300000	2020000	933000	240000000	4940000	13000000	3320000	1570000	4930000	208000000	3580000	4016	3	232	0	25	3546	82	0	0
D9_CRO_3	1870000	2010000	2360000	901000	8940000	362000	1340000	1640000	517000	535000	107000	538000	12000000	1570000	965000	7630000	11800000	13600000	26000000	1380000	2180000	3470000	1990000	4330000	972000	1480000	8790000	440000	151000000	120000000	1810000	63500	125000000	3060000	3020000	1830000	1020000	3920000	204000000	2960000	662	0	55	0	24	19679	4	13	0
D10_CRO_1	1500000	2910000	1590000	1050000	13700000	563000	1300000	2460000	719000	178000	78500	752000	13300000	2450000	728000	2520000	15700000	17200000	27500000	2690000	2250000	3800000	2320000	3840000	895000	5470000	11000000	479000	25100000	21800000	1670000	1080000	216000000	14000000	6940000	2850000	3200000	3340000	98000000	4530000	795	135	133	0	0	15	0	0	0
D11_CRO_1	2140000	5250000	2390000	2170000	22500000	691000	1890000	3370000	873000	878000	559000	723000	12400000	3010000	1840000	6250000	13800000	16200000	28200000	4640000	2340000	3820000	1970000	5110000	1020000	5100000	8680000	507000	71800000	32000000	2510000	735000	129000000	2220000	4720000	4640000	637000	4870000	96900000	3880000	477	0	14	0	2	1581	6	2	0
[truncated: 26 more columns]
