# Supplementary material for: Antibiotics promote intestinal growth of carbapenem-resistant Enterobacteriaceae by enriching nutrients and depleting microbial metabolites
Source: Nat Commun. 2023 Aug 22;14:5094. doi: 10.1038/s41467-023-40872-z (PMC10444851; doi:10.1038/s41467-023-40872-z)
Supplement: Supplementary file 6 — Source Data File [file 41467_2023_40872_MOESM6_ESM.zip › Source Data/Figure S8.xlsx]

## Sheet: Figure S8
Sample	Arabinose	Fructose	Fucose	Galactose	Glucose	Mannose	Ribose	Xylose	N-acetylglucosamine	Maltose	Sucrose	Trehalose	Alanine	Arginine	Aspartate	Glutamate	Glycine	Isoleucine	Leucine	Lysine	Methionine	Phenylalanine	Proline	Threonine	Tryptophan	Tyrosine	Valine	Uracil	Succinate	Lactate	5-aminovalerate	Formate	Acetate	Propionate	Butyrate	Valerate	Isobutyrate	Isovalerate	Ethanol	Methanol	Bifidobacteriaceae	Atopobiaceae	Coriobacteriaceae	Coriobacteriales_Incertae_Sedis	Eggerthellaceae	Bacteroidaceae	Barnesiellaceae	Marinifilaceae	Muribaculaceae
D1_No_abx_2	2230000	1590000	2740000	527000	1120000	484000	1010000	973000	609000	749000	131000	537000	9280000	1410000	1340000	3070000	9390000	10000000	21900000	3560000	1270000	2510000	990000	3870000	892000	3810000	6420000	168000	30700000	231000000	2770000	5820000	366000000	1430000	3770000	3720000	700000	5850000	209000000	3460000	7129	0	667	0	0	3901	452	0	0
D2_No_abx_2	2280000	1620000	2260000	677000	1280000	457000	1190000	819000	513000	828000	133000	326000	8580000	1080000	644000	2700000	6980000	10400000	21900000	1470000	1510000	2420000	735000	3560000	841000	3340000	6600000	248000	14500000	179000000	3140000	2000000	355000000	3400000	4510000	3340000	1220000	4850000	112000000	3710000	8037	0	0	0	12	4373	313	0	0
D3_No_abx_3	1920000	1570000	1690000	461000	625000	306000	741000	1060000	213000	356000	118000	494000	9140000	1850000	2210000	4660000	7770000	10700000	23400000	3550000	1650000	2770000	704000	3760000	846000	4080000	6950000	63100	3560000	142000000	3080000	6590000	324000000	3630000	7980000	3190000	1080000	4120000	99300000	3860000	3319	0	477	16	0	941	0	0	0
D4_No_abx_3	1900000	1320000	1910000	338000	894000	226000	772000	514000	304000	793000	130000	237000	11000000	1840000	556000	3880000	9710000	11100000	23300000	3860000	1670000	2630000	815000	3570000	805000	4060000	6990000	191000	2970000	192000000	2510000	68000	254000000	12000000	5320000	2480000	2800000	3530000	75400000	4410000	2819	0	478	0	0	4926	73	0	0
D5_No_abx_3	1820000	1360000	1530000	380000	584000	289000	1060000	827000	395000	182000	101000	392000	8810000	522000	606000	2040000	8250000	6480000	10900000	1220000	1220000	2050000	709000	1990000	722000	2590000	4130000	93500	3680000	9750000	2860000	1270000	215000000	5390000	14700000	8750000	2870000	11900000	107000000	3140000	12146	0	1537	0	150	2860	202	0	0
D6_No_abx_2	1860000	1670000	1990000	494000	511000	311000	850000	1060000	280000	177000	103000	484000	10900000	664000	1350000	4090000	8050000	10200000	22800000	1520000	1660000	2720000	694000	3880000	451000	1350000	6990000	117000	28600000	154000000	3140000	7060000	377000000	2740000	10500000	3970000	1120000	4850000	172000000	3310000	6801	0	1020	60	67	9947	387	43	0
D7_No_abx_2	1790000	1380000	952000	379000	495000	215000	849000	504000	249000	156000	90800	300000	7490000	425000	464000	1490000	8970000	3830000	4770000	2160000	925000	2030000	816000	1590000	538000	3340000	1510000	239000	2830000	4990000	3340000	3780000	238000000	19000000	9210000	14100000	12600000	23200000	128000000	3200000	4287	0	546	0	0	9065	96	0	0
D8_No_abx_3	1340000	1290000	1110000	256000	269000	245000	832000	500000	156000	73100	52600	248000	8960000	427000	579000	1390000	3190000	4460000	7880000	1650000	418000	2420000	378000	1370000	330000	2840000	2930000	308000	2290000	4650000	3510000	586000	320000000	6930000	19000000	9010000	7850000	21100000	260000000	3450000	6062	440	924	3	173	7115	196	0	0
D9_No_abx_1	1420000	1280000	1240000	203000	273000	155000	568000	538000	133000	65000	56600	265000	11100000	344000	720000	3810000	2660000	10800000	23300000	964000	1720000	2810000	763000	3230000	818000	4240000	7960000	65300	4310000	16800000	3240000	166000	305000000	3630000	15300000	4540000	1080000	4020000	218000000	3210000	6874	0	1558	0	183	6961	21	32	0
D10_No_abx_1	1480000	2520000	2030000	451000	726000	277000	705000	1540000	389000	122000	66400	608000	10800000	856000	755000	2160000	9730000	9870000	21000000	1080000	1600000	2610000	817000	4450000	573000	3400000	6980000	101000	43300000	150000000	2580000	2050000	317000000	9020000	5210000	2400000	2000000	3020000	105000000	3670000	4060	59	440	0	0	35	29	0	47
D11_No_abx_2	2040000	1630000	1670000	373000	641000	267000	721000	948000	195000	337000	147000	416000	9690000	1010000	631000	4520000	8390000	10900000	23200000	3470000	1650000	2490000	708000	3980000	816000	3680000	7320000	84100	16900000	143000000	3150000	8630000	381000000	3000000	11200000	3740000	909000	4480000	111000000	3640000	5270	0	327	0	0	4911	65	47	0
D1_CAZ_3	1710000	1420000	2400000	1730000	13900000	349000	1150000	2150000	464000	230000	71600	397000	11300000	2840000	625000	7330000	7720000	14600000	25900000	1140000	2030000	3380000	1870000	4060000	957000	5380000	9200000	355000	92200000	64800000	1810000	1380000	159000000	2560000	9750000	3290000	924000	4510000	195000000	3630000	2798	0	276	0	0	5714	516	0	0
D2_CAZ_1	1930000	1600000	2230000	980000	12000000	415000	992000	798000	501000	546000	101000	275000	11300000	2060000	472000	7660000	12700000	14600000	25500000	2770000	1980000	3320000	1740000	3780000	887000	4520000	8560000	363000	77400000	22500000	2070000	1670000	106000000	6160000	14900000	3500000	1490000	4540000	110000000	4530000	264	0	0	0	36	21911	229	0	0
D3_CAZ_1	1760000	1800000	2060000	1560000	12500000	427000	1350000	1890000	483000	400000	117000	472000	11200000	2900000	1370000	6990000	12400000	15500000	27100000	4150000	2170000	3550000	1500000	3970000	978000	5220000	8550000	382000	3870000	77100000	2540000	2070000	187000000	5140000	12000000	2850000	1200000	3770000	76600000	4500000	2806	0	65	86	0	5169	0	0	0
D4_CAZ_2	1860000	2690000	2390000	931000	16900000	494000	1460000	671000	1070000	525000	131000	347000	11500000	2970000	1090000	6780000	13200000	16000000	27000000	4780000	2220000	3820000	1540000	4330000	1000000	5450000	8440000	370000	117000000	58500000	2580000	3270000	162000000	3140000	3310000	1650000	887000	3160000	75500000	4260000	2482	0	225	0	60	1345	61	0	0
D5_CAZ_1	2440000	2200000	2460000	1060000	9770000	472000	1350000	1260000	533000	901000	153000	521000	10300000	1470000	1120000	6440000	12300000	12000000	23700000	3910000	1790000	2820000	1470000	3990000	878000	4180000	7290000	224000	46800000	142000000	2150000	2100000	93900000	2160000	9870000	3350000	468000	4250000	108000000	3350000	0	0	0	0	0	2951	0	0	0
D6_CAZ_2	1740000	2510000	2170000	1650000	10800000	510000	1590000	2960000	454000	361000	129000	449000	11000000	1610000	687000	6100000	11200000	12100000	24300000	3870000	1900000	3100000	1340000	3850000	725000	4160000	7840000	353000	64200000	77500000	2430000	99600	216000000	2470000	15300000	4040000	896000	4680000	141000000	4140000	2312	0	372	37	100	7084	183	36	0
D7_CAZ_3	2110000	2630000	2220000	630000	7360000	304000	1050000	681000	776000	678000	134000	414000	12200000	1810000	609000	5270000	10900000	12500000	24300000	3670000	1850000	3230000	1210000	3970000	1010000	4530000	7140000	214000	45700000	111000000	3010000	84000	171000000	12600000	3030000	3360000	3380000	4840000	120000000	3280000	905	0	139	0	0	6741	67	0	0
D8_CAZ_3	1380000	1590000	1460000	323000	3190000	186000	688000	703000	217000	263000	68200	127000	10000000	775000	560000	6570000	10300000	12900000	24200000	1770000	1860000	2900000	1260000	2610000	816000	3540000	8350000	453000	3850000	40500000	1780000	268000	233000000	10300000	15000000	4670000	2710000	5630000	214000000	5480000	1327	56	167	0	135	9867	186	0	0
D9_CAZ_1	1440000	1510000	1880000	283000	812000	177000	886000	1550000	294000	93400	58200	361000	12000000	690000	651000	9070000	14000000	14300000	24700000	4000000	2060000	3450000	1980000	3350000	960000	4510000	9410000	386000	10100000	26100000	1350000	60900	133000000	7790000	16500000	3920000	2070000	3630000	220000000	3810000	216	0	43	0	354	15876	0	26	0
D10_CAZ_1	1480000	1510000	1340000	721000	6530000	328000	886000	2290000	237000	103000	58000	731000	11700000	1650000	1760000	7660000	13200000	13800000	24600000	4180000	1920000	3340000	1750000	3490000	788000	4590000	8900000	423000	3830000	47300000	2130000	308000	118000000	8120000	21200000	3490000	1740000	3000000	98100000	6890000	255	193	120	0	0	67	16	13	0
D11_CAZ_1	1970000	2370000	2170000	1280000	10000000	504000	1290000	1810000	481000	1410000	419000	724000	11100000	1870000	626000	7220000	13400000	14600000	26800000	4360000	2050000	3240000	1590000	4400000	979000	4920000	8740000	273000	58700000	46200000	2130000	2810000	123000000	2260000	17800000	3780000	563000	4480000	107000000	4010000	672	0	103	0	28	6197	88	73	0
[truncated: 26 more columns]
