# Supplementary material for: Antibiotics promote intestinal growth of carbapenem-resistant Enterobacteriaceae by enriching nutrients and depleting microbial metabolites
Source: Nat Commun. 2023 Aug 22;14:5094. doi: 10.1038/s41467-023-40872-z (PMC10444851; doi:10.1038/s41467-023-40872-z)
Supplement: Supplementary file 6 — Source Data File [file 41467_2023_40872_MOESM6_ESM.zip › Source Data/Figure S9.xlsx]

## Sheet: Figure S9
Sample	Arabinose	Fructose	Fucose	Galactose	Glucose	Mannose	Ribose	Xylose	N-acetylglucosamine	Maltose	Sucrose	Trehalose	Alanine	Arginine	Aspartate	Glutamate	Glycine	Isoleucine	Leucine	Lysine	Methionine	Phenylalanine	Proline	Threonine	Tryptophan	Tyrosine	Valine	Uracil	Succinate	Lactate	5-aminovalerate	Formate	Acetate	Propionate	Butyrate	Valerate	Isobutyrate	Isovalerate	Ethanol	Methanol	Bifidobacteriaceae	Atopobiaceae	Coriobacteriaceae	Coriobacteriales_Incertae_Sedis	Eggerthellaceae	Bacteroidaceae	Barnesiellaceae	Marinifilaceae	Muribaculaceae
D1_No_abx_2	2230000	1590000	2740000	527000	1120000	484000	1010000	973000	609000	749000	131000	537000	9280000	1410000	1340000	3070000	9390000	10000000	21900000	3560000	1270000	2510000	990000	3870000	892000	3810000	6420000	168000	30700000	231000000	2770000	5820000	366000000	1430000	3770000	3720000	700000	5850000	209000000	3460000	7129	0	667	0	0	3901	452	0	0
D2_No_abx_2	2280000	1620000	2260000	677000	1280000	457000	1190000	819000	513000	828000	133000	326000	8580000	1080000	644000	2700000	6980000	10400000	21900000	1470000	1510000	2420000	735000	3560000	841000	3340000	6600000	248000	14500000	179000000	3140000	2000000	355000000	3400000	4510000	3340000	1220000	4850000	112000000	3710000	8037	0	0	0	12	4373	313	7	0
D3_No_abx_3	1920000	1570000	1690000	461000	625000	306000	741000	1060000	213000	356000	118000	494000	9140000	1850000	2210000	4660000	7770000	10700000	23400000	3550000	1650000	2770000	704000	3760000	846000	4080000	6950000	63100	3560000	142000000	3080000	6590000	324000000	3630000	7980000	3190000	1080000	4120000	99300000	3860000	3319	0	477	16	0	941	0	3	0
D4_No_abx_3	1900000	1320000	1910000	338000	894000	226000	772000	514000	304000	793000	130000	237000	11000000	1840000	556000	3880000	9710000	11100000	23300000	3860000	1670000	2630000	815000	3570000	805000	4060000	6990000	191000	2970000	192000000	2510000	68000	254000000	12000000	5320000	2480000	2800000	3530000	75400000	4410000	2833	0	478	0	0	4926	73	0	0
D5_No_abx_3	1820000	1360000	1530000	380000	584000	289000	1060000	827000	395000	182000	101000	392000	8810000	522000	606000	2040000	8250000	6480000	10900000	1220000	1220000	2050000	709000	1990000	722000	2590000	4130000	93500	3680000	9750000	2860000	1270000	215000000	5390000	14700000	8750000	2870000	11900000	107000000	3140000	12146	0	1537	0	150	2860	202	0	0
D6_No_abx_2	1860000	1670000	1990000	494000	511000	311000	850000	1060000	280000	177000	103000	484000	10900000	664000	1350000	4090000	8050000	10200000	22800000	1520000	1660000	2720000	694000	3880000	451000	1350000	6990000	117000	28600000	154000000	3140000	7060000	377000000	2740000	10500000	3970000	1120000	4850000	172000000	3310000	6801	0	1020	60	67	9947	387	43	0
D7_No_abx_2	1790000	1380000	952000	379000	495000	215000	849000	504000	249000	156000	90800	300000	7490000	425000	464000	1490000	8970000	3830000	4770000	2160000	925000	2030000	816000	1590000	538000	3340000	1510000	239000	2830000	4990000	3340000	3780000	238000000	19000000	9210000	14100000	12600000	23200000	128000000	3200000	4287	0	546	0	0	9065	96	0	0
D8_No_abx_3	1340000	1290000	1110000	256000	269000	245000	832000	500000	156000	73100	52600	248000	8960000	427000	579000	1390000	3190000	4460000	7880000	1650000	418000	2420000	378000	1370000	330000	2840000	2930000	308000	2290000	4650000	3510000	586000	320000000	6930000	19000000	9010000	7850000	21100000	260000000	3450000	6062	440	924	3	173	7115	196	0	0
D9_No_abx_1	1420000	1280000	1240000	203000	273000	155000	568000	538000	133000	65000	56600	265000	11100000	344000	720000	3810000	2660000	10800000	23300000	964000	1720000	2810000	763000	3230000	818000	4240000	7960000	65300	4310000	16800000	3240000	166000	305000000	3630000	15300000	4540000	1080000	4020000	218000000	3210000	6874	0	1558	0	183	6961	21	32	0
D10_No_abx_1	1480000	2520000	2030000	451000	726000	277000	705000	1540000	389000	122000	66400	608000	10800000	856000	755000	2160000	9730000	9870000	21000000	1080000	1600000	2610000	817000	4450000	573000	3400000	6980000	101000	43300000	150000000	2580000	2050000	317000000	9020000	5210000	2400000	2000000	3020000	105000000	3670000	4068	59	440	0	0	56	29	0	47
D11_No_abx_2	2040000	1630000	1670000	373000	641000	267000	721000	948000	195000	337000	147000	416000	9690000	1010000	631000	4520000	8390000	10900000	23200000	3470000	1650000	2490000	708000	3980000	816000	3680000	7320000	84100	16900000	143000000	3150000	8630000	381000000	3000000	11200000	3740000	909000	4480000	111000000	3640000	5270	0	327	0	0	4928	65	47	0
D1_CTX_3	1820000	1670000	2640000	2140000	16500000	352000	1750000	2730000	609000	210000	66600	602000	12500000	2620000	830000	7220000	12300000	17300000	29200000	4150000	2180000	3940000	1920000	4840000	1080000	6070000	10400000	411000	73100000	117000000	1790000	5260000	173000000	2290000	5760000	2420000	709000	4750000	218000000	3710000	3122	0	861	0	0	4003	361	0	0
D2_CTX_2	2080000	2280000	2250000	1220000	18600000	521000	1530000	844000	1120000	544000	157000	404000	10300000	3050000	544000	5350000	11600000	13300000	23700000	1680000	1910000	3130000	1740000	3690000	895000	3970000	7680000	594000	136000000	26600000	2290000	269000	112000000	3380000	2430000	2110000	891000	4240000	114000000	3420000	1259	0	0	0	5	11379	15	7	0
D3_CTX_2	1270000	1230000	1500000	317000	1090000	266000	777000	1370000	219000	115000	61400	404000	11200000	1520000	469000	7620000	11500000	14900000	24200000	3490000	1950000	3410000	1630000	3500000	853000	4870000	8720000	431000	3770000	18600000	2090000	1250000	131000000	10400000	20400000	3620000	2380000	3180000	71800000	4770000	2714	0	41	136	0	26888	0	45	0
D4_CTX_2	1850000	2660000	2300000	976000	18000000	449000	1270000	744000	1030000	533000	132000	339000	11000000	3030000	744000	6390000	12500000	15500000	26100000	4540000	2150000	3640000	1470000	4070000	945000	5090000	7970000	314000	120000000	38500000	2600000	2770000	141000000	3250000	3580000	1730000	833000	3070000	72200000	4210000	1876	0	292	0	59	5207	156	0	0
D5_CTX_3	1910000	1830000	2420000	1010000	11100000	435000	1050000	1400000	488000	880000	154000	532000	11700000	1670000	1180000	6640000	12500000	12500000	24500000	1320000	1900000	3050000	1590000	4100000	918000	2520000	7960000	274000	25300000	105000000	2200000	2760000	96000000	4300000	12000000	3300000	965000	4080000	115000000	3610000	374	0	32	0	38	8172	32	0	0
D6_CTX_1	1520000	1630000	2090000	370000	1240000	372000	1100000	1370000	316000	128000	62800	362000	11100000	828000	617000	5870000	10200000	11400000	23100000	1690000	1730000	2890000	1230000	3790000	647000	1210000	7720000	288000	65400000	117000000	2280000	1130000	277000000	2480000	19100000	4830000	1090000	4580000	145000000	4510000	3744	0	327	46	119	9496	407	87	0
D7_CTX_1	1890000	1700000	1740000	617000	1340000	274000	1420000	565000	924000	294000	122000	436000	5460000	605000	518000	5540000	13700000	4840000	5570000	2040000	628000	1280000	1370000	2030000	1100000	3250000	1540000	262000	4680000	7410000	4390000	328000	120000000	16600000	11800000	28100000	13400000	27600000	147000000	2970000	1265	0	124	0	0	5231	49	0	0
D8_CTX_1	1480000	1370000	1230000	292000	273000	186000	497000	530000	146000	69800	37900	190000	10400000	422000	556000	2320000	9230000	9610000	17900000	1720000	431000	2780000	1130000	1260000	825000	3410000	6540000	383000	3570000	3820000	1820000	850000	202000000	15100000	18900000	9300000	5040000	12600000	198000000	5190000	1788	244	164	0	74	8500	190	0	0
D9_CTX_1	1350000	1330000	1280000	228000	319000	174000	1010000	1270000	154000	94900	51000	377000	11300000	755000	982000	7480000	12500000	12400000	23900000	898000	1870000	3130000	1750000	3240000	817000	4100000	8430000	272000	19700000	16200000	1450000	52900	152000000	7100000	18600000	3870000	1700000	4160000	209000000	3720000	62	0	60	0	61	13491	9	28	0
D10_CTX_3	1480000	1640000	1320000	716000	7750000	272000	999000	1140000	269000	121000	66300	838000	11900000	1780000	1780000	6770000	12000000	11400000	23100000	2080000	1800000	3140000	1580000	3920000	706000	3990000	7540000	326000	4110000	33400000	2550000	289000	187000000	14100000	11300000	2630000	3680000	3080000	99600000	5080000	947	215	224	0	47	244	41	10	53
D11_CTX_3	1780000	1740000	1970000	1020000	6480000	440000	1280000	1820000	413000	1100000	288000	735000	10700000	1730000	965000	6860000	12300000	13300000	24900000	4000000	1900000	3060000	1510000	3860000	904000	4610000	8170000	294000	59400000	27300000	1950000	1760000	101000000	2640000	21000000	3800000	664000	4170000	107000000	4190000	417	0	29	0	0	8969	143	71	0
[truncated: 26 more columns]
