# Supplementary material for: Antibiotics promote intestinal growth of carbapenem-resistant Enterobacteriaceae by enriching nutrients and depleting microbial metabolites
Source: Nat Commun. 2023 Aug 22;14:5094. doi: 10.1038/s41467-023-40872-z (PMC10444851; doi:10.1038/s41467-023-40872-z)
Supplement: Supplementary file 6 — Source Data File [file 41467_2023_40872_MOESM6_ESM.zip › Source Data/Table S1.xlsx]

## Sheet: Table S1
Donor	Formate (mM)	Acetate (mM)	Propionate (mM)	Butyrate (mM)	Valerate (mM)	Isobutyrate (mM)	Isovalerate (mM)	Lactate (mM)	5-aminovalerate (mM)	Ethanol (mM)
D1	0.08775	10.5411	5.68425	2.9393	1.6991	1.3065	1.24605	0.31525	0.6422	5.3781
D2	0.169	39.7859	11.0747	7.4022	3.27665	2.2646	2.14305	0.7865	0.89895	2.2035
D3	0.0689	72.4029	11.8658	20.6291	2.21975	0.89765	0.65	0.25545	0.37245	3.80835
D4	0.06825	122.73	34.6918	38.7523	2.66175	0.3289	0.47515	0.3913	0.2899	7.60045
D5	0.10985	51.8161	17.5162	15.4915	2.0553	1.5951	1.3039	0.68315	0.6045	8.6294
D6	0.0832	95.6521	16.0843	17.1405	3.3618	1.625	1.2922	0.53365	0.7917	0.63505
D7	0.0975	63.321	11.7851	12.0191	2.49535	1.46965	1.2883	0.6721	0.9048	59.618
D8	0.12415	59.7422	12.3877	18.9644	5.3521	3.1538	3.00885	1.19535	0.7852	16.2767
D9	0.12415	94.5191	28.7085	30.4713	12.0068	5.2793	4.5526	0.96525	1.09135	8.78345
D10	0.12805	51.6964	21.868	10.5488	0.52195	2.88665	3.1356	0.67795	4.1535	6.3258
D11	0.10205	52.908	7.7844	8.28555	3.93705	1.88825	1.72835	0.7969	1.35135	2.93085
D12	0.1196	53.846	13.7683	13.9074	4.4538	3.7206	3.1915	0.71045	0.86385	3.3124
