# Supplementary material for: Antibiotics promote intestinal growth of carbapenem-resistant Enterobacteriaceae by enriching nutrients and depleting microbial metabolites
Source: Nat Commun. 2023 Aug 22;14:5094. doi: 10.1038/s41467-023-40872-z (PMC10444851; doi:10.1038/s41467-023-40872-z)
Supplement: Supplementary file 6 — Source Data File [file 41467_2023_40872_MOESM6_ESM.zip › Source Data/Table S2.xlsx]

## Sheet: Table S2
Chose concentrations to test based off of values obtained in Table 1:
Metabolite	Lowest concentration (mM)	Average concentration (mM)	Highest concentration (mM)
Formate	0.07	0.11	0.17
Acetate	10.54	64.08	122.73
Propionate	5.68	16.1	34.69
Butyrate	2.94	16.38	38.75
Valerate	0.52	3.67	12.01
Isobutyrate	0.33	2.2	5.28
Isovalerate	0.48	2	4.55
Lactate	0.26	0.67	1.2
5-aminovalerate	0.29	1.06	4.15
Ethanol	0.64	10.46	59.62
