# Supplementary material for: Antibiotics promote intestinal growth of carbapenem-resistant Enterobacteriaceae by enriching nutrients and depleting microbial metabolites
Source: Nat Commun. 2023 Aug 22;14:5094. doi: 10.1038/s41467-023-40872-z (PMC10444851; doi:10.1038/s41467-023-40872-z)
Supplement: Supplementary file 6 — Source Data File [file 41467_2023_40872_MOESM6_ESM.zip › Source Data/Table S4.xlsx]

## Sheet: MIC breakpoints
Strain	Meropenem MICs, mg/L				Imipenem MICs, mg/L				Ertapenem MICs, mg/L				TZP MICs, mg/L
	Rep 1	Rep 2	Rep 3	Rep 4	Rep 1	Rep 2	Rep 3	Rep 4	Rep 1	Rep 2	Rep 3	Rep 4	Rep 1	Rep 2	Rep 3	Rep 4
E. coli ST617	64	64	64	64	16	16	16	16	128	128	128	128	>128	>128	>128	>128
K. pneumoniae ST1026	8	8	16	8	4	4	4	2	32	16	32	16	>128	>128	128	>128
E. hormaechei ST278	16	8	16	16	4	8	8	4	16	32	32	32	>128	>128	>128	>128
E. coli ST167	64	64	64	64	16	16	64	32	64	64	128	128	>128	>128	>128	>128
E. coli ST410	2	2	2	2	2	4	4	2	8	16	8	8	>128	>128	>128	>128
K. pneumoniae ST258	>128	>128	>128	>128	128	128	128	128	>128	>128	>128	>128	>128	>128	>128	>128
K. pneumoniae ST11	128	128	128	128	64	128	128	>128	>128	>128	>128	>128	>128	>128	>128	>128

## Sheet: Raw ODs
Rep 1														Rep 2														Rep 3														Rep 4
Strain	MEM concentration (mg/L)													Strain	MEM concentration (mg/L)													Strain	MEM concentration (mg/L)													Strain	MEM concentration (mg/L)
	128	64	32	16	8	4	2	1	0.5	0.25	0.125	0			128	64	32	16	8	4	2	1	0.5	0.25	0.125	0			128	64	32	16	8	4	2	1	0.5	0.25	0.125	0			128	64	32	16	8	4	2
E. coli ST617	0.024	0.024	0.503	0.49	0.52	0.641	0.8	0.789	0.812	0.772	0.89	0.764		E. coli ST617	0.039	0.042	0.732	0.528	0.552	0.685	1.04	1.059	1.069	1.071	1.13	1.121		E. coli ST617	0.04	0.041	0.553	0.507	0.468	0.57	0.68	0.727	0.792	0.774	0.78	0.924		E. coli ST617	0.04	0.041	0.511	0.579	0.583	0.703	0.887
K. pneumoniae ST1026	0.022	0.021	0.022	0.026	0.035	0.328	0.442	0.479	0.474	0.553	0.601	0.64		K. pneumoniae ST1026	0.04	0.045	0.044	0.114	0.054	0.624	0.62	0.634	0.646	0.823	1.081	1.313		K. pneumoniae ST1026	0.037	0.038	0.038	0.054	0.548	0.599	0.687	0.675	0.699	0.757	0.735	0.676		K. pneumoniae ST1026	0.037	0.04	0.04	0.041	0.047	0.532	0.522
E. hormaechei ST278	0.021	0.021	0.02	0.022	0.665	0.803	0.863	0.912	0.872	1.012	1.1	1.115		E. hormaechei ST278	0.04	0.042	0.043	0.048	0.042	0.552	0.926	1.008	0.928	0.88	1.241	1.338		E. hormaechei ST278	0.039	0.038	0.042	0.043	1.039	1.072	1.029	1.169	1.073	1.251	1.326	1.264		E. hormaechei ST278	0.037	0.04	0.038	0.044	1.065	1.149	1.179
E. coli ST167	0.018	0.017	0.333	0.335	0.308	0.289	0.288	0.33	0.457	0.538	0.514	0.536		E. coli ST167	0.034	0.041	0.531	0.437	0.42	0.433	0.421	0.598	0.75	0.823	0.83	0.904		E. coli ST167	0.038	0.045	0.361	0.358	0.368	0.35	0.418	0.538	0.636	0.666	0.613	0.551		E. coli ST167	0.037	0.041	0.342	0.376	0.364	0.365	0.423
E. coli ST410	0.02	0.021	0.021	0.022	0.038	0.026	0.029	0.406	0.418	0.479	0.782	1.321		E. coli ST410	0.037	0.045	0.053	0.056	0.06	0.06	0.077	0.528	0.533	0.51	0.849	0.987		E. coli ST410	0.036	0.046	0.054	0.057	0.05	0.065	0.055	0.543	0.554	0.469	0.616	0.95		E. coli ST410	0.037	0.04	0.04	0.041	0.044	0.04	0.052
K. pneumoniae ST258	0.223	0.369	0.485	0.712	0.688	0.694	0.665	0.671	0.682	0.721	0.688	0.708		K. pneumoniae ST258	0.32	0.491	0.544	0.77	0.775	0.848	0.755	0.752	0.785	0.843	0.936	1.116		K. pneumoniae ST258	0.394	0.509	0.625	0.972	1.124	1.042	0.996	1.022	1.101	0.999	0.922	0.897		K. pneumoniae ST258	0.308	0.479	0.569	0.848	0.926	0.885	1.03
K. pneumoniae ST11	0.018	0.128	0.368	0.355	0.342	0.421	0.632	0.714	0.74	0.774	0.633	0.659		K. pneumoniae ST11	0.037	0.387	0.592	0.524	0.539	0.566	0.763	1.041	1.028	1.01	1.065	1.19		K. pneumoniae ST11	0.047	0.447	0.589	0.592	0.57	0.62	0.802	0.948	0.997	0.97	0.896	0.943		K. pneumoniae ST11	0.042	0.467	0.528	0.521	0.513	0.614	0.858
Sterile blank	0.018	0.019	0.02	0.021	0.022	0.022	0.021	0.024	0.022	0.022	0.023	0.022		Sterile blank	0.037	0.037	0.038	0.039	0.04	0.04	0.039	0.039	0.042	0.038	0.044	0.041		Sterile blank	0.038	0.042	0.041	0.041	0.039	0.04	0.044	0.038	0.041	0.043	0.042	0.042		Sterile blank	0.038	0.039	0.043	0.043	0.039	0.073	0.041
Strain	IPM concentration (mg/L)													Strain	IPM concentration (mg/L)													Strain	IPM concentration (mg/L)													Strain	IPM concentration (mg/L)
	128	64	32	16	8	4	2	1	0.5	0.25	0.125	0			128	64	32	16	8	4	2	1	0.5	0.25	0.125	0			128	64	32	16	8	4	2	1	0.5	0.25	0.125	0			128	64	32	16	8	4	2
E. coli ST617	0.028	0.021	0.029	0.029	0.689	0.656	0.799	0.848	0.855	0.858	0.865	0.842		E. coli ST617	0.042	0.046	0.044	0.044	0.95	1.069	1.134	1.126	1.137	1.14	1.102	1.241		E. coli ST617	0.042	0.043	0.041	0.039	0.629	0.627	0.724	0.753	0.679	0.699	0.702	0.776		E. coli ST617	0.041	0.038	0.04	0.04	0.932	1.021	1.178
K. pneumoniae ST1026	0.025	0.025	0.026	0.027	0.025	0.028	0.416	0.594	0.703	0.765	0.823	0.768		K. pneumoniae ST1026	0.043	0.044	0.045	0.045	0.045	0.045	0.735	0.83	0.902	0.899	0.858	1.281		K. pneumoniae ST1026	0.037	0.041	0.039	0.041	0.036	0.042	0.676	0.701	0.711	0.644	0.673	0.633		K. pneumoniae ST1026	0.039	0.036	0.038	0.039	0.038	0.037	0.04
E. hormaechei ST278	0.026	0.027	0.025	0.026	0.026	0.026	0.847	0.83	0.939	1.007	1.076	1.136		E. hormaechei ST278	0.041	0.044	0.043	0.045	0.042	1.158	1.068	1.222	1.323	1.367	1.35	1.397		E. hormaechei ST278	0.038	0.041	0.035	0.039	0.037	1.04	1.145	1.231	1.352	1.308	1.205	1.132		E. hormaechei ST278	0.037	0.038	0.039	0.037	0.037	0.071	1.113
E. coli ST167	0.024	0.024	0.024	0.022	0.458	0.458	0.605	0.624	0.662	0.691	0.726	0.715		E. coli ST167	0.043	0.042	0.039	0.042	0.529	0.717	0.766	0.784	0.777	0.692	0.695	0.908		E. coli ST167	0.038	0.043	0.44	0.52	0.653	0.613	0.599	0.582	0.683	0.554	0.462	0.494		E. coli ST167	0.042	0.041	0.039	0.639	0.519	0.658	0.736
E. coli ST410	0.025	0.025	0.027	0.026	0.026	0.025	0.027	0.534	0.507	0.604	1.109	1.307		E. coli ST410	0.042	0.042	0.051	0.048	0.045	0.045	0.501	0.463	0.522	0.699	0.678	0.992		E. coli ST410	0.052	0.059	0.049	0.048	0.05	0.046	0.408	0.421	0.433	0.484	0.837	1.328		E. coli ST410	0.041	0.041	0.038	0.041	0.043	0.048	0.047
K. pneumoniae ST258	0.024	0.408	0.436	0.483	0.52	0.735	0.925	0.914	0.907	0.926	0.964	0.984		K. pneumoniae ST258	0.041	0.376	0.42	0.493	0.502	0.72	0.773	0.761	0.822	0.835	0.889	1.119		K. pneumoniae ST258	0.041	0.493	0.499	0.55	0.571	0.804	0.806	0.801	0.782	0.761	0.735	0.765		K. pneumoniae ST258	0.042	0.646	0.449	0.607	0.698	0.878	1.05
K. pneumoniae ST11	0.024	0.023	0.579	0.659	0.654	0.71	0.797	0.809	0.799	0.825	0.891	0.857		K. pneumoniae ST11	0.043	0.452	0.613	0.673	0.743	0.789	0.92	0.912	0.898	0.888	0.93	1.234		K. pneumoniae ST11	0.041	0.46	0.629	0.635	0.757	0.659	0.881	0.91	1.029	0.797	0.757	0.797		K. pneumoniae ST11	0.328	0.627	0.751	0.761	0.846	0.908	0.984
Sterile blank	0.022	0.022	0.021	0.022	0.024	0.022	0.022	0.022	0.022	0.024	0.024	0.025		Sterile blank	0.044	0.042	0.043	0.042	0.041	0.041	0.058	0.048	0.042	0.04	0.042	0.04		Sterile blank	0.039	0.039	0.039	0.038	0.037	0.043	0.042	0.038	0.041	0.039	0.043	0.043		Sterile blank	0.04	0.037	0.042	0.041	0.038	0.045	0.052
Strain	ETP concentration (mg/L)													Strain	ETP concentration (mg/L)													Strain	ETP concentration (mg/L)													Strain	ETP concentration (mg/L)
	128	64	32	16	8	4	2	1	0.5	0.25	0.125	0			128	64	32	16	8	4	2	1	0.5	0.25	0.125	0			128	64	32	16	8	4	2	1	0.5	0.25	0.125	0			128	64	32	16	8	4	2
E. coli ST617	0.028	0.457	0.56	0.663	0.774	0.769	0.741	0.718	0.73	0.726	0.801	0.812		E. coli ST617	0.042	0.602	1.029	0.987	1.144	1.111	1.109	1.125	1.126	1.117	1.077	1.231		E. coli ST617	0.04	0.714	0.818	0.913	1.007	0.962	0.954	1.028	0.987	1.008	0.955	1.131		E. coli ST617	0.037	0.579	0.783	1.039	1.03	1.022	0.993
K. pneumoniae ST1026	0.027	0.025	0.026	0.433	0.462	0.474	0.595	0.604	0.566	0.633	0.632	0.698		K. pneumoniae ST1026	0.038	0.04	0.044	0.059	0.538	0.689	0.733	0.708	0.801	0.919	1.022	1.336		K. pneumoniae ST1026	0.038	0.039	0.044	0.52	0.652	0.71	0.747	0.773	0.712	0.933	0.98	0.911		K. pneumoniae ST1026	0.034	0.037	0.038	0.044	0.465	0.595	0.581
E. hormaechei ST278	0.026	0.026	0.026	0.026	0.321	0.591	0.927	0.941	1.05	1.114	1.094	1.068		E. hormaechei ST278	0.037	0.043	0.041	0.415	0.81	1.149	1.274	1.21	1.31	1.366	1.413	1.399		E. hormaechei ST278	0.037	0.039	0.041	0.626	0.943	1.158	1.15	1.212	1.359	1.402	1.484	1.464		E. hormaechei ST278	0.038	0.039	0.039	0.877	0.977	1.095	1.149
E. coli ST167	0.024	0.022	0.361	0.347	0.347	0.381	0.503	0.543	0.577	0.617	0.583	0.596		E. coli ST167	0.037	0.038	0.363	0.372	0.354	0.519	0.623	0.672	0.678	0.735	0.825	0.993		E. coli ST167	0.044	0.487	0.349	0.371	0.403	0.533	0.653	0.724	0.743	0.772	0.799	0.82		E. coli ST167	0.038	0.301	0.341	0.416	0.329	0.486	0.605
E. coli ST410	0.026	0.026	0.024	0.026	0.022	0.383	0.942	1.007	0.844	0.771	0.773	1.073		E. coli ST410	0.037	0.038	0.046	0.046	0.715	0.57	0.658	0.754	0.721	0.806	0.853	0.99		E. coli ST410	0.042	0.036	0.057	0.074	0.041	0.602	0.806	0.831	0.924	0.769	0.919	0.827		E. coli ST410	0.035	0.041	0.036	0.037	0.041	0.364	0.597
K. pneumoniae ST258	0.349	0.532	0.703	0.755	0.783	0.811	0.764	0.799	0.767	0.779	0.745	0.841		K. pneumoniae ST258	0.529	0.662	1.029	0.98	0.993	1.016	0.991	1.07	1.048	1.072	1.162	1.222		K. pneumoniae ST258	0.687	0.969	1.037	1.12	1.081	1.066	1.082	1.107	1.097	1.086	1.125	1.216		K. pneumoniae ST258	0.636	0.829	1.029	1.069	1.059	1.167	1.187
K. pneumoniae ST11	0.229	0.294	0.404	0.418	0.575	0.683	0.777	0.778	0.803	0.796	0.693	0.709		K. pneumoniae ST11	0.523	0.385	0.702	0.619	0.84	0.993	1.063	1.065	1.031	1.056	1.128	1.27		K. pneumoniae ST11	0.432	0.572	0.623	0.644	0.73	0.883	0.975	1.003	0.989	0.975	1.064	1.115		K. pneumoniae ST11	0.419	0.465	0.505	0.51	0.678	0.942	1.042
Sterile blank	0.021	0.023	0.022	0.022	0.024	0.022	0.024	0.024	0.024	0.02	0.023	0.026		Sterile blank	0.036	0.037	0.043	0.038	0.041	0.041	0.037	0.036	0.039	0.04	0.041	0.043		Sterile blank	0.043	0.041	0.04	0.044	0.044	0.041	0.042	0.041	0.041	0.044	0.044	0.04		Sterile blank	0.035	0.036	0.037	0.037	0.039	0.036	0.037
Strain	TZP concentration (mg/L)													Strain	TZP concentration (mg/L)													Strain	TZP concentration (mg/L)													Strain	TZP concentration (mg/L)
	128	64	32	16	8	4	2	1	0.5	0.25	0.125	0			128	64	32	16	8	4	2	1	0.5	0.25	0.125	0			128	64	32	16	8	4	2	1	0.5	0.25	0.125	0			128	64	32	16	8	4	2
E. coli ST617	0.649	0.718	0.71	0.736	0.746	0.79	0.751	0.74	0.74	0.74	0.762	0.813		E. coli ST617	0.741	0.831	0.918	0.999	0.968	1.048	1.038	1.069	1.056	1.061	1.071	1.094		E. coli ST617	0.555	0.735	0.808	0.839	0.843	0.806	0.781	0.828	0.826	0.804	0.858	0.92		E. coli ST617	0.669	0.736	0.797	0.788	0.806	0.776	0.787
K. pneumoniae ST1026	0.386	0.407	0.469	0.705	0.562	0.628	0.669	0.655	0.659	0.674	0.67	0.696		K. pneumoniae ST1026	0.456	0.514	0.64	0.562	0.796	0.783	0.834	0.873	0.878	0.901	0.987	1.21		K. pneumoniae ST1026	0.044	0.387	0.465	0.523	0.746	0.607	0.737	0.822	0.742	0.839	0.876	0.642		K. pneumoniae ST1026	0.228	0.412	0.445	0.472	0.608	0.716	0.672
E. hormaechei ST278	0.546	0.667	0.727	1.049	1.089	1.119	1.102	1.125	1.096	1.089	1.121	1.035		E. hormaechei ST278	0.609	0.874	0.969	1.204	1.214	1.22	1.234	1.248	1.26	1.266	1.263	1.25		E. hormaechei ST278	0.365	0.671	0.844	0.874	1.174	1.235	1.247	1.276	1.204	1.237	1.312	1.233		E. hormaechei ST278	0.706	0.899	1.194	1.297	1.385	1.377	1.383
E. coli ST167	0.45	0.464	0.55	0.544	0.542	0.622	0.564	0.547	0.58	0.601	0.669	0.627		E. coli ST167	0.533	0.624	0.65	0.635	0.615	0.703	0.67	0.665	0.695	0.701	0.778	0.92		E. coli ST167	0.504	0.663	0.665	0.695	0.716	0.711	0.738	0.736	0.724	0.72	0.607	0.556		E. coli ST167	0.446	0.479	0.561	0.563	0.577	0.585	0.607
E. coli ST410	0.449	0.895	0.844	0.86	0.761	0.758	0.779	0.78	0.882	0.808	0.823	1.025		E. coli ST410	0.421	0.677	0.703	0.747	0.766	0.759	0.699	0.8	0.738	0.758	0.845	0.924		E. coli ST410	0.372	0.548	0.712	0.846	0.911	0.818	1.333	0.789	0.75	0.721	0.711	0.731		E. coli ST410	0.332	0.693	0.925	1.091	1.155	0.764	1.058
K. pneumoniae ST258	0.659	0.917	0.894	0.825	0.824	0.825	0.845	0.819	0.813	0.797	0.795	0.769		K. pneumoniae ST258	0.826	1.018	0.911	0.914	0.98	0.977	0.97	0.998	0.978	0.977	0.985	1.085		K. pneumoniae ST258	0.758	1.112	0.994	1.028	1.039	1.04	1.051	1.063	1.012	1.099	0.997	0.912		K. pneumoniae ST258	0.707	1.096	0.998	0.999	0.978	0.957	1.061
K. pneumoniae ST11	0.624	0.718	0.77	0.732	0.717	0.721	0.746	0.719	0.745	0.751	0.72	0.728		K. pneumoniae ST11	0.981	0.973	0.901	0.901	0.931	0.916	0.94	0.968	0.967	0.948	0.971	1.195		K. pneumoniae ST11	0.612	0.747	0.89	0.943	0.933	0.939	0.968	0.961	0.967	0.936	0.858	0.913		K. pneumoniae ST11	0.734	1.021	0.94	0.859	0.843	0.918	0.902
Sterile blank	0.018	0.02	0.019	0.02	0.021	0.021	0.019	0.02	0.02	0.019	0.019	0.022		Sterile blank	0.037	0.039	0.041	0.042	0.044	0.04	0.038	0.042	0.044	0.043	0.042	0.041		Sterile blank	0.039	0.036	0.039	0.04	0.039	0.045	0.042	0.041	0.041	0.043	0.07	0.041		Sterile blank	0.039	0.037	0.041	0.041	0.044	0.041	0.038
[truncated: 5 more columns]
