# Supplementary material for: Antibiotics promote intestinal growth of carbapenem-resistant Enterobacteriaceae by enriching nutrients and depleting microbial metabolites
Source: Nat Commun. 2023 Aug 22;14:5094. doi: 10.1038/s41467-023-40872-z (PMC10444851; doi:10.1038/s41467-023-40872-z)
Supplement: Supplementary file 6 — Source Data File [file 41467_2023_40872_MOESM6_ESM.zip › Source Data/Table S5.xlsx]

## Sheet: Table S5
Sample	Age	Sex	Formate	Acetate	Propionate	Butyrate	Valerate	Isobutyrate	Isovalerate	Lactate	5-aminovalerate	Ethanol
D1_No_abx_2	33	Female	5820000	366000000	1430000	3770000	3720000	700000	5850000	231000000	2770000	209000000
D2_No_abx_2	24	Male	2000000	355000000	3400000	4510000	3340000	1220000	4850000	179000000	3140000	112000000
D3_No_abx_3	36	Male	6590000	324000000	3630000	7980000	3190000	1080000	4120000	142000000	3080000	99300000
D4_No_abx_3	22	Male	68000	254000000	12000000	5320000	2480000	2800000	3530000	192000000	2510000	75400000
D5_No_abx_3	25	Female	1270000	215000000	5390000	14700000	8750000	2870000	11900000	9750000	2860000	107000000
D6_No_abx_2	34	Male	7060000	377000000	2740000	10500000	3970000	1120000	4850000	154000000	3140000	172000000
D7_No_abx_2	36	Male	3780000	238000000	19000000	9210000	14100000	12600000	23200000	4990000	3340000	128000000
D8_No_abx_3	26	Male	586000	320000000	6930000	19000000	9010000	7850000	21100000	4650000	3510000	260000000
D9_No_abx_1	24	Female	166000	305000000	3630000	15300000	4540000	1080000	4020000	16800000	3240000	218000000
D10_No_abx_1	61	Female	2050000	317000000	9020000	5210000	2400000	2000000	3020000	150000000	2580000	105000000
D11_No_abx_2	23	Female	8630000	381000000	3000000	11200000	3740000	909000	4480000	143000000	3150000	111000000
