# Supplementary material for: Antibiotics promote intestinal growth of carbapenem-resistant Enterobacteriaceae by enriching nutrients and depleting microbial metabolites
Source: Nat Commun. 2023 Aug 22;14:5094. doi: 10.1038/s41467-023-40872-z (PMC10444851; doi:10.1038/s41467-023-40872-z)
Supplement: Supplementary file 6 — Source Data File [file 41467_2023_40872_MOESM6_ESM.zip › Source Data/Table S6.xlsx]

## Sheet: Table S6
Sample	Age	Sex	Bifidobacteriaceae	Atopobiaceae	Coriobacteriaceae	Coriobacteriales Incertae Sedis	Eggerthellaceae	Bacteroidaceae	Barnesiellaceae	Marinifilaceae	Muribaculaceae	Prevotellaceae	Rikenellaceae	Tannerellaceae	Desulfovibrionaceae	Erysipelatoclostridiaceae	Erysipelotrichaceae	Lactobacillaceae	Streptococcaceae	Christensenellaceae	Clostridiaceae	Lachnospiraceae	Monoglobaceae	[Eubacterium] coprostanoligenes group	Butyricicoccaceae	Oscillospiraceae	Ruminococcaceae	UCG-010	Peptostreptococcaceae	Acidaminococcaceae	Selenomonadaceae	Veillonellaceae	Sutterellaceae	Enterobacteriaceae	Akkermansiaceae	Unclassified	ASV other
D1_No_abx_2	33	Female	7129	0	666	0	0	3894	452	0	0	0	314	137	0	12	0	57	20	0	0	1738	11	0	60	421	1800	0	115	1086	0	625	730	0	0	0	962
D2_No_abx_2	24	Male	8037	0	0	0	0	4333	313	0	0	0	108	258	0	39	0	0	31	0	0	2184	27	62	76	451	1400	0	21	277	0	0	1588	2465	54	0	1482
D3_No_abx_3	36	Male	3319	0	477	16	0	900	0	0	0	742	0	121	0	63	267	0	89	0	11	2294	0	0	65	3	1344	0	18	0	0	157	45	5	0	0	908
D4_No_abx_3	22	Male	2818	0	478	0	0	4927	73	0	0	23621	0	68	0	259	0	24	27	0	0	1311	59	0	91	20	1193	0	34	1087	29208	3691	491	0	0	0	606
D5_No_abx_3	25	Female	12146	0	1537	0	150	2859	202	0	0	682	231	0	46	0	214	1075	324	127	87	1963	46	116	0	219	1312	0	87	572	7309	11366	1098	2722	0	46	139
D6_No_abx_2	34	Male	6801	0	1020	60	67	9913	388	43	0	0	1340	417	93	24	0	0	42	55	102	4931	66	0	863	841	5617	23	157	224	0	498	281	0	0	272	1697
D7_No_abx_2	36	Male	4287	0	546	0	0	9066	96	0	0	4494	165	1107	0	66	0	0	42	0	0	1317	36	0	0	9	354	0	0	2595	36962	8532	693	0	0	42	405
D8_No_abx_3	26	Male	6063	440	924	3	171	7082	196	0	0	3161	148	131	0	4057	0	0	60	0	114	5112	179	92	135	197	5615	0	0	2268	6700	2764	70	10	0	113	1359
D9_No_abx_1	24	Female	6874	0	1558	0	183	6927	21	32	0	44	375	345	0	918	8521	0	29	0	28	5426	14	0	6	306	4659	0	64	461	0	0	78	4555	355	50	2150
D10_No_abx_1	61	Female	4060	13	440	0	0	35	29	0	47	23011	93	292	25	1305	123	0	0	0	0	2366	0	92	118	15	1245	0	93	3286	0	398	381	0	0	10	1205
D11_No_abx_2	23	Female	5270	0	327	0	0	4879	65	47	0	1	87	304	13	43	0	0	75	0	0	4208	89	37	331	38	3905	0	106	0	0	367	807	0	0	0	1893
