# Supplementary material for: Antibiotics promote intestinal growth of carbapenem-resistant Enterobacteriaceae by enriching nutrients and depleting microbial metabolites
Source: Nat Commun. 2023 Aug 22;14:5094. doi: 10.1038/s41467-023-40872-z (PMC10444851; doi:10.1038/s41467-023-40872-z)
Supplement: Supplementary file 6 — Source Data File [file 41467_2023_40872_MOESM6_ESM.zip › Source Data/Table S7.xlsx]

## Sheet: Table S7
Donor	Age	Sex	Formate (mM)	Acetate (mM)	Propionate (mM)	Butyrate (mM)	Valerate (mM)	Isobutyrate (mM)	Isovalerate (mM)	Lactate (mM)	5-aminovalerate (mM)	Ethanol (mM)
D1	34	Female	0.08775	10.5411	5.68425	2.9393	1.6991	1.3065	1.24605	0.31525	0.6422	5.3781
D2	30	Male	0.169	39.7859	11.0747	7.4022	3.27665	2.2646	2.14305	0.7865	0.89895	2.2035
D3	23	Female	0.0689	72.4029	11.8658	20.6291	2.21975	0.89765	0.65	0.25545	0.37245	3.80835
D4	36	Male	0.06825	122.73	34.6918	38.7523	2.66175	0.3289	0.47515	0.3913	0.2899	7.60045
D5	24	Male	0.10985	51.8161	17.5162	15.4915	2.0553	1.5951	1.3039	0.68315	0.6045	8.6294
D6	56	Female	0.0832	95.6521	16.0843	17.1405	3.3618	1.625	1.2922	0.53365	0.7917	0.63505
D7	20	Female	0.0975	63.321	11.7851	12.0191	2.49535	1.46965	1.2883	0.6721	0.9048	59.618
D8	26	Male	0.12415	59.7422	12.3877	18.9644	5.3521	3.1538	3.00885	1.19535	0.7852	16.2767
D9	26	Female	0.12415	94.5191	28.7085	30.4713	12.0068	5.2793	4.5526	0.96525	1.09135	8.78345
D10	23	Male	0.12805	51.6964	21.868	10.5488	0.52195	2.88665	3.1356	0.67795	4.1535	6.3258
D11	32	Female	0.10205	52.908	7.7844	8.28555	3.93705	1.88825	1.72835	0.7969	1.35135	2.93085
D12	25	Female	0.1196	53.846	13.7683	13.9074	4.4538	3.7206	3.1915	0.71045	0.86385	3.3124
